# Supplementary material for: Induced somatic mutation accumulation during skeletal muscle regeneration reduces muscle strength
Source: Nat Aging. 2025 Aug 20;5(9):1739–49. doi: 10.1038/s43587-025-00941-y (PMC12443595; doi:10.1038/s43587-025-00941-y)
Supplement: Supplementary file 2 — VCF files from both the downsampled and non-downsampled analysis containing all structural variation data. [file 43587_2025_941_MOESM2_ESM.zip]

Archive with 23 entries (20 files):
- Supplementary file 3/
- Supplementary file 3/.DS_Store
- __MACOSX/Supplementary file 3/._.DS_Store
- Supplementary file 3/non_downsampled_SV_outcomes/
- __MACOSX/Supplementary file 3/._non_downsampled_SV_outcomes
- Supplementary file 3/downsampled_SV_outcomes/
- __MACOSX/Supplementary file 3/._downsampled_SV_outcomes
- Supplementary file 3/non_downsampled_SV_outcomes/.DS_Store
- __MACOSX/Supplementary file 3/non_downsampled_SV_outcomes/._.DS_Store
- Supplementary file 3/non_downsampled_SV_outcomes/Msh2d_myo_muscle_vs_Msh2d_myo_spleen_delly_somatic.filter.filter.vcf
- __MACOSX/Supplementary file 3/non_downsampled_SV_outcomes/._Msh2d_myo_muscle_vs_Msh2d_myo_spleen_delly_somatic.filter.filter.vcf
- Supplementary file 3/non_downsampled_SV_outcomes/MSM_muscle_merged_vs_MSM_spleen_merged_delly_somatic.filter.filter.vcf
- __MACOSX/Supplementary file 3/non_downsampled_SV_outcomes/._MSM_muscle_merged_vs_MSM_spleen_merged_delly_somatic.filter.filter.vcf
- Supplementary file 3/non_downsampled_SV_outcomes/Control_muscle_vs_Control_spleen_delly_somatic.filter.filter.vcf
- __MACOSX/Supplementary file 3/non_downsampled_SV_outcomes/._Control_muscle_vs_Control_spleen_delly_somatic.filter.filter.vcf
- Supplementary file 3/downsampled_SV_outcomes/.DS_Store
- __MACOSX/Supplementary file 3/downsampled_SV_outcomes/._.DS_Store
- Supplementary file 3/downsampled_SV_outcomes/Msh2d_myo_muscle_vs_Msh2d_myo_spleen_delly_somatic.filter.filter.vcf
- __MACOSX/Supplementary file 3/downsampled_SV_outcomes/._Msh2d_myo_muscle_vs_Msh2d_myo_spleen_delly_somatic.filter.filter.vcf
- Supplementary file 3/downsampled_SV_outcomes/MSM_muscle_merged_vs_MSM_spleen_merged_delly_somatic.filter.filter.vcf
- __MACOSX/Supplementary file 3/downsampled_SV_outcomes/._MSM_muscle_merged_vs_MSM_spleen_merged_delly_somatic.filter.filter.vcf
- Supplementary file 3/downsampled_SV_outcomes/Control_muscle_vs_Control_spleen_delly_somatic.filter.filter.vcf
- __MACOSX/Supplementary file 3/downsampled_SV_outcomes/._Control_muscle_vs_Control_spleen_delly_somatic.filter.filter.vcf
