# Supplementary material for: Induced somatic mutation accumulation during skeletal muscle regeneration reduces muscle strength
Source: Nat Aging. 2025 Aug 20;5(9):1739–49. doi: 10.1038/s43587-025-00941-y (PMC12443595; doi:10.1038/s43587-025-00941-y)
Supplement: Supplementary file 2 — VCF files from both the downsampled and non-downsampled analysis containing all structural variation data. [file 43587_2025_941_MOESM2_ESM.zip › Supplementary file 3/non_downsampled_SV_outcomes/MSM_muscle_merged_vs_MSM_spleen_merged_delly_somatic.filter.filter.vcf]

##fileformat=VCFv4.2
##FILTER=<ID=PASS,Description="All filters passed">
##fileDate=20241118
##ALT=<ID=DEL,Description="Deletion">
##ALT=<ID=DUP,Description="Duplication">
##ALT=<ID=INV,Description="Inversion">
##ALT=<ID=BND,Description="Translocation">
##ALT=<ID=INS,Description="Insertion">
##FILTER=<ID=LowQual,Description="Poor quality and insufficient number of PEs and SRs.">
##INFO=<ID=CIEND,Number=2,Type=Integer,Description="PE confidence interval around END">
##INFO=<ID=CIPOS,Number=2,Type=Integer,Description="PE confidence interval around POS">
##INFO=<ID=CHR2,Number=1,Type=String,Description="Chromosome for POS2 coordinate in case of an inter-chromosomal translocation">
##INFO=<ID=POS2,Number=1,Type=Integer,Description="Genomic position for CHR2 in case of an inter-chromosomal translocation">
##INFO=<ID=END,Number=1,Type=Integer,Description="End position of the structural variant">
##INFO=<ID=PE,Number=1,Type=Integer,Description="Paired-end support of the structural variant">
##INFO=<ID=MAPQ,Number=1,Type=Integer,Description="Median mapping quality of paired-ends">
##INFO=<ID=SRMAPQ,Number=1,Type=Integer,Description="Median mapping quality of split-reads">
##INFO=<ID=SR,Number=1,Type=Integer,Description="Split-read support">
##INFO=<ID=SRQ,Number=1,Type=Float,Description="Split-read consensus alignment quality">
##INFO=<ID=CONSENSUS,Number=1,Type=String,Description="Split-read consensus sequence">
##INFO=<ID=CONSBP,Number=1,Type=Integer,Description="Consensus SV breakpoint position">
##INFO=<ID=CE,Number=1,Type=Float,Description="Consensus sequence entropy">
##INFO=<ID=CT,Number=1,Type=String,Description="Paired-end signature induced connection type">
##INFO=<ID=SVLEN,Number=1,Type=Integer,Description="Insertion length for SVTYPE=INS.">
##INFO=<ID=IMPRECISE,Number=0,Type=Flag,Description="Imprecise structural variation">
##INFO=<ID=PRECISE,Number=0,Type=Flag,Description="Precise structural variation">
##INFO=<ID=SVTYPE,Number=1,Type=String,Description="Type of structural variant">
##INFO=<ID=SVMETHOD,Number=1,Type=String,Description="Type of approach used to detect SV">
##INFO=<ID=INSLEN,Number=1,Type=Integer,Description="Predicted length of the insertion">
##INFO=<ID=HOMLEN,Number=1,Type=Integer,Description="Predicted microhomology length using a max. edit distance of 2">
##FORMAT=<ID=GT,Number=1,Type=String,Description="Genotype">
##FORMAT=<ID=GL,Number=G,Type=Float,Description="Log10-scaled genotype likelihoods for RR,RA,AA genotypes">
##FORMAT=<ID=GQ,Number=1,Type=Integer,Description="Genotype Quality">
##FORMAT=<ID=FT,Number=1,Type=String,Description="Per-sample genotype filter">
##FORMAT=<ID=RC,Number=1,Type=Integer,Description="Raw high-quality read counts or base counts for the SV">
##FORMAT=<ID=RCL,Number=1,Type=Integer,Description="Raw high-quality read counts or base counts for the left control region">
##FORMAT=<ID=RCR,Number=1,Type=Integer,Description="Raw high-quality read counts or base counts for the right control region">
##FORMAT=<ID=RDCN,Number=1,Type=Integer,Description="Read-depth based copy-number estimate for autosomal sites">
##FORMAT=<ID=DR,Number=1,Type=Integer,Description="# high-quality reference pairs">
##FORMAT=<ID=DV,Number=1,Type=Integer,Description="# high-quality variant pairs">
##FORMAT=<ID=RR,Number=1,Type=Integer,Description="# high-quality reference junction reads">
##FORMAT=<ID=RV,Number=1,Type=Integer,Description="# high-quality variant junction reads">
##reference=/wrk-vakka/users/depinwan/Projects/20241102_SV_analysis/input/reference/Mus_musculus.GRCm38.dna.primary_assembly.fa
##contig=<ID=1,length=195471971>
##contig=<ID=10,length=130694993>
##contig=<ID=11,length=122082543>
##contig=<ID=12,length=120129022>
##contig=<ID=13,length=120421639>
##contig=<ID=14,length=124902244>
##contig=<ID=15,length=104043685>
##contig=<ID=16,length=98207768>
##contig=<ID=17,length=94987271>
##contig=<ID=18,length=90702639>
##contig=<ID=19,length=61431566>
##contig=<ID=2,length=182113224>
##contig=<ID=3,length=160039680>
##contig=<ID=4,length=156508116>
##contig=<ID=5,length=151834684>
##contig=<ID=6,length=149736546>
##contig=<ID=7,length=145441459>
##contig=<ID=8,length=129401213>
##contig=<ID=9,length=124595110>
##contig=<ID=MT,length=16299>
##contig=<ID=X,length=171031299>
##contig=<ID=Y,length=91744698>
##contig=<ID=JH584299.1,length=953012>
##contig=<ID=GL456233.1,length=336933>
##contig=<ID=JH584301.1,length=259875>
##contig=<ID=GL456211.1,length=241735>
##contig=<ID=GL456350.1,length=227966>
##contig=<ID=JH584293.1,length=207968>
##contig=<ID=GL456221.1,length=206961>
##contig=<ID=JH584297.1,length=205776>
##contig=<ID=JH584296.1,length=199368>
##contig=<ID=GL456354.1,length=195993>
##contig=<ID=JH584294.1,length=191905>
##contig=<ID=JH584298.1,length=184189>
##contig=<ID=JH584300.1,length=182347>
##contig=<ID=GL456219.1,length=175968>
##contig=<ID=GL456210.1,length=169725>
##contig=<ID=JH584303.1,length=158099>
##contig=<ID=JH584302.1,length=155838>
##contig=<ID=GL456212.1,length=153618>
##contig=<ID=JH584304.1,length=114452>
##contig=<ID=GL456379.1,length=72385>
##contig=<ID=GL456216.1,length=66673>
##contig=<ID=GL456393.1,length=55711>
##contig=<ID=GL456366.1,length=47073>
##contig=<ID=GL456367.1,length=42057>
##contig=<ID=GL456239.1,length=40056>
##contig=<ID=GL456213.1,length=39340>
##contig=<ID=GL456383.1,length=38659>
##contig=<ID=GL456385.1,length=35240>
##contig=<ID=GL456360.1,length=31704>
##contig=<ID=GL456378.1,length=31602>
##contig=<ID=GL456389.1,length=28772>
##contig=<ID=GL456372.1,length=28664>
##contig=<ID=GL456370.1,length=26764>
##contig=<ID=GL456381.1,length=25871>
##contig=<ID=GL456387.1,length=24685>
##contig=<ID=GL456390.1,length=24668>
##contig=<ID=GL456394.1,length=24323>
##contig=<ID=GL456392.1,length=23629>
##contig=<ID=GL456382.1,length=23158>
##contig=<ID=GL456359.1,length=22974>
##contig=<ID=GL456396.1,length=21240>
##contig=<ID=GL456368.1,length=20208>
##contig=<ID=JH584292.1,length=14945>
##contig=<ID=JH584295.1,length=1976>
##INFO=<ID=RDRATIO,Number=1,Type=Float,Description="Read-depth ratio of tumor vs. normal.">
##INFO=<ID=SOMATIC,Number=0,Type=Flag,Description="Somatic structural variant.">
##bcftools_viewVersion=1.21+htslib-1.21
##bcftools_viewCommand=view MSM_muscle_merged_vs_MSM_spleen_merged_delly_somatic.filter.bcf; Date=Tue Nov 19 18:17:17 2024
#CHROM	POS	ID	REF	ALT	QUAL	FILTER	INFO	FORMAT	MSM_muscle_R1	MSM_spleen
10	12422479	DEL00002756	AGGGGGGAGGGGAGGGGAGGGGAGGGGAGGGGAGGGGAGGGGAGGGGAGGGGAGGGGAGGGGAGGGGAGGGGAGG	A	360	PASS	PRECISE;SVTYPE=DEL;SVMETHOD=EMBL.DELLYv1.3.1;END=12422553;PE=0;MAPQ=0;CT=3to5;CIPOS=-19,19;CIEND=-19,19;SRMAPQ=60;INSLEN=0;HOMLEN=20;SR=6;SRQ=1;CONSENSUS=ACATGAGACACTTTCTGAAGAAGGAAAAAAAAAAGCACAAGAGGAGGGGAGGGGAGGGGAGAGGAGAGGAAGCAAAGGGCCACCTCAGGATTCTGTTAGGAAAACAGTCTAAGTTTCTCAAGTCTTTATCAACCAAGCAGAAAAACTATTGTTATACC;CE=1.90383;CONSBP=42;RDRATIO=0.932293;SOMATIC	GT:GL:GQ:FT:RCL:RC:RCR:RDCN:DR:DV:RR:RV	0/1:-14.0858,0,-34.8828:141:PASS:1449:1273:1779:1:0:0:12:5	0/0:0,-1.80543,-21.7992:18:PASS:928:868:1124:1:0:0:6:0
10	45610254	DEL00003305	TCCCTCCCCTCCCCTCCCCTCCCCTCCCCTCCCCTCCCCTCCCCTCCCCTC	T	430	PASS	PRECISE;SVTYPE=DEL;SVMETHOD=EMBL.DELLYv1.3.1;END=45610304;PE=0;MAPQ=0;CT=3to5;CIPOS=-19,19;CIEND=-19,19;SRMAPQ=60;INSLEN=0;HOMLEN=21;SR=7;SRQ=1;CONSENSUS=TCATACTGTTCAGCACAGGGACTTTGTGTGCTCCTGTAAGCATATAACATTTCTTGTCTTTTCATTTTCTTCAGGGCAGTTCTAAGTGTTATTGTTTCTCTCCCTCCCCTCCCCTCCTCTGGATTTGTGCAAAAATTAGAAAAAATATTTTGTGTGTGTGTGCACACATGTATCTGAATTGTATGTGTGGGAGTATAAGCTTACACTTGTACCATG;CE=1.93507;CONSBP=101;RDRATIO=0.953996;SOMATIC	GT:GL:GQ:FT:RCL:RC:RCR:RDCN:DR:DV:RR:RV	0/1:-16.1831,0,-43.2801:10000:PASS:1460:1500:1032:1:0:0:14:6	0/0:0,-3.90986,-44.0965:39:PASS:1196:1272:820:1:0:0:13:0
10	54716104	DEL00003471	AAGGGGAGGGGAGGGGAGGGGAGGGGAGGGGAGGGGAGGGG	A	660	PASS	PRECISE;SVTYPE=DEL;SVMETHOD=EMBL.DELLYv1.3.1;END=54716144;PE=0;MAPQ=0;CT=3to5;CIPOS=-38,38;CIEND=-38,38;SRMAPQ=70;INSLEN=0;HOMLEN=43;SR=10;SRQ=1;CONSENSUS=CGCCCAGGCCTCCTACAACTTGATGTACCATGGGAAGTCTCTCCTTCTCTGAGAAGAGGAGAGGAGAGGAGAGGAGAGGAGAGGAGGGAAGGGGAGGGGAGGGGAGGGGAGGGGAGGGGAGAGGAGGCAACACTAATAAAATCAAACTTAAGATGACTCCTCAGGCAAATCAAGATGATTCTTTTCATCATGTTACCACCCACTCTAGAAATCTCTGGGAC;CE=1.94722;CONSBP=89;RDRATIO=1.05619;SOMATIC	GT:GL:GQ:FT:RCL:RC:RCR:RDCN:DR:DV:RR:RV	0/1:-40.4854,0,-5.48557:55:PASS:1001:1161:382:2:0:0:3:12	0/0:0,-0.300341,-2.79931:5:LowQual:500:736:426:2:0:0:1:0
10	72845979	DEL00004009	AGAGGAGGGGGAGGAGGAGGAGGGGGGAGGGGGGGAGGAGGGGGGGAGGGGG	A	360	PASS	PRECISE;SVTYPE=DEL;SVMETHOD=EMBL.DELLYv1.3.1;END=72846030;PE=0;MAPQ=0;CT=3to5;CIPOS=-13,13;CIEND=-13,13;SRMAPQ=60;INSLEN=0;HOMLEN=12;SR=6;SRQ=1;CONSENSUS=GAAGATAGTTTAATTCTGGGGACTCTGGAGAGGGGATAGATGCTAGTGCCTGGAGAAGGGCTAGAGGCATTCCAAAGAGGAGGAGGAGGTGGTGGTGGTAGTGATGGAAGAGGCAAATGCTGCTCCTCACTGATGCCCCTGTTTGCTATTGTTGCAGTTTGTCAAGTGTTCTTGAGCATAGTGACTAAGAA;CE=1.93563;CONSBP=76;RDRATIO=0.934552;SOMATIC	GT:GL:GQ:FT:RCL:RC:RCR:RDCN:DR:DV:RR:RV	0/1:-23.2772,0,-56.6737:10000:PASS:976:2061:1145:2:0:0:18:8	0/0:0,-6.91798,-79.8943:69:PASS:1008:2092:1004:2:0:0:23:0
10	116930999	DEL00004667	CGAGGGGAGGGGAGGGGAGGGGAGGGGAGGGGAGGGGAGGGGAGGGGAGGGGAGGGGAGGGGAGGG	C	360	PASS	PRECISE;SVTYPE=DEL;SVMETHOD=EMBL.DELLYv1.3.1;END=116931064;PE=0;MAPQ=0;CT=3to5;CIPOS=-12,12;CIEND=-12,12;SRMAPQ=60;INSLEN=0;HOMLEN=11;SR=6;SRQ=0.989474;CONSENSUS=AGGCAAACAGGTAACTTGGTAAATGAACACAACAGATGAGCACCCAGGGCTCCAGAGAAGAAAGGAGCACCTGGGGGAGGGGAGGGGAGCCCCGAGGGGAGGAGGCAAGCATGTGGGGGGGAGAGGAGAGCACTGGGGGGTGGGGAGGAGGTGAGCACCTGGCAGGGAGAGGCAGGGAGCAACGCAGCTG;CE=1.76154;CONSBP=93;RDRATIO=0.818101;SOMATIC	GT:GL:GQ:FT:RCL:RC:RCR:RDCN:DR:DV:RR:RV	0/1:-20.8839,0,-32.6822:10000:PASS:1432:1012:940:1:0:0:11:7	0/0:0,-2.10587,-24.4987:21:PASS:1044:970:816:1:0:0:7:0
11	8713849	DEL00005026	TCTCTCCTCTCTCCCCTCCCCCTCCCCTCCCCTC	T	300	PASS	PRECISE;SVTYPE=DEL;SVMETHOD=EMBL.DELLYv1.3.1;END=8713882;PE=0;MAPQ=0;CT=3to5;CIPOS=-6,6;CIEND=-6,6;SRMAPQ=60;INSLEN=0;HOMLEN=8;SR=5;SRQ=0.988166;CONSENSUS=TAAGTACTAGTTAGATACTGGCTGTGATTATTGAGACATTAATTTCCTGCTGGTCCAGTAGTTAGTCTTTCTCTCCCTCCCCCCTCCCCTCCCCTCCCCCCTCCCCTTCCTTTCCATCCCCAGTGCTGCCCCCACTCCTGATCCGACCACACTGAGACGCCTCCCCCCA;CE=1.85571;CONSBP=74;RDRATIO=0.935462;SOMATIC	GT:GL:GQ:FT:RCL:RC:RCR:RDCN:DR:DV:RR:RV	0/1:-8.4884,0,-37.9856:85:PASS:618:923:564:2:0:0:12:4	0/0:0,-3.00924,-36.8989:30:PASS:682:980:492:2:0:0:10:0
11	14586910	DEL00005174	AGAGGGGAGGGGAGGGGAGGGGAGGGGAGGGGAGGGGAGGGGAGGGGAGGG	A	341	PASS	PRECISE;SVTYPE=DEL;SVMETHOD=EMBL.DELLYv1.3.1;END=14586960;PE=0;MAPQ=0;CT=3to5;CIPOS=-17,17;CIEND=-17,17;SRMAPQ=60;INSLEN=0;HOMLEN=20;SR=6;SRQ=0.990099;CONSENSUS=AGCCCAAACGAAGGTGCTTCCAACCCACTTGTGAGGGAGAAGAAAGAAAACACAGTGGGGATGGAGGTAGAGAGAGAAGAGAGTGAAGGAGAGGAAAGGAAAGGAGAGGAGAGGAGAGGAGAGGGGAGGGGAGGGAAAAGGAAAAGGGAAAGGGAAAGGGAAAAAAGGAAAAGGGAAAGGGAAAAAAGGAAAGGGAAAAGGA;CE=1.50908;CONSBP=120;RDRATIO=1.1644;SOMATIC	GT:GL:GQ:FT:RCL:RC:RCR:RDCN:DR:DV:RR:RV	0/1:-35.8775,0,-38.1759:10000:PASS:981:1598:1217:1:0:0:13:12	0/0:0,-1.8047,-20.4985:18:PASS:582:1004:1026:1:0:0:6:0
11	88688555	DEL00006702	CGGGGAGGGGAGGGGAGGAGGGGAGGGGAGGGGAGGGGAGGGGAGGGGAGGGGA	C	360	PASS	PRECISE;SVTYPE=DEL;SVMETHOD=EMBL.DELLYv1.3.1;END=88688608;PE=0;MAPQ=0;CT=3to5;CIPOS=-19,19;CIEND=-19,19;SRMAPQ=60;INSLEN=0;HOMLEN=18;SR=6;SRQ=1;CONSENSUS=GTGACTCAGGGGAGGCTGGGACTCAGAAAAACCAGTCCTCAATTCCCCAGACACTAGAGGCTAAAGAGATCTGCCGGGGAGGGGAGGGGAGGGAAGGGGAGGAAGATCACAGCTAACTTGCAAGGACCAGAAACCAAACAGCACACTGTGGCTTCCTGGCCCAAATCACCAAAGTGACCAACTG;CE=1.92867;CONSBP=75;RDRATIO=0.97406;SOMATIC	GT:GL:GQ:FT:RCL:RC:RCR:RDCN:DR:DV:RR:RV	0/1:-11.389,0,-24.588:114:PASS:1212:1390:963:1:0:0:8:4	0/0:0,-2.40599,-26.7977:24:PASS:1080:1366:1002:1:0:0:8:0
13	41950241	DEL00010877	TCTCCCCCTCCCCCTCCCCCTCCCCCTCCCCCTCCCC	T	300	PASS	PRECISE;SVTYPE=DEL;SVMETHOD=EMBL.DELLYv1.3.1;END=41950277;PE=0;MAPQ=0;CT=3to5;CIPOS=-31,31;CIEND=-31,31;SRMAPQ=60;INSLEN=0;HOMLEN=31;SR=5;SRQ=1;CONSENSUS=TACCTACTGAGTGGACAAAGAGAACAGGTGTGCGTAGAGAAGACTCTGGTCAGATGCTGCAAGCATCCCACATGCTCTCCCCCTCCCCCTCCCCCTCCCCCTCCGCCAACGGGAGGGTGATGGGCTCCTCTTGGGAGTCAGCAAAGGAGGAAGTCACTTCCTACTTCCTGCACTGGA;CE=1.97296;CONSBP=76;RDRATIO=1.27007;SOMATIC	GT:GL:GQ:FT:RCL:RC:RCR:RDCN:DR:DV:RR:RV	0/1:-33.4861,0,-9.98638:100:PASS:774:1441:819:2:0:0:4:10	0/0:0,-0.601444,-6.69938:7:LowQual:406:594:428:1:0:0:2:0
14	16564784	DEL00013211	CCCTCCCCTCCCCTCCCCTCCCCTCCCCTCCCCTCCCCTCCCCTCCCCTCCCCTCT	C	420	PASS	PRECISE;SVTYPE=DEL;SVMETHOD=EMBL.DELLYv1.3.1;END=16564839;PE=0;MAPQ=0;CT=3to5;CIPOS=-14,14;CIEND=-14,14;SRMAPQ=60;INSLEN=0;HOMLEN=19;SR=7;SRQ=1;CONSENSUS=TAGCAGATAGCAAAGATCATTCAGTTTCACCATCCCATGGATTTCTTCCATTTCCTCTTCCCTCCTCTCTCATCTACTCCACTTTCCACTCCCCCTCCCCTCCCCTCCTCCTATTCCTCTCTTGCCCTTATTTTCTTTTTGGAAATGGAAGGCGCTGCTTAAGGCAGCATCTCACACAAGCCACTAACACACATACATACAGACTAGA;CE=1.88152;CONSBP=98;RDRATIO=0.868142;SOMATIC	GT:GL:GQ:FT:RCL:RC:RCR:RDCN:DR:DV:RR:RV	0/1:-22.2786,0,-45.9784:10000:PASS:1189:2008:1581:1:0:0:14:8	0/0:0,-2.10558,-24.3984:21:PASS:696:1326:892:2:0:0:7:0
16	96500592	DEL00025640	TCTCCCCCTCCCCCTCCCCCTCCCCCTCCCC	T	360	PASS	PRECISE;SVTYPE=DEL;SVMETHOD=EMBL.DELLYv1.3.1;END=96500622;PE=0;MAPQ=0;CT=3to5;CIPOS=-26,26;CIEND=-26,26;SRMAPQ=60;INSLEN=0;HOMLEN=25;SR=6;SRQ=0.98;CONSENSUS=GCCGGAGCAAACACTACCCAGACTAGCGCCGCCTCTGCATCTCATCCTACAATTTGTATGGAAATAGTATTTTCTGTGTGCTTGCAAATCAATCTCCCCCTCCCCCTCCCCCTCCTCCCCTCTCTCTGGTGAAGCAATCCTAATCTTATTTAGGGAACTGACTTTTGCAGGCAGCAGTTTCCCAGAGGTGAGAATCGGGT;CE=1.97296;CONSBP=93;RDRATIO=1.25331;SOMATIC	GT:GL:GQ:FT:RCL:RC:RCR:RDCN:DR:DV:RR:RV	0/1:-16.8874,0,-21.4882:10000:PASS:686:1137:610:2:0:0:7:6	0/0:0,-0.300893,-3.49986:5:LowQual:434:630:466:1:0:0:1:0
18	78038851	DEL00032785	CCCCTCCCCTCCCCTCCCCTCCCCTCCCCTCCCCTCCCCTCCCCTT	C	300	PASS	PRECISE;SVTYPE=DEL;SVMETHOD=EMBL.DELLYv1.3.1;END=78038896;PE=0;MAPQ=0;CT=3to5;CIPOS=-12,12;CIEND=-12,12;SRMAPQ=60;INSLEN=0;HOMLEN=19;SR=5;SRQ=0.972826;CONSENSUS=TTGTTTGTGTGTTTAGGTAGGGTGGTTGAAAAAGATTTTAAGCCTTGGGAGTAAAGTCTCCCAAAGATATTGCTTAAAGTTCTAGTCCCCTCCCCTCCCCTTCCCTGTGGGTCGGAAGGGCTAGCTGATGCTCAACATAGATAGTCATGTAAACAACTCCCTAGAGTATCCTGACACAGTGTAG;CE=1.98876;CONSBP=97;RDRATIO=0.971852;SOMATIC	GT:GL:GQ:FT:RCL:RC:RCR:RDCN:DR:DV:RR:RV	0/1:-16.9826,0,-41.2811:10000:PASS:722:1386:848:2:0:0:13:6	0/0:0,-4.21023,-47.5958:42:PASS:1124:1606:644:2:0:0:14:0
19	11020449	DEL00033583	TCCCCTCCCCTCCCCTCCCCTCCCCTCCCCTCCCCTCCCCTCCCCTCCCCTCCCCTCCCCTCCCCTC	T	340	PASS	PRECISE;SVTYPE=DEL;SVMETHOD=EMBL.DELLYv1.3.1;END=11020515;PE=0;MAPQ=0;CT=3to5;CIPOS=-27,27;CIEND=-27,27;SRMAPQ=60;INSLEN=0;HOMLEN=31;SR=6;SRQ=0.982143;CONSENSUS=GTATGGCCTGTAGGAAGTGACTGGGTTGTGGTCCTCTTAGTGAAAAGACTCTTTTGGTGTGAGATACTTCCCTCTTTTCCCCTCTTCTCCCCTCCCCTCCCCTCCCCTCCCCTCCCTTCTTTCTCCTTCCCTTTCCTCCTCCTCCTCTCTCCTTCCCTCCACGATTCC;CE=1.77361;CONSBP=113;RDRATIO=0.712114;SOMATIC	GT:GL:GQ:FT:RCL:RC:RCR:RDCN:DR:DV:RR:RV	0/1:-18.0901,0,-11.7908:118:PASS:1071:691:857:1:0:0:4:6	0/0:0,-2.10355,-21.4963:21:PASS:746:764:772:1:0:0:7:0
19	23699484	DEL00034146	TCTACCCTTCCTCCCCTCCCCTCCCCTCCCCTCCC	T	418	PASS	PRECISE;SVTYPE=DEL;SVMETHOD=EMBL.DELLYv1.3.1;END=23699518;PE=0;MAPQ=0;CT=3to5;CIPOS=-7,7;CIEND=-7,7;SRMAPQ=60;INSLEN=0;HOMLEN=8;SR=7;SRQ=0.971751;CONSENSUS=CCTGCTCTTGGTCTGTCTTCTTGCTCCTCCCCCCTCCTCTCCCCATTCCCCTTCCCGCTCCATGTGTTCATGGCTGGCCTCTCCCCTCCCTCCCCTCCCCTCCCCTCCCCTCCCCTCTCTCTGCCTTTCTCTGTCTCACTCTCCTCCCCATGCCCTGAATAAACTCTATTCTAT;CE=1.60839;CONSBP=80;RDRATIO=1.03153;SOMATIC	GT:GL:GQ:FT:RCL:RC:RCR:RDCN:DR:DV:RR:RV	0/1:-25.9787,0,-33.886:10000:PASS:615:743:319:2:0:0:12:12	0/0:0,-3.9099,-43.8965:39:PASS:626:728:318:2:0:0:13:0
19	36543902	DEL00034709	TTCCCTCCCTCCCTCCCTCCCTCCCTCCCTCCTTCCCTCCCTCCCTCCCTCCCTCCCTCCCTCCC	T	300	PASS	PRECISE;SVTYPE=DEL;SVMETHOD=EMBL.DELLYv1.3.1;END=36543966;PE=0;MAPQ=0;CT=3to5;CIPOS=-17,17;CIEND=-17,17;SRMAPQ=60;INSLEN=0;HOMLEN=21;SR=5;SRQ=0.987261;CONSENSUS=TGCTCATTCTAGGATCTTCATTTTTTTTCCTTCCTCTCTTTCTTCTCTATTCCCTCCTTCCTATCCTCCTTCCCTCCCTCCCTTCCTTCCTTTTTCTATAGTTGTGATGGGACTATTTTCCTGGTTATTCCTTAGCATGCTTGTTATTAGTATTTGA;CE=1.71701;CONSBP=70;RDRATIO=1.01256;SOMATIC	GT:GL:GQ:FT:RCL:RC:RCR:RDCN:DR:DV:RR:RV	0/1:-25.3737,0,-60.673:10000:PASS:1534:2318:1647:1:0:0:18:9	0/0:0,-4.81256,-55.0961:48:PASS:1936:2716:1838:1:0:0:16:0
19	43456070	DEL00035022	AGAGGGAGAGAGGGAGGGAGGGAGGGAGGGAGGGAGGGAGGGAGGGAGGGAGGGAGG	A	300	PASS	PRECISE;SVTYPE=DEL;SVMETHOD=EMBL.DELLYv1.3.1;END=43456126;PE=0;MAPQ=0;CT=3to5;CIPOS=-15,15;CIEND=-15,15;SRMAPQ=60;INSLEN=0;HOMLEN=17;SR=5;SRQ=0.953271;CONSENSUS=AGCAAGAGTCAAGCTGTAGGTACATAGTCTCTACTTTGTGTCTCATTAAGATGTGGGCAGCATTGGATCTAGAGATTGTAAGTGAGAGAGAGAGAGGGAGGGAGGGAGAGAGAGGACAGAGGCTTCAGGCAACCAAATCTCTGGATAAAGAAGCACACAGCTTATAGAAATCAAGAAAAAACACAGGCAGAAATCACGGTAGGCCGTAGACTTC;CE=1.92817;CONSBP=93;RDRATIO=1.05224;SOMATIC	GT:GL:GQ:FT:RCL:RC:RCR:RDCN:DR:DV:RR:RV	0/1:-20.7821,0,-42.1788:10000:PASS:1504:1842:1144:1:0:0:14:7	0/0:0,-3.60895,-42.3966:36:PASS:1400:1658:1108:1:0:0:12:0
2	9799553	DEL00036290	GGGGGAGGGGAGGGGAGGGGAGGGGAGGGGAGGGGA	G	313	PASS	PRECISE;SVTYPE=DEL;SVMETHOD=EMBL.DELLYv1.3.1;END=9799588;PE=0;MAPQ=0;CT=3to5;CIPOS=-27,27;CIEND=-27,27;SRMAPQ=55;INSLEN=0;HOMLEN=27;SR=6;SRQ=1;CONSENSUS=TCTATTTGTTGAACTCCTGACTGTCAACAGACCCTGTCTCAAAAAAAAGGAAAAGAAAAAGAAAAAAAGAAAGAAAGAGAGAGGGGGGAGGGGAGGGGAGGGGAGGGGAGAAGAGAAGAGAAGAGAAGAGAAGAGAAGAGAAGAGAAGAGAAGAGAAGAGAAGAGAAGAGAAGAGAAGAGAAGAGAAGA;CE=1.56255;CONSBP=84;RDRATIO=1.2124;SOMATIC	GT:GL:GQ:FT:RCL:RC:RCR:RDCN:DR:DV:RR:RV	0/1:-29.1178,0,-23.982:10000:PASS:673:882:467:2:0:0:9:10	0/0:0,-3.30983,-39.4985:33:PASS:324:522:494:1:0:0:11:0
2	127774636	DEL00041799	AGAGGGGAGGGGAGGGGAGGGGAGGGGAGGG	A	360	PASS	PRECISE;SVTYPE=DEL;SVMETHOD=EMBL.DELLYv1.3.1;END=127774666;PE=0;MAPQ=0;CT=3to5;CIPOS=-27,27;CIEND=-27,27;SRMAPQ=60;INSLEN=0;HOMLEN=26;SR=6;SRQ=1;CONSENSUS=CAAGTGTGCGATTAGAGATGTGTACCACCACACTCATAAAAAAGCTGTAATCATCTCTCAAAAGAAAAGAAAAAAGAGGGGAGGGGAGGGGAGGGGAGGGGCTATGATTCCTGTTGGCTGACCCACTGGTGAGCTGTCCTTGTTTCTGCTGCTCCTTTGTTCCCTTTCTTGGATTTTCTCTGGCCCCC;CE=1.99405;CONSBP=75;RDRATIO=0.913574;SOMATIC	GT:GL:GQ:FT:RCL:RC:RCR:RDCN:DR:DV:RR:RV	0/1:-26.4828,0,-26.1827:10000:PASS:834:1187:460:2:0:0:9:9	0/0:0,-2.40732,-28.9991:24:PASS:440:982:538:2:0:0:8:0
2	168914021	DEL00043673	TCTCCCCTCCCCTCCCCTCCCCTCCCCTCCCCTCCCCTCCCCTCCCCTCCCCTCCC	T	300	PASS	PRECISE;SVTYPE=DEL;SVMETHOD=EMBL.DELLYv1.3.1;END=168914076;PE=0;MAPQ=0;CT=3to5;CIPOS=-29,29;CIEND=-29,29;SRMAPQ=60;INSLEN=0;HOMLEN=31;SR=5;SRQ=0.994565;CONSENSUS=CTGAGCCATTTCTCCAGTTAACTTGTTTGGCTTTCTTTTCTTTCCTTTTCTTTCCCTTTTCCCCCTTTCCCCCTTTTCCCCCTTTCCTCTCCCCTCCCCTCCCCTCCCCTCCCCTCTTCTTTTCTTTTTTTAAAGGATGCATTTTTTATTGGATATTTTACCTATTTACATTTCAAATGTTATC;CE=1.6526;CONSBP=88;RDRATIO=1.27503;SOMATIC	GT:GL:GQ:FT:RCL:RC:RCR:RDCN:DR:DV:RR:RV	0/1:-34.4869,0,-2.98829:30:PASS:1027:916:635:1:0:0:2:11	0/0:0,-1.49904,-14.5939:15:PASS:694:536:546:1:0:0:5:0
3	38557887	DEL00046253	TTCCCTCCCTCCCTCCCTCCCTCCCTCCCTCCCTCCCTCCCTCCCTCCCTCCC	T	300	PASS	PRECISE;SVTYPE=DEL;SVMETHOD=EMBL.DELLYv1.3.1;END=38557939;PE=0;MAPQ=0;CT=3to5;CIPOS=-30,30;CIEND=-30,30;SRMAPQ=60;INSLEN=0;HOMLEN=32;SR=5;SRQ=0.988701;CONSENSUS=GACATAAAAGTAGAGGATGTTAGCTGGGTGCAAGCAAACATGCCTTGATTCATGTTGTCCGGTATGACTGGCTGCTTTGAGTTTCTGCAACCTTGACTTCCTTCCCTCCCTCCCTCCCTCCCTCCCTCCCCCACCTCCTGTTTCGAAAAGCTTTATTTTTACTTGGTCCAGGACTTG;CE=1.95634;CONSBP=102;RDRATIO=1.15322;SOMATIC	GT:GL:GQ:FT:RCL:RC:RCR:RDCN:DR:DV:RR:RV	0/1:-11.3874,0,-30.5858:114:PASS:1173:1253:949:1:0:0:10:4	0/0:0,-1.5034,-17.2983:15:PASS:712:596:452:1:0:0:5:0
3	51854645	DEL00046924	TCTCCCTCCCTCCCTCCCTCCCTCCCTCCCTCCCTCCCTCCCTCCCTCCCTCC	T	344	PASS	PRECISE;SVTYPE=DEL;SVMETHOD=EMBL.DELLYv1.3.1;END=51854697;PE=0;MAPQ=0;CT=3to5;CIPOS=-19,19;CIEND=-19,19;SRMAPQ=60;INSLEN=0;HOMLEN=21;SR=6;SRQ=1;CONSENSUS=ATACCCGTGAATTCATCTGCATTGGAGGGAGTCACTGTAAGCTTGCGCTCCCTCTTGCTCACTCGCTGGTGCTCTCTCCCTCCCTCCCTCCTCCTCCCACTCCTGTCTCAAGTATCCCTGGGTATTATCCCCCACTGGCCAGCCTAGGCAAAGTCACATATTTACTTCCAACTGACAGTTGCCCATTGTT;CE=1.92728;CONSBP=75;RDRATIO=0.84344;SOMATIC	GT:GL:GQ:FT:RCL:RC:RCR:RDCN:DR:DV:RR:RV	0/1:-12.787,0,-44.1798:128:PASS:1174:1493:1222:1:0:0:15:5	0/0:0,-3.90545,-43.1921:39:PASS:1462:1680:812:1:0:0:13:0
4	28455338	DEL00054415	TCTCCCCTCCCCTCCCCTCCCCTCCCCTCCCCTCCC	T	360	PASS	PRECISE;SVTYPE=DEL;SVMETHOD=EMBL.DELLYv1.3.1;END=28455373;PE=0;MAPQ=0;CT=3to5;CIPOS=-39,39;CIEND=-39,39;SRMAPQ=60;INSLEN=0;HOMLEN=39;SR=6;SRQ=1;CONSENSUS=ATACATTCCCTTCCCACACAGCAACTTCCACTCCTTTCCTTTTCAACCCTTTTCCCGTCCTCCCTTTCATTCTCTTCTTCTCTCTCCCCTCCCCTCCCCTCCCCTCTCCTCCCCTCCCCTCCTCTCCTCTTCTCTTCTTTATCTTTTCCTTCCCCCTTTGACCTCCCTCTCTTC;CE=1.41797;CONSBP=83;RDRATIO=0.813637;SOMATIC	GT:GL:GQ:FT:RCL:RC:RCR:RDCN:DR:DV:RR:RV	0/1:-20.2883,0,-18.2361:10000:PASS:841:1176:748:1:0:0:7:9	0/0:0,-0.601864,-7.2998:7:LowQual:1068:1288:348:2:0:0:2:0
4	65370860	DEL00056235	AGGGAGGGGGAGGGGGAGGGGGAGGGGGAGG	A	300	PASS	PRECISE;SVTYPE=DEL;SVMETHOD=EMBL.DELLYv1.3.1;END=65370890;PE=0;MAPQ=0;CT=3to5;CIPOS=-25,25;CIEND=-25,25;SRMAPQ=60;INSLEN=0;HOMLEN=27;SR=5;SRQ=1;CONSENSUS=GTGAACAAGCTATTCCAAATAAGACAGGCAAAGATGACTCTTCATTTCCCCTATCCAAAACGAGAGAGGGAGGGGGAGGGGGAGGGGGAGAGACATTGCAGTCCAGGACTGTCTCAGAACAAAGCTCTGGAGGTCTGAGAAAGTAGAACCCAGGTAGCAAAGTTTAAACAGCTTTCATATT;CE=1.95528;CONSBP=67;RDRATIO=1.25269;SOMATIC	GT:GL:GQ:FT:RCL:RC:RCR:RDCN:DR:DV:RR:RV	0/1:-51.6818,0,-3.58343:36:PASS:539:1107:764:2:0:0:3:16	0/0:0,-0.900461,-8.89737:10:LowQual:258:392:320:1:0:0:3:0
9	18024740	DEL00101644	GGGGGGAGAGGGGGAGGGGGAGGGGGAGGGGGAGGGGGGAGGGGGA	G	420	PASS	PRECISE;SVTYPE=DEL;SVMETHOD=EMBL.DELLYv1.3.1;END=18024785;PE=0;MAPQ=0;CT=3to5;CIPOS=-17,17;CIEND=-17,17;SRMAPQ=60;INSLEN=0;HOMLEN=18;SR=7;SRQ=1;CONSENSUS=CTATTTGTTGGGAAAAGGCATAGAGGGAGTCAATGAGCCTAAAGCAGTGAATAAGATTTGAAGAGAGGGAGGGGGGGGAGAGGGAGAGGGAGAGGCATAGACTGTCCTTCCAGGAGGTGAGGTTTAGCTGAAGCAGGAAGTGAATCTTCTTCACAAGAATGGGGATAAACACAAAAG;CE=1.86694;CONSBP=73;RDRATIO=0.881298;SOMATIC	GT:GL:GQ:FT:RCL:RC:RCR:RDCN:DR:DV:RR:RV	0/1:-23.9879,0,-13.3881:134:PASS:788:1917:1154:2:0:0:5:8	0/0:0,-3.30648,-37.0951:33:PASS:706:2164:1226:2:0:0:11:0
