# Supplementary material for: Induced somatic mutation accumulation during skeletal muscle regeneration reduces muscle strength
Source: Nat Aging. 2025 Aug 20;5(9):1739–49. doi: 10.1038/s43587-025-00941-y (PMC12443595; doi:10.1038/s43587-025-00941-y)
Supplement: Supplementary file 2 — VCF files from both the downsampled and non-downsampled analysis containing all structural variation data. [file 43587_2025_941_MOESM2_ESM.zip › Supplementary file 3/non_downsampled_SV_outcomes/Control_muscle_vs_Control_spleen_delly_somatic.filter.filter.vcf]

##fileformat=VCFv4.2
##FILTER=<ID=PASS,Description="All filters passed">
##fileDate=20241118
##ALT=<ID=DEL,Description="Deletion">
##ALT=<ID=DUP,Description="Duplication">
##ALT=<ID=INV,Description="Inversion">
##ALT=<ID=BND,Description="Translocation">
##ALT=<ID=INS,Description="Insertion">
##FILTER=<ID=LowQual,Description="Poor quality and insufficient number of PEs and SRs.">
##INFO=<ID=CIEND,Number=2,Type=Integer,Description="PE confidence interval around END">
##INFO=<ID=CIPOS,Number=2,Type=Integer,Description="PE confidence interval around POS">
##INFO=<ID=CHR2,Number=1,Type=String,Description="Chromosome for POS2 coordinate in case of an inter-chromosomal translocation">
##INFO=<ID=POS2,Number=1,Type=Integer,Description="Genomic position for CHR2 in case of an inter-chromosomal translocation">
##INFO=<ID=END,Number=1,Type=Integer,Description="End position of the structural variant">
##INFO=<ID=PE,Number=1,Type=Integer,Description="Paired-end support of the structural variant">
##INFO=<ID=MAPQ,Number=1,Type=Integer,Description="Median mapping quality of paired-ends">
##INFO=<ID=SRMAPQ,Number=1,Type=Integer,Description="Median mapping quality of split-reads">
##INFO=<ID=SR,Number=1,Type=Integer,Description="Split-read support">
##INFO=<ID=SRQ,Number=1,Type=Float,Description="Split-read consensus alignment quality">
##INFO=<ID=CONSENSUS,Number=1,Type=String,Description="Split-read consensus sequence">
##INFO=<ID=CONSBP,Number=1,Type=Integer,Description="Consensus SV breakpoint position">
##INFO=<ID=CE,Number=1,Type=Float,Description="Consensus sequence entropy">
##INFO=<ID=CT,Number=1,Type=String,Description="Paired-end signature induced connection type">
##INFO=<ID=SVLEN,Number=1,Type=Integer,Description="Insertion length for SVTYPE=INS.">
##INFO=<ID=IMPRECISE,Number=0,Type=Flag,Description="Imprecise structural variation">
##INFO=<ID=PRECISE,Number=0,Type=Flag,Description="Precise structural variation">
##INFO=<ID=SVTYPE,Number=1,Type=String,Description="Type of structural variant">
##INFO=<ID=SVMETHOD,Number=1,Type=String,Description="Type of approach used to detect SV">
##INFO=<ID=INSLEN,Number=1,Type=Integer,Description="Predicted length of the insertion">
##INFO=<ID=HOMLEN,Number=1,Type=Integer,Description="Predicted microhomology length using a max. edit distance of 2">
##FORMAT=<ID=GT,Number=1,Type=String,Description="Genotype">
##FORMAT=<ID=GL,Number=G,Type=Float,Description="Log10-scaled genotype likelihoods for RR,RA,AA genotypes">
##FORMAT=<ID=GQ,Number=1,Type=Integer,Description="Genotype Quality">
##FORMAT=<ID=FT,Number=1,Type=String,Description="Per-sample genotype filter">
##FORMAT=<ID=RC,Number=1,Type=Integer,Description="Raw high-quality read counts or base counts for the SV">
##FORMAT=<ID=RCL,Number=1,Type=Integer,Description="Raw high-quality read counts or base counts for the left control region">
##FORMAT=<ID=RCR,Number=1,Type=Integer,Description="Raw high-quality read counts or base counts for the right control region">
##FORMAT=<ID=RDCN,Number=1,Type=Integer,Description="Read-depth based copy-number estimate for autosomal sites">
##FORMAT=<ID=DR,Number=1,Type=Integer,Description="# high-quality reference pairs">
##FORMAT=<ID=DV,Number=1,Type=Integer,Description="# high-quality variant pairs">
##FORMAT=<ID=RR,Number=1,Type=Integer,Description="# high-quality reference junction reads">
##FORMAT=<ID=RV,Number=1,Type=Integer,Description="# high-quality variant junction reads">
##reference=/wrk-vakka/users/depinwan/Projects/20241102_SV_analysis/input/reference/Mus_musculus.GRCm38.dna.primary_assembly.fa
##contig=<ID=1,length=195471971>
##contig=<ID=10,length=130694993>
##contig=<ID=11,length=122082543>
##contig=<ID=12,length=120129022>
##contig=<ID=13,length=120421639>
##contig=<ID=14,length=124902244>
##contig=<ID=15,length=104043685>
##contig=<ID=16,length=98207768>
##contig=<ID=17,length=94987271>
##contig=<ID=18,length=90702639>
##contig=<ID=19,length=61431566>
##contig=<ID=2,length=182113224>
##contig=<ID=3,length=160039680>
##contig=<ID=4,length=156508116>
##contig=<ID=5,length=151834684>
##contig=<ID=6,length=149736546>
##contig=<ID=7,length=145441459>
##contig=<ID=8,length=129401213>
##contig=<ID=9,length=124595110>
##contig=<ID=MT,length=16299>
##contig=<ID=X,length=171031299>
##contig=<ID=Y,length=91744698>
##contig=<ID=JH584299.1,length=953012>
##contig=<ID=GL456233.1,length=336933>
##contig=<ID=JH584301.1,length=259875>
##contig=<ID=GL456211.1,length=241735>
##contig=<ID=GL456350.1,length=227966>
##contig=<ID=JH584293.1,length=207968>
##contig=<ID=GL456221.1,length=206961>
##contig=<ID=JH584297.1,length=205776>
##contig=<ID=JH584296.1,length=199368>
##contig=<ID=GL456354.1,length=195993>
##contig=<ID=JH584294.1,length=191905>
##contig=<ID=JH584298.1,length=184189>
##contig=<ID=JH584300.1,length=182347>
##contig=<ID=GL456219.1,length=175968>
##contig=<ID=GL456210.1,length=169725>
##contig=<ID=JH584303.1,length=158099>
##contig=<ID=JH584302.1,length=155838>
##contig=<ID=GL456212.1,length=153618>
##contig=<ID=JH584304.1,length=114452>
##contig=<ID=GL456379.1,length=72385>
##contig=<ID=GL456216.1,length=66673>
##contig=<ID=GL456393.1,length=55711>
##contig=<ID=GL456366.1,length=47073>
##contig=<ID=GL456367.1,length=42057>
##contig=<ID=GL456239.1,length=40056>
##contig=<ID=GL456213.1,length=39340>
##contig=<ID=GL456383.1,length=38659>
##contig=<ID=GL456385.1,length=35240>
##contig=<ID=GL456360.1,length=31704>
##contig=<ID=GL456378.1,length=31602>
##contig=<ID=GL456389.1,length=28772>
##contig=<ID=GL456372.1,length=28664>
##contig=<ID=GL456370.1,length=26764>
##contig=<ID=GL456381.1,length=25871>
##contig=<ID=GL456387.1,length=24685>
##contig=<ID=GL456390.1,length=24668>
##contig=<ID=GL456394.1,length=24323>
##contig=<ID=GL456392.1,length=23629>
##contig=<ID=GL456382.1,length=23158>
##contig=<ID=GL456359.1,length=22974>
##contig=<ID=GL456396.1,length=21240>
##contig=<ID=GL456368.1,length=20208>
##contig=<ID=JH584292.1,length=14945>
##contig=<ID=JH584295.1,length=1976>
##INFO=<ID=RDRATIO,Number=1,Type=Float,Description="Read-depth ratio of tumor vs. normal.">
##INFO=<ID=SOMATIC,Number=0,Type=Flag,Description="Somatic structural variant.">
##bcftools_viewVersion=1.21+htslib-1.21
##bcftools_viewCommand=view Control_muscle_vs_Control_spleen_delly_somatic.filter.bcf; Date=Tue Nov 19 18:17:17 2024
#CHROM	POS	ID	REF	ALT	QUAL	FILTER	INFO	FORMAT	Control_muscle	Control_spleen
8	47050907	DEL00071323	CGTGTGTGTGTGTGATGGGCATGTGTGTAAGCATGTTCACACACACACACACACGCGCGCGCGCGCGCGT	C	720	PASS	PRECISE;SVTYPE=DEL;SVMETHOD=EMBL.DELLYv1.3.1;END=47050976;PE=0;MAPQ=0;CT=3to5;CIPOS=-15,15;CIEND=-15,15;SRMAPQ=60;INSLEN=0;HOMLEN=14;SR=12;SRQ=1;CONSENSUS=GTAGATTAGAATAGAATGAAATAAATCATCATGTGTATTTACTCACAATTTGGTGACACTTTTGTTTCTACTGTGAATGGGCACGTTTATAAGTGAACGTGTGTGTGTGTGTGTGTGTGTGTGTGTGCATACCTGGAAGCTGGAGAGTGACCTCAGAAGTCTGCCACTATGGCTCTCTACTTGCTTCTTTGAGGCAAGGTCTTTCCAGTTGGA;CE=1.94424;CONSBP=98;RDRATIO=0.856285;SOMATIC	GT:GL:GQ:FT:RCL:RC:RCR:RDCN:DR:DV:RR:RV	0/1:-78.3498,0,-89.149:10000:PASS:2135:2715:1393:2:0:0:27:24	0/0:0,-6.01828,-74.8977:60:PASS:1014:1961:1168:2:0:0:20:0
