# Supplementary material for: Induced somatic mutation accumulation during skeletal muscle regeneration reduces muscle strength
Source: Nat Aging. 2025 Aug 20;5(9):1739–49. doi: 10.1038/s43587-025-00941-y (PMC12443595; doi:10.1038/s43587-025-00941-y)
Supplement: Supplementary file 2 — VCF files from both the downsampled and non-downsampled analysis containing all structural variation data. [file 43587_2025_941_MOESM2_ESM.zip › Supplementary file 3/downsampled_SV_outcomes/MSM_muscle_merged_vs_MSM_spleen_merged_delly_somatic.filter.filter.vcf]

##fileformat=VCFv4.2
##FILTER=<ID=PASS,Description="All filters passed">
##fileDate=20241118
##ALT=<ID=DEL,Description="Deletion">
##ALT=<ID=DUP,Description="Duplication">
##ALT=<ID=INV,Description="Inversion">
##ALT=<ID=BND,Description="Translocation">
##ALT=<ID=INS,Description="Insertion">
##FILTER=<ID=LowQual,Description="Poor quality and insufficient number of PEs and SRs.">
##INFO=<ID=CIEND,Number=2,Type=Integer,Description="PE confidence interval around END">
##INFO=<ID=CIPOS,Number=2,Type=Integer,Description="PE confidence interval around POS">
##INFO=<ID=CHR2,Number=1,Type=String,Description="Chromosome for POS2 coordinate in case of an inter-chromosomal translocation">
##INFO=<ID=POS2,Number=1,Type=Integer,Description="Genomic position for CHR2 in case of an inter-chromosomal translocation">
##INFO=<ID=END,Number=1,Type=Integer,Description="End position of the structural variant">
##INFO=<ID=PE,Number=1,Type=Integer,Description="Paired-end support of the structural variant">
##INFO=<ID=MAPQ,Number=1,Type=Integer,Description="Median mapping quality of paired-ends">
##INFO=<ID=SRMAPQ,Number=1,Type=Integer,Description="Median mapping quality of split-reads">
##INFO=<ID=SR,Number=1,Type=Integer,Description="Split-read support">
##INFO=<ID=SRQ,Number=1,Type=Float,Description="Split-read consensus alignment quality">
##INFO=<ID=CONSENSUS,Number=1,Type=String,Description="Split-read consensus sequence">
##INFO=<ID=CONSBP,Number=1,Type=Integer,Description="Consensus SV breakpoint position">
##INFO=<ID=CE,Number=1,Type=Float,Description="Consensus sequence entropy">
##INFO=<ID=CT,Number=1,Type=String,Description="Paired-end signature induced connection type">
##INFO=<ID=SVLEN,Number=1,Type=Integer,Description="Insertion length for SVTYPE=INS.">
##INFO=<ID=IMPRECISE,Number=0,Type=Flag,Description="Imprecise structural variation">
##INFO=<ID=PRECISE,Number=0,Type=Flag,Description="Precise structural variation">
##INFO=<ID=SVTYPE,Number=1,Type=String,Description="Type of structural variant">
##INFO=<ID=SVMETHOD,Number=1,Type=String,Description="Type of approach used to detect SV">
##INFO=<ID=INSLEN,Number=1,Type=Integer,Description="Predicted length of the insertion">
##INFO=<ID=HOMLEN,Number=1,Type=Integer,Description="Predicted microhomology length using a max. edit distance of 2">
##FORMAT=<ID=GT,Number=1,Type=String,Description="Genotype">
##FORMAT=<ID=GL,Number=G,Type=Float,Description="Log10-scaled genotype likelihoods for RR,RA,AA genotypes">
##FORMAT=<ID=GQ,Number=1,Type=Integer,Description="Genotype Quality">
##FORMAT=<ID=FT,Number=1,Type=String,Description="Per-sample genotype filter">
##FORMAT=<ID=RC,Number=1,Type=Integer,Description="Raw high-quality read counts or base counts for the SV">
##FORMAT=<ID=RCL,Number=1,Type=Integer,Description="Raw high-quality read counts or base counts for the left control region">
##FORMAT=<ID=RCR,Number=1,Type=Integer,Description="Raw high-quality read counts or base counts for the right control region">
##FORMAT=<ID=RDCN,Number=1,Type=Integer,Description="Read-depth based copy-number estimate for autosomal sites">
##FORMAT=<ID=DR,Number=1,Type=Integer,Description="# high-quality reference pairs">
##FORMAT=<ID=DV,Number=1,Type=Integer,Description="# high-quality variant pairs">
##FORMAT=<ID=RR,Number=1,Type=Integer,Description="# high-quality reference junction reads">
##FORMAT=<ID=RV,Number=1,Type=Integer,Description="# high-quality variant junction reads">
##reference=/wrk-vakka/users/depinwan/Projects/20241102_SV_analysis/input/reference/Mus_musculus.GRCm38.dna.primary_assembly.fa
##contig=<ID=10,length=130694993>
##contig=<ID=11,length=122082543>
##contig=<ID=12,length=120129022>
##contig=<ID=13,length=120421639>
##contig=<ID=14,length=124902244>
##contig=<ID=15,length=104043685>
##contig=<ID=16,length=98207768>
##contig=<ID=17,length=94987271>
##contig=<ID=18,length=90702639>
##contig=<ID=19,length=61431566>
##contig=<ID=1,length=195471971>
##contig=<ID=2,length=182113224>
##contig=<ID=3,length=160039680>
##contig=<ID=4,length=156508116>
##contig=<ID=5,length=151834684>
##contig=<ID=6,length=149736546>
##contig=<ID=7,length=145441459>
##contig=<ID=8,length=129401213>
##contig=<ID=9,length=124595110>
##contig=<ID=MT,length=16299>
##contig=<ID=X,length=171031299>
##contig=<ID=Y,length=91744698>
##INFO=<ID=RDRATIO,Number=1,Type=Float,Description="Read-depth ratio of tumor vs. normal.">
##INFO=<ID=SOMATIC,Number=0,Type=Flag,Description="Somatic structural variant.">
##bcftools_viewVersion=1.21+htslib-1.21
##bcftools_viewCommand=view MSM_muscle_merged_vs_MSM_spleen_merged_delly_somatic.filter.bcf; Date=Tue Nov 19 18:28:16 2024
#CHROM	POS	ID	REF	ALT	QUAL	FILTER	INFO	FORMAT	18ME34_muscle	SE-2190-18ME34-02spleen
10	72845979	DEL00000647	AGAGGAGGGGGAGGAGGAGGAGGGGGGAGGGGGGGAGGAGGGGGGGAGGGGG	A	360	PASS	PRECISE;SVTYPE=DEL;SVMETHOD=EMBL.DELLYv1.3.1;END=72846030;PE=0;MAPQ=0;CT=3to5;CIPOS=-13,13;CIEND=-13,13;SRMAPQ=60;INSLEN=0;HOMLEN=12;SR=6;SRQ=1;CONSENSUS=GAAGATAGTTTAATTCTGGGGACTCTGGAGAGGGGATAGATGCTAGTGCCTGGAGAAGGGCTAGAGGCATTCCAAAGAGGAGGAGGAGGTGGTGGTGGTAGTGATGGAAGAGGCAAATGCTGCTCCTCACTGATGCCCCTGTTTGCTATTGTTGCAGTTTGTCAAGTGTTCTTGAGCATAGTGACTAAGAA;CE=1.93563;CONSBP=76;RDRATIO=0.843567;SOMATIC	GT:GL:GQ:FT:RCL:RC:RCR:RDCN:DR:DV:RR:RV	0/1:-24.7816,0,-39.4789:10000:PASS:747:1456:913:2:0:0:13:8	0/0:0,-3.60838,-41.096:36:PASS:504:1046:502:2:0:0:12:0
10	116930999	DEL00000943	CGAGGGGAGGGGAGGGGAGGGGAGGGGAGGGGAGGGGAGGGGAGGGGAGGGGAGGGGAGGGGAGGG	C	300	PASS	PRECISE;SVTYPE=DEL;SVMETHOD=EMBL.DELLYv1.3.1;END=116931064;PE=0;MAPQ=0;CT=3to5;CIPOS=-12,12;CIEND=-12,12;SRMAPQ=60;INSLEN=0;HOMLEN=11;SR=5;SRQ=0.989474;CONSENSUS=AGGCAAACAGGTAACTTGGTAAATGAACACAACAGATGAGCACCCAGGGCTCCAGAGAAGAAAGGAGCACCTGGGGGAGGGGAGGGGAGCCCCGAGGGGAGGAGGCAAGCATGTGGGGGGGAGAGGAGAGCACTGGGGGGTGGGGAGGAGGTGAGCACCTGGCAGGGAGAGGCAGGGAGCAACGCAGCTG;CE=1.76154;CONSBP=93;RDRATIO=0.817943;SOMATIC	GT:GL:GQ:FT:RCL:RC:RCR:RDCN:DR:DV:RR:RV	0/1:-6.68917,0,-28.3882:67:PASS:986:758:791:1:0:0:9:3	0/0:0,-1.2036,-14.3995:12:LowQual:522:485:408:1:0:0:4:0
18	78038851	DEL00019463	CCCCTCCCCTCCCCTCCCCTCCCCTCCCCTCCCCTCCCCTCCCCTT	C	300	PASS	PRECISE;SVTYPE=DEL;SVMETHOD=EMBL.DELLYv1.3.1;END=78038896;PE=0;MAPQ=0;CT=3to5;CIPOS=-12,12;CIEND=-12,12;SRMAPQ=60;INSLEN=0;HOMLEN=19;SR=5;SRQ=0.972826;CONSENSUS=TTGTTTGTGTGTTTAGGTAGGGTGGTTGAAAAAGATTTTAAGCCTTGGGAGTAAAGTCTCCCAAAGATATTGCTTAAAGTTCTAGTCCCCTCCCCTCCCCTTCCCTGTGGGTCGGAAGGGCTAGCTGATGCTCAACATAGATAGTCATGTAAACAACTCCCTAGAGTATCCTGACACAGTGTAG;CE=1.98876;CONSBP=97;RDRATIO=0.871959;SOMATIC	GT:GL:GQ:FT:RCL:RC:RCR:RDCN:DR:DV:RR:RV	0/1:-18.1859,0,-28.0852:10000:PASS:577:936:588:2:0:0:9:6	0/0:0,-2.10564,-23.7984:21:PASS:556:809:322:2:0:0:7:0
19	36543902	DEL00020833	TTCCCTCCCTCCCTCCCTCCCTCCCTCCCTCCTTCCCTCCCTCCCTCCCTCCCTCCCTCCCTCCC	T	300	PASS	PRECISE;SVTYPE=DEL;SVMETHOD=EMBL.DELLYv1.3.1;END=36543966;PE=0;MAPQ=0;CT=3to5;CIPOS=-17,17;CIEND=-17,17;SRMAPQ=60;INSLEN=0;HOMLEN=21;SR=5;SRQ=0.987261;CONSENSUS=TGCTCATTCTAGGATCTTCATTTTTTTTCCTTCCTCTCTTTCTTCTCTATTCCCTCCTTCCTATCCTCCTTCCCTCCCTCCCTTCCTTCCTTTTTCTATAGTTGTGATGGGACTATTTTCCTGGTTATTCCTTAGCATGCTTGTTATTAGTATTTGA;CE=1.71701;CONSBP=70;RDRATIO=0.983642;SOMATIC	GT:GL:GQ:FT:RCL:RC:RCR:RDCN:DR:DV:RR:RV	0/1:-26.5778,0,-45.6772:10000:PASS:1189:1723:1245:1:0:0:14:9	0/0:0,-2.40725,-29.199:24:PASS:968:1358:919:1:0:0:8:0
2	9799553	DEL00029073	GGGGGAGGGGAGGGGAGGGGAGGGGAGGGGAGGGGA	G	313	PASS	PRECISE;SVTYPE=DEL;SVMETHOD=EMBL.DELLYv1.3.1;END=9799588;PE=0;MAPQ=0;CT=3to5;CIPOS=-27,27;CIEND=-27,27;SRMAPQ=55;INSLEN=0;HOMLEN=27;SR=6;SRQ=1;CONSENSUS=TCTATTTGTTGAACTCCTGACTGTCAACAGACCCTGTCTCAAAAAAAAGGAAAAGAAAAAGAAAAAAAGAAAGAAAGAGAGAGGGGGGAGGGGAGGGGAGGGGAGGGGAGAAGAGAAGAGAAGAGAAGAGAAGAGAAGAGAAGAGAAGAGAAGAGAAGAGAAGAGAAGAGAAGAGAAGAGAAGAGAAGA;CE=1.56255;CONSBP=84;RDRATIO=1.0777;SOMATIC	GT:GL:GQ:FT:RCL:RC:RCR:RDCN:DR:DV:RR:RV	0/1:-30.5867,0,-9.08712:91:PASS:499:566:324:1:0:0:4:10	0/0:0,-1.80497,-20.5988:18:PASS:162:261:247:1:0:0:6:0
2	127774636	DEL00033633	AGAGGGGAGGGGAGGGGAGGGGAGGGGAGGG	A	300	PASS	PRECISE;SVTYPE=DEL;SVMETHOD=EMBL.DELLYv1.3.1;END=127774666;PE=0;MAPQ=0;CT=3to5;CIPOS=-27,27;CIEND=-27,27;SRMAPQ=60;INSLEN=0;HOMLEN=26;SR=5;SRQ=0.994444;CONSENSUS=CAAGTGTGCGATTAGAGATGTGTACCACCACACTCATAAAAAAGCTGTAATCATCTCTCAAAAGAAAAGAAAAAAGAGGGGAGGGGAGGGGAGGGGAGGGGCTATGATTCCTGTTGGCTGACCCACTGGTGAGCTGTCCTTGTTTCTGCTGCTCCTTTGTTCCCTTTCTTGCATTTTCTC;CE=1.991;CONSBP=75;RDRATIO=0.8976;SOMATIC	GT:GL:GQ:FT:RCL:RC:RCR:RDCN:DR:DV:RR:RV	0/1:-26.7847,0,-21.8837:10000:PASS:654:922:369:2:0:0:8:9	0/0:0,-1.20361,-14.3995:12:LowQual:220:491:269:2:0:0:4:0
3	51854645	DEL00037915	TCTCCCTCCCTCCCTCCCTCCCTCCCTCCCTCCCTCCCTCCCTCCCTCCCTCC	T	344	PASS	PRECISE;SVTYPE=DEL;SVMETHOD=EMBL.DELLYv1.3.1;END=51854697;PE=0;MAPQ=0;CT=3to5;CIPOS=-19,19;CIEND=-19,19;SRMAPQ=60;INSLEN=0;HOMLEN=21;SR=6;SRQ=1;CONSENSUS=ATACCCGTGAATTCATCTGCATTGGAGGGAGTCACTGTAAGCTTGCGCTCCCTCTTGCTCACTCGCTGGTGCTCTCTCCCTCCCTCCCTCCTCCTCCCACTCCTGTCTCAAGTATCCCTGGGTATTATCCCCCACTGGCCAGCCTAGGCAAAGTCACATATTTACTTCCAACTGACAGTTGCCCATTGTT;CE=1.92728;CONSBP=75;RDRATIO=0.873014;SOMATIC	GT:GL:GQ:FT:RCL:RC:RCR:RDCN:DR:DV:RR:RV	0/1:-13.688,0,-35.5829:137:PASS:963:1199:896:1:0:0:12:5	0/0:0,-2.1019,-23.0947:21:PASS:731:840:406:1:0:0:7:0
