# Supplementary material for: Induced somatic mutation accumulation during skeletal muscle regeneration reduces muscle strength
Source: Nat Aging. 2025 Aug 20;5(9):1739–49. doi: 10.1038/s43587-025-00941-y (PMC12443595; doi:10.1038/s43587-025-00941-y)
Supplement: Supplementary file 3 — VCF files from the non-downsampled analysis containing all detected SNVs. [file 43587_2025_941_MOESM3_ESM.zip]

Archive with 8 entries (7 files):
- Supplementary_file2/
- __MACOSX/._Supplementary_file2
- Supplementary_file2/Control_non-downsampled.vcf
- __MACOSX/Supplementary_file2/._Control_non-downsampled.vcf
- Supplementary_file2/Msh2_deficient_non-downsampled.vcf
- __MACOSX/Supplementary_file2/._Msh2_deficient_non-downsampled.vcf
- Supplementary_file2/MSM_non-downsampled.vcf
- __MACOSX/Supplementary_file2/._MSM_non-downsampled.vcf
