# Supplementary material for: Induced somatic mutation accumulation during skeletal muscle regeneration reduces muscle strength
Source: Nat Aging. 2025 Aug 20;5(9):1739–49. doi: 10.1038/s43587-025-00941-y (PMC12443595; doi:10.1038/s43587-025-00941-y)
Supplement: Supplementary file 3 — VCF files from the non-downsampled analysis containing all detected SNVs. [file 43587_2025_941_MOESM3_ESM.zip › Supplementary_file2/Control_non-downsampled.vcf]

##fileformat=VCFv4.1
##FILTER=<ID=PASS,Description="All filters passed">
##source=VarScan2
##INFO=<ID=DP,Number=1,Type=Integer,Description="Total depth of quality bases">
##INFO=<ID=SOMATIC,Number=0,Type=Flag,Description="Indicates if record is a somatic mutation">
##INFO=<ID=SS,Number=1,Type=String,Description="Somatic status of variant (0=Reference,1=Germline,2=Somatic,3=LOH, or 5=Unknown)">
##INFO=<ID=SSC,Number=1,Type=String,Description="Somatic score in Phred scale (0-255) derived from somatic p-value">
##INFO=<ID=GPV,Number=1,Type=Float,Description="Fisher's Exact Test P-value of tumor+normal versus no variant for Germline calls">
##INFO=<ID=SPV,Number=1,Type=Float,Description="Fisher's Exact Test P-value of tumor versus normal for Somatic/LOH calls">
##FILTER=<ID=str10,Description="Less than 10% or more than 90% of variant supporting reads on one strand">
##FILTER=<ID=indelError,Description="Likely artifact due to indel reads at this position">
##FORMAT=<ID=GT,Number=1,Type=String,Description="Genotype">
##FORMAT=<ID=GQ,Number=1,Type=Integer,Description="Genotype Quality">
##FORMAT=<ID=DP,Number=1,Type=Integer,Description="Read Depth">
##FORMAT=<ID=RD,Number=1,Type=Integer,Description="Depth of reference-supporting bases (reads1)">
##FORMAT=<ID=AD,Number=1,Type=Integer,Description="Depth of variant-supporting bases (reads2)">
##FORMAT=<ID=FREQ,Number=1,Type=String,Description="Variant allele frequency">
##FORMAT=<ID=DP4,Number=1,Type=String,Description="Strand read counts: ref/fwd, ref/rev, var/fwd, var/rev">
##contig=<ID=1>
##contig=<ID=10>
##contig=<ID=11>
##contig=<ID=12>
##contig=<ID=13>
##contig=<ID=14>
##contig=<ID=15>
##contig=<ID=16>
##contig=<ID=17>
##contig=<ID=18>
##contig=<ID=19>
##contig=<ID=2>
##contig=<ID=3>
##contig=<ID=4>
##contig=<ID=5>
##contig=<ID=6>
##contig=<ID=7>
##contig=<ID=8>
##contig=<ID=9>
##bcftools_isecVersion=1.12+htslib-1.12
##bcftools_isecCommand=isec -p /proj/snic2020-16-79/santhilal/SomaticMutation/Peter_mouse_muscle/reanalysis/SNP_overlaps/Control_spleen_Control_muscle_dbSNP_removed/ -C /proj/snic2020-16-79/santhilal/SomaticMutation/Peter_mouse_muscle/reanalysis/SNP_overlaps/Control_spleen_Control_muscle.Varscan2_MuTect2_Strelka2_overlaps_headerAdded.vcf.gz /proj/snic2020-16-79/santhilal/dbs/mm10/SNPs/mgp.v5.merged.snps_all.dbSNP142.vcf.gz; Date=Fri Nov 19 14:20:45 2021
##SnpEffVersion="4.3t (build 2017-11-24 10:18), by Pablo Cingolani"
##SnpEffCmd="SnpEff  GRCm38.86 -stats /proj/snic2020-16-79/santhilal/SomaticMutation/Peter_mouse_muscle/reanalysis/snpEFF_out/Control_spleen_Control_muscle.snpeff_dbSNPrmd.html /proj/snic2020-16-79/santhilal/SomaticMutation/Peter_mouse_muscle/reanalysis/SNP_overlaps/Control_spleen_Control_muscle_dbSNP_removed/0000.vcf "
##INFO=<ID=ANN,Number=.,Type=String,Description="Functional annotations: 'Allele | Annotation | Annotation_Impact | Gene_Name | Gene_ID | Feature_Type | Feature_ID | Transcript_BioType | Rank | HGVS.c | HGVS.p | cDNA.pos / cDNA.length | CDS.pos / CDS.length | AA.pos / AA.length | Distance | ERRORS / WARNINGS / INFO' ">
##INFO=<ID=LOF,Number=.,Type=String,Description="Predicted loss of function effects for this variant. Format: 'Gene_Name | Gene_ID | Number_of_transcripts_in_gene | Percent_of_transcripts_affected'">
##INFO=<ID=NMD,Number=.,Type=String,Description="Predicted nonsense mediated decay effects for this variant. Format: 'Gene_Name | Gene_ID | Number_of_transcripts_in_gene | Percent_of_transcripts_affected'">
#CHROM	POS	ID	REF	ALT	QUAL	FILTER	INFO	FORMAT	NORMAL	TUMOR
1	7011037	.	C	T	.	PASS	DP=68;SOMATIC;SS=2;SSC=25;GPV=1;SPV=0.0028963;ANN=T|upstream_gene_variant|MODIFIER|Gm37489|ENSMUSG00000102213|transcript|ENSMUST00000191883.1|processed_pseudogene||n.-2725C>T|||||2725|,T|intergenic_region|MODIFIER|Gm37225-Gm37489|ENSMUSG00000102534-ENSMUSG00000102213|intergenic_region|ENSMUSG00000102534-ENSMUSG00000102213|||n.7011037C>T||||||	GT:GQ:DP:RD:AD:FREQ:DP4	0/0:.:24:24:0:0%:15,9,0,0	0/1:.:44:32:12:27.27%:26,6,9,3
1	7011043	.	T	C	.	PASS	DP=73;SOMATIC;SS=2;SSC=24;GPV=1;SPV=0.0037893;ANN=C|upstream_gene_variant|MODIFIER|Gm37489|ENSMUSG00000102213|transcript|ENSMUST00000191883.1|processed_pseudogene||n.-2719T>C|||||2719|,C|intergenic_region|MODIFIER|Gm37225-Gm37489|ENSMUSG00000102534-ENSMUSG00000102213|intergenic_region|ENSMUSG00000102534-ENSMUSG00000102213|||n.7011043T>C||||||	GT:GQ:DP:RD:AD:FREQ:DP4	0/0:.:25:25:0:0%:15,10,0,0	0/1:.:48:36:12:25%:28,8,9,3
1	8639934	.	T	G	.	PASS	DP=63;SOMATIC;SS=2;SSC=31;GPV=1;SPV=0.00070375;ANN=G|downstream_gene_variant|MODIFIER|Gm37005|ENSMUSG00000103884|transcript|ENSMUST00000193281.1|TEC||n.*3762A>C|||||3762|,G|intron_variant|MODIFIER|Sntg1|ENSMUSG00000025909|transcript|ENSMUST00000191683.5|protein_coding|10/20|c.361-15053A>C||||||,G|intron_variant|MODIFIER|Sntg1|ENSMUSG00000025909|transcript|ENSMUST00000140295.7|protein_coding|10/20|c.364-15053A>C||||||,G|intron_variant|MODIFIER|Sntg1|ENSMUSG00000025909|transcript|ENSMUST00000140302.7|nonsense_mediated_decay|9/17|c.364-15053A>C||||||,G|intron_variant|MODIFIER|Sntg1|ENSMUSG00000025909|transcript|ENSMUST00000115488.2|protein_coding|6/16|c.364-15053A>C||||||,G|intron_variant|MODIFIER|Sntg1|ENSMUSG00000025909|transcript|ENSMUST00000132064.7|protein_coding|9/19|c.361-15053A>C||||||	GT:GQ:DP:RD:AD:FREQ:DP4	0/0:.:38:38:0:0%:21,17,0,0	0/1:.:25:17:7:29.17%:7,10,1,6
1	13435518	.	C	G	.	str10	DP=82;SOMATIC;SS=2;SSC=14;GPV=1;SPV=0.035045;ANN=G|intergenic_region|MODIFIER|Gm7593-Tram1|ENSMUSG00000101171-ENSMUSG00000025935|intergenic_region|ENSMUSG00000101171-ENSMUSG00000025935|||n.13435518C>G||||||	GT:GQ:DP:RD:AD:FREQ:DP4	0/0:.:34:34:0:0%:19,15,0,0	0/1:.:48:42:6:12.5%:34,8,6,0
1	13435597	.	G	A	.	PASS	DP=70;SOMATIC;SS=2;SSC=24;GPV=1;SPV=0.0035637;ANN=A|intergenic_region|MODIFIER|Gm7593-Tram1|ENSMUSG00000101171-ENSMUSG00000025935|intergenic_region|ENSMUSG00000101171-ENSMUSG00000025935|||n.13435597G>A||||||	GT:GQ:DP:RD:AD:FREQ:DP4	0/0:.:37:37:0:0%:17,20,0,0	0/1:.:33:26:7:21.21%:18,8,6,1
1	13435600	.	C	T	.	PASS	DP=69;SOMATIC;SS=2;SSC=23;GPV=1;SPV=0.0049862;ANN=T|intergenic_region|MODIFIER|Gm7593-Tram1|ENSMUSG00000101171-ENSMUSG00000025935|intergenic_region|ENSMUSG00000101171-ENSMUSG00000025935|||n.13435600C>T||||||	GT:GQ:DP:RD:AD:FREQ:DP4	0/0:.:35:35:0:0%:17,18,0,0	0/1:.:34:27:7:20.59%:18,9,6,1
1	15272161	.	C	T	.	PASS	DP=89;SOMATIC;SS=2;SSC=23;GPV=1;SPV=0.0044525;ANN=T|upstream_gene_variant|MODIFIER|Gm10566|ENSMUSG00000073737|transcript|ENSMUST00000086739.5|processed_pseudogene||n.-2364G>A|||||2364|,T|intergenic_region|MODIFIER|Gm10566-Kcnb2|ENSMUSG00000073737-ENSMUSG00000092083|intergenic_region|ENSMUSG00000073737-ENSMUSG00000092083|||n.15272161C>T||||||	GT:GQ:DP:RD:AD:FREQ:DP4	0/0:.:42:42:0:0%:25,17,0,0	0/1:.:47:39:8:17.02%:29,10,6,2
1	17526076	.	C	A	.	PASS	DP=73;SOMATIC;SS=2;SSC=31;GPV=1;SPV=0.00078249;ANN=A|intergenic_region|MODIFIER|Gm25166-Pi15|ENSMUSG00000089534-ENSMUSG00000067780|intergenic_region|ENSMUSG00000089534-ENSMUSG00000067780|||n.17526076C>A||||||	GT:GQ:DP:RD:AD:FREQ:DP4	0/0:.:41:41:0:0%:21,20,0,0	0/1:.:32:24:8:25%:16,8,7,1
1	24462829	.	G	C	.	str10	DP=102;SOMATIC;SS=2;SSC=26;GPV=1;SPV=0.002431;ANN=C|intron_variant|MODIFIER|Col19a1|ENSMUSG00000026141|transcript|ENSMUST00000115244.8|protein_coding|11/50|c.1018-1300C>G||||||,C|intron_variant|MODIFIER|Col19a1|ENSMUSG00000026141|transcript|ENSMUST00000051344.5|protein_coding|11/47|c.1018-1300C>G||||||	GT:GQ:DP:RD:AD:FREQ:DP4	0/0:.:38:38:0:0%:20,18,0,0	0/1:.:64:52:12:18.75%:29,23,1,11
1	29408467	.	C	A	.	PASS	DP=56;SOMATIC;SS=2;SSC=18;GPV=1;SPV=0.013909;ANN=A|intergenic_region|MODIFIER|Gm23785-Mir6342|ENSMUSG00000080391-ENSMUSG00000099257|intergenic_region|ENSMUSG00000080391-ENSMUSG00000099257|||n.29408467C>A||||||	GT:GQ:DP:RD:AD:FREQ:DP4	0/0:.:31:31:0:0%:16,15,0,0	0/1:.:25:20:5:20%:11,9,3,2
1	29656347	.	C	A	.	str10	DP=77;SOMATIC;SS=2;SSC=20;GPV=1;SPV=0.0093337;ANN=A|intergenic_region|MODIFIER|Gm5525-Gm7858|ENSMUSG00000099492-ENSMUSG00000101726|intergenic_region|ENSMUSG00000099492-ENSMUSG00000101726|||n.29656347C>A||||||	GT:GQ:DP:RD:AD:FREQ:DP4	0/0:.:23:23:0:0%:14,9,0,0	0/1:.:54:42:12:22.22%:31,11,12,0
1	35317940	.	G	A	.	str10	DP=47;SOMATIC;SS=2;SSC=16;GPV=1;SPV=0.021936;ANN=A|intergenic_region|MODIFIER|Gm25096-Gm37068|ENSMUSG00000077231-ENSMUSG00000104417|intergenic_region|ENSMUSG00000077231-ENSMUSG00000104417|||n.35317940G>A||||||	GT:GQ:DP:RD:AD:FREQ:DP4	0/0:.:24:24:0:0%:11,13,0,0	0/1:.:23:18:5:21.74%:11,7,0,5
1	36619572	.	G	A	.	PASS	DP=77;SOMATIC;SS=2;SSC=16;GPV=1;SPV=0.022125;ANN=A|intron_variant|MODIFIER|Fam178b|ENSMUSG00000046337|transcript|ENSMUST00000114981.2|protein_coding|6/9|c.620-11041C>T||||||,A|intron_variant|MODIFIER|Fam178b|ENSMUSG00000046337|transcript|ENSMUST00000170295.7|protein_coding|6/14|c.620-11041C>T||||||	GT:GQ:DP:RD:AD:FREQ:DP4	0/0:.:35:35:0:0%:20,15,0,0	0/1:.:42:36:6:14.29%:28,8,5,1
1	37786462	.	T	C	.	PASS	DP=67;SOMATIC;SS=2;SSC=16;GPV=1;SPV=0.022233;ANN=C|intron_variant|MODIFIER|Tsga10|ENSMUSG00000060771|transcript|ENSMUST00000041815.14|protein_coding|15/19|c.1405-2436A>G||||||,C|intron_variant|MODIFIER|Tsga10|ENSMUSG00000060771|transcript|ENSMUST00000114902.7|protein_coding|14/17|c.1405-2436A>G||||||,C|intron_variant|MODIFIER|Tsga10|ENSMUSG00000060771|transcript|ENSMUST00000088072.9|protein_coding|15/17|c.1404+15258A>G||||||	GT:GQ:DP:RD:AD:FREQ:DP4	0/0:.:24:24:0:0%:9,15,0,0	0/1:.:43:35:8:18.6%:27,8,5,3
1	40455317	.	A	T	.	str10	DP=88;SOMATIC;SS=2;SSC=16;GPV=1;SPV=0.022644;ANN=T|intron_variant|MODIFIER|Il1rl1|ENSMUSG00000026069|transcript|ENSMUST00000053043.7|protein_coding|9/9|c.1300+3457A>T||||||,T|intron_variant|MODIFIER|Il1rl1|ENSMUSG00000026069|transcript|ENSMUST00000097772.9|protein_coding|10/10|c.1300+3457A>T||||||	GT:GQ:DP:RD:AD:FREQ:DP4	0/0:.:40:40:0:0%:27,13,0,0	0/1:.:48:42:6:12.5%:26,16,6,0
1	45162440	.	G	A	.	str10	DP=63;SOMATIC;SS=2;SSC=20;GPV=1;SPV=0.0097233;ANN=A|intergenic_region|MODIFIER|Gm3496-Gm5268|ENSMUSG00000101251-ENSMUSG00000101937|intergenic_region|ENSMUSG00000101251-ENSMUSG00000101937|||n.45162440G>A||||||	GT:GQ:DP:RD:AD:FREQ:DP4	0/0:.:29:29:0:0%:18,11,0,0	0/1:.:34:27:7:20.59%:14,13,0,7
1	47224031	.	T	C	.	str10	DP=44;SOMATIC;SS=2;SSC=20;GPV=1;SPV=0.0090318;ANN=C|intergenic_region|MODIFIER|Gm28826-Gm4852|ENSMUSG00000101447-ENSMUSG00000081185|intergenic_region|ENSMUSG00000101447-ENSMUSG00000081185|||n.47224031T>C||||||	GT:GQ:DP:RD:AD:FREQ:DP4	0/0:.:20:20:0:0%:8,12,0,0	0/1:.:24:17:7:29.17%:15,2,7,0
1	55538729	.	C	A	.	PASS	DP=63;SOMATIC;SS=2;SSC=16;GPV=1;SPV=0.023889;ANN=A|intron_variant|MODIFIER|Plcl1|ENSMUSG00000038349|transcript|ENSMUST00000042986.9|protein_coding|1/5|c.243+132099C>A||||||	GT:GQ:DP:RD:AD:FREQ:DP4	0/0:.:28:28:0:0%:17,11,0,0	0/1:.:35:29:6:17.14%:19,10,5,1
1	84992530	.	C	T	.	str10	DP=64;SOMATIC;SS=2;SSC=15;GPV=1;SPV=0.031008;ANN=T|splice_region_variant&non_coding_transcript_exon_variant|LOW|Gm29284|ENSMUSG00000099693|transcript|ENSMUST00000188363.1|unprocessed_pseudogene|2/3|n.61G>A||||||,T|downstream_gene_variant|MODIFIER|C130026I21Rik|ENSMUSG00000052477|transcript|ENSMUST00000159114.1|processed_transcript||n.*160G>A|||||160|	GT:GQ:DP:RD:AD:FREQ:DP4	0/0:.:27:27:0:0%:18,9,0,0	0/1:.:37:31:6:16.22%:18,13,6,0
1	85001099	.	C	G	.	PASS	DP=87;SOMATIC;SS=2;SSC=30;GPV=1;SPV=0.00080491;ANN=G|intron_variant|MODIFIER|C130026I21Rik|ENSMUSG00000052477|transcript|ENSMUST00000159114.1|processed_transcript|2/2|n.170-8023G>C||||||	GT:GQ:DP:RD:AD:FREQ:DP4	0/0:.:32:32:0:0%:20,12,0,0	0/1:.:55:41:14:25.45%:24,17,9,5
1	85032987	.	G	A	.	str10	DP=62;SOMATIC;SS=2;SSC=18;GPV=1;SPV=0.014741;ANN=A|intron_variant|MODIFIER|C130026I21Rik|ENSMUSG00000052477|transcript|ENSMUST00000159114.1|processed_transcript|2/2|n.170-39911C>T||||||,A|intron_variant|MODIFIER|Gm7582|ENSMUSG00000061852|transcript|ENSMUST00000160831.2|unprocessed_pseudogene|2/3|n.332-4120C>T||||||	GT:GQ:DP:RD:AD:FREQ:DP4	0/0:.:30:30:0:0%:11,19,0,0	0/1:.:32:26:6:18.75%:13,13,0,6
1	85077575	.	C	A	.	PASS	DP=111;SOMATIC;SS=2;SSC=22;GPV=1;SPV=0.0054503;ANN=A|intron_variant|MODIFIER|C130026I21Rik|ENSMUSG00000052477|transcript|ENSMUST00000159114.1|processed_transcript|2/2|n.170-84499G>T||||||,A|intron_variant|MODIFIER|Gm18342|ENSMUSG00000101279|transcript|ENSMUST00000186987.1|unprocessed_pseudogene|2/7|n.241+505G>T||||||	GT:GQ:DP:RD:AD:FREQ:DP4	0/0:.:47:47:0:0%:23,24,0,0	0/1:.:64:55:9:14.06%:45,10,8,1
1	85090291	.	C	T	.	PASS	DP=258;SOMATIC;SS=2;SSC=19;GPV=1;SPV=0.011705;ANN=T|intron_variant|MODIFIER|A530032D15Rik|ENSMUSG00000089844|transcript|ENSMUST00000160792.7|protein_coding|5/6|c.544-711G>A||||||,T|intron_variant|MODIFIER|A530032D15Rik|ENSMUSG00000089844|transcript|ENSMUST00000161724.7|protein_coding|5/7|c.544-711G>A||||||,T|intron_variant|MODIFIER|C130026I21Rik|ENSMUSG00000052477|transcript|ENSMUST00000159114.1|processed_transcript|2/2|n.170-97215G>A||||||	GT:GQ:DP:RD:AD:FREQ:DP4	0/0:.:91:91:0:0%:36,55,0,0	0/1:.:167:157:10:5.99%:104,53,8,2
1	85104282	.	A	T	.	PASS	DP=256;SOMATIC;SS=2;SSC=18;GPV=1;SPV=0.013262;ANN=T|upstream_gene_variant|MODIFIER|A530040E14Rik|ENSMUSG00000072109|transcript|ENSMUST00000162353.7|antisense||n.-1664A>T|||||1664|,T|upstream_gene_variant|MODIFIER|A530040E14Rik|ENSMUSG00000072109|transcript|ENSMUST00000093501.9|antisense||n.-2352A>T|||||2352|,T|upstream_gene_variant|MODIFIER|A530040E14Rik|ENSMUSG00000072109|transcript|ENSMUST00000159087.7|antisense||n.-2372A>T|||||2372|,T|upstream_gene_variant|MODIFIER|A530040E14Rik|ENSMUSG00000072109|transcript|ENSMUST00000161666.7|antisense||n.-2370A>T|||||2370|,T|upstream_gene_variant|MODIFIER|A530040E14Rik|ENSMUSG00000072109|transcript|ENSMUST00000162453.7|antisense||n.-2362A>T|||||2362|,T|downstream_gene_variant|MODIFIER|Gm10553|ENSMUSG00000073631|transcript|ENSMUST00000097669.1|protein_coding||c.*3747A>T|||||3747|,T|intron_variant|MODIFIER|A530032D15Rik|ENSMUSG00000089844|transcript|ENSMUST00000160792.7|protein_coding|1/6|c.33-3588T>A||||||,T|intron_variant|MODIFIER|A530032D15Rik|ENSMUSG00000089844|transcript|ENSMUST00000161724.7|protein_coding|1/7|c.33-3588T>A||||||,T|intron_variant|MODIFIER|C130026I21Rik|ENSMUSG00000052477|transcript|ENSMUST00000159114.1|processed_transcript|2/2|n.170-111206T>A||||||,T|intron_variant|MODIFIER|A530032D15Rik|ENSMUSG00000089844|transcript|ENSMUST00000161675.2|protein_coding|2/3|c.33-3588T>A||||||WARNING_TRANSCRIPT_INCOMPLETE	GT:GQ:DP:RD:AD:FREQ:DP4	0/0:.:147:147:0:0%:100,47,0,0	0/1:.:109:104:5:4.59%:76,28,4,1
1	85155094	.	A	C	.	str10	DP=116;SOMATIC;SS=2;SSC=21;GPV=1;SPV=0.0077371;ANN=C|upstream_gene_variant|MODIFIER|Gm6264|ENSMUSG00000089716|transcript|ENSMUST00000160802.7|transcribed_unprocessed_pseudogene||n.-4670A>C|||||4670|,C|downstream_gene_variant|MODIFIER|Gm2619|ENSMUSG00000091199|transcript|ENSMUST00000166777.3|transcribed_unprocessed_pseudogene||n.*1715T>G|||||1715|,C|intron_variant|MODIFIER|C130026I21Rik|ENSMUSG00000052477|transcript|ENSMUST00000162421.1|protein_coding|1/2|c.81-41439T>G||||||,C|intron_variant|MODIFIER|C130026I21Rik|ENSMUSG00000052477|transcript|ENSMUST00000161267.7|protein_coding|1/2|c.33-41439T>G||||||,C|intron_variant|MODIFIER|C130026I21Rik|ENSMUSG00000052477|transcript|ENSMUST00000159114.1|processed_transcript|2/2|n.169+90546T>G||||||	GT:GQ:DP:RD:AD:FREQ:DP4	0/0:.:63:63:0:0%:30,33,0,0	0/1:.:53:47:6:11.32%:29,18,6,0
1	85185588	.	C	A	.	str10	DP=100;SOMATIC;SS=2;SSC=17;GPV=1;SPV=0.017079;ANN=A|intron_variant|MODIFIER|C130026I21Rik|ENSMUSG00000052477|transcript|ENSMUST00000162421.1|protein_coding|1/2|c.81-71933G>T||||||,A|intron_variant|MODIFIER|C130026I21Rik|ENSMUSG00000052477|transcript|ENSMUST00000161267.7|protein_coding|1/2|c.33-71933G>T||||||,A|intron_variant|MODIFIER|C130026I21Rik|ENSMUSG00000052477|transcript|ENSMUST00000159114.1|processed_transcript|2/2|n.169+60052G>T||||||,A|intron_variant|MODIFIER|Gm2619|ENSMUSG00000091199|transcript|ENSMUST00000166777.3|transcribed_unprocessed_pseudogene|3/4|n.380-27866G>T||||||,A|non_coding_transcript_exon_variant|MODIFIER|Gm6264|ENSMUSG00000089716|transcript|ENSMUST00000162896.1|transcribed_unprocessed_pseudogene|8/13|n.731C>A||||||	GT:GQ:DP:RD:AD:FREQ:DP4	0/0:.:48:48:0:0%:17,31,0,0	0/1:.:52:46:6:11.54%:34,12,6,0
1	85185604	.	A	G	.	str10	DP=113;SOMATIC;SS=2;SSC=14;GPV=1;SPV=0.032692;ANN=G|splice_region_variant&non_coding_transcript_exon_variant|LOW|Gm6264|ENSMUSG00000089716|transcript|ENSMUST00000162896.1|transcribed_unprocessed_pseudogene|8/13|n.747A>G||||||,G|intron_variant|MODIFIER|C130026I21Rik|ENSMUSG00000052477|transcript|ENSMUST00000162421.1|protein_coding|1/2|c.81-71949T>C||||||,G|intron_variant|MODIFIER|C130026I21Rik|ENSMUSG00000052477|transcript|ENSMUST00000161267.7|protein_coding|1/2|c.33-71949T>C||||||,G|intron_variant|MODIFIER|C130026I21Rik|ENSMUSG00000052477|transcript|ENSMUST00000159114.1|processed_transcript|2/2|n.169+60036T>C||||||,G|intron_variant|MODIFIER|Gm2619|ENSMUSG00000091199|transcript|ENSMUST00000166777.3|transcribed_unprocessed_pseudogene|3/4|n.380-27882T>C||||||	GT:GQ:DP:RD:AD:FREQ:DP4	0/0:.:48:48:0:0%:20,28,0,0	0/1:.:65:59:6:9.23%:48,11,6,0
1	85199399	.	C	G	.	PASS	DP=218;SOMATIC;SS=2;SSC=28;GPV=1;SPV=0.0015056;ANN=G|upstream_gene_variant|MODIFIER|Gm7609|ENSMUSG00000079457|transcript|ENSMUST00000113402.3|processed_transcript||n.-309C>G|||||309|,G|upstream_gene_variant|MODIFIER|Gm7609|ENSMUSG00000079457|transcript|ENSMUST00000160058.7|processed_transcript||n.-214C>G|||||214|,G|upstream_gene_variant|MODIFIER|Gm7609|ENSMUSG00000079457|transcript|ENSMUST00000113407.9|processed_transcript||n.-214C>G|||||214|,G|upstream_gene_variant|MODIFIER|Gm7609|ENSMUSG00000079457|transcript|ENSMUST00000161424.2|transcribed_unprocessed_pseudogene||n.-298C>G|||||298|,G|intron_variant|MODIFIER|C130026I21Rik|ENSMUSG00000052477|transcript|ENSMUST00000162421.1|protein_coding|1/2|c.80+62436G>C||||||,G|intron_variant|MODIFIER|C130026I21Rik|ENSMUSG00000052477|transcript|ENSMUST00000161267.7|protein_coding|1/2|c.32+70634G>C||||||,G|intron_variant|MODIFIER|C130026I21Rik|ENSMUSG00000052477|transcript|ENSMUST00000159114.1|processed_transcript|2/2|n.169+46241G>C||||||,G|intron_variant|MODIFIER|Gm2619|ENSMUSG00000091199|transcript|ENSMUST00000166777.3|transcribed_unprocessed_pseudogene|3/4|n.380-41677G>C||||||	GT:GQ:DP:RD:AD:FREQ:DP4	0/0:.:102:102:0:0%:45,57,0,0	0/1:.:116:106:10:8.62%:38,68,4,6
1	85215179	.	C	T	.	str10	DP=150;SOMATIC;SS=2;SSC=18;GPV=1;SPV=0.013321;ANN=T|downstream_gene_variant|MODIFIER|Gm7609|ENSMUSG00000079457|transcript|ENSMUST00000113402.3|processed_transcript||n.*1393C>T|||||1393|,T|downstream_gene_variant|MODIFIER|Gm7609|ENSMUSG00000079457|transcript|ENSMUST00000113407.9|processed_transcript||n.*1979C>T|||||1979|,T|downstream_gene_variant|MODIFIER|Gm7609|ENSMUSG00000079457|transcript|ENSMUST00000161424.2|transcribed_unprocessed_pseudogene||n.*1642C>T|||||1642|,T|intron_variant|MODIFIER|C130026I21Rik|ENSMUSG00000052477|transcript|ENSMUST00000162421.1|protein_coding|1/2|c.80+46656G>A||||||,T|intron_variant|MODIFIER|C130026I21Rik|ENSMUSG00000052477|transcript|ENSMUST00000161267.7|protein_coding|1/2|c.32+54854G>A||||||,T|intron_variant|MODIFIER|C130026I21Rik|ENSMUSG00000052477|transcript|ENSMUST00000159114.1|processed_transcript|2/2|n.169+30461G>A||||||,T|intron_variant|MODIFIER|Gm2619|ENSMUSG00000091199|transcript|ENSMUST00000166777.3|transcribed_unprocessed_pseudogene|3/4|n.380-57457G>A||||||	GT:GQ:DP:RD:AD:FREQ:DP4	0/0:.:51:51:0:0%:29,22,0,0	0/1:.:99:89:10:10.1%:67,22,10,0
1	85215193	.	G	A	.	str10	DP=138;SOMATIC;SS=2;SSC=18;GPV=1;SPV=0.013384;ANN=A|downstream_gene_variant|MODIFIER|Gm7609|ENSMUSG00000079457|transcript|ENSMUST00000113402.3|processed_transcript||n.*1407G>A|||||1407|,A|downstream_gene_variant|MODIFIER|Gm7609|ENSMUSG00000079457|transcript|ENSMUST00000113407.9|processed_transcript||n.*1993G>A|||||1993|,A|downstream_gene_variant|MODIFIER|Gm7609|ENSMUSG00000079457|transcript|ENSMUST00000161424.2|transcribed_unprocessed_pseudogene||n.*1656G>A|||||1656|,A|intron_variant|MODIFIER|C130026I21Rik|ENSMUSG00000052477|transcript|ENSMUST00000162421.1|protein_coding|1/2|c.80+46642C>T||||||,A|intron_variant|MODIFIER|C130026I21Rik|ENSMUSG00000052477|transcript|ENSMUST00000161267.7|protein_coding|1/2|c.32+54840C>T||||||,A|intron_variant|MODIFIER|C130026I21Rik|ENSMUSG00000052477|transcript|ENSMUST00000159114.1|processed_transcript|2/2|n.169+30447C>T||||||,A|intron_variant|MODIFIER|Gm2619|ENSMUSG00000091199|transcript|ENSMUST00000166777.3|transcribed_unprocessed_pseudogene|3/4|n.380-57471C>T||||||	GT:GQ:DP:RD:AD:FREQ:DP4	0/0:.:51:51:0:0%:28,23,0,0	0/1:.:87:78:9:10.34%:61,17,9,0
1	85230717	.	G	A	.	str10	DP=113;SOMATIC;SS=2;SSC=17;GPV=1;SPV=0.017834;ANN=A|intron_variant|MODIFIER|C130026I21Rik|ENSMUSG00000052477|transcript|ENSMUST00000162421.1|protein_coding|1/2|c.80+31118C>T||||||,A|intron_variant|MODIFIER|C130026I21Rik|ENSMUSG00000052477|transcript|ENSMUST00000161267.7|protein_coding|1/2|c.32+39316C>T||||||,A|intron_variant|MODIFIER|C130026I21Rik|ENSMUSG00000052477|transcript|ENSMUST00000159114.1|processed_transcript|2/2|n.169+14923C>T||||||,A|intron_variant|MODIFIER|Gm2619|ENSMUSG00000091199|transcript|ENSMUST00000166777.3|transcribed_unprocessed_pseudogene|3/4|n.380-72995C>T||||||	GT:GQ:DP:RD:AD:FREQ:DP4	0/0:.:54:54:0:0%:20,34,0,0	0/1:.:59:53:6:10.17%:36,17,6,0
1	85230852	.	T	C	.	PASS	DP=78;SOMATIC;SS=2;SSC=19;GPV=1;SPV=0.010748;ANN=C|intron_variant|MODIFIER|C130026I21Rik|ENSMUSG00000052477|transcript|ENSMUST00000162421.1|protein_coding|1/2|c.80+30983A>G||||||,C|intron_variant|MODIFIER|C130026I21Rik|ENSMUSG00000052477|transcript|ENSMUST00000161267.7|protein_coding|1/2|c.32+39181A>G||||||,C|intron_variant|MODIFIER|C130026I21Rik|ENSMUSG00000052477|transcript|ENSMUST00000159114.1|processed_transcript|2/2|n.169+14788A>G||||||,C|intron_variant|MODIFIER|Gm2619|ENSMUSG00000091199|transcript|ENSMUST00000166777.3|transcribed_unprocessed_pseudogene|3/4|n.380-73130A>G||||||	GT:GQ:DP:RD:AD:FREQ:DP4	0/0:.:40:40:0:0%:19,21,0,0	0/1:.:38:32:6:15.79%:15,17,1,5
1	85259313	.	G	A	.	PASS	DP=206;SOMATIC;SS=2;SSC=17;GPV=1;SPV=0.017919;ANN=A|upstream_gene_variant|MODIFIER|C130026I21Rik|ENSMUSG00000052477|transcript|ENSMUST00000161685.7|protein_coding||c.-4766C>T|||||4765|WARNING_TRANSCRIPT_NO_START_CODON,A|downstream_gene_variant|MODIFIER|Gm16028|ENSMUSG00000090252|transcript|ENSMUST00000162347.1|antisense||n.*3848G>A|||||3848|,A|intron_variant|MODIFIER|C130026I21Rik|ENSMUSG00000052477|transcript|ENSMUST00000093506.11|protein_coding|3/7|c.367+382C>T||||||,A|intron_variant|MODIFIER|C130026I21Rik|ENSMUSG00000052477|transcript|ENSMUST00000162421.1|protein_coding|1/2|c.80+2522C>T||||||,A|intron_variant|MODIFIER|C130026I21Rik|ENSMUSG00000052477|transcript|ENSMUST00000064341.8|protein_coding|3/6|c.367+382C>T||||||,A|intron_variant|MODIFIER|C130026I21Rik|ENSMUSG00000052477|transcript|ENSMUST00000161267.7|protein_coding|1/2|c.32+10720C>T||||||,A|intron_variant|MODIFIER|C130026I21Rik|ENSMUSG00000052477|transcript|ENSMUST00000159582.7|protein_coding|3/6|c.367+382C>T||||||WARNING_TRANSCRIPT_NO_STOP_CODON,A|intron_variant|MODIFIER|Gm2619|ENSMUSG00000091199|transcript|ENSMUST00000166777.3|transcribed_unprocessed_pseudogene|3/4|n.379+55039C>T||||||	GT:GQ:DP:RD:AD:FREQ:DP4	0/0:.:80:80:0:0%:43,37,0,0	0/1:.:126:118:8:6.35%:70,48,2,6
1	85453532	.	T	C	.	PASS	DP=189;SOMATIC;SS=2;SSC=35;GPV=1;SPV=0.00028301;ANN=C|intergenic_region|MODIFIER|Gm16025-Gm2666|ENSMUSG00000089652-ENSMUSG00000096292|intergenic_region|ENSMUSG00000089652-ENSMUSG00000096292|||n.85453532T>C||||||	GT:GQ:DP:RD:AD:FREQ:DP4	0/0:.:69:69:0:0%:40,29,0,0	0/1:.:120:103:17:14.17%:78,25,12,5
1	85456405	.	C	A	.	str10	DP=171;SOMATIC;SS=2;SSC=25;GPV=1;SPV=0.0031238;ANN=A|intergenic_region|MODIFIER|Gm16025-Gm2666|ENSMUSG00000089652-ENSMUSG00000096292|intergenic_region|ENSMUSG00000089652-ENSMUSG00000096292|||n.85456405C>A||||||	GT:GQ:DP:RD:AD:FREQ:DP4	0/0:.:79:79:0:0%:48,31,0,0	0/1:.:92:83:9:9.78%:62,21,9,0
1	85463012	.	C	A	.	str10	DP=97;SOMATIC;SS=2;SSC=22;GPV=1;SPV=0.0053086;ANN=A|intergenic_region|MODIFIER|Gm16025-Gm2666|ENSMUSG00000089652-ENSMUSG00000096292|intergenic_region|ENSMUSG00000089652-ENSMUSG00000096292|||n.85463012C>A||||||	GT:GQ:DP:RD:AD:FREQ:DP4	0/0:.:55:55:0:0%:39,16,0,0	0/1:.:42:36:6:14.29%:26,10,6,0
1	85493175	.	T	A	.	PASS	DP=66;SOMATIC;SS=2;SSC=39;GPV=1;SPV=0.00012013;ANN=A|intergenic_region|MODIFIER|Gm2666-Gm2427|ENSMUSG00000096292-ENSMUSG00000101751|intergenic_region|ENSMUSG00000096292-ENSMUSG00000101751|||n.85493175T>A||||||	GT:GQ:DP:RD:AD:FREQ:DP4	0/0:.:34:34:0:0%:16,18,0,0	0/1:.:32:21:11:34.38%:13,8,8,3
1	85495105	.	A	T	.	PASS	DP=142;SOMATIC;SS=2;SSC=20;GPV=1;SPV=0.0086419;ANN=T|intergenic_region|MODIFIER|Gm2666-Gm2427|ENSMUSG00000096292-ENSMUSG00000101751|intergenic_region|ENSMUSG00000096292-ENSMUSG00000101751|||n.85495105A>T||||||	GT:GQ:DP:RD:AD:FREQ:DP4	0/0:.:62:62:0:0%:42,20,0,0	0/1:.:80:72:8:10%:50,22,7,1
1	85504957	.	C	G	.	PASS	DP=88;SOMATIC;SS=2;SSC=17;GPV=1;SPV=0.018237;ANN=G|intron_variant|MODIFIER|Gm2427|ENSMUSG00000101751|transcript|ENSMUST00000189121.1|unprocessed_pseudogene|2/8|n.249-1232C>G||||||	GT:GQ:DP:RD:AD:FREQ:DP4	0/0:.:37:37:0:0%:17,20,0,0	0/1:.:51:44:7:13.73%:24,20,4,3
1	85536008	.	G	A	.	str10	DP=81;SOMATIC;SS=2;SSC=20;GPV=1;SPV=0.0081125;ANN=A|intron_variant|MODIFIER|Gm7592|ENSMUSG00000090186|transcript|ENSMUST00000160674.1|transcribed_unprocessed_pseudogene|1/4|n.27-261G>A||||||	GT:GQ:DP:RD:AD:FREQ:DP4	0/0:.:35:35:0:0%:18,17,0,0	0/1:.:46:38:8:17.39%:28,10,8,0
1	85541525	.	G	A	.	PASS	DP=43;SOMATIC;SS=2;SSC=23;GPV=1;SPV=0.0045377;ANN=A|intron_variant|MODIFIER|Gm7592|ENSMUSG00000090186|transcript|ENSMUST00000160674.1|transcribed_unprocessed_pseudogene|3/4|n.355+2327G>A||||||	GT:GQ:DP:RD:AD:FREQ:DP4	0/0:.:27:27:0:0%:17,10,0,0	0/1:.:16:11:5:31.25%:3,8,4,1
1	85599296	.	T	G	.	PASS	DP=311;SOMATIC;SS=2;SSC=20;GPV=1;SPV=0.0089293;ANN=G|upstream_gene_variant|MODIFIER|Sp110|ENSMUSG00000070034|transcript|ENSMUST00000093508.6|protein_coding||c.-3188A>C|||||479|,G|upstream_gene_variant|MODIFIER|Sp140|ENSMUSG00000070031|transcript|ENSMUST00000080204.10|protein_coding||c.-1864T>G|||||1407|,G|upstream_gene_variant|MODIFIER|Sp110|ENSMUSG00000070034|transcript|ENSMUST00000143363.7|processed_transcript||n.-517A>C|||||517|,G|upstream_gene_variant|MODIFIER|Sp110|ENSMUSG00000070034|transcript|ENSMUST00000152399.7|processed_transcript||n.-517A>C|||||517|,G|upstream_gene_variant|MODIFIER|Sp140|ENSMUSG00000070031|transcript|ENSMUST00000113385.2|nonsense_mediated_decay||c.-1193T>G|||||1082|,G|upstream_gene_variant|MODIFIER|Sp110|ENSMUSG00000070034|transcript|ENSMUST00000131950.7|retained_intron||n.-547A>C|||||547|,G|upstream_gene_variant|MODIFIER|Sp110|ENSMUSG00000070034|transcript|ENSMUST00000151690.7|processed_transcript||n.-517A>C|||||517|,G|upstream_gene_variant|MODIFIER|Sp110|ENSMUSG00000070034|transcript|ENSMUST00000150114.7|processed_transcript||n.-517A>C|||||517|,G|upstream_gene_variant|MODIFIER|Sp110|ENSMUSG00000070034|transcript|ENSMUST00000130727.1|processed_transcript||n.-517A>C|||||517|,G|downstream_gene_variant|MODIFIER|Gm10552|ENSMUSG00000073628|transcript|ENSMUST00000161763.1|antisense||n.*4789A>C|||||4789|,G|non_coding_transcript_exon_variant|MODIFIER|Gm16094|ENSMUSG00000090103|transcript|ENSMUST00000162784.1|antisense|1/2|n.11T>G||||||	GT:GQ:DP:RD:AD:FREQ:DP4	0/0:.:137:137:0:0%:67,70,0,0	0/1:.:174:166:8:4.6%:113,53,7,1
1	85604922	.	T	A	.	PASS	DP=195;SOMATIC;SS=2;SSC=17;GPV=1;SPV=0.019026;ANN=A|downstream_gene_variant|MODIFIER|Gm10552|ENSMUSG00000073628|transcript|ENSMUST00000113396.2|antisense||n.*4931A>T|||||4931|,A|intron_variant|MODIFIER|Sp140|ENSMUSG00000070031|transcript|ENSMUST00000080204.10|protein_coding|1/16|c.32+3731T>A||||||,A|intron_variant|MODIFIER|Sp140|ENSMUSG00000070031|transcript|ENSMUST00000113385.2|nonsense_mediated_decay|2/3|c.*35+3731T>A||||||,A|intron_variant|MODIFIER|Gm10552|ENSMUSG00000073628|transcript|ENSMUST00000161763.1|antisense|2/2|n.362-482A>T||||||	GT:GQ:DP:RD:AD:FREQ:DP4	0/0:.:68:68:0:0%:28,40,0,0	0/1:.:127:118:9:7.09%:53,65,2,7
1	85617477	.	A	C	.	PASS	DP=271;SOMATIC;SS=2;SSC=25;GPV=1;SPV=0.0025471;ANN=C|intron_variant|MODIFIER|Sp140|ENSMUSG00000070031|transcript|ENSMUST00000080204.10|protein_coding|5/16|c.502+2206A>C||||||,C|intron_variant|MODIFIER|Sp140|ENSMUSG00000070031|transcript|ENSMUST00000162925.1|protein_coding|3/7|c.211+2206A>C||||||WARNING_TRANSCRIPT_NO_START_CODON	GT:GQ:DP:RD:AD:FREQ:DP4	0/0:.:130:129:0:0%:64,65,0,0	0/1:.:141:132:9:6.38%:70,62,4,5
1	85623120	.	C	A	.	PASS	DP=73;SOMATIC;SS=2;SSC=17;GPV=1;SPV=0.016558;ANN=A|intron_variant|MODIFIER|Sp140|ENSMUSG00000070031|transcript|ENSMUST00000080204.10|protein_coding|7/16|c.658+1413C>A||||||,A|intron_variant|MODIFIER|Sp140|ENSMUSG00000070031|transcript|ENSMUST00000162925.1|protein_coding|5/7|c.367+1413C>A||||||WARNING_TRANSCRIPT_NO_START_CODON	GT:GQ:DP:RD:AD:FREQ:DP4	0/0:.:31:31:0:0%:19,12,0,0	0/1:.:42:35:7:16.67%:27,8,4,3
1	85646814	.	G	T	.	str10	DP=81;SOMATIC;SS=2;SSC=16;GPV=1;SPV=0.025097;ANN=T|upstream_gene_variant|MODIFIER|Sp100|ENSMUSG00000026222|transcript|ENSMUST00000066427.10|protein_coding||c.-3288G>T|||||3236|,T|upstream_gene_variant|MODIFIER|Sp100|ENSMUSG00000026222|transcript|ENSMUST00000155094.7|protein_coding||c.-3288G>T|||||3174|,T|upstream_gene_variant|MODIFIER|Sp100|ENSMUSG00000026222|transcript|ENSMUST00000145440.7|nonsense_mediated_decay||c.-3288G>T|||||3194|,T|upstream_gene_variant|MODIFIER|Sp100|ENSMUSG00000026222|transcript|ENSMUST00000054279.14|protein_coding||c.-3288G>T|||||3200|,T|upstream_gene_variant|MODIFIER|Sp100|ENSMUSG00000026222|transcript|ENSMUST00000147552.7|protein_coding||c.-3288G>T|||||3200|,T|upstream_gene_variant|MODIFIER|Sp100|ENSMUSG00000026222|transcript|ENSMUST00000150967.7|protein_coding||c.-3288G>T|||||3201|WARNING_TRANSCRIPT_INCOMPLETE,T|upstream_gene_variant|MODIFIER|Sp100|ENSMUSG00000026222|transcript|ENSMUST00000141998.1|retained_intron||n.-3174G>T|||||3174|,T|upstream_gene_variant|MODIFIER|Sp100|ENSMUSG00000026222|transcript|ENSMUST00000153574.7|protein_coding||c.-3288G>T|||||3200|,T|downstream_gene_variant|MODIFIER|Sp140|ENSMUSG00000070031|transcript|ENSMUST00000080204.10|protein_coding||c.*2132G>T|||||1777|,T|downstream_gene_variant|MODIFIER|Sp140|ENSMUSG00000070031|transcript|ENSMUST00000160119.1|retained_intron||n.*1782G>T|||||1782|,T|downstream_gene_variant|MODIFIER|Sp140|ENSMUSG00000070031|transcript|ENSMUST00000159234.1|processed_transcript||n.*3924G>T|||||3924|,T|downstream_gene_variant|MODIFIER|Sp140|ENSMUSG00000070031|transcript|ENSMUST00000161497.1|protein_coding||c.*2132G>T|||||1872|WARNING_TRANSCRIPT_NO_START_CODON,T|intron_variant|MODIFIER|Gm17017|ENSMUSG00000090246|transcript|ENSMUST00000161540.1|antisense|1/1|n.192-3379C>A||||||	GT:GQ:DP:RD:AD:FREQ:DP4	0/0:.:36:36:0:0%:23,13,0,0	0/1:.:45:39:6:13.33%:27,12,6,0
1	85647066	.	G	A	.	PASS	DP=77;SOMATIC;SS=2;SSC=17;GPV=1;SPV=0.019081;ANN=A|upstream_gene_variant|MODIFIER|Sp100|ENSMUSG00000026222|transcript|ENSMUST00000066427.10|protein_coding||c.-3036G>A|||||2984|,A|upstream_gene_variant|MODIFIER|Sp100|ENSMUSG00000026222|transcript|ENSMUST00000155094.7|protein_coding||c.-3036G>A|||||2922|,A|upstream_gene_variant|MODIFIER|Sp100|ENSMUSG00000026222|transcript|ENSMUST00000145440.7|nonsense_mediated_decay||c.-3036G>A|||||2942|,A|upstream_gene_variant|MODIFIER|Sp100|ENSMUSG00000026222|transcript|ENSMUST00000054279.14|protein_coding||c.-3036G>A|||||2948|,A|upstream_gene_variant|MODIFIER|Sp100|ENSMUSG00000026222|transcript|ENSMUST00000147552.7|protein_coding||c.-3036G>A|||||2948|,A|upstream_gene_variant|MODIFIER|Sp100|ENSMUSG00000026222|transcript|ENSMUST00000150967.7|protein_coding||c.-3036G>A|||||2949|WARNING_TRANSCRIPT_INCOMPLETE,A|upstream_gene_variant|MODIFIER|Sp100|ENSMUSG00000026222|transcript|ENSMUST00000141998.1|retained_intron||n.-2922G>A|||||2922|,A|upstream_gene_variant|MODIFIER|Sp100|ENSMUSG00000026222|transcript|ENSMUST00000153574.7|protein_coding||c.-3036G>A|||||2948|,A|downstream_gene_variant|MODIFIER|Sp140|ENSMUSG00000070031|transcript|ENSMUST00000080204.10|protein_coding||c.*2384G>A|||||2029|,A|downstream_gene_variant|MODIFIER|Sp140|ENSMUSG00000070031|transcript|ENSMUST00000160119.1|retained_intron||n.*2034G>A|||||2034|,A|downstream_gene_variant|MODIFIER|Sp140|ENSMUSG00000070031|transcript|ENSMUST00000159234.1|processed_transcript||n.*4176G>A|||||4176|,A|downstream_gene_variant|MODIFIER|Sp140|ENSMUSG00000070031|transcript|ENSMUST00000161497.1|protein_coding||c.*2384G>A|||||2124|WARNING_TRANSCRIPT_NO_START_CODON,A|intron_variant|MODIFIER|Gm17017|ENSMUSG00000090246|transcript|ENSMUST00000161540.1|antisense|1/1|n.191+3329C>T||||||	GT:GQ:DP:RD:AD:FREQ:DP4	0/0:.:41:41:0:0%:16,25,0,0	0/1:.:36:31:5:13.89%:19,12,1,4
1	87514468	.	A	C	.	PASS	DP=65;SOMATIC;SS=2;SSC=31;GPV=1;SPV=0.00069047;ANN=C|upstream_gene_variant|MODIFIER|Ngef|ENSMUSG00000026259|transcript|ENSMUST00000027477.14|protein_coding||c.-4269T>G|||||4106|,C|downstream_gene_variant|MODIFIER|Gm17181|ENSMUSG00000091123|transcript|ENSMUST00000168856.1|processed_pseudogene||n.*171A>C|||||171|,C|intron_variant|MODIFIER|Ngef|ENSMUSG00000026259|transcript|ENSMUST00000068681.11|protein_coding|3/14|c.378-5081T>G||||||,C|intron_variant|MODIFIER|Neu2|ENSMUSG00000079434|transcript|ENSMUST00000166055.7|protein_coding|1/2|c.-12+4253A>C||||||WARNING_TRANSCRIPT_INCOMPLETE	GT:GQ:DP:RD:AD:FREQ:DP4	0/0:.:40:40:0:0%:21,19,0,0	0/1:.:25:18:7:28%:7,11,5,2
1	87514502	.	A	T	.	PASS	DP=63;SOMATIC;SS=2;SSC=28;GPV=1;SPV=0.0014857;ANN=T|upstream_gene_variant|MODIFIER|Ngef|ENSMUSG00000026259|transcript|ENSMUST00000027477.14|protein_coding||c.-4303T>A|||||4140|,T|downstream_gene_variant|MODIFIER|Gm17181|ENSMUSG00000091123|transcript|ENSMUST00000168856.1|processed_pseudogene||n.*205A>T|||||205|,T|intron_variant|MODIFIER|Ngef|ENSMUSG00000026259|transcript|ENSMUST00000068681.11|protein_coding|3/14|c.378-5115T>A||||||,T|intron_variant|MODIFIER|Neu2|ENSMUSG00000079434|transcript|ENSMUST00000166055.7|protein_coding|1/2|c.-12+4287A>T||||||WARNING_TRANSCRIPT_INCOMPLETE	GT:GQ:DP:RD:AD:FREQ:DP4	0/0:.:40:40:0:0%:23,17,0,0	0/1:.:23:17:6:26.09%:8,9,4,2
1	101898739	.	A	C	.	PASS	DP=64;SOMATIC;SS=2;SSC=18;GPV=1;SPV=0.0139;ANN=C|upstream_gene_variant|MODIFIER|Gm28187|ENSMUSG00000099375|transcript|ENSMUST00000186885.1|lincRNA||n.-3648T>G|||||3648|,C|intergenic_region|MODIFIER|Gm28187-Gm24122|ENSMUSG00000099375-ENSMUSG00000077295|intergenic_region|ENSMUSG00000099375-ENSMUSG00000077295|||n.101898739A>C||||||	GT:GQ:DP:RD:AD:FREQ:DP4	0/0:.:25:25:0:0%:15,10,0,0	0/1:.:39:31:8:20.51%:18,13,6,2
1	101898779	.	G	T	.	PASS	DP=68;SOMATIC;SS=2;SSC=17;GPV=1;SPV=0.019231;ANN=T|upstream_gene_variant|MODIFIER|Gm28187|ENSMUSG00000099375|transcript|ENSMUST00000186885.1|lincRNA||n.-3688C>A|||||3688|,T|intergenic_region|MODIFIER|Gm28187-Gm24122|ENSMUSG00000099375-ENSMUSG00000077295|intergenic_region|ENSMUSG00000099375-ENSMUSG00000077295|||n.101898779G>T||||||	GT:GQ:DP:RD:AD:FREQ:DP4	0/0:.:28:28:0:0%:15,13,0,0	0/1:.:40:33:7:17.5%:21,12,3,4
1	101898800	.	T	C	.	PASS	DP=69;SOMATIC;SS=2;SSC=16;GPV=1;SPV=0.020838;ANN=C|upstream_gene_variant|MODIFIER|Gm28187|ENSMUSG00000099375|transcript|ENSMUST00000186885.1|lincRNA||n.-3709A>G|||||3709|,C|intergenic_region|MODIFIER|Gm28187-Gm24122|ENSMUSG00000099375-ENSMUSG00000077295|intergenic_region|ENSMUSG00000099375-ENSMUSG00000077295|||n.101898800T>C||||||	GT:GQ:DP:RD:AD:FREQ:DP4	0/0:.:28:28:0:0%:15,13,0,0	0/1:.:41:34:7:17.07%:20,14,1,6
1	106802642	.	G	A	.	str10	DP=87;SOMATIC;SS=2;SSC=15;GPV=1;SPV=0.031468;ANN=A|intergenic_region|MODIFIER|Vps4b-Serpinb5|ENSMUSG00000009907-ENSMUSG00000067006|intergenic_region|ENSMUSG00000009907-ENSMUSG00000067006|||n.106802642G>A||||||	GT:GQ:DP:RD:AD:FREQ:DP4	0/0:.:37:37:0:0%:18,19,0,0	0/1:.:50:44:6:12%:31,13,6,0
1	114579621	.	G	T	.	str10	DP=68;SOMATIC;SS=2;SSC=16;GPV=1;SPV=0.022768;ANN=T|intergenic_region|MODIFIER|9330185C12Rik-Gm4854|ENSMUSG00000097648-ENSMUSG00000101687|intergenic_region|ENSMUSG00000097648-ENSMUSG00000101687|||n.114579621G>T||||||	GT:GQ:DP:RD:AD:FREQ:DP4	0/0:.:35:35:0:0%:16,19,0,0	0/1:.:33:28:5:15.15%:17,11,5,0
1	114579628	.	C	A	.	str10	DP=67;SOMATIC;SS=2;SSC=19;GPV=1;SPV=0.010176;ANN=A|intergenic_region|MODIFIER|9330185C12Rik-Gm4854|ENSMUSG00000097648-ENSMUSG00000101687|intergenic_region|ENSMUSG00000097648-ENSMUSG00000101687|||n.114579628C>A||||||	GT:GQ:DP:RD:AD:FREQ:DP4	0/0:.:39:39:0:0%:19,20,0,0	0/1:.:28:23:5:17.86%:17,6,5,0
1	114579638	.	C	T	.	str10	DP=71;SOMATIC;SS=2;SSC=18;GPV=1;SPV=0.01305;ANN=T|intergenic_region|MODIFIER|9330185C12Rik-Gm4854|ENSMUSG00000097648-ENSMUSG00000101687|intergenic_region|ENSMUSG00000097648-ENSMUSG00000101687|||n.114579638C>T||||||	GT:GQ:DP:RD:AD:FREQ:DP4	0/0:.:40:40:0:0%:20,20,0,0	0/1:.:31:26:5:16.13%:18,8,5,0
1	116276657	.	C	T	.	PASS	DP=66;SOMATIC;SS=2;SSC=15;GPV=1;SPV=0.025247;ANN=T|intron_variant|MODIFIER|Cntnap5a|ENSMUSG00000070695|transcript|ENSMUST00000043725.8|protein_coding|12/23|c.1874-15678C>T||||||	GT:GQ:DP:RD:AD:FREQ:DP4	0/0:.:23:23:0:0%:14,9,0,0	0/1:.:43:35:8:18.6%:22,13,7,1
1	116276659	.	C	G	.	PASS	DP=64;SOMATIC;SS=2;SSC=15;GPV=1;SPV=0.026666;ANN=G|intron_variant|MODIFIER|Cntnap5a|ENSMUSG00000070695|transcript|ENSMUST00000043725.8|protein_coding|12/23|c.1874-15676C>G||||||	GT:GQ:DP:RD:AD:FREQ:DP4	0/0:.:22:22:0:0%:13,9,0,0	0/1:.:42:34:8:19.05%:22,12,7,1
1	116276668	.	C	T	.	PASS	DP=67;SOMATIC;SS=2;SSC=15;GPV=1;SPV=0.027173;ANN=T|intron_variant|MODIFIER|Cntnap5a|ENSMUSG00000070695|transcript|ENSMUST00000043725.8|protein_coding|12/23|c.1874-15667C>T||||||	GT:GQ:DP:RD:AD:FREQ:DP4	0/0:.:23:23:0:0%:15,8,0,0	0/1:.:44:36:8:18.18%:23,13,7,1
1	116276707	.	T	A	.	PASS	DP=59;SOMATIC;SS=2;SSC=15;GPV=1;SPV=0.027881;ANN=A|intron_variant|MODIFIER|Cntnap5a|ENSMUSG00000070695|transcript|ENSMUST00000043725.8|protein_coding|12/23|c.1874-15628T>A||||||	GT:GQ:DP:RD:AD:FREQ:DP4	0/0:.:18:18:0:0%:11,7,0,0	0/1:.:41:32:9:21.95%:19,13,8,1
1	117821768	.	C	G	.	PASS	DP=71;SOMATIC;SS=2;SSC=19;GPV=1;SPV=0.010945;ANN=G|intergenic_region|MODIFIER|B020011L13Rik-Gm28360|ENSMUSG00000101303-ENSMUSG00000100305|intergenic_region|ENSMUSG00000101303-ENSMUSG00000100305|||n.117821768C>G||||||	GT:GQ:DP:RD:AD:FREQ:DP4	0/0:.:41:41:0:0%:21,20,0,0	0/1:.:30:25:5:16.67%:12,13,3,2
1	117826812	.	G	C	.	str10	DP=82;SOMATIC;SS=2;SSC=24;GPV=1;SPV=0.003163;ANN=C|upstream_gene_variant|MODIFIER|Gm28360|ENSMUSG00000100305|transcript|ENSMUST00000187455.1|protein_coding||c.-3627G>C|||||3269|,C|intergenic_region|MODIFIER|B020011L13Rik-Gm28360|ENSMUSG00000101303-ENSMUSG00000100305|intergenic_region|ENSMUSG00000101303-ENSMUSG00000100305|||n.117826812G>C||||||	GT:GQ:DP:RD:AD:FREQ:DP4	0/0:.:49:49:0:0%:29,20,0,0	0/1:.:33:27:6:18.18%:17,10,6,0
1	117826848	.	C	A	.	str10	DP=83;SOMATIC;SS=2;SSC=23;GPV=1;SPV=0.0043004;ANN=A|upstream_gene_variant|MODIFIER|Gm28360|ENSMUSG00000100305|transcript|ENSMUST00000187455.1|protein_coding||c.-3591C>A|||||3233|,A|intergenic_region|MODIFIER|B020011L13Rik-Gm28360|ENSMUSG00000101303-ENSMUSG00000100305|intergenic_region|ENSMUSG00000101303-ENSMUSG00000100305|||n.117826848C>A||||||	GT:GQ:DP:RD:AD:FREQ:DP4	0/0:.:48:48:0:0%:28,20,0,0	0/1:.:35:29:6:17.14%:20,9,6,0
1	117826869	.	A	T	.	PASS	DP=86;SOMATIC;SS=2;SSC=27;GPV=1;SPV=0.0019274;ANN=T|upstream_gene_variant|MODIFIER|Gm28360|ENSMUSG00000100305|transcript|ENSMUST00000187455.1|protein_coding||c.-3570A>T|||||3212|,T|intergenic_region|MODIFIER|B020011L13Rik-Gm28360|ENSMUSG00000101303-ENSMUSG00000100305|intergenic_region|ENSMUSG00000101303-ENSMUSG00000100305|||n.117826869A>T||||||	GT:GQ:DP:RD:AD:FREQ:DP4	0/0:.:54:54:0:0%:31,23,0,0	0/1:.:32:26:6:18.75%:16,10,3,3
1	117826874	.	A	G	.	PASS	DP=84;SOMATIC;SS=2;SSC=27;GPV=1;SPV=0.0018114;ANN=G|upstream_gene_variant|MODIFIER|Gm28360|ENSMUSG00000100305|transcript|ENSMUST00000187455.1|protein_coding||c.-3565A>G|||||3207|,G|intergenic_region|MODIFIER|B020011L13Rik-Gm28360|ENSMUSG00000101303-ENSMUSG00000100305|intergenic_region|ENSMUSG00000101303-ENSMUSG00000100305|||n.117826874A>G||||||	GT:GQ:DP:RD:AD:FREQ:DP4	0/0:.:53:53:0:0%:33,20,0,0	0/1:.:31:25:6:19.35%:15,10,3,3
1	117826895	.	C	T	.	PASS	DP=76;SOMATIC;SS=2;SSC=21;GPV=1;SPV=0.0077135;ANN=T|upstream_gene_variant|MODIFIER|Gm28360|ENSMUSG00000100305|transcript|ENSMUST00000187455.1|protein_coding||c.-3544C>T|||||3186|,T|intergenic_region|MODIFIER|B020011L13Rik-Gm28360|ENSMUSG00000101303-ENSMUSG00000100305|intergenic_region|ENSMUSG00000101303-ENSMUSG00000100305|||n.117826895C>T||||||	GT:GQ:DP:RD:AD:FREQ:DP4	0/0:.:46:46:0:0%:28,18,0,0	0/1:.:30:25:5:16.67%:15,10,2,3
1	118015341	.	T	C	.	PASS	DP=68;SOMATIC;SS=2;SSC=19;GPV=1;SPV=0.010404;ANN=C|downstream_gene_variant|MODIFIER|Gm28358|ENSMUSG00000100703|transcript|ENSMUST00000189292.1|transcribed_unprocessed_pseudogene||n.*3513T>C|||||3513|,C|intron_variant|MODIFIER|Gm28358|ENSMUSG00000100703|transcript|ENSMUST00000187860.6|processed_transcript|4/4|n.535+3513T>C||||||	GT:GQ:DP:RD:AD:FREQ:DP4	0/0:.:28:28:0:0%:19,9,0,0	0/1:.:40:32:8:20%:20,12,5,3
1	125278157	.	G	A	.	str10	DP=77;SOMATIC;SS=2;SSC=18;GPV=1;SPV=0.013761;ANN=A|intergenic_region|MODIFIER|1700121L03Rik-Actr3|ENSMUSG00000099574-ENSMUSG00000026341|intergenic_region|ENSMUSG00000099574-ENSMUSG00000026341|||n.125278157G>A||||||	GT:GQ:DP:RD:AD:FREQ:DP4	0/0:.:38:38:0:0%:17,21,0,0	0/1:.:39:33:6:15.38%:18,15,6,0
1	126424428	.	G	A	.	str10	DP=59;SOMATIC;SS=2;SSC=16;GPV=1;SPV=0.020112;ANN=A|intron_variant|MODIFIER|Nckap5|ENSMUSG00000049690|transcript|ENSMUST00000161954.7|protein_coding|2/14|c.3+24026C>T||||||,A|intron_variant|MODIFIER|Nckap5|ENSMUSG00000049690|transcript|ENSMUST00000162877.7|protein_coding|2/10|c.3+24026C>T||||||,A|intron_variant|MODIFIER|Nckap5|ENSMUSG00000049690|transcript|ENSMUST00000162646.7|protein_coding|4/6|c.207+24026C>T||||||WARNING_TRANSCRIPT_NO_STOP_CODON,A|intron_variant|MODIFIER|Nckap5|ENSMUSG00000049690|transcript|ENSMUST00000160693.1|protein_coding|4/5|c.207+24026C>T||||||WARNING_TRANSCRIPT_INCOMPLETE,A|intron_variant|MODIFIER|Nckap5|ENSMUSG00000049690|transcript|ENSMUST00000112583.7|protein_coding|4/16|c.207+24026C>T||||||,A|intron_variant|MODIFIER|Nckap5|ENSMUSG00000049690|transcript|ENSMUST00000094609.9|protein_coding|4/12|c.207+24026C>T||||||,A|intron_variant|MODIFIER|Nckap5|ENSMUSG00000049690|transcript|ENSMUST00000057846.14|protein_coding|1/12|c.3+24026C>T||||||	GT:GQ:DP:RD:AD:FREQ:DP4	0/0:.:27:27:0:0%:17,10,0,0	0/1:.:32:26:6:18.75%:16,10,6,0
1	138228187	.	G	A	.	str10	DP=88;SOMATIC;SS=2;SSC=18;GPV=1;SPV=0.013026;ANN=A|intergenic_region|MODIFIER|Gm28556-1700113B19Rik|ENSMUSG00000099459-ENSMUSG00000102822|intergenic_region|ENSMUSG00000099459-ENSMUSG00000102822|||n.138228187G>A||||||	GT:GQ:DP:RD:AD:FREQ:DP4	0/0:.:44:44:0:0%:25,19,0,0	0/1:.:44:38:6:13.64%:24,14,6,0
1	143833509	.	C	A	.	PASS	DP=110;SOMATIC;SS=2;SSC=26;GPV=1;SPV=0.0022934;ANN=A|intergenic_region|MODIFIER|Uchl5-Rgs2|ENSMUSG00000018189-ENSMUSG00000026360|intergenic_region|ENSMUSG00000018189-ENSMUSG00000026360|||n.143833509C>A||||||	GT:GQ:DP:RD:AD:FREQ:DP4	0/0:.:52:52:0:0%:21,31,0,0	0/1:.:58:49:9:15.52%:22,27,8,1
1	143833522	.	A	T	.	PASS	DP=108;SOMATIC;SS=2;SSC=26;GPV=1;SPV=0.0023001;ANN=T|intergenic_region|MODIFIER|Uchl5-Rgs2|ENSMUSG00000018189-ENSMUSG00000026360|intergenic_region|ENSMUSG00000018189-ENSMUSG00000026360|||n.143833522A>T||||||	GT:GQ:DP:RD:AD:FREQ:DP4	0/0:.:51:51:0:0%:20,31,0,0	0/1:.:57:48:9:15.79%:21,27,8,1
1	149178086	.	C	T	.	str10	DP=43;SOMATIC;SS=2;SSC=25;GPV=1;SPV=0.003045;ANN=T|downstream_gene_variant|MODIFIER|Gm18701|ENSMUSG00000101457|transcript|ENSMUST00000188281.1|processed_pseudogene||n.*3491C>T|||||3491|,T|intergenic_region|MODIFIER|Gm18701-Gm37630|ENSMUSG00000101457-ENSMUSG00000102314|intergenic_region|ENSMUSG00000101457-ENSMUSG00000102314|||n.149178086C>T||||||	GT:GQ:DP:RD:AD:FREQ:DP4	0/0:.:25:25:0:0%:12,13,0,0	0/1:.:18:12:6:33.33%:9,3,6,0
1	152180295	.	A	T	.	str10	DP=59;SOMATIC;SS=2;SSC=15;GPV=1;SPV=0.030179;ANN=T|intergenic_region|MODIFIER|Gm8964-Gm38238|ENSMUSG00000102090-ENSMUSG00000103744|intergenic_region|ENSMUSG00000102090-ENSMUSG00000103744|||n.152180295A>T||||||	GT:GQ:DP:RD:AD:FREQ:DP4	0/0:.:22:22:0:0%:11,11,0,0	0/1:.:37:30:7:18.92%:14,16,7,0
1	154937943	.	A	G	.	str10	DP=43;SOMATIC;SS=2;SSC=21;GPV=1;SPV=0.0064284;ANN=G|intergenic_region|MODIFIER|Cacna1e-Gm29282|ENSMUSG00000004110-ENSMUSG00000101880|intergenic_region|ENSMUSG00000004110-ENSMUSG00000101880|||n.154937943A>G||||||	GT:GQ:DP:RD:AD:FREQ:DP4	0/0:.:26:26:0:0%:15,11,0,0	0/1:.:17:12:5:29.41%:10,2,5,0
1	154937946	.	C	A	.	str10	DP=45;SOMATIC;SS=2;SSC=22;GPV=1;SPV=0.0050648;ANN=A|intergenic_region|MODIFIER|Cacna1e-Gm29282|ENSMUSG00000004110-ENSMUSG00000101880|intergenic_region|ENSMUSG00000004110-ENSMUSG00000101880|||n.154937946C>A||||||	GT:GQ:DP:RD:AD:FREQ:DP4	0/0:.:28:28:0:0%:15,13,0,0	0/1:.:17:12:5:29.41%:10,2,5,0
1	154937998	.	C	A	.	PASS	DP=52;SOMATIC;SS=2;SSC=18;GPV=1;SPV=0.012947;ANN=A|intergenic_region|MODIFIER|Cacna1e-Gm29282|ENSMUSG00000004110-ENSMUSG00000101880|intergenic_region|ENSMUSG00000004110-ENSMUSG00000101880|||n.154937998C>A||||||	GT:GQ:DP:RD:AD:FREQ:DP4	0/0:.:29:29:0:0%:16,13,0,0	0/1:.:23:18:5:21.74%:11,7,2,3
1	154938014	.	A	G	.	PASS	DP=54;SOMATIC;SS=2;SSC=19;GPV=1;SPV=0.01064;ANN=G|intergenic_region|MODIFIER|Cacna1e-Gm29282|ENSMUSG00000004110-ENSMUSG00000101880|intergenic_region|ENSMUSG00000004110-ENSMUSG00000101880|||n.154938014A>G||||||	GT:GQ:DP:RD:AD:FREQ:DP4	0/0:.:31:31:0:0%:16,15,0,0	0/1:.:23:18:5:21.74%:10,8,1,4
1	166218981	.	A	G	.	PASS	DP=82;SOMATIC;SS=2;SSC=17;GPV=1;SPV=0.015976;ANN=G|intron_variant|MODIFIER|Mael|ENSMUSG00000040629|transcript|ENSMUST00000038782.3|protein_coding|8/11|c.845+6609T>C||||||,G|intron_variant|MODIFIER|Mael|ENSMUSG00000040629|transcript|ENSMUST00000194057.5|protein_coding|7/10|c.803+6609T>C||||||	GT:GQ:DP:RD:AD:FREQ:DP4	0/0:.:45:45:0:0%:32,13,0,0	0/1:.:37:32:5:13.51%:23,9,4,1
1	166218988	.	G	A	.	PASS	DP=81;SOMATIC;SS=2;SSC=16;GPV=1;SPV=0.022472;ANN=A|intron_variant|MODIFIER|Mael|ENSMUSG00000040629|transcript|ENSMUST00000038782.3|protein_coding|8/11|c.845+6602C>T||||||,A|intron_variant|MODIFIER|Mael|ENSMUSG00000040629|transcript|ENSMUST00000194057.5|protein_coding|7/10|c.803+6602C>T||||||	GT:GQ:DP:RD:AD:FREQ:DP4	0/0:.:42:42:0:0%:32,10,0,0	0/1:.:39:34:5:12.82%:24,10,4,1
1	166218990	.	A	G	.	PASS	DP=80;SOMATIC;SS=2;SSC=17;GPV=1;SPV=0.018132;ANN=G|intron_variant|MODIFIER|Mael|ENSMUSG00000040629|transcript|ENSMUST00000038782.3|protein_coding|8/11|c.845+6600T>C||||||,G|intron_variant|MODIFIER|Mael|ENSMUSG00000040629|transcript|ENSMUST00000194057.5|protein_coding|7/10|c.803+6600T>C||||||	GT:GQ:DP:RD:AD:FREQ:DP4	0/0:.:43:43:0:0%:31,12,0,0	0/1:.:37:32:5:13.51%:23,9,4,1
1	166219028	.	C	T	.	PASS	DP=79;SOMATIC;SS=2;SSC=15;GPV=1;SPV=0.025547;ANN=T|intron_variant|MODIFIER|Mael|ENSMUSG00000040629|transcript|ENSMUST00000038782.3|protein_coding|8/11|c.845+6562G>A||||||,T|intron_variant|MODIFIER|Mael|ENSMUSG00000040629|transcript|ENSMUST00000194057.5|protein_coding|7/10|c.803+6562G>A||||||	GT:GQ:DP:RD:AD:FREQ:DP4	0/0:.:40:40:0:0%:25,15,0,0	0/1:.:39:34:5:12.82%:24,10,4,1
1	166219041	.	A	C	.	PASS	DP=77;SOMATIC;SS=2;SSC=16;GPV=1;SPV=0.022062;ANN=C|intron_variant|MODIFIER|Mael|ENSMUSG00000040629|transcript|ENSMUST00000038782.3|protein_coding|8/11|c.845+6549T>G||||||,C|intron_variant|MODIFIER|Mael|ENSMUSG00000040629|transcript|ENSMUST00000194057.5|protein_coding|7/10|c.803+6549T>G||||||	GT:GQ:DP:RD:AD:FREQ:DP4	0/0:.:40:40:0:0%:25,15,0,0	0/1:.:37:32:5:13.51%:23,9,4,1
1	166593996	.	A	T	.	PASS	DP=61;SOMATIC;SS=2;SSC=19;GPV=1;SPV=0.010276;ANN=T|intergenic_region|MODIFIER|Gm4846-Gm22992|ENSMUSG00000086056-ENSMUSG00000096172|intergenic_region|ENSMUSG00000086056-ENSMUSG00000096172|||n.166593996A>T||||||	GT:GQ:DP:RD:AD:FREQ:DP4	0/0:.:25:25:0:0%:6,19,0,0	0/1:.:36:28:8:22.22%:13,15,6,2
1	181658295	.	C	A	.	PASS	DP=74;SOMATIC;SS=2;SSC=16;GPV=1;SPV=0.02072;ANN=A|intron_variant|MODIFIER|Dnah14|ENSMUSG00000047369|transcript|ENSMUST00000193365.5|processed_transcript|2/3|n.209+4618C>A||||||,A|intron_variant|MODIFIER|Dnah14|ENSMUSG00000047369|transcript|ENSMUST00000194470.1|processed_transcript|3/4|n.252+1232C>A||||||,A|intron_variant|MODIFIER|Dnah14|ENSMUSG00000047369|transcript|ENSMUST00000208001.1|protein_coding|31/83|c.4799+1232C>A||||||	GT:GQ:DP:RD:AD:FREQ:DP4	0/0:.:34:34:0:0%:20,14,0,0	0/1:.:40:34:6:15%:22,12,5,1
10	3250115	.	T	A	.	PASS	DP=169;SOMATIC;SS=2;SSC=20;GPV=1;SPV=0.0087142;ANN=A|intergenic_region|MODIFIER|9230019H11Rik-H60c|ENSMUSG00000071434-ENSMUSG00000091618|intergenic_region|ENSMUSG00000071434-ENSMUSG00000091618|||n.3250115T>A||||||	GT:GQ:DP:RD:AD:FREQ:DP4	0/0:.:74:74:0:0%:49,25,0,0	0/1:.:95:87:8:8.42%:74,13,7,1
10	5173115	.	G	A	.	PASS	DP=59;SOMATIC;SS=2;SSC=28;GPV=1;SPV=0.0014732;ANN=A|intragenic_variant|MODIFIER|Syne1|ENSMUSG00000096054|gene_variant|ENSMUSG00000096054|||n.5173115C>T||||||	GT:GQ:DP:RD:AD:FREQ:DP4	0/0:.:26:26:0:0%:14,12,0,0	0/1:.:33:23:10:30.3%:17,6,8,2
10	5852451	.	G	A	.	str10	DP=68;SOMATIC;SS=2;SSC=21;GPV=1;SPV=0.0065944;ANN=A|intron_variant|MODIFIER|Rgs17|ENSMUSG00000019775|transcript|ENSMUST00000064225.13|protein_coding|3/5|c.180-9826C>T||||||,A|intron_variant|MODIFIER|Rgs17|ENSMUSG00000019775|transcript|ENSMUST00000131996.7|protein_coding|2/4|c.120-9826C>T||||||,A|intron_variant|MODIFIER|Rgs17|ENSMUSG00000019775|transcript|ENSMUST00000117676.7|protein_coding|3/5|c.120-9826C>T||||||,A|intron_variant|MODIFIER|Rgs17|ENSMUSG00000019775|transcript|ENSMUST00000019909.7|protein_coding|4/6|c.120-9826C>T||||||WARNING_TRANSCRIPT_INCOMPLETE	GT:GQ:DP:RD:AD:FREQ:DP4	0/0:.:25:25:0:0%:11,14,0,0	0/1:.:43:33:10:23.26%:21,12,10,0
10	18031099	.	T	C	.	PASS	DP=61;SOMATIC;SS=2;SSC=19;GPV=1;SPV=0.011057;ANN=C|intergenic_region|MODIFIER|Abracl-Reps1|ENSMUSG00000078453-ENSMUSG00000019854|intergenic_region|ENSMUSG00000078453-ENSMUSG00000019854|||n.18031099T>C||||||	GT:GQ:DP:RD:AD:FREQ:DP4	0/0:.:35:35:0:0%:20,15,0,0	0/1:.:26:21:5:19.23%:16,5,3,2
10	18031102	.	C	A	.	PASS	DP=63;SOMATIC;SS=2;SSC=19;GPV=1;SPV=0.011486;ANN=A|intergenic_region|MODIFIER|Abracl-Reps1|ENSMUSG00000078453-ENSMUSG00000019854|intergenic_region|ENSMUSG00000078453-ENSMUSG00000019854|||n.18031102C>A||||||	GT:GQ:DP:RD:AD:FREQ:DP4	0/0:.:36:36:0:0%:20,16,0,0	0/1:.:27:22:5:18.52%:17,5,3,2
10	22141493	.	G	T	.	PASS	DP=84;SOMATIC;SS=2;SSC=23;GPV=1;SPV=0.0039932;ANN=T|downstream_gene_variant|MODIFIER|E030030I06Rik|ENSMUSG00000097327|transcript|ENSMUST00000181614.1|processed_transcript||n.*2809C>A|||||2809|,T|downstream_gene_variant|MODIFIER|E030030I06Rik|ENSMUSG00000097327|transcript|ENSMUST00000069372.6|protein_coding||c.*2928C>A|||||2928|,T|intron_variant|MODIFIER|E030030I06Rik|ENSMUSG00000097327|transcript|ENSMUST00000179054.7|protein_coding|1/1|c.524+6996C>A||||||,T|intron_variant|MODIFIER|E030030I06Rik|ENSMUSG00000097327|transcript|ENSMUST00000180726.1|processed_transcript|1/1|n.331+6996C>A||||||,T|intron_variant|MODIFIER|E030030I06Rik|ENSMUSG00000097327|transcript|ENSMUST00000181677.1|processed_transcript|1/1|n.122+6996C>A||||||	GT:GQ:DP:RD:AD:FREQ:DP4	0/0:.:49:49:0:0%:26,23,0,0	0/1:.:35:29:6:17.14%:20,9,5,1
10	22141531	.	A	T	.	PASS	DP=84;SOMATIC;SS=2;SSC=23;GPV=1;SPV=0.0047918;ANN=T|downstream_gene_variant|MODIFIER|E030030I06Rik|ENSMUSG00000097327|transcript|ENSMUST00000181614.1|processed_transcript||n.*2771T>A|||||2771|,T|downstream_gene_variant|MODIFIER|E030030I06Rik|ENSMUSG00000097327|transcript|ENSMUST00000069372.6|protein_coding||c.*2890T>A|||||2890|,T|intron_variant|MODIFIER|E030030I06Rik|ENSMUSG00000097327|transcript|ENSMUST00000179054.7|protein_coding|1/1|c.524+6958T>A||||||,T|intron_variant|MODIFIER|E030030I06Rik|ENSMUSG00000097327|transcript|ENSMUST00000180726.1|processed_transcript|1/1|n.331+6958T>A||||||,T|intron_variant|MODIFIER|E030030I06Rik|ENSMUSG00000097327|transcript|ENSMUST00000181677.1|processed_transcript|1/1|n.122+6958T>A||||||	GT:GQ:DP:RD:AD:FREQ:DP4	0/0:.:48:48:0:0%:26,22,0,0	0/1:.:36:30:6:16.67%:18,12,5,1
10	22141543	.	A	G	.	PASS	DP=86;SOMATIC;SS=2;SSC=24;GPV=1;SPV=0.0034697;ANN=G|downstream_gene_variant|MODIFIER|E030030I06Rik|ENSMUSG00000097327|transcript|ENSMUST00000181614.1|processed_transcript||n.*2759T>C|||||2759|,G|downstream_gene_variant|MODIFIER|E030030I06Rik|ENSMUSG00000097327|transcript|ENSMUST00000069372.6|protein_coding||c.*2878T>C|||||2878|,G|intron_variant|MODIFIER|E030030I06Rik|ENSMUSG00000097327|transcript|ENSMUST00000179054.7|protein_coding|1/1|c.524+6946T>C||||||,G|intron_variant|MODIFIER|E030030I06Rik|ENSMUSG00000097327|transcript|ENSMUST00000180726.1|processed_transcript|1/1|n.331+6946T>C||||||,G|intron_variant|MODIFIER|E030030I06Rik|ENSMUSG00000097327|transcript|ENSMUST00000181677.1|processed_transcript|1/1|n.122+6946T>C||||||	GT:GQ:DP:RD:AD:FREQ:DP4	0/0:.:46:46:0:0%:27,19,0,0	0/1:.:40:33:7:17.5%:21,12,6,1
10	22141560	.	A	T	.	PASS	DP=89;SOMATIC;SS=2;SSC=26;GPV=1;SPV=0.0022323;ANN=T|downstream_gene_variant|MODIFIER|E030030I06Rik|ENSMUSG00000097327|transcript|ENSMUST00000181614.1|processed_transcript||n.*2742T>A|||||2742|,T|downstream_gene_variant|MODIFIER|E030030I06Rik|ENSMUSG00000097327|transcript|ENSMUST00000069372.6|protein_coding||c.*2861T>A|||||2861|,T|intron_variant|MODIFIER|E030030I06Rik|ENSMUSG00000097327|transcript|ENSMUST00000179054.7|protein_coding|1/1|c.524+6929T>A||||||,T|intron_variant|MODIFIER|E030030I06Rik|ENSMUSG00000097327|transcript|ENSMUST00000180726.1|processed_transcript|1/1|n.331+6929T>A||||||,T|intron_variant|MODIFIER|E030030I06Rik|ENSMUSG00000097327|transcript|ENSMUST00000181677.1|processed_transcript|1/1|n.122+6929T>A||||||	GT:GQ:DP:RD:AD:FREQ:DP4	0/0:.:50:50:0:0%:27,23,0,0	0/1:.:39:32:7:17.95%:19,13,6,1
10	22141567	.	A	T	.	PASS	DP=88;SOMATIC;SS=2;SSC=27;GPV=1;SPV=0.001988;ANN=T|downstream_gene_variant|MODIFIER|E030030I06Rik|ENSMUSG00000097327|transcript|ENSMUST00000181614.1|processed_transcript||n.*2735T>A|||||2735|,T|downstream_gene_variant|MODIFIER|E030030I06Rik|ENSMUSG00000097327|transcript|ENSMUST00000069372.6|protein_coding||c.*2854T>A|||||2854|,T|intron_variant|MODIFIER|E030030I06Rik|ENSMUSG00000097327|transcript|ENSMUST00000179054.7|protein_coding|1/1|c.524+6922T>A||||||,T|intron_variant|MODIFIER|E030030I06Rik|ENSMUSG00000097327|transcript|ENSMUST00000180726.1|processed_transcript|1/1|n.331+6922T>A||||||,T|intron_variant|MODIFIER|E030030I06Rik|ENSMUSG00000097327|transcript|ENSMUST00000181677.1|processed_transcript|1/1|n.122+6922T>A||||||	GT:GQ:DP:RD:AD:FREQ:DP4	0/0:.:50:50:0:0%:27,23,0,0	0/1:.:38:31:7:18.42%:18,13,6,1
10	22141599	.	A	G	.	PASS	DP=82;SOMATIC;SS=2;SSC=20;GPV=1;SPV=0.0086983;ANN=G|downstream_gene_variant|MODIFIER|E030030I06Rik|ENSMUSG00000097327|transcript|ENSMUST00000181614.1|processed_transcript||n.*2703T>C|||||2703|,G|downstream_gene_variant|MODIFIER|E030030I06Rik|ENSMUSG00000097327|transcript|ENSMUST00000069372.6|protein_coding||c.*2822T>C|||||2822|,G|intron_variant|MODIFIER|E030030I06Rik|ENSMUSG00000097327|transcript|ENSMUST00000179054.7|protein_coding|1/1|c.524+6890T>C||||||,G|intron_variant|MODIFIER|E030030I06Rik|ENSMUSG00000097327|transcript|ENSMUST00000180726.1|processed_transcript|1/1|n.331+6890T>C||||||,G|intron_variant|MODIFIER|E030030I06Rik|ENSMUSG00000097327|transcript|ENSMUST00000181677.1|processed_transcript|1/1|n.122+6890T>C||||||	GT:GQ:DP:RD:AD:FREQ:DP4	0/0:.:49:49:0:0%:26,23,0,0	0/1:.:33:28:5:15.15%:14,14,2,3
10	22208041	.	T	A	.	PASS	DP=81;SOMATIC;SS=2;SSC=23;GPV=1;SPV=0.0050014;ANN=A|upstream_gene_variant|MODIFIER|Gm26581|ENSMUSG00000097108|transcript|ENSMUST00000181953.1|lincRNA||n.-4612T>A|||||4612|,A|intron_variant|MODIFIER|H60b|ENSMUSG00000075297|transcript|ENSMUST00000105522.8|protein_coding|1/5|c.-41+49323T>A||||||,A|intron_variant|MODIFIER|Raet1e|ENSMUSG00000053219|transcript|ENSMUST00000178026.1|protein_coding|5/5|c.*24+25926T>A||||||,A|intron_variant|MODIFIER|Gm26740|ENSMUSG00000097705|transcript|ENSMUST00000180456.1|antisense|2/3|n.166-1101A>T||||||	GT:GQ:DP:RD:AD:FREQ:DP4	0/0:.:46:46:0:0%:22,24,0,0	0/1:.:35:29:6:17.14%:16,13,4,2
10	22551092	.	C	A	.	str10	DP=61;SOMATIC;SS=2;SSC=20;GPV=1;SPV=0.0089307;ANN=A|intergenic_region|MODIFIER|Gm26585-Slc2a12|ENSMUSG00000097473-ENSMUSG00000037490|intergenic_region|ENSMUSG00000097473-ENSMUSG00000037490|||n.22551092C>A||||||	GT:GQ:DP:RD:AD:FREQ:DP4	0/0:.:36:36:0:0%:21,15,0,0	0/1:.:25:20:5:20%:13,7,0,5
10	23646824	.	G	T	.	str10	DP=86;SOMATIC;SS=2;SSC=41;GPV=1;SPV=7.2321e-05;ANN=T|intergenic_region|MODIFIER|Eya4-Rps12|ENSMUSG00000010461-ENSMUSG00000061983|intergenic_region|ENSMUSG00000010461-ENSMUSG00000061983|||n.23646824G>T||||||	GT:GQ:DP:RD:AD:FREQ:DP4	0/0:.:44:44:0:0%:26,18,0,0	0/1:.:42:30:12:28.57%:18,12,11,1
10	25655343	.	C	T	.	PASS	DP=67;SOMATIC;SS=2;SSC=17;GPV=1;SPV=0.016265;ANN=T|intron_variant|MODIFIER|Gm29571|ENSMUSG00000101537|transcript|ENSMUST00000191547.1|antisense|3/3|n.529-16620C>T||||||	GT:GQ:DP:RD:AD:FREQ:DP4	0/0:.:32:32:0:0%:19,13,0,0	0/1:.:35:29:6:17.14%:20,9,3,3
10	25664153	.	C	A	.	PASS	DP=97;SOMATIC;SS=2;SSC=25;GPV=1;SPV=0.0025743;ANN=A|intron_variant|MODIFIER|Gm29571|ENSMUSG00000101537|transcript|ENSMUST00000191547.1|antisense|3/3|n.529-7810C>A||||||	GT:GQ:DP:RD:AD:FREQ:DP4	0/0:.:45:45:0:0%:26,19,0,0	0/1:.:52:43:9:17.31%:30,13,8,1
10	32337775	.	G	T	.	str10	DP=68;SOMATIC;SS=2;SSC=14;GPV=1;SPV=0.035299;ANN=T|intron_variant|MODIFIER|Nkain2|ENSMUSG00000069670|transcript|ENSMUST00000191234.6|protein_coding|2/6|c.193-7930C>A||||||,T|intron_variant|MODIFIER|Nkain2|ENSMUSG00000069670|transcript|ENSMUST00000092603.4|protein_coding|3/3|c.193-7930C>A||||||WARNING_TRANSCRIPT_NO_START_CODON	GT:GQ:DP:RD:AD:FREQ:DP4	0/0:.:22:22:0:0%:12,10,0,0	0/1:.:46:38:8:17.39%:21,17,8,0
10	32337790	.	T	A	.	str10	DP=69;SOMATIC;SS=2;SSC=14;GPV=1;SPV=0.037608;ANN=A|intron_variant|MODIFIER|Nkain2|ENSMUSG00000069670|transcript|ENSMUST00000191234.6|protein_coding|2/6|c.193-7945A>T||||||,A|intron_variant|MODIFIER|Nkain2|ENSMUSG00000069670|transcript|ENSMUST00000092603.4|protein_coding|3/3|c.193-7945A>T||||||WARNING_TRANSCRIPT_NO_START_CODON	GT:GQ:DP:RD:AD:FREQ:DP4	0/0:.:22:22:0:0%:11,11,0,0	0/1:.:47:39:8:17.02%:22,17,8,0
10	35970832	.	G	A	.	PASS	DP=71;SOMATIC;SS=2;SSC=19;GPV=1;SPV=0.011333;ANN=A|intergenic_region|MODIFIER|Amd2-Hs3st5|ENSMUSG00000063953-ENSMUSG00000044499|intergenic_region|ENSMUSG00000063953-ENSMUSG00000044499|||n.35970832G>A||||||	GT:GQ:DP:RD:AD:FREQ:DP4	0/0:.:36:36:0:0%:19,17,0,0	0/1:.:35:29:6:17.14%:22,7,4,2
10	39128588	.	C	T	.	str10	DP=73;SOMATIC;SS=2;SSC=19;GPV=1;SPV=0.011312;ANN=T|intron_variant|MODIFIER|Fam229b|ENSMUSG00000051736|transcript|ENSMUST00000063204.8|protein_coding|2/4|c.-174+3659G>A||||||,T|intron_variant|MODIFIER|Fam229b|ENSMUSG00000051736|transcript|ENSMUST00000124941.7|protein_coding|2/4|c.-171+3659G>A||||||,T|intron_variant|MODIFIER|Fam229b|ENSMUSG00000051736|transcript|ENSMUST00000154981.1|retained_intron|2/2|n.167+3659G>A||||||,T|intron_variant|MODIFIER|Fam229b|ENSMUSG00000051736|transcript|ENSMUST00000134279.7|protein_coding|2/4|c.-174+3659G>A||||||,T|intron_variant|MODIFIER|Fam229b|ENSMUSG00000051736|transcript|ENSMUST00000149949.7|protein_coding|2/4|c.-174+3659G>A||||||,T|intron_variant|MODIFIER|Fam229b|ENSMUSG00000051736|transcript|ENSMUST00000135785.7|protein_coding|2/4|c.-171+3659G>A||||||,T|intron_variant|MODIFIER|Fam229b|ENSMUSG00000051736|transcript|ENSMUST00000139743.7|protein_coding|2/4|c.-174+3659G>A||||||,T|intron_variant|MODIFIER|Fam229b|ENSMUSG00000051736|transcript|ENSMUST00000125042.7|protein_coding|2/4|c.-174+3659G>A||||||	GT:GQ:DP:RD:AD:FREQ:DP4	0/0:.:42:42:0:0%:23,19,0,0	0/1:.:31:26:5:16.13%:20,6,5,0
10	40531515	.	A	G	.	PASS	DP=75;SOMATIC;SS=2;SSC=14;GPV=1;SPV=0.035057;ANN=G|intergenic_region|MODIFIER|Cdk19-Slc22a16|ENSMUSG00000038481-ENSMUSG00000019834|intergenic_region|ENSMUSG00000038481-ENSMUSG00000019834|||n.40531515A>G||||||	GT:GQ:DP:RD:AD:FREQ:DP4	0/0:.:31:31:0:0%:12,19,0,0	0/1:.:44:38:6:13.64%:23,15,1,5
10	40531517	.	G	T	.	PASS	DP=76;SOMATIC;SS=2;SSC=14;GPV=1;SPV=0.032289;ANN=T|intergenic_region|MODIFIER|Cdk19-Slc22a16|ENSMUSG00000038481-ENSMUSG00000019834|intergenic_region|ENSMUSG00000038481-ENSMUSG00000019834|||n.40531517G>T||||||	GT:GQ:DP:RD:AD:FREQ:DP4	0/0:.:32:32:0:0%:12,20,0,0	0/1:.:44:38:6:13.64%:23,15,1,5
10	40723684	.	C	G	.	PASS	DP=64;SOMATIC;SS=2;SSC=15;GPV=1;SPV=0.026666;ANN=G|intron_variant|MODIFIER|Mettl24|ENSMUSG00000045555|transcript|ENSMUST00000058747.3|protein_coding|1/4|c.310-6303C>G||||||	GT:GQ:DP:RD:AD:FREQ:DP4	0/0:.:22:22:0:0%:9,13,0,0	0/1:.:42:34:8:19.05%:21,13,2,6
10	44232971	.	T	A	.	PASS	DP=68;SOMATIC;SS=2;SSC=15;GPV=1;SPV=0.025222;ANN=A|intergenic_region|MODIFIER|Speer5-ps1-Atg5|ENSMUSG00000091358-ENSMUSG00000038160|intergenic_region|ENSMUSG00000091358-ENSMUSG00000038160|||n.44232971T>A||||||	GT:GQ:DP:RD:AD:FREQ:DP4	0/0:.:30:30:0:0%:14,16,0,0	0/1:.:38:32:6:15.79%:22,10,4,2
10	47530041	.	C	A	.	PASS	DP=59;SOMATIC;SS=2;SSC=25;GPV=1;SPV=0.0029219;ANN=A|intergenic_region|MODIFIER|Gm25650-Gm23584|ENSMUSG00000065718-ENSMUSG00000088280|intergenic_region|ENSMUSG00000065718-ENSMUSG00000088280|||n.47530041C>A||||||	GT:GQ:DP:RD:AD:FREQ:DP4	0/0:.:24:24:0:0%:13,11,0,0	0/1:.:35:25:10:28.57%:17,8,8,2
10	48496272	.	C	A	.	str10	DP=70;SOMATIC;SS=2;SSC=20;GPV=1;SPV=0.0080417;ANN=A|intergenic_region|MODIFIER|Gm23584-Gm24256|ENSMUSG00000088280-ENSMUSG00000065630|intergenic_region|ENSMUSG00000088280-ENSMUSG00000065630|||n.48496272C>A||||||	GT:GQ:DP:RD:AD:FREQ:DP4	0/0:.:25:25:0:0%:18,7,0,0	0/1:.:45:35:10:22.22%:22,13,10,0
10	48534318	.	G	A	.	PASS	DP=66;SOMATIC;SS=2;SSC=15;GPV=1;SPV=0.030858;ANN=A|intergenic_region|MODIFIER|Gm23584-Gm24256|ENSMUSG00000088280-ENSMUSG00000065630|intergenic_region|ENSMUSG00000088280-ENSMUSG00000065630|||n.48534318G>A||||||	GT:GQ:DP:RD:AD:FREQ:DP4	0/0:.:22:22:0:0%:7,15,0,0	0/1:.:44:36:8:18.18%:22,14,7,1
10	58234673	.	C	A	.	PASS	DP=86;SOMATIC;SS=2;SSC=31;GPV=1;SPV=0.00079397;ANN=A|upstream_gene_variant|MODIFIER|Duxf3|ENSMUSG00000075046|transcript|ENSMUST00000174056.3|protein_coding||c.-2919G>T|||||2660|,A|upstream_gene_variant|MODIFIER|Duxf3|ENSMUSG00000075046|transcript|ENSMUST00000176875.3|protein_coding||c.-1998G>T|||||1998|,A|downstream_gene_variant|MODIFIER|Gm4981|ENSMUSG00000075045|transcript|ENSMUST00000099726.4|protein_coding||c.*842G>T|||||175|,A|downstream_gene_variant|MODIFIER|Gm19459|ENSMUSG00000093601|transcript|ENSMUST00000176240.2|unprocessed_pseudogene||n.*4935G>T|||||4935|,A|intergenic_region|MODIFIER|Duxf3-Gm4981|ENSMUSG00000075046-ENSMUSG00000075045|intergenic_region|ENSMUSG00000075046-ENSMUSG00000075045|||n.58234673C>A||||||	GT:GQ:DP:RD:AD:FREQ:DP4	0/0:.:36:36:0:0%:14,22,0,0	0/1:.:50:38:12:24%:26,12,9,3
10	63416142	.	T	G	.	str10	DP=40;SOMATIC;SS=2;SSC=16;GPV=1;SPV=0.023562;ANN=G|intergenic_region|MODIFIER|Dnajc12-Gm7075|ENSMUSG00000036764-ENSMUSG00000048185|intergenic_region|ENSMUSG00000036764-ENSMUSG00000048185|||n.63416142T>G||||||	GT:GQ:DP:RD:AD:FREQ:DP4	0/0:.:20:20:0:0%:19,1,0,0	0/1:.:20:15:5:25%:14,1,0,5
10	63758483	.	T	C	.	PASS	DP=71;SOMATIC;SS=2;SSC=23;GPV=1;SPV=0.0045966;ANN=C|intron_variant|MODIFIER|Ctnna3|ENSMUSG00000060843|transcript|ENSMUST00000105441.7|protein_coding|5/17|c.580-61739T>C||||||,C|intron_variant|MODIFIER|Ctnna3|ENSMUSG00000060843|transcript|ENSMUST00000105440.7|protein_coding|5/17|c.580-61739T>C||||||,C|intron_variant|MODIFIER|Ctnna3|ENSMUSG00000060843|transcript|ENSMUST00000075099.4|protein_coding|4/16|c.580-61739T>C||||||	GT:GQ:DP:RD:AD:FREQ:DP4	0/0:.:33:33:0:0%:21,12,0,0	0/1:.:38:30:8:21.05%:22,8,6,2
10	71691737	.	A	T	.	PASS	DP=53;SOMATIC;SS=2;SSC=20;GPV=1;SPV=0.0087027;ANN=T|intergenic_region|MODIFIER|Ipmk-Gm22937|ENSMUSG00000060733-ENSMUSG00000077142|intergenic_region|ENSMUSG00000060733-ENSMUSG00000077142|||n.71691737A>T||||||	GT:GQ:DP:RD:AD:FREQ:DP4	0/0:.:20:20:0:0%:11,9,0,0	0/1:.:33:24:9:27.27%:17,7,6,3
10	82004898	.	T	G	.	PASS	DP=66;SOMATIC;SS=2;SSC=25;GPV=1;SPV=0.0026141;ANN=G|intergenic_region|MODIFIER|Zfp781-Zfp873|ENSMUSG00000096718-ENSMUSG00000061371|intergenic_region|ENSMUSG00000096718-ENSMUSG00000061371|||n.82004898T>G||||||	GT:GQ:DP:RD:AD:FREQ:DP4	0/0:.:36:36:0:0%:19,17,0,0	0/1:.:30:23:7:23.33%:14,9,6,1
10	82004931	.	C	T	.	str10	DP=56;SOMATIC;SS=2;SSC=18;GPV=1;SPV=0.013909;ANN=T|intergenic_region|MODIFIER|Zfp781-Zfp873|ENSMUSG00000096718-ENSMUSG00000061371|intergenic_region|ENSMUSG00000096718-ENSMUSG00000061371|||n.82004931C>T||||||	GT:GQ:DP:RD:AD:FREQ:DP4	0/0:.:31:31:0:0%:17,14,0,0	0/1:.:25:20:5:20%:12,8,0,5
10	88232459	.	A	C	.	PASS	DP=38;SOMATIC;SS=2;SSC=18;GPV=1;SPV=0.01404;ANN=C|upstream_gene_variant|MODIFIER|Ccdc53|ENSMUSG00000020056|transcript|ENSMUST00000182211.1|processed_transcript||n.-2970A>C|||||2970|,C|intron_variant|MODIFIER|Ccdc53|ENSMUSG00000020056|transcript|ENSMUST00000020248.15|protein_coding|5/6|c.436-1935A>C||||||,C|intron_variant|MODIFIER|Ccdc53|ENSMUSG00000020056|transcript|ENSMUST00000182183.7|protein_coding|5/6|c.433-1935A>C||||||,C|intron_variant|MODIFIER|Ccdc53|ENSMUSG00000020056|transcript|ENSMUST00000182359.1|processed_transcript|4/5|n.468-1935A>C||||||	GT:GQ:DP:RD:AD:FREQ:DP4	0/0:.:18:18:0:0%:4,14,0,0	0/1:.:20:14:6:30%:6,8,5,1
10	90459499	.	T	A	.	str10	DP=72;SOMATIC;SS=2;SSC=19;GPV=1;SPV=0.010441;ANN=A|intron_variant|MODIFIER|Anks1b|ENSMUSG00000058589|transcript|ENSMUST00000183156.7|protein_coding|12/25|c.1757-51097T>A||||||,A|intron_variant|MODIFIER|Anks1b|ENSMUSG00000058589|transcript|ENSMUST00000182936.7|protein_coding|11/11|c.1655-51097T>A||||||WARNING_TRANSCRIPT_INCOMPLETE,A|intron_variant|MODIFIER|Anks1b|ENSMUSG00000058589|transcript|ENSMUST00000182907.7|nonsense_mediated_decay|5/16|c.*610-51097T>A||||||,A|intron_variant|MODIFIER|Anks1b|ENSMUSG00000058589|transcript|ENSMUST00000099368.10|protein_coding|12/17|c.1757-51097T>A||||||	GT:GQ:DP:RD:AD:FREQ:DP4	0/0:.:33:33:0:0%:23,10,0,0	0/1:.:39:32:7:17.95%:17,15,7,0
10	90459544	.	G	T	.	str10	DP=70;SOMATIC;SS=2;SSC=20;GPV=1;SPV=0.0085883;ANN=T|intron_variant|MODIFIER|Anks1b|ENSMUSG00000058589|transcript|ENSMUST00000183156.7|protein_coding|12/25|c.1757-51052G>T||||||,T|intron_variant|MODIFIER|Anks1b|ENSMUSG00000058589|transcript|ENSMUST00000182936.7|protein_coding|11/11|c.1655-51052G>T||||||WARNING_TRANSCRIPT_INCOMPLETE,T|intron_variant|MODIFIER|Anks1b|ENSMUSG00000058589|transcript|ENSMUST00000182907.7|nonsense_mediated_decay|5/16|c.*610-51052G>T||||||,T|intron_variant|MODIFIER|Anks1b|ENSMUSG00000058589|transcript|ENSMUST00000099368.10|protein_coding|12/17|c.1757-51052G>T||||||	GT:GQ:DP:RD:AD:FREQ:DP4	0/0:.:33:33:0:0%:18,15,0,0	0/1:.:37:30:7:18.92%:18,12,7,0
10	91782053	.	A	T	.	PASS	DP=68;SOMATIC;SS=2;SSC=14;GPV=1;SPV=0.033048;ANN=T|intergenic_region|MODIFIER|Tmpo-Rmst|ENSMUSG00000019961-ENSMUSG00000097348|intergenic_region|ENSMUSG00000019961-ENSMUSG00000097348|||n.91782053A>T||||||	GT:GQ:DP:RD:AD:FREQ:DP4	0/0:.:22:22:0:0%:11,11,0,0	0/1:.:46:37:8:17.78%:27,10,5,3
10	99099182	.	C	T	.	PASS	DP=58;SOMATIC;SS=2;SSC=19;GPV=1;SPV=0.011194;ANN=T|intergenic_region|MODIFIER|Atp2b1-Poc1b|ENSMUSG00000019943-ENSMUSG00000019952|intergenic_region|ENSMUSG00000019943-ENSMUSG00000019952|||n.99099182C>T||||||	GT:GQ:DP:RD:AD:FREQ:DP4	0/0:.:26:26:0:0%:13,13,0,0	0/1:.:32:25:7:21.88%:15,10,5,2
10	100680315	.	T	C	.	str10	DP=69;SOMATIC;SS=2;SSC=26;GPV=1;SPV=0.0023432;ANN=C|intergenic_region|MODIFIER|1700017N19Rik-Gm38219|ENSMUSG00000056912-ENSMUSG00000103550|intergenic_region|ENSMUSG00000056912-ENSMUSG00000103550|||n.100680315T>C||||||	GT:GQ:DP:RD:AD:FREQ:DP4	0/0:.:47:47:0:0%:22,25,0,0	0/1:.:22:17:5:22.73%:11,6,5,0
10	101716334	.	A	C	.	PASS	DP=57;SOMATIC;SS=2;SSC=16;GPV=1;SPV=0.023472;ANN=C|intron_variant|MODIFIER|Mgat4c|ENSMUSG00000019888|transcript|ENSMUST00000146230.7|retained_intron|1/2|n.464+34384A>C||||||,C|intron_variant|MODIFIER|Mgat4c|ENSMUSG00000019888|transcript|ENSMUST00000134930.7|processed_transcript|1/6|n.310+34384A>C||||||,C|intron_variant|MODIFIER|Mgat4c|ENSMUSG00000019888|transcript|ENSMUST00000127504.7|protein_coding|1/4|c.-208+34384A>C||||||WARNING_TRANSCRIPT_INCOMPLETE,C|intron_variant|MODIFIER|Mgat4c|ENSMUSG00000019888|transcript|ENSMUST00000156751.7|protein_coding|1/6|c.-269+34384A>C||||||WARNING_TRANSCRIPT_INCOMPLETE,C|intron_variant|MODIFIER|Mgat4c|ENSMUSG00000019888|transcript|ENSMUST00000179929.7|protein_coding|1/8|c.-269+34384A>C||||||	GT:GQ:DP:RD:AD:FREQ:DP4	0/0:.:29:29:0:0%:21,8,0,0	0/1:.:28:23:5:17.86%:16,7,1,4
10	112100936	.	T	C	.	str10	DP=75;SOMATIC;SS=2;SSC=14;GPV=1;SPV=0.037096;ANN=C|downstream_gene_variant|MODIFIER|Gm15914|ENSMUSG00000089667|transcript|ENSMUST00000161922.1|unprocessed_pseudogene||n.*304A>G|||||304|,C|intron_variant|MODIFIER|Glipr1l2|ENSMUSG00000020214|transcript|ENSMUST00000020434.3|protein_coding|4/5|c.667+2945T>C||||||,C|intron_variant|MODIFIER|Glipr1l2|ENSMUSG00000020214|transcript|ENSMUST00000148897.7|protein_coding|4/5|c.*11+2920T>C||||||	GT:GQ:DP:RD:AD:FREQ:DP4	0/0:.:27:27:0:0%:11,16,0,0	0/1:.:48:41:7:14.58%:27,14,0,7
10	112620313	.	T	A	.	PASS	DP=48;SOMATIC;SS=2;SSC=17;GPV=1;SPV=0.019651;ANN=A|intergenic_region|MODIFIER|Kcnc2-1700010J16Rik|ENSMUSG00000035681-ENSMUSG00000100314|intergenic_region|ENSMUSG00000035681-ENSMUSG00000100314|||n.112620313T>A||||||	GT:GQ:DP:RD:AD:FREQ:DP4	0/0:.:25:25:0:0%:15,10,0,0	0/1:.:23:18:5:21.74%:10,8,4,1
10	112816549	.	A	G	.	str10	DP=67;SOMATIC;SS=2;SSC=17;GPV=1;SPV=0.017583;ANN=G|intergenic_region|MODIFIER|1700010J16Rik-Atxn7l3b|ENSMUSG00000100314-ENSMUSG00000074748|intergenic_region|ENSMUSG00000100314-ENSMUSG00000074748|||n.112816549A>G||||||	GT:GQ:DP:RD:AD:FREQ:DP4	0/0:.:19:19:0:0%:8,11,0,0	0/1:.:48:37:11:22.92%:27,10,0,11
10	116169784	.	T	C	.	str10	DP=87;SOMATIC;SS=2;SSC=21;GPV=1;SPV=0.0064232;ANN=C|intron_variant|MODIFIER|Ptprr|ENSMUSG00000020151|transcript|ENSMUST00000063470.10|protein_coding|4/13|c.624+7174T>C||||||,C|intron_variant|MODIFIER|Ptprr|ENSMUSG00000020151|transcript|ENSMUST00000105271.8|protein_coding|3/12|c.303+7174T>C||||||	GT:GQ:DP:RD:AD:FREQ:DP4	0/0:.:54:54:0:0%:30,24,0,0	0/1:.:33:28:5:15.15%:17,11,5,0
10	116169834	.	G	C	.	str10	DP=79;SOMATIC;SS=2;SSC=23;GPV=1;SPV=0.0043607;ANN=C|intron_variant|MODIFIER|Ptprr|ENSMUSG00000020151|transcript|ENSMUST00000063470.10|protein_coding|4/13|c.624+7224G>C||||||,C|intron_variant|MODIFIER|Ptprr|ENSMUSG00000020151|transcript|ENSMUST00000105271.8|protein_coding|3/12|c.303+7224G>C||||||	GT:GQ:DP:RD:AD:FREQ:DP4	0/0:.:51:51:0:0%:27,24,0,0	0/1:.:28:23:5:17.86%:15,8,5,0
10	116960756	.	G	T	.	str10	DP=72;SOMATIC;SS=2;SSC=17;GPV=1;SPV=0.018314;ANN=T|upstream_gene_variant|MODIFIER|D630029K05Rik|ENSMUSG00000031294|transcript|ENSMUST00000176455.7|lincRNA||n.-3984G>T|||||3984|,T|upstream_gene_variant|MODIFIER|D630029K05Rik|ENSMUSG00000031294|transcript|ENSMUST00000176050.7|lincRNA||n.-3951G>T|||||3951|,T|upstream_gene_variant|MODIFIER|D630029K05Rik|ENSMUSG00000031294|transcript|ENSMUST00000176045.7|lincRNA||n.-4999G>T|||||4999|,T|intron_variant|MODIFIER|Gm10271|ENSMUSG00000069518|transcript|ENSMUST00000092165.4|protein_coding|2/2|c.94+1187C>A||||||WARNING_TRANSCRIPT_NO_START_CODON	GT:GQ:DP:RD:AD:FREQ:DP4	0/0:.:30:30:0:0%:17,13,0,0	0/1:.:42:35:7:16.67%:23,12,7,0
10	116960789	.	T	A	.	str10	DP=69;SOMATIC;SS=2;SSC=16;GPV=1;SPV=0.025005;ANN=A|upstream_gene_variant|MODIFIER|D630029K05Rik|ENSMUSG00000031294|transcript|ENSMUST00000176455.7|lincRNA||n.-3951T>A|||||3951|,A|upstream_gene_variant|MODIFIER|D630029K05Rik|ENSMUSG00000031294|transcript|ENSMUST00000176050.7|lincRNA||n.-3918T>A|||||3918|,A|upstream_gene_variant|MODIFIER|D630029K05Rik|ENSMUSG00000031294|transcript|ENSMUST00000176045.7|lincRNA||n.-4966T>A|||||4966|,A|intron_variant|MODIFIER|Gm10271|ENSMUSG00000069518|transcript|ENSMUST00000092165.4|protein_coding|2/2|c.94+1154A>T||||||WARNING_TRANSCRIPT_NO_START_CODON	GT:GQ:DP:RD:AD:FREQ:DP4	0/0:.:27:27:0:0%:13,14,0,0	0/1:.:42:35:7:16.67%:23,12,7,0
10	124271326	.	C	T	.	PASS	DP=76;SOMATIC;SS=2;SSC=16;GPV=1;SPV=0.023995;ANN=T|intergenic_region|MODIFIER|Fam19a2-Gm23777|ENSMUSG00000044071-ENSMUSG00000089619|intergenic_region|ENSMUSG00000044071-ENSMUSG00000089619|||n.124271326C>T||||||	GT:GQ:DP:RD:AD:FREQ:DP4	0/0:.:34:34:0:0%:20,14,0,0	0/1:.:42:36:6:14.29%:25,11,2,4
10	130443008	.	G	A	.	str10	DP=92;SOMATIC;SS=2;SSC=24;GPV=1;SPV=0.0033783;ANN=A|downstream_gene_variant|MODIFIER|Vmn2r86|ENSMUSG00000092162|transcript|ENSMUST00000170257.2|protein_coding||c.*3191C>T|||||2699|,A|intergenic_region|MODIFIER|Vmn2r85-Vmn2r86|ENSMUSG00000092048-ENSMUSG00000092162|intergenic_region|ENSMUSG00000092048-ENSMUSG00000092162|||n.130443008G>A||||||	GT:GQ:DP:RD:AD:FREQ:DP4	0/0:.:45:45:0:0%:15,30,0,0	0/1:.:47:39:8:17.02%:24,15,8,0
10	130443024	.	C	T	.	str10	DP=84;SOMATIC;SS=2;SSC=23;GPV=1;SPV=0.0040654;ANN=T|downstream_gene_variant|MODIFIER|Vmn2r86|ENSMUSG00000092162|transcript|ENSMUST00000170257.2|protein_coding||c.*3175G>A|||||2683|,T|intergenic_region|MODIFIER|Vmn2r85-Vmn2r86|ENSMUSG00000092048-ENSMUSG00000092162|intergenic_region|ENSMUSG00000092048-ENSMUSG00000092162|||n.130443024C>T||||||	GT:GQ:DP:RD:AD:FREQ:DP4	0/0:.:40:40:0:0%:18,22,0,0	0/1:.:44:36:8:18.18%:21,15,8,0
11	3114062	.	T	C	.	PASS	DP=54;SOMATIC;SS=2;SSC=22;GPV=1;SPV=0.0054795;ANN=C|intergenic_region|MODIFIER|CHR_START-Pisd-ps1|CHR_START-ENSMUSG00000082286|intergenic_region|CHR_START-ENSMUSG00000082286|||n.3114062T>C||||||	GT:GQ:DP:RD:AD:FREQ:DP4	0/0:.:20:20:0:0%:17,3,0,0	0/1:.:34:24:10:29.41%:18,6,7,3
11	3114073	.	C	T	.	PASS	DP=63;SOMATIC;SS=2;SSC=15;GPV=1;SPV=0.028667;ANN=T|intergenic_region|MODIFIER|CHR_START-Pisd-ps1|CHR_START-ENSMUSG00000082286|intergenic_region|CHR_START-ENSMUSG00000082286|||n.3114073C>T||||||	GT:GQ:DP:RD:AD:FREQ:DP4	0/0:.:27:27:0:0%:19,8,0,0	0/1:.:36:30:6:16.67%:23,7,2,4
11	5697442	.	G	A	.	str10	DP=86;SOMATIC;SS=2;SSC=17;GPV=1;SPV=0.018894;ANN=A|intergenic_region|MODIFIER|Ankrd36-Mrps24|ENSMUSG00000020481-ENSMUSG00000020477|intergenic_region|ENSMUSG00000020481-ENSMUSG00000020477|||n.5697442G>A||||||	GT:GQ:DP:RD:AD:FREQ:DP4	0/0:.:46:46:0:0%:19,27,0,0	0/1:.:40:35:5:12.5%:27,8,5,0
11	20942322	.	T	C	.	PASS	DP=75;SOMATIC;SS=2;SSC=20;GPV=1;SPV=0.0087719;ANN=C|upstream_gene_variant|MODIFIER|Gm23681|ENSMUSG00000096061|transcript|ENSMUST00000178821.1|miRNA||n.-4621A>G|||||4621|,C|intergenic_region|MODIFIER|Gm23681-Peli1|ENSMUSG00000096061-ENSMUSG00000020134|intergenic_region|ENSMUSG00000096061-ENSMUSG00000020134|||n.20942322T>C||||||	GT:GQ:DP:RD:AD:FREQ:DP4	0/0:.:29:29:0:0%:17,12,0,0	0/1:.:46:37:9:19.57%:28,9,7,2
11	28143128	.	C	T	.	PASS	DP=83;SOMATIC;SS=2;SSC=17;GPV=1;SPV=0.017734;ANN=T|intergenic_region|MODIFIER|Gm12080-Gm6685|ENSMUSG00000083201-ENSMUSG00000032889|intergenic_region|ENSMUSG00000083201-ENSMUSG00000032889|||n.28143128C>T||||||	GT:GQ:DP:RD:AD:FREQ:DP4	0/0:.:35:35:0:0%:18,17,0,0	0/1:.:48:41:7:14.58%:21,20,6,1
11	28143130	.	G	A	.	PASS	DP=78;SOMATIC;SS=2;SSC=17;GPV=1;SPV=0.01887;ANN=A|intergenic_region|MODIFIER|Gm12080-Gm6685|ENSMUSG00000083201-ENSMUSG00000032889|intergenic_region|ENSMUSG00000083201-ENSMUSG00000032889|||n.28143130G>A||||||	GT:GQ:DP:RD:AD:FREQ:DP4	0/0:.:32:32:0:0%:15,17,0,0	0/1:.:46:38:7:15.56%:20,18,6,1
11	30435533	.	C	T	.	PASS	DP=63;SOMATIC;SS=2;SSC=20;GPV=1;SPV=0.0097233;ANN=T|intron_variant|MODIFIER|4930505A04Rik|ENSMUSG00000040919|transcript|ENSMUST00000041763.13|protein_coding|3/4|c.386-8364G>A||||||,T|intron_variant|MODIFIER|4930505A04Rik|ENSMUSG00000040919|transcript|ENSMUST00000152718.1|nonsense_mediated_decay|4/5|c.*135-8364G>A||||||	GT:GQ:DP:RD:AD:FREQ:DP4	0/0:.:29:29:0:0%:14,15,0,0	0/1:.:34:27:7:20.59%:17,10,1,6
11	30435537	.	A	G	.	PASS	DP=67;SOMATIC;SS=2;SSC=19;GPV=1;SPV=0.011839;ANN=G|intron_variant|MODIFIER|4930505A04Rik|ENSMUSG00000040919|transcript|ENSMUST00000041763.13|protein_coding|3/4|c.386-8368T>C||||||,G|intron_variant|MODIFIER|4930505A04Rik|ENSMUSG00000040919|transcript|ENSMUST00000152718.1|nonsense_mediated_decay|4/5|c.*135-8368T>C||||||	GT:GQ:DP:RD:AD:FREQ:DP4	0/0:.:30:30:0:0%:15,15,0,0	0/1:.:37:30:7:18.92%:17,13,1,6
11	31438888	.	A	C	.	str10	DP=86;SOMATIC;SS=2;SSC=17;GPV=1;SPV=0.018589;ANN=C|intergenic_region|MODIFIER|Stc2-Bod1|ENSMUSG00000020303-ENSMUSG00000044502|intergenic_region|ENSMUSG00000020303-ENSMUSG00000044502|||n.31438888A>C||||||	GT:GQ:DP:RD:AD:FREQ:DP4	0/0:.:36:36:0:0%:16,20,0,0	0/1:.:50:43:7:14%:33,10,7,0
11	34365439	.	A	T	.	PASS	DP=54;SOMATIC;SS=2;SSC=18;GPV=1;SPV=0.014587;ANN=T|intron_variant|MODIFIER|Dock2|ENSMUSG00000020143|transcript|ENSMUST00000093193.11|protein_coding|27/51|c.2797-52882T>A||||||,T|intron_variant|MODIFIER|Fam196b|ENSMUSG00000069911|transcript|ENSMUST00000093192.3|protein_coding|1/4|c.-565-35617A>T||||||,T|intron_variant|MODIFIER|Dock2|ENSMUSG00000020143|transcript|ENSMUST00000101365.8|protein_coding|27/34|c.2797-52882T>A||||||,T|intron_variant|MODIFIER|Dock2|ENSMUSG00000020143|transcript|ENSMUST00000101364.2|protein_coding|7/8|c.658-1522T>A||||||,T|intron_variant|MODIFIER|Fam196b|ENSMUSG00000069911|transcript|ENSMUST00000165963.7|protein_coding|1/3|c.-904-35617A>T||||||	GT:GQ:DP:RD:AD:FREQ:DP4	0/0:.:26:26:0:0%:13,13,0,0	0/1:.:28:22:6:21.43%:13,9,4,2
11	47426998	.	G	T	.	PASS	DP=70;SOMATIC;SS=2;SSC=30;GPV=1;SPV=0.00080653;ANN=T|intron_variant|MODIFIER|Sgcd|ENSMUSG00000020354|transcript|ENSMUST00000154578.7|processed_transcript|2/2|n.234-71625C>A||||||,T|intron_variant|MODIFIER|Sgcd|ENSMUSG00000020354|transcript|ENSMUST00000109220.7|protein_coding|1/6|c.1-71625C>A||||||	GT:GQ:DP:RD:AD:FREQ:DP4	0/0:.:36:36:0:0%:14,22,0,0	0/1:.:34:25:9:26.47%:17,8,8,1
11	51120116	.	A	T	.	PASS	DP=88;SOMATIC;SS=2;SSC=41;GPV=1;SPV=7.4988e-05;ANN=T|intergenic_region|MODIFIER|Gm12202-Olfr1374-ps1|ENSMUSG00000080918-ENSMUSG00000083312|intergenic_region|ENSMUSG00000080918-ENSMUSG00000083312|||n.51120116A>T||||||	GT:GQ:DP:RD:AD:FREQ:DP4	0/0:.:40:40:0:0%:19,21,0,0	0/1:.:48:34:14:29.17%:23,11,12,2
11	61873262	.	A	T	.	PASS	DP=82;SOMATIC;SS=2;SSC=16;GPV=1;SPV=0.021101;ANN=T|intron_variant|MODIFIER|Akap10|ENSMUSG00000047804|transcript|ENSMUST00000102650.9|protein_coding|14/14|c.1984-241T>A||||||,T|intron_variant|MODIFIER|Akap10|ENSMUSG00000047804|transcript|ENSMUST00000137323.1|processed_transcript|2/2|n.574-241T>A||||||	GT:GQ:DP:RD:AD:FREQ:DP4	0/0:.:43:43:0:0%:22,21,0,0	0/1:.:39:34:5:12.82%:15,19,3,2
11	69461526	.	A	C	.	PASS	DP=63;SOMATIC;SS=2;SSC=17;GPV=1;SPV=0.01632;ANN=C|downstream_gene_variant|MODIFIER|Dnah2|ENSMUSG00000005237|transcript|ENSMUST00000151811.1|processed_transcript||n.*3084T>G|||||3084|,C|intron_variant|MODIFIER|Dnah2|ENSMUSG00000005237|transcript|ENSMUST00000108659.1|protein_coding|44/85|c.7005+1790T>G||||||,C|intron_variant|MODIFIER|Dnah2|ENSMUSG00000005237|transcript|ENSMUST00000035539.11|protein_coding|43/84|c.6987+1790T>G||||||	GT:GQ:DP:RD:AD:FREQ:DP4	0/0:.:29:29:0:0%:13,16,0,0	0/1:.:34:26:6:18.75%:16,10,5,1
11	73845416	.	G	C	.	str10	DP=68;SOMATIC;SS=2;SSC=17;GPV=1;SPV=0.019318;ANN=C|downstream_gene_variant|MODIFIER|Olfr393|ENSMUSG00000094488|transcript|ENSMUST00000102523.1|protein_coding||c.*1769C>G|||||1769|,C|intergenic_region|MODIFIER|Gm12329-Olfr393|ENSMUSG00000081698-ENSMUSG00000094488|intergenic_region|ENSMUSG00000081698-ENSMUSG00000094488|||n.73845416G>C||||||	GT:GQ:DP:RD:AD:FREQ:DP4	0/0:.:36:36:0:0%:19,17,0,0	0/1:.:32:27:5:15.62%:15,12,5,0
11	77013663	.	G	C	.	str10	DP=86;SOMATIC;SS=2;SSC=20;GPV=1;SPV=0.0079898;ANN=C|upstream_gene_variant|MODIFIER|Slc6a4|ENSMUSG00000020838|transcript|ENSMUST00000137819.1|retained_intron||n.-4514G>C|||||4514|,C|upstream_gene_variant|MODIFIER|Gm12343|ENSMUSG00000087398|transcript|ENSMUST00000138817.1|antisense||n.-3790C>G|||||3790|,C|downstream_gene_variant|MODIFIER|Slc6a4|ENSMUSG00000020838|transcript|ENSMUST00000129572.2|protein_coding||c.*610G>C|||||610|WARNING_TRANSCRIPT_INCOMPLETE,C|intron_variant|MODIFIER|Slc6a4|ENSMUSG00000020838|transcript|ENSMUST00000021195.10|protein_coding|4/13|c.698+245G>C||||||,C|intron_variant|MODIFIER|Slc6a4|ENSMUSG00000020838|transcript|ENSMUST00000108402.8|protein_coding|5/14|c.698+245G>C||||||	GT:GQ:DP:RD:AD:FREQ:DP4	0/0:.:52:52:0:0%:33,19,0,0	0/1:.:34:29:5:14.71%:18,11,5,0
11	80821886	.	A	C	.	str10	DP=70;SOMATIC;SS=2;SSC=16;GPV=1;SPV=0.021055;ANN=C|3_prime_UTR_variant|MODIFIER|Tmem98|ENSMUSG00000035413|transcript|ENSMUST00000040865.8|protein_coding|7/7|c.*467A>C|||||467|,C|downstream_gene_variant|MODIFIER|Gm11207|ENSMUSG00000081663|transcript|ENSMUST00000117824.1|processed_pseudogene||n.*894T>G|||||894|	GT:GQ:DP:RD:AD:FREQ:DP4	0/0:.:32:32:0:0%:10,22,0,0	0/1:.:38:32:6:15.79%:8,24,6,0
11	81715179	.	A	T	.	PASS	DP=62;SOMATIC;SS=2;SSC=22;GPV=1;SPV=0.0057611;ANN=T|intron_variant|MODIFIER|Asic2|ENSMUSG00000020704|transcript|ENSMUST00000066197.6|protein_coding|1/9|c.555+252451T>A||||||	GT:GQ:DP:RD:AD:FREQ:DP4	0/0:.:28:26:0:0%:12,14,0,0	0/1:.:34:20:7:25.93%:16,4,5,2
11	115761339	.	A	G	.	PASS	DP=59;SOMATIC;SS=2;SSC=17;GPV=1;SPV=0.019631;ANN=G|upstream_gene_variant|MODIFIER|Tmem94|ENSMUSG00000020747|transcript|ENSMUST00000093912.10|protein_coding||c.-16015A>G|||||4094|,G|upstream_gene_variant|MODIFIER|Tmem94|ENSMUSG00000020747|transcript|ENSMUST00000136720.7|protein_coding||c.-16015A>G|||||4103|WARNING_TRANSCRIPT_INCOMPLETE,G|upstream_gene_variant|MODIFIER|Tmem94|ENSMUSG00000020747|transcript|ENSMUST00000103034.9|protein_coding||c.-16015A>G|||||4104|WARNING_TRANSCRIPT_NO_STOP_CODON,G|upstream_gene_variant|MODIFIER|Tmem94|ENSMUSG00000020747|transcript|ENSMUST00000141871.7|protein_coding||c.-16015A>G|||||4115|WARNING_TRANSCRIPT_NO_STOP_CODON,G|intergenic_region|MODIFIER|Gm11704-Tmem94|ENSMUSG00000084130-ENSMUSG00000020747|intergenic_region|ENSMUSG00000084130-ENSMUSG00000020747|||n.115761339A>G||||||	GT:GQ:DP:RD:AD:FREQ:DP4	0/0:.:31:31:0:0%:13,18,0,0	0/1:.:28:23:5:17.86%:9,14,4,1
12	6112101	.	T	A	.	PASS	DP=56;SOMATIC;SS=2;SSC=17;GPV=1;SPV=0.018288;ANN=A|intergenic_region|MODIFIER|Gm23752-1700101O22Rik|ENSMUSG00000088209-ENSMUSG00000102096|intergenic_region|ENSMUSG00000088209-ENSMUSG00000102096|||n.6112101T>A||||||	GT:GQ:DP:RD:AD:FREQ:DP4	0/0:.:26:26:0:0%:13,13,0,0	0/1:.:30:24:6:20%:15,9,2,4
12	12659539	.	G	A	.	str10	DP=69;SOMATIC;SS=2;SSC=17;GPV=1;SPV=0.019393;ANN=A|intergenic_region|MODIFIER|Gm37414-Gm27952|ENSMUSG00000103645-ENSMUSG00000098314|intergenic_region|ENSMUSG00000103645-ENSMUSG00000098314|||n.12659539G>A||||||	GT:GQ:DP:RD:AD:FREQ:DP4	0/0:.:32:32:0:0%:14,18,0,0	0/1:.:37:31:6:16.22%:19,12,6,0
12	14560637	.	C	T	.	PASS	DP=76;SOMATIC;SS=2;SSC=16;GPV=1;SPV=0.023594;ANN=T|intergenic_region|MODIFIER|Gm25414-Gm26449|ENSMUSG00000075760-ENSMUSG00000064386|intergenic_region|ENSMUSG00000075760-ENSMUSG00000064386|||n.14560637C>T||||||	GT:GQ:DP:RD:AD:FREQ:DP4	0/0:.:39:39:0:0%:17,22,0,0	0/1:.:37:32:5:13.51%:18,14,4,1
12	14560667	.	A	T	.	PASS	DP=68;SOMATIC;SS=2;SSC=17;GPV=1;SPV=0.0163;ANN=T|intergenic_region|MODIFIER|Gm25414-Gm26449|ENSMUSG00000075760-ENSMUSG00000064386|intergenic_region|ENSMUSG00000075760-ENSMUSG00000064386|||n.14560667A>T||||||	GT:GQ:DP:RD:AD:FREQ:DP4	0/0:.:37:37:0:0%:20,17,0,0	0/1:.:31:26:5:16.13%:15,11,1,4
12	16586939	.	T	A	.	PASS	DP=82;SOMATIC;SS=2;SSC=15;GPV=1;SPV=0.025682;ANN=A|intron_variant|MODIFIER|Lpin1|ENSMUSG00000020593|transcript|ENSMUST00000067124.5|protein_coding|1/20|c.-10+2779A>T||||||,A|intron_variant|MODIFIER|Lpin1|ENSMUSG00000020593|transcript|ENSMUST00000111067.8|protein_coding|1/20|c.-153-2288A>T||||||	GT:GQ:DP:RD:AD:FREQ:DP4	0/0:.:41:41:0:0%:19,22,0,0	0/1:.:41:35:5:12.5%:22,13,3,2
12	21669151	.	A	T	.	PASS	DP=45;SOMATIC;SS=2;SSC=21;GPV=1;SPV=0.0066622;ANN=T|intergenic_region|MODIFIER|RP23-354L15.1-Mrto4-ps2|ENSMUSG00000109975-ENSMUSG00000091105|intergenic_region|ENSMUSG00000109975-ENSMUSG00000091105|||n.21669151A>T||||||	GT:GQ:DP:RD:AD:FREQ:DP4	0/0:.:24:24:0:0%:8,16,0,0	0/1:.:21:15:6:28.57%:9,6,3,3
12	24065888	.	T	C	.	PASS	DP=64;SOMATIC;SS=2;SSC=32;GPV=1;SPV=0.00050291;ANN=C|intron_variant|MODIFIER|9030624G23Rik|ENSMUSG00000073158|transcript|ENSMUST00000101538.3|protein_coding|3/3|c.314+8471A>G||||||	GT:GQ:DP:RD:AD:FREQ:DP4	0/0:.:34:33:0:0%:16,17,0,0	0/1:.:30:13:7:35%:10,3,1,6
12	24357252	.	G	T	.	PASS	DP=78;SOMATIC;SS=2;SSC=16;GPV=1;SPV=0.023805;ANN=T|intergenic_region|MODIFIER|Gm9312-Gm16372|ENSMUSG00000096279-ENSMUSG00000057160|intergenic_region|ENSMUSG00000096279-ENSMUSG00000057160|||n.24357252G>T||||||	GT:GQ:DP:RD:AD:FREQ:DP4	0/0:.:31:31:0:0%:18,13,0,0	0/1:.:47:40:7:14.89%:23,17,5,2
12	24357261	.	A	G	.	PASS	DP=74;SOMATIC;SS=2;SSC=16;GPV=1;SPV=0.021294;ANN=G|intergenic_region|MODIFIER|Gm9312-Gm16372|ENSMUSG00000096279-ENSMUSG00000057160|intergenic_region|ENSMUSG00000096279-ENSMUSG00000057160|||n.24357261A>G||||||	GT:GQ:DP:RD:AD:FREQ:DP4	0/0:.:30:30:0:0%:18,12,0,0	0/1:.:44:37:7:15.91%:24,13,5,2
12	24357315	.	C	T	.	PASS	DP=79;SOMATIC;SS=2;SSC=19;GPV=1;SPV=0.011738;ANN=T|intergenic_region|MODIFIER|Gm9312-Gm16372|ENSMUSG00000096279-ENSMUSG00000057160|intergenic_region|ENSMUSG00000096279-ENSMUSG00000057160|||n.24357315C>T||||||	GT:GQ:DP:RD:AD:FREQ:DP4	0/0:.:40:40:0:0%:27,13,0,0	0/1:.:39:33:6:15.38%:22,11,4,2
12	24357369	.	C	T	.	PASS	DP=75;SOMATIC;SS=2;SSC=15;GPV=1;SPV=0.025256;ANN=T|intergenic_region|MODIFIER|Gm9312-Gm16372|ENSMUSG00000096279-ENSMUSG00000057160|intergenic_region|ENSMUSG00000096279-ENSMUSG00000057160|||n.24357369C>T||||||	GT:GQ:DP:RD:AD:FREQ:DP4	0/0:.:38:38:0:0%:26,12,0,0	0/1:.:37:32:5:13.51%:24,8,3,2
12	24358360	.	G	A	.	str10	DP=73;SOMATIC;SS=2;SSC=25;GPV=1;SPV=0.0028298;ANN=A|intergenic_region|MODIFIER|Gm9312-Gm16372|ENSMUSG00000096279-ENSMUSG00000057160|intergenic_region|ENSMUSG00000096279-ENSMUSG00000057160|||n.24358360G>A||||||	GT:GQ:DP:RD:AD:FREQ:DP4	0/0:.:49:49:0:0%:31,18,0,0	0/1:.:24:19:5:20.83%:11,8,5,0
12	27695280	.	A	C	.	str10	DP=75;SOMATIC;SS=2;SSC=19;GPV=1;SPV=0.011668;ANN=C|intergenic_region|MODIFIER|Gm24326-Gm25923|ENSMUSG00000077344-ENSMUSG00000088937|intergenic_region|ENSMUSG00000077344-ENSMUSG00000088937|||n.27695280A>C||||||	GT:GQ:DP:RD:AD:FREQ:DP4	0/0:.:43:43:0:0%:20,23,0,0	0/1:.:32:27:5:15.62%:20,7,5,0
12	27695317	.	C	T	.	PASS	DP=71;SOMATIC;SS=2;SSC=16;GPV=1;SPV=0.024934;ANN=T|intergenic_region|MODIFIER|Gm24326-Gm25923|ENSMUSG00000077344-ENSMUSG00000088937|intergenic_region|ENSMUSG00000077344-ENSMUSG00000088937|||n.27695317C>T||||||	GT:GQ:DP:RD:AD:FREQ:DP4	0/0:.:36:36:0:0%:21,15,0,0	0/1:.:35:30:5:14.29%:20,10,4,1
12	33462348	.	A	C	.	str10	DP=74;SOMATIC;SS=2;SSC=27;GPV=1;SPV=0.0018704;ANN=C|intergenic_region|MODIFIER|Gm23529-Ferd3l|ENSMUSG00000077750-ENSMUSG00000046518|intergenic_region|ENSMUSG00000077750-ENSMUSG00000046518|||n.33462348A>C||||||	GT:GQ:DP:RD:AD:FREQ:DP4	0/0:.:42:42:0:0%:23,19,0,0	0/1:.:32:25:7:21.88%:16,9,7,0
12	51576608	.	C	T	.	str10	DP=61;SOMATIC;SS=2;SSC=17;GPV=1;SPV=0.019947;ANN=T|intergenic_region|MODIFIER|Scfd1-Coch|ENSMUSG00000020952-ENSMUSG00000020953|intergenic_region|ENSMUSG00000020952-ENSMUSG00000020953|||n.51576608C>T||||||	GT:GQ:DP:RD:AD:FREQ:DP4	0/0:.:28:28:0:0%:15,13,0,0	0/1:.:33:27:6:18.18%:17,10,6,0
12	51576611	.	A	C	.	str10	DP=61;SOMATIC;SS=2;SSC=16;GPV=1;SPV=0.024221;ANN=C|intergenic_region|MODIFIER|Scfd1-Coch|ENSMUSG00000020952-ENSMUSG00000020953|intergenic_region|ENSMUSG00000020952-ENSMUSG00000020953|||n.51576611A>C||||||	GT:GQ:DP:RD:AD:FREQ:DP4	0/0:.:27:27:0:0%:14,13,0,0	0/1:.:34:28:6:17.65%:18,10,6,0
12	51576619	.	A	T	.	str10	DP=59;SOMATIC;SS=2;SSC=17;GPV=1;SPV=0.016341;ANN=T|intergenic_region|MODIFIER|Scfd1-Coch|ENSMUSG00000020952-ENSMUSG00000020953|intergenic_region|ENSMUSG00000020952-ENSMUSG00000020953|||n.51576619A>T||||||	GT:GQ:DP:RD:AD:FREQ:DP4	0/0:.:28:28:0:0%:13,15,0,0	0/1:.:31:25:6:19.35%:17,8,6,0
12	59358658	.	A	G	.	PASS	DP=46;SOMATIC;SS=2;SSC=20;GPV=1;SPV=0.0079657;ANN=G|intergenic_region|MODIFIER|Gm7719-Gm24377|ENSMUSG00000098229-ENSMUSG00000077586|intergenic_region|ENSMUSG00000098229-ENSMUSG00000077586|||n.59358658A>G||||||	GT:GQ:DP:RD:AD:FREQ:DP4	0/0:.:24:24:0:0%:15,9,0,0	0/1:.:22:16:6:27.27%:7,9,3,3
12	73753933	.	T	A	.	PASS	DP=66;SOMATIC;SS=2;SSC=17;GPV=1;SPV=0.016895;ANN=A|intron_variant|MODIFIER|Prkch|ENSMUSG00000021108|transcript|ENSMUST00000021527.14|protein_coding|10/13|c.1434-4953T>A||||||,A|intron_variant|MODIFIER|Prkch|ENSMUSG00000021108|transcript|ENSMUST00000119092.1|protein_coding|10/12|c.1434-4953T>A||||||	GT:GQ:DP:RD:AD:FREQ:DP4	0/0:.:34:34:0:0%:12,22,0,0	0/1:.:32:24:5:17.24%:17,7,4,1
12	87931342	.	C	G	.	PASS	DP=83;SOMATIC;SS=2;SSC=22;GPV=1;SPV=0.0062504;ANN=G|intergenic_region|MODIFIER|Gm2035-Gm2042|ENSMUSG00000096619-ENSMUSG00000096276|intergenic_region|ENSMUSG00000096619-ENSMUSG00000096276|||n.87931342C>G||||||	GT:GQ:DP:RD:AD:FREQ:DP4	0/0:.:34:34:0:0%:20,14,0,0	0/1:.:49:40:9:18.37%:21,19,7,2
12	92312724	.	G	A	.	str10	DP=37;SOMATIC;SS=2;SSC=19;GPV=1;SPV=0.011294;ANN=A|intergenic_region|MODIFIER|Gm21614-Gm23249|ENSMUSG00000098159-ENSMUSG00000065303|intergenic_region|ENSMUSG00000098159-ENSMUSG00000065303|||n.92312724G>A||||||	GT:GQ:DP:RD:AD:FREQ:DP4	0/0:.:16:16:0:0%:13,3,0,0	0/1:.:21:14:7:33.33%:9,5,7,0
12	93057205	.	G	A	.	str10	DP=61;SOMATIC;SS=2;SSC=21;GPV=1;SPV=0.0077151;ANN=A|intergenic_region|MODIFIER|Gm21614-Gm23249|ENSMUSG00000098159-ENSMUSG00000065303|intergenic_region|ENSMUSG00000098159-ENSMUSG00000065303|||n.93057205G>A||||||	GT:GQ:DP:RD:AD:FREQ:DP4	0/0:.:29:29:0:0%:16,13,0,0	0/1:.:32:25:7:21.88%:13,12,7,0
12	93057217	.	C	A	.	str10	DP=63;SOMATIC;SS=2;SSC=21;GPV=1;SPV=0.0077214;ANN=A|intergenic_region|MODIFIER|Gm21614-Gm23249|ENSMUSG00000098159-ENSMUSG00000065303|intergenic_region|ENSMUSG00000098159-ENSMUSG00000065303|||n.93057217C>A||||||	GT:GQ:DP:RD:AD:FREQ:DP4	0/0:.:30:30:0:0%:20,10,0,0	0/1:.:33:26:7:21.21%:13,13,7,0
12	97727708	.	A	G	.	PASS	DP=72;SOMATIC;SS=2;SSC=24;GPV=1;SPV=0.0038004;ANN=G|intergenic_region|MODIFIER|Gm23558-Galc|ENSMUSG00000088448-ENSMUSG00000021003|intergenic_region|ENSMUSG00000088448-ENSMUSG00000021003|||n.97727708A>G||||||	GT:GQ:DP:RD:AD:FREQ:DP4	0/0:.:42:42:0:0%:27,15,0,0	0/1:.:30:24:6:20%:13,11,5,1
12	97727750	.	T	A	.	PASS	DP=77;SOMATIC;SS=2;SSC=19;GPV=1;SPV=0.012012;ANN=A|intergenic_region|MODIFIER|Gm23558-Galc|ENSMUSG00000088448-ENSMUSG00000021003|intergenic_region|ENSMUSG00000088448-ENSMUSG00000021003|||n.97727750T>A||||||	GT:GQ:DP:RD:AD:FREQ:DP4	0/0:.:44:44:0:0%:27,17,0,0	0/1:.:33:28:5:15.15%:18,10,1,4
12	101996088	.	C	A	.	str10	DP=72;SOMATIC;SS=2;SSC=21;GPV=1;SPV=0.0070889;ANN=A|intron_variant|MODIFIER|Cpsf2|ENSMUSG00000041781|transcript|ENSMUST00000047357.8|protein_coding|8/14|c.1141-731C>A||||||	GT:GQ:DP:RD:AD:FREQ:DP4	0/0:.:39:39:0:0%:14,25,0,0	0/1:.:33:27:6:18.18%:20,7,6,0
12	117325125	.	G	T	.	str10	DP=62;SOMATIC;SS=2;SSC=18;GPV=1;SPV=0.015188;ANN=T|intron_variant|MODIFIER|Gm5441|ENSMUSG00000101930|transcript|ENSMUST00000186454.1|antisense|1/1|n.142+11756C>A||||||,T|intron_variant|MODIFIER|Gm5441|ENSMUSG00000101930|transcript|ENSMUST00000190132.1|antisense|1/2|n.132+11756C>A||||||	GT:GQ:DP:RD:AD:FREQ:DP4	0/0:.:34:34:0:0%:14,20,0,0	0/1:.:28:23:5:17.86%:14,9,5,0
12	117325148	.	C	T	.	str10	DP=59;SOMATIC;SS=2;SSC=18;GPV=1;SPV=0.013178;ANN=T|intron_variant|MODIFIER|Gm5441|ENSMUSG00000101930|transcript|ENSMUST00000186454.1|antisense|1/1|n.142+11733G>A||||||,T|intron_variant|MODIFIER|Gm5441|ENSMUSG00000101930|transcript|ENSMUST00000190132.1|antisense|1/2|n.132+11733G>A||||||	GT:GQ:DP:RD:AD:FREQ:DP4	0/0:.:29:29:0:0%:9,20,0,0	0/1:.:30:24:6:20%:17,7,6,0
12	117325190	.	C	T	.	str10	DP=62;SOMATIC;SS=2;SSC=17;GPV=1;SPV=0.018017;ANN=T|intron_variant|MODIFIER|Gm5441|ENSMUSG00000101930|transcript|ENSMUST00000186454.1|antisense|1/1|n.142+11691G>A||||||,T|intron_variant|MODIFIER|Gm5441|ENSMUSG00000101930|transcript|ENSMUST00000190132.1|antisense|1/2|n.132+11691G>A||||||	GT:GQ:DP:RD:AD:FREQ:DP4	0/0:.:29:29:0:0%:8,21,0,0	0/1:.:33:27:6:18.18%:20,7,6,0
12	118167103	.	C	G	.	PASS	DP=58;SOMATIC;SS=2;SSC=19;GPV=1;SPV=0.012279;ANN=G|intron_variant|MODIFIER|Dnah11|ENSMUSG00000018581|transcript|ENSMUST00000084806.6|protein_coding|8/81|c.1540-9706G>C||||||	GT:GQ:DP:RD:AD:FREQ:DP4	0/0:.:23:23:0:0%:8,15,0,0	0/1:.:35:27:8:22.86%:21,6,5,3
12	119749672	.	C	G	.	str10	DP=82;SOMATIC;SS=2;SSC=16;GPV=1;SPV=0.021101;ANN=G|intergenic_region|MODIFIER|Macc1-Gm25675|ENSMUSG00000041886-ENSMUSG00000092720|intergenic_region|ENSMUSG00000041886-ENSMUSG00000092720|||n.119749672C>G||||||	GT:GQ:DP:RD:AD:FREQ:DP4	0/0:.:43:43:0:0%:28,15,0,0	0/1:.:39:34:5:12.82%:25,9,5,0
13	3036661	.	G	A	.	PASS	DP=136;SOMATIC;SS=2;SSC=16;GPV=1;SPV=0.022916;ANN=A|intergenic_region|MODIFIER|CHR_START-Gm17177|CHR_START-ENSMUSG00000091834|intergenic_region|CHR_START-ENSMUSG00000091834|||n.3036661G>A||||||	GT:GQ:DP:RD:AD:FREQ:DP4	0/0:.:36:36:0:0%:29,7,0,0	0/1:.:100:82:11:11.83%:71,11,9,2
13	3228131	.	A	T	.	PASS	DP=65;SOMATIC;SS=2;SSC=20;GPV=1;SPV=0.0089139;ANN=T|intergenic_region|MODIFIER|Speer6-ps1-Gm16505|ENSMUSG00000091304-ENSMUSG00000096107|intergenic_region|ENSMUSG00000091304-ENSMUSG00000096107|||n.3228131A>T||||||	GT:GQ:DP:RD:AD:FREQ:DP4	0/0:.:34:34:0:0%:21,13,0,0	0/1:.:31:25:6:19.35%:16,9,4,2
13	3425407	.	A	T	.	str10	DP=84;SOMATIC;SS=2;SSC=17;GPV=1;SPV=0.017366;ANN=T|intergenic_region|MODIFIER|Gm16505-2810429I04Rik|ENSMUSG00000096107-ENSMUSG00000097709|intergenic_region|ENSMUSG00000096107-ENSMUSG00000097709|||n.3425407A>T||||||	GT:GQ:DP:RD:AD:FREQ:DP4	0/0:.:40:40:0:0%:28,12,0,0	0/1:.:44:38:6:13.64%:26,12,6,0
13	3435708	.	C	T	.	PASS	DP=265;SOMATIC;SS=2;SSC=17;GPV=1;SPV=0.019757;ANN=T|intergenic_region|MODIFIER|Gm16505-2810429I04Rik|ENSMUSG00000096107-ENSMUSG00000097709|intergenic_region|ENSMUSG00000096107-ENSMUSG00000097709|||n.3435708C>T||||||	GT:GQ:DP:RD:AD:FREQ:DP4	0/0:.:78:78:0:0%:46,32,0,0	0/1:.:187:176:11:5.88%:139,37,9,2
13	3436815	.	T	A	.	str10	DP=150;SOMATIC;SS=2;SSC=22;GPV=1;SPV=0.005544;ANN=A|intergenic_region|MODIFIER|Gm16505-2810429I04Rik|ENSMUSG00000096107-ENSMUSG00000097709|intergenic_region|ENSMUSG00000096107-ENSMUSG00000097709|||n.3436815T>A||||||	GT:GQ:DP:RD:AD:FREQ:DP4	0/0:.:64:64:0:0%:34,30,0,0	0/1:.:86:77:9:10.47%:65,12,9,0
13	7850717	.	G	A	.	str10	DP=66;SOMATIC;SS=2;SSC=22;GPV=1;SPV=0.0054855;ANN=A|intergenic_region|MODIFIER|Gm22689-Gm9742|ENSMUSG00000076407-ENSMUSG00000091053|intergenic_region|ENSMUSG00000076407-ENSMUSG00000091053|||n.7850717G>A||||||	GT:GQ:DP:RD:AD:FREQ:DP4	0/0:.:33:33:0:0%:18,15,0,0	0/1:.:33:26:7:21.21%:19,7,7,0
13	7850757	.	A	C	.	str10	DP=74;SOMATIC;SS=2;SSC=23;GPV=1;SPV=0.0040343;ANN=C|intergenic_region|MODIFIER|Gm22689-Gm9742|ENSMUSG00000076407-ENSMUSG00000091053|intergenic_region|ENSMUSG00000076407-ENSMUSG00000091053|||n.7850757A>C||||||	GT:GQ:DP:RD:AD:FREQ:DP4	0/0:.:32:32:0:0%:17,15,0,0	0/1:.:42:33:9:21.43%:23,10,9,0
13	7850776	.	A	T	.	str10	DP=73;SOMATIC;SS=2;SSC=26;GPV=1;SPV=0.0024898;ANN=T|intergenic_region|MODIFIER|Gm22689-Gm9742|ENSMUSG00000076407-ENSMUSG00000091053|intergenic_region|ENSMUSG00000076407-ENSMUSG00000091053|||n.7850776A>T||||||	GT:GQ:DP:RD:AD:FREQ:DP4	0/0:.:33:33:0:0%:18,15,0,0	0/1:.:40:30:9:23.08%:23,7,9,0
13	7850875	.	T	C	.	PASS	DP=79;SOMATIC;SS=2;SSC=19;GPV=1;SPV=0.011117;ANN=C|intergenic_region|MODIFIER|Gm22689-Gm9742|ENSMUSG00000076407-ENSMUSG00000091053|intergenic_region|ENSMUSG00000076407-ENSMUSG00000091053|||n.7850875T>C||||||	GT:GQ:DP:RD:AD:FREQ:DP4	0/0:.:36:36:0:0%:18,18,0,0	0/1:.:43:36:7:16.28%:21,15,2,5
13	13309242	.	T	A	.	PASS	DP=78;SOMATIC;SS=2;SSC=31;GPV=1;SPV=0.00077058;ANN=A|intergenic_region|MODIFIER|Gm26133-RP23-9C19.1|ENSMUSG00000096198-ENSMUSG00000110123|intergenic_region|ENSMUSG00000096198-ENSMUSG00000110123|||n.13309242T>A||||||	GT:GQ:DP:RD:AD:FREQ:DP4	0/0:.:48:48:0:0%:24,24,0,0	0/1:.:30:23:7:23.33%:9,14,5,2
13	16249050	.	C	A	.	str10	DP=57;SOMATIC;SS=2;SSC=30;GPV=1;SPV=0.00092727;ANN=A|intergenic_region|MODIFIER|Gm22628-Sugct|ENSMUSG00000095584-ENSMUSG00000055137|intergenic_region|ENSMUSG00000095584-ENSMUSG00000055137|||n.16249050C>A||||||	GT:GQ:DP:RD:AD:FREQ:DP4	0/0:.:34:34:0:0%:20,14,0,0	0/1:.:23:16:7:30.43%:13,3,7,0
13	16249205	.	G	A	.	str10	DP=76;SOMATIC;SS=2;SSC=20;GPV=1;SPV=0.0085279;ANN=A|intergenic_region|MODIFIER|Gm22628-Sugct|ENSMUSG00000095584-ENSMUSG00000055137|intergenic_region|ENSMUSG00000095584-ENSMUSG00000055137|||n.16249205G>A||||||	GT:GQ:DP:RD:AD:FREQ:DP4	0/0:.:36:36:0:0%:22,14,0,0	0/1:.:40:33:7:17.5%:26,7,0,7
13	18390418	.	A	T	.	PASS	DP=67;SOMATIC;SS=2;SSC=16;GPV=1;SPV=0.023295;ANN=T|intergenic_region|MODIFIER|Pou6f2-Vps41|ENSMUSG00000009734-ENSMUSG00000041236|intergenic_region|ENSMUSG00000009734-ENSMUSG00000041236|||n.18390418A>T||||||	GT:GQ:DP:RD:AD:FREQ:DP4	0/0:.:30:30:0:0%:19,11,0,0	0/1:.:37:31:6:16.22%:17,14,4,2
13	21488520	.	A	T	.	PASS	DP=66;SOMATIC;SS=2;SSC=33;GPV=1;SPV=0.00043872;ANN=T|upstream_gene_variant|MODIFIER|Gm23779|ENSMUSG00000088563|transcript|ENSMUST00000157938.1|snRNA||n.-2119T>A|||||2119|,T|downstream_gene_variant|MODIFIER|Zkscan4|ENSMUSG00000054931|transcript|ENSMUST00000062609.5|protein_coding||c.*3784A>T|||||3013|,T|intergenic_region|MODIFIER|Gm23779-AK157302|ENSMUSG00000088563-ENSMUSG00000078139|intergenic_region|ENSMUSG00000088563-ENSMUSG00000078139|||n.21488520A>T||||||	GT:GQ:DP:RD:AD:FREQ:DP4	0/0:.:33:33:0:0%:17,16,0,0	0/1:.:33:23:10:30.3%:12,11,9,1
13	22995379	.	C	A	.	str10	DP=78;SOMATIC;SS=2;SSC=17;GPV=1;SPV=0.017177;ANN=A|downstream_gene_variant|MODIFIER|Vmn1r-ps123|ENSMUSG00000079064|transcript|ENSMUST00000110449.2|unprocessed_pseudogene||n.*885G>T|||||885|,A|intergenic_region|MODIFIER|Gm11318-Vmn1r-ps123|ENSMUSG00000081060-ENSMUSG00000079064|intergenic_region|ENSMUSG00000081060-ENSMUSG00000079064|||n.22995379C>A||||||	GT:GQ:DP:RD:AD:FREQ:DP4	0/0:.:33:33:0:0%:18,15,0,0	0/1:.:45:38:7:15.56%:25,13,7,0
13	27101020	.	G	T	.	str10	DP=53;SOMATIC;SS=2;SSC=16;GPV=1;SPV=0.022922;ANN=T|downstream_gene_variant|MODIFIER|Prl3d1|ENSMUSG00000057170|transcript|ENSMUST00000082079.3|protein_coding||c.*899G>T|||||765|,T|intergenic_region|MODIFIER|Prl3d1-Prl3d2|ENSMUSG00000057170-ENSMUSG00000062737|intergenic_region|ENSMUSG00000057170-ENSMUSG00000062737|||n.27101020G>T||||||	GT:GQ:DP:RD:AD:FREQ:DP4	0/0:.:27:27:0:0%:13,14,0,0	0/1:.:26:21:5:19.23%:8,13,5,0
13	31240172	.	C	A	.	PASS	DP=57;SOMATIC;SS=2;SSC=15;GPV=1;SPV=0.030521;ANN=A|intergenic_region|MODIFIER|4930401O12Rik-Gm11376|ENSMUSG00000087460-ENSMUSG00000087140|intergenic_region|ENSMUSG00000087460-ENSMUSG00000087140|||n.31240172C>A||||||	GT:GQ:DP:RD:AD:FREQ:DP4	0/0:.:24:24:0:0%:12,12,0,0	0/1:.:33:27:6:18.18%:21,6,3,3
13	32954958	.	A	T	.	PASS	DP=79;SOMATIC;SS=2;SSC=25;GPV=1;SPV=0.00274;ANN=T|intergenic_region|MODIFIER|Gm11382-Serpinb6b|ENSMUSG00000074973-ENSMUSG00000042842|intergenic_region|ENSMUSG00000074973-ENSMUSG00000042842|||n.32954958A>T||||||	GT:GQ:DP:RD:AD:FREQ:DP4	0/0:.:36:36:0:0%:21,15,0,0	0/1:.:43:34:9:20.93%:20,14,6,3
13	32954962	.	C	A	.	PASS	DP=82;SOMATIC;SS=2;SSC=26;GPV=1;SPV=0.0024191;ANN=A|intergenic_region|MODIFIER|Gm11382-Serpinb6b|ENSMUSG00000074973-ENSMUSG00000042842|intergenic_region|ENSMUSG00000074973-ENSMUSG00000042842|||n.32954962C>A||||||	GT:GQ:DP:RD:AD:FREQ:DP4	0/0:.:38:38:0:0%:23,15,0,0	0/1:.:44:35:9:20.45%:21,14,5,4
13	33433834	.	C	T	.	PASS	DP=64;SOMATIC;SS=2;SSC=42;GPV=1;SPV=5.5695e-05;ANN=T|intergenic_region|MODIFIER|Gm11397-Serpinb9g|ENSMUSG00000071452-ENSMUSG00000057726|intergenic_region|ENSMUSG00000071452-ENSMUSG00000057726|||n.33433834C>T||||||	GT:GQ:DP:RD:AD:FREQ:DP4	0/0:.:37:37:0:0%:18,19,0,0	0/1:.:27:17:10:37.04%:7,10,7,3
13	33754806	.	T	C	.	PASS	DP=75;SOMATIC;SS=2;SSC=36;GPV=1;SPV=0.00022147;ANN=C|intergenic_region|MODIFIER|Gm11395-Vmn2r-ps94|ENSMUSG00000097054-ENSMUSG00000080317|intergenic_region|ENSMUSG00000097054-ENSMUSG00000080317|||n.33754806T>C||||||	GT:GQ:DP:RD:AD:FREQ:DP4	0/0:.:40:40:0:0%:24,16,0,0	0/1:.:35:25:10:28.57%:15,10,3,7
13	40801656	.	A	T	.	PASS	DP=84;SOMATIC;SS=2;SSC=19;GPV=1;SPV=0.010515;ANN=T|intergenic_region|MODIFIER|Gm6245-Gcnt2|ENSMUSG00000090475-ENSMUSG00000021360|intergenic_region|ENSMUSG00000090475-ENSMUSG00000021360|||n.40801656A>T||||||	GT:GQ:DP:RD:AD:FREQ:DP4	0/0:.:49:49:0:0%:23,26,0,0	0/1:.:35:30:5:14.29%:20,10,4,1
13	40801669	.	A	C	.	PASS	DP=86;SOMATIC;SS=2;SSC=25;GPV=1;SPV=0.0028625;ANN=C|intergenic_region|MODIFIER|Gm6245-Gcnt2|ENSMUSG00000090475-ENSMUSG00000021360|intergenic_region|ENSMUSG00000090475-ENSMUSG00000021360|||n.40801669A>C||||||	GT:GQ:DP:RD:AD:FREQ:DP4	0/0:.:47:47:0:0%:21,26,0,0	0/1:.:39:32:7:17.95%:20,12,5,2
13	41276068	.	T	G	.	str10	DP=78;SOMATIC;SS=2;SSC=16;GPV=1;SPV=0.020567;ANN=G|3_prime_UTR_variant|MODIFIER|Smim13|ENSMUSG00000091264|transcript|ENSMUST00000165561.2|protein_coding|2/2|c.*3312T>G|||||3312|,G|upstream_gene_variant|MODIFIER|Gm17364|ENSMUSG00000090853|transcript|ENSMUST00000163881.1|protein_coding||c.-2091A>C|||||2091|WARNING_TRANSCRIPT_NO_START_CODON	GT:GQ:DP:RD:AD:FREQ:DP4	0/0:.:35:35:0:0%:14,21,0,0	0/1:.:43:35:6:14.63%:22,13,6,0
13	50503801	.	C	T	.	str10	DP=70;SOMATIC;SS=2;SSC=27;GPV=1;SPV=0.0019824;ANN=T|intergenic_region|MODIFIER|Gm8739-Mir683-1|ENSMUSG00000101136-ENSMUSG00000095697|intergenic_region|ENSMUSG00000101136-ENSMUSG00000095697|||n.50503801C>T||||||	GT:GQ:DP:RD:AD:FREQ:DP4	0/0:.:26:26:0:0%:15,11,0,0	0/1:.:44:32:12:27.27%:24,8,11,1
13	62553077	.	A	G	.	PASS	DP=168;SOMATIC;SS=2;SSC=39;GPV=1;SPV=0.00010275;ANN=G|intergenic_region|MODIFIER|Gm22615-6720489N17Rik|ENSMUSG00000094815-ENSMUSG00000072066|intergenic_region|ENSMUSG00000094815-ENSMUSG00000072066|||n.62553077A>G||||||	GT:GQ:DP:RD:AD:FREQ:DP4	0/0:.:82:82:0:0%:55,27,0,0	0/1:.:86:73:13:15.12%:58,15,9,4
13	65534844	.	A	C	.	str10	DP=70;SOMATIC;SS=2;SSC=29;GPV=1;SPV=0.0011142;ANN=C|intergenic_region|MODIFIER|Gm10139-Cbx3-ps2|ENSMUSG00000063905-ENSMUSG00000095692|intergenic_region|ENSMUSG00000063905-ENSMUSG00000095692|||n.65534844A>C||||||	GT:GQ:DP:RD:AD:FREQ:DP4	0/0:.:38:38:0:0%:16,22,0,0	0/1:.:32:24:8:25%:16,8,8,0
13	68363233	.	T	C	.	str10	DP=77;SOMATIC;SS=2;SSC=22;GPV=1;SPV=0.0054931;ANN=C|intergenic_region|MODIFIER|BC048507-Mtrr|ENSMUSG00000064063-ENSMUSG00000034617|intergenic_region|ENSMUSG00000064063-ENSMUSG00000034617|||n.68363233T>C||||||	GT:GQ:DP:RD:AD:FREQ:DP4	0/0:.:32:32:0:0%:23,9,0,0	0/1:.:45:36:9:20%:31,5,0,9
13	76375543	.	C	T	.	str10	DP=83;SOMATIC;SS=2;SSC=22;GPV=1;SPV=0.0057654;ANN=T|intergenic_region|MODIFIER|Gm24025-Mctp1|ENSMUSG00000092732-ENSMUSG00000021596|intergenic_region|ENSMUSG00000092732-ENSMUSG00000021596|||n.76375543C>T||||||	GT:GQ:DP:RD:AD:FREQ:DP4	0/0:.:27:27:0:0%:15,12,0,0	0/1:.:56:44:12:21.43%:36,8,12,0
13	76715154	.	G	T	.	str10	DP=53;SOMATIC;SS=2;SSC=15;GPV=1;SPV=0.025864;ANN=T|intron_variant|MODIFIER|Mctp1|ENSMUSG00000021596|transcript|ENSMUST00000125209.7|protein_coding|4/20|c.1055+2995G>T||||||,T|intron_variant|MODIFIER|Mctp1|ENSMUSG00000021596|transcript|ENSMUST00000126960.7|protein_coding|4/7|c.395+2995G>T||||||,T|intron_variant|MODIFIER|Mctp1|ENSMUSG00000021596|transcript|ENSMUST00000109589.2|protein_coding|4/5|c.395+2995G>T||||||,T|intron_variant|MODIFIER|Mctp1|ENSMUSG00000021596|transcript|ENSMUST00000109583.8|protein_coding|4/20|c.284+2995G>T||||||	GT:GQ:DP:RD:AD:FREQ:DP4	0/0:.:23:23:0:0%:16,7,0,0	0/1:.:30:24:6:20%:21,3,6,0
13	78608326	.	C	A	.	PASS	DP=77;SOMATIC;SS=2;SSC=38;GPV=1;SPV=0.00013685;ANN=A|intergenic_region|MODIFIER|Gm6317-Gm25383|ENSMUSG00000098003-ENSMUSG00000088435|intergenic_region|ENSMUSG00000098003-ENSMUSG00000088435|||n.78608326C>A||||||	GT:GQ:DP:RD:AD:FREQ:DP4	0/0:.:33:33:0:0%:10,23,0,0	0/1:.:44:30:14:31.82%:19,11,11,3
13	87330171	.	T	C	.	PASS	DP=51;SOMATIC;SS=2;SSC=14;GPV=1;SPV=0.03297;ANN=C|intergenic_region|MODIFIER|Gm25700-Gm24935|ENSMUSG00000095933-ENSMUSG00000076958|intergenic_region|ENSMUSG00000095933-ENSMUSG00000076958|||n.87330171T>C||||||	GT:GQ:DP:RD:AD:FREQ:DP4	0/0:.:21:21:0:0%:12,9,0,0	0/1:.:30:24:6:20%:13,11,1,5
13	87330177	.	C	T	.	PASS	DP=49;SOMATIC;SS=2;SSC=15;GPV=1;SPV=0.026941;ANN=T|intergenic_region|MODIFIER|Gm25700-Gm24935|ENSMUSG00000095933-ENSMUSG00000076958|intergenic_region|ENSMUSG00000095933-ENSMUSG00000076958|||n.87330177C>T||||||	GT:GQ:DP:RD:AD:FREQ:DP4	0/0:.:21:21:0:0%:12,9,0,0	0/1:.:28:22:6:21.43%:12,10,1,5
13	87937082	.	G	T	.	PASS	DP=72;SOMATIC;SS=2;SSC=23;GPV=1;SPV=0.0040858;ANN=T|intergenic_region|MODIFIER|Gm21232-Gm27044|ENSMUSG00000098011-ENSMUSG00000098213|intergenic_region|ENSMUSG00000098011-ENSMUSG00000098213|||n.87937082G>T||||||	GT:GQ:DP:RD:AD:FREQ:DP4	0/0:.:34:34:0:0%:14,20,0,0	0/1:.:38:30:8:21.05%:19,11,6,2
13	91527128	.	T	A	.	PASS	DP=58;SOMATIC;SS=2;SSC=23;GPV=1;SPV=0.0049585;ANN=A|downstream_gene_variant|MODIFIER|Ssbp2|ENSMUSG00000003992|transcript|ENSMUST00000141381.1|retained_intron||n.*2262T>A|||||2262|,A|intron_variant|MODIFIER|Ssbp2|ENSMUSG00000003992|transcript|ENSMUST00000004094.14|protein_coding|2/16|c.135+2471T>A||||||,A|intron_variant|MODIFIER|Ssbp2|ENSMUSG00000003992|transcript|ENSMUST00000042122.14|protein_coding|2/15|c.135+2471T>A||||||,A|intron_variant|MODIFIER|Ssbp2|ENSMUSG00000003992|transcript|ENSMUST00000137493.7|retained_intron|2/6|n.162+2471T>A||||||,A|intron_variant|MODIFIER|Ssbp2|ENSMUSG00000003992|transcript|ENSMUST00000144659.1|retained_intron|2/3|n.159+2471T>A||||||,A|intron_variant|MODIFIER|Ssbp2|ENSMUSG00000003992|transcript|ENSMUST00000156547.7|processed_transcript|2/12|n.200+2471T>A||||||,A|intron_variant|MODIFIER|Ssbp2|ENSMUSG00000003992|transcript|ENSMUST00000138488.1|nonsense_mediated_decay|2/3|c.135+2471T>A||||||	GT:GQ:DP:RD:AD:FREQ:DP4	0/0:.:29:29:0:0%:13,16,0,0	0/1:.:29:17:6:26.09%:10,7,4,2
13	93221113	.	A	G	.	PASS	DP=83;SOMATIC;SS=2;SSC=40;GPV=1;SPV=8.5334e-05;ANN=G|intergenic_region|MODIFIER|Papd4-Gm2076|ENSMUSG00000042167-ENSMUSG00000098092|intergenic_region|ENSMUSG00000042167-ENSMUSG00000098092|||n.93221113A>G||||||	GT:GQ:DP:RD:AD:FREQ:DP4	0/0:.:51:51:0:0%:30,21,0,0	0/1:.:32:23:9:28.12%:16,7,8,1
13	93221195	.	G	A	.	PASS	DP=86;SOMATIC;SS=2;SSC=34;GPV=1;SPV=0.00037888;ANN=A|intergenic_region|MODIFIER|Papd4-Gm2076|ENSMUSG00000042167-ENSMUSG00000098092|intergenic_region|ENSMUSG00000042167-ENSMUSG00000098092|||n.93221195G>A||||||	GT:GQ:DP:RD:AD:FREQ:DP4	0/0:.:56:56:0:0%:28,28,0,0	0/1:.:30:23:7:23.33%:12,11,5,2
13	119419723	.	A	T	.	PASS	DP=64;SOMATIC;SS=2;SSC=19;GPV=1;SPV=0.011049;ANN=T|intergenic_region|MODIFIER|Nnt-Paip1|ENSMUSG00000025453-ENSMUSG00000025451|intergenic_region|ENSMUSG00000025453-ENSMUSG00000025451|||n.119419723A>T||||||	GT:GQ:DP:RD:AD:FREQ:DP4	0/0:.:26:26:0:0%:14,12,0,0	0/1:.:38:30:8:21.05%:22,8,4,4
14	5080754	.	G	T	.	PASS	DP=50;SOMATIC;SS=2;SSC=17;GPV=1;SPV=0.018628;ANN=T|upstream_gene_variant|MODIFIER|Gm8281|ENSMUSG00000095681|transcript|ENSMUST00000100893.2|protein_coding||c.-4960G>T|||||4960|WARNING_TRANSCRIPT_NO_STOP_CODON,T|intron_variant|MODIFIER|Gm8281|ENSMUSG00000095681|transcript|ENSMUST00000163719.7|protein_coding|2/6|c.29-4955G>T||||||	GT:GQ:DP:RD:AD:FREQ:DP4	0/0:.:23:23:0:0%:11,12,0,0	0/1:.:27:21:6:22.22%:15,6,5,1
14	6301949	.	T	G	.	str10	DP=119;SOMATIC;SS=2;SSC=15;GPV=1;SPV=0.029086;ANN=G|missense_variant|MODERATE|Gm21103|ENSMUSG00000094811|transcript|ENSMUST00000170923.8|protein_coding|4/5|c.463A>C|p.Ile155Leu|468/1761|463/804|155/267||,G|missense_variant|MODERATE|Gm21103|ENSMUSG00000094811|transcript|ENSMUST00000112737.9|protein_coding|4/5|c.463A>C|p.Ile155Leu|526/984|463/615|155/204||,G|missense_variant|MODERATE|Gm21103|ENSMUSG00000094811|transcript|ENSMUST00000179042.1|protein_coding|4/4|c.463A>C|p.Ile155Leu|463/618|463/618|155/205||	GT:GQ:DP:RD:AD:FREQ:DP4	0/0:.:46:46:0:0%:29,17,0,0	0/1:.:73:66:7:9.59%:42,24,7,0
14	6715037	.	T	C	.	PASS	DP=62;SOMATIC;SS=2;SSC=14;GPV=1;SPV=0.031685;ANN=C|intron_variant|MODIFIER|Gm8050|ENSMUSG00000091814|transcript|ENSMUST00000171987.1|protein_coding|4/4|c.*2-1959A>G||||||,C|intron_variant|MODIFIER|Gm26680|ENSMUSG00000097901|transcript|ENSMUST00000180944.7|processed_transcript|2/2|n.352+21519T>C||||||,C|intron_variant|MODIFIER|Gm26680|ENSMUSG00000097901|transcript|ENSMUST00000181787.1|processed_transcript|2/2|n.332+21519T>C||||||	GT:GQ:DP:RD:AD:FREQ:DP4	0/0:.:26:26:0:0%:16,10,0,0	0/1:.:36:30:6:16.67%:23,7,2,4
14	7280334	.	C	G	.	PASS	DP=45;SOMATIC;SS=2;SSC=19;GPV=1;SPV=0.012544;ANN=G|intergenic_region|MODIFIER|Gm3727-Gm3739|ENSMUSG00000096183-ENSMUSG00000091472|intergenic_region|ENSMUSG00000096183-ENSMUSG00000091472|||n.7280334C>G||||||	GT:GQ:DP:RD:AD:FREQ:DP4	0/0:.:19:19:0:0%:12,7,0,0	0/1:.:26:18:7:28%:13,5,6,1
14	18593393	.	G	A	.	str10	DP=87;SOMATIC;SS=2;SSC=19;GPV=1;SPV=0.011797;ANN=A|upstream_gene_variant|MODIFIER|Gm20678|ENSMUSG00000093760|transcript|ENSMUST00000176733.1|processed_pseudogene||n.-2966C>T|||||2966|,A|downstream_gene_variant|MODIFIER|Ube2e2|ENSMUSG00000058317|transcript|ENSMUST00000176931.7|processed_transcript||n.*3741C>T|||||3741|,A|intron_variant|MODIFIER|Ube2e2|ENSMUSG00000058317|transcript|ENSMUST00000150727.7|protein_coding|4/5|c.361-6395C>T||||||,A|intron_variant|MODIFIER|Ube2e2|ENSMUSG00000058317|transcript|ENSMUST00000076133.9|protein_coding|3/4|c.361-6395C>T||||||,A|intron_variant|MODIFIER|Ube2e2|ENSMUSG00000058317|transcript|ENSMUST00000175643.7|protein_coding|4/5|c.259-6395C>T||||||WARNING_TRANSCRIPT_NO_START_CODON,A|intron_variant|MODIFIER|Ube2e2|ENSMUSG00000058317|transcript|ENSMUST00000135381.7|processed_transcript|2/2|n.225-6395C>T||||||,A|intron_variant|MODIFIER|Ube2e2|ENSMUSG00000058317|transcript|ENSMUST00000151926.7|protein_coding|4/4|c.433-6395C>T||||||WARNING_TRANSCRIPT_NO_STOP_CODON,A|intron_variant|MODIFIER|Ube2e2|ENSMUSG00000058317|transcript|ENSMUST00000176555.7|nonsense_mediated_decay|2/3|c.228-6395C>T||||||,A|intron_variant|MODIFIER|Ube2e2|ENSMUSG00000058317|transcript|ENSMUST00000176672.1|processed_transcript|1/2|n.151+3698C>T||||||,A|intron_variant|MODIFIER|Ube2e2|ENSMUSG00000058317|transcript|ENSMUST00000176843.7|protein_coding|2/3|c.262-6395C>T||||||WARNING_TRANSCRIPT_NO_START_CODON	GT:GQ:DP:RD:AD:FREQ:DP4	0/0:.:50:50:0:0%:25,25,0,0	0/1:.:37:32:5:13.51%:23,9,5,0
14	18593463	.	T	A	.	PASS	DP=87;SOMATIC;SS=2;SSC=16;GPV=1;SPV=0.023022;ANN=A|upstream_gene_variant|MODIFIER|Gm20678|ENSMUSG00000093760|transcript|ENSMUST00000176733.1|processed_pseudogene||n.-3036A>T|||||3036|,A|downstream_gene_variant|MODIFIER|Ube2e2|ENSMUSG00000058317|transcript|ENSMUST00000176931.7|processed_transcript||n.*3671A>T|||||3671|,A|intron_variant|MODIFIER|Ube2e2|ENSMUSG00000058317|transcript|ENSMUST00000150727.7|protein_coding|4/5|c.361-6465A>T||||||,A|intron_variant|MODIFIER|Ube2e2|ENSMUSG00000058317|transcript|ENSMUST00000076133.9|protein_coding|3/4|c.361-6465A>T||||||,A|intron_variant|MODIFIER|Ube2e2|ENSMUSG00000058317|transcript|ENSMUST00000175643.7|protein_coding|4/5|c.259-6465A>T||||||WARNING_TRANSCRIPT_NO_START_CODON,A|intron_variant|MODIFIER|Ube2e2|ENSMUSG00000058317|transcript|ENSMUST00000135381.7|processed_transcript|2/2|n.225-6465A>T||||||,A|intron_variant|MODIFIER|Ube2e2|ENSMUSG00000058317|transcript|ENSMUST00000151926.7|protein_coding|4/4|c.433-6465A>T||||||WARNING_TRANSCRIPT_NO_STOP_CODON,A|intron_variant|MODIFIER|Ube2e2|ENSMUSG00000058317|transcript|ENSMUST00000176555.7|nonsense_mediated_decay|2/3|c.228-6465A>T||||||,A|intron_variant|MODIFIER|Ube2e2|ENSMUSG00000058317|transcript|ENSMUST00000176672.1|processed_transcript|1/2|n.151+3628A>T||||||,A|intron_variant|MODIFIER|Ube2e2|ENSMUSG00000058317|transcript|ENSMUST00000176843.7|protein_coding|2/3|c.262-6465A>T||||||WARNING_TRANSCRIPT_NO_START_CODON	GT:GQ:DP:RD:AD:FREQ:DP4	0/0:.:45:45:0:0%:23,22,0,0	0/1:.:42:37:5:11.9%:20,17,1,4
14	18593466	.	T	G	.	PASS	DP=85;SOMATIC;SS=2;SSC=15;GPV=1;SPV=0.025934;ANN=G|upstream_gene_variant|MODIFIER|Gm20678|ENSMUSG00000093760|transcript|ENSMUST00000176733.1|processed_pseudogene||n.-3039A>C|||||3039|,G|downstream_gene_variant|MODIFIER|Ube2e2|ENSMUSG00000058317|transcript|ENSMUST00000176931.7|processed_transcript||n.*3668A>C|||||3668|,G|intron_variant|MODIFIER|Ube2e2|ENSMUSG00000058317|transcript|ENSMUST00000150727.7|protein_coding|4/5|c.361-6468A>C||||||,G|intron_variant|MODIFIER|Ube2e2|ENSMUSG00000058317|transcript|ENSMUST00000076133.9|protein_coding|3/4|c.361-6468A>C||||||,G|intron_variant|MODIFIER|Ube2e2|ENSMUSG00000058317|transcript|ENSMUST00000175643.7|protein_coding|4/5|c.259-6468A>C||||||WARNING_TRANSCRIPT_NO_START_CODON,G|intron_variant|MODIFIER|Ube2e2|ENSMUSG00000058317|transcript|ENSMUST00000135381.7|processed_transcript|2/2|n.225-6468A>C||||||,G|intron_variant|MODIFIER|Ube2e2|ENSMUSG00000058317|transcript|ENSMUST00000151926.7|protein_coding|4/4|c.433-6468A>C||||||WARNING_TRANSCRIPT_NO_STOP_CODON,G|intron_variant|MODIFIER|Ube2e2|ENSMUSG00000058317|transcript|ENSMUST00000176555.7|nonsense_mediated_decay|2/3|c.228-6468A>C||||||,G|intron_variant|MODIFIER|Ube2e2|ENSMUSG00000058317|transcript|ENSMUST00000176672.1|processed_transcript|1/2|n.151+3625A>C||||||,G|intron_variant|MODIFIER|Ube2e2|ENSMUSG00000058317|transcript|ENSMUST00000176843.7|protein_coding|2/3|c.262-6468A>C||||||WARNING_TRANSCRIPT_NO_START_CODON	GT:GQ:DP:RD:AD:FREQ:DP4	0/0:.:43:43:0:0%:20,23,0,0	0/1:.:42:37:5:11.9%:19,18,1,4
14	40132859	.	T	A	.	str10	DP=72;SOMATIC;SS=2;SSC=19;GPV=1;SPV=0.010389;ANN=A|intergenic_region|MODIFIER|Gm25012-Gm22191|ENSMUSG00000089021-ENSMUSG00000077019|intergenic_region|ENSMUSG00000089021-ENSMUSG00000077019|||n.40132859T>A||||||	GT:GQ:DP:RD:AD:FREQ:DP4	0/0:.:37:37:0:0%:17,20,0,0	0/1:.:35:29:6:17.14%:13,16,6,0
14	40640088	.	G	T	.	str10	DP=63;SOMATIC;SS=2;SSC=18;GPV=1;SPV=0.013337;ANN=T|intergenic_region|MODIFIER|Gm5205-Sh2d4b|ENSMUSG00000098169-ENSMUSG00000037833|intergenic_region|ENSMUSG00000098169-ENSMUSG00000037833|||n.40640088G>T||||||	GT:GQ:DP:RD:AD:FREQ:DP4	0/0:.:31:31:0:0%:17,14,0,0	0/1:.:32:26:6:18.75%:16,10,6,0
14	40640096	.	G	A	.	str10	DP=60;SOMATIC;SS=2;SSC=17;GPV=1;SPV=0.018101;ANN=A|intergenic_region|MODIFIER|Gm5205-Sh2d4b|ENSMUSG00000098169-ENSMUSG00000037833|intergenic_region|ENSMUSG00000098169-ENSMUSG00000037833|||n.40640096G>A||||||	GT:GQ:DP:RD:AD:FREQ:DP4	0/0:.:28:28:0:0%:15,13,0,0	0/1:.:32:26:6:18.75%:16,10,6,0
14	40640118	.	C	A	.	str10	DP=63;SOMATIC;SS=2;SSC=17;GPV=1;SPV=0.016301;ANN=A|intergenic_region|MODIFIER|Gm5205-Sh2d4b|ENSMUSG00000098169-ENSMUSG00000037833|intergenic_region|ENSMUSG00000098169-ENSMUSG00000037833|||n.40640118C>A||||||	GT:GQ:DP:RD:AD:FREQ:DP4	0/0:.:30:30:0:0%:20,10,0,0	0/1:.:33:27:6:18.18%:15,12,6,0
14	42239683	.	C	A	.	PASS	DP=80;SOMATIC;SS=2;SSC=22;GPV=1;SPV=0.0054015;ANN=A|downstream_gene_variant|MODIFIER|Gm17038|ENSMUSG00000091960|transcript|ENSMUST00000166586.1|unprocessed_pseudogene||n.*3534G>T|||||3534|,A|intergenic_region|MODIFIER|Gm17165-Gm17038|ENSMUSG00000079273-ENSMUSG00000091960|intergenic_region|ENSMUSG00000079273-ENSMUSG00000091960|||n.42239683C>A||||||	GT:GQ:DP:RD:AD:FREQ:DP4	0/0:.:45:45:0:0%:22,23,0,0	0/1:.:35:29:6:17.14%:23,6,5,1
14	42297211	.	T	C	.	str10	DP=37;SOMATIC;SS=2;SSC=15;GPV=1;SPV=0.026676;ANN=C|missense_variant|MODERATE|Gm9611|ENSMUSG00000095371|transcript|ENSMUST00000169972.1|protein_coding|1/5|c.146A>G|p.His49Arg|148/1407|146/639|49/212||WARNING_TRANSCRIPT_NO_START_CODON,C|upstream_gene_variant|MODIFIER|Gm9611|ENSMUSG00000095371|transcript|ENSMUST00000100698.3|protein_coding||c.-2432A>G|||||2432|WARNING_TRANSCRIPT_NO_START_CODON	GT:GQ:DP:RD:AD:FREQ:DP4	0/0:.:18:18:0:0%:6,12,0,0	0/1:.:19:14:5:26.32%:10,4,5,0
14	43309033	.	C	A	.	str10	DP=65;SOMATIC;SS=2;SSC=18;GPV=1;SPV=0.015237;ANN=A|downstream_gene_variant|MODIFIER|Gm9732|ENSMUSG00000090440|transcript|ENSMUST00000163912.1|protein_coding||c.*8204C>A|||||3029|WARNING_TRANSCRIPT_NO_START_CODON,A|intergenic_region|MODIFIER|Gm9732-Gm17155|ENSMUSG00000090440-ENSMUSG00000091832|intergenic_region|ENSMUSG00000090440-ENSMUSG00000091832|||n.43309033C>A||||||	GT:GQ:DP:RD:AD:FREQ:DP4	0/0:.:25:25:0:0%:11,14,0,0	0/1:.:40:32:8:20%:26,6,8,0
14	43368512	.	T	A	.	PASS	DP=183;SOMATIC;SS=2;SSC=26;GPV=1;SPV=0.0021647;ANN=A|intergenic_region|MODIFIER|1700001F09Rik-Gm9597|ENSMUSG00000095384-ENSMUSG00000090788|intergenic_region|ENSMUSG00000095384-ENSMUSG00000090788|||n.43368512T>A||||||	GT:GQ:DP:RD:AD:FREQ:DP4	0/0:.:58:54:0:0%:32,22,0,0	0/1:.:125:99:15:13.16%:69,30,10,5
14	43931576	.	A	G	.	PASS	DP=66;SOMATIC;SS=2;SSC=17;GPV=1;SPV=0.019153;ANN=G|missense_variant|MODERATE|Gm8113|ENSMUSG00000089901|transcript|ENSMUST00000160298.1|protein_coding|2/2|c.613A>G|p.Lys205Glu|886/2721|613/1764|205/587||	GT:GQ:DP:RD:AD:FREQ:DP4	0/0:.:22:22:0:0%:16,6,0,0	0/1:.:44:35:9:20.45%:17,18,1,8
14	45106715	.	G	A	.	PASS	DP=70;SOMATIC;SS=2;SSC=16;GPV=1;SPV=0.022991;ANN=A|intergenic_region|MODIFIER|Gm17173-Txndc16|ENSMUSG00000090709-ENSMUSG00000021830|intergenic_region|ENSMUSG00000090709-ENSMUSG00000021830|||n.45106715G>A||||||	GT:GQ:DP:RD:AD:FREQ:DP4	0/0:.:36:36:0:0%:23,13,0,0	0/1:.:34:29:5:14.71%:20,9,1,4
14	49884919	.	G	A	.	PASS	DP=49;SOMATIC;SS=2;SSC=17;GPV=1;SPV=0.016464;ANN=A|intergenic_region|MODIFIER|Gm22989-Olfr722|ENSMUSG00000088938-ENSMUSG00000048933|intergenic_region|ENSMUSG00000088938-ENSMUSG00000048933|||n.49884919G>A||||||	GT:GQ:DP:RD:AD:FREQ:DP4	0/0:.:23:23:0:0%:15,8,0,0	0/1:.:26:20:6:23.08%:14,6,5,1
14	80341396	.	G	A	.	PASS	DP=71;SOMATIC;SS=2;SSC=19;GPV=1;SPV=0.011333;ANN=A|downstream_gene_variant|MODIFIER|Gm9578|ENSMUSG00000098125|transcript|ENSMUST00000182354.1|processed_pseudogene||n.*337C>T|||||337|,A|intergenic_region|MODIFIER|Olfm4-Gm9578|ENSMUSG00000022026-ENSMUSG00000098125|intergenic_region|ENSMUSG00000022026-ENSMUSG00000098125|||n.80341396G>A||||||	GT:GQ:DP:RD:AD:FREQ:DP4	0/0:.:36:36:0:0%:12,24,0,0	0/1:.:35:29:6:17.14%:23,6,5,1
14	81520081	.	C	A	.	PASS	DP=61;SOMATIC;SS=2;SSC=18;GPV=1;SPV=0.01357;ANN=A|intergenic_region|MODIFIER|Gm9578-Gm22891|ENSMUSG00000098125-ENSMUSG00000089266|intergenic_region|ENSMUSG00000098125-ENSMUSG00000089266|||n.81520081C>A||||||	GT:GQ:DP:RD:AD:FREQ:DP4	0/0:.:34:34:0:0%:20,14,0,0	0/1:.:27:22:5:18.52%:17,5,3,2
14	81520102	.	A	C	.	PASS	DP=59;SOMATIC;SS=2;SSC=17;GPV=1;SPV=0.019631;ANN=C|intergenic_region|MODIFIER|Gm9578-Gm22891|ENSMUSG00000098125-ENSMUSG00000089266|intergenic_region|ENSMUSG00000098125-ENSMUSG00000089266|||n.81520102A>C||||||	GT:GQ:DP:RD:AD:FREQ:DP4	0/0:.:31:31:0:0%:18,13,0,0	0/1:.:28:23:5:17.86%:17,6,3,2
14	88855991	.	C	T	.	str10	DP=54;SOMATIC;SS=2;SSC=33;GPV=1;SPV=0.00043265;ANN=T|intergenic_region|MODIFIER|Pcdh20-Gm36946|ENSMUSG00000050505-ENSMUSG00000102164|intergenic_region|ENSMUSG00000050505-ENSMUSG00000102164|||n.88855991C>T||||||	GT:GQ:DP:RD:AD:FREQ:DP4	0/0:.:26:26:0:0%:9,17,0,0	0/1:.:28:17:10:37.04%:14,3,10,0
14	94077562	.	G	T	.	str10	DP=66;SOMATIC;SS=2;SSC=15;GPV=1;SPV=0.030384;ANN=T|intergenic_region|MODIFIER|Pcdh9-Gm23324|ENSMUSG00000055421-ENSMUSG00000088046|intergenic_region|ENSMUSG00000055421-ENSMUSG00000088046|||n.94077562G>T||||||	GT:GQ:DP:RD:AD:FREQ:DP4	0/0:.:28:28:0:0%:19,9,0,0	0/1:.:38:32:6:15.79%:19,13,6,0
14	120456853	.	C	T	.	str10	DP=78;SOMATIC;SS=2;SSC=17;GPV=1;SPV=0.017177;ANN=T|intergenic_region|MODIFIER|Mbnl2-Rap2a|ENSMUSG00000022139-ENSMUSG00000051615|intergenic_region|ENSMUSG00000022139-ENSMUSG00000051615|||n.120456853C>T||||||	GT:GQ:DP:RD:AD:FREQ:DP4	0/0:.:33:33:0:0%:17,16,0,0	0/1:.:45:38:7:15.56%:29,9,7,0
15	3051117	.	G	A	.	str10	DP=105;SOMATIC;SS=2;SSC=16;GPV=1;SPV=0.021942;ANN=A|intergenic_region|MODIFIER|CHR_START-Sepp1|CHR_START-ENSMUSG00000064373|intergenic_region|CHR_START-ENSMUSG00000064373|||n.3051117G>A||||||	GT:GQ:DP:RD:AD:FREQ:DP4	0/0:.:55:55:0:0%:33,22,0,0	0/1:.:50:45:5:10%:33,12,5,0
15	4596205	.	G	T	.	PASS	DP=91;SOMATIC;SS=2;SSC=14;GPV=1;SPV=0.032664;ANN=T|intergenic_region|MODIFIER|Plcxd3-C6|ENSMUSG00000049148-ENSMUSG00000022181|intergenic_region|ENSMUSG00000049148-ENSMUSG00000022181|||n.4596205G>T||||||	GT:GQ:DP:RD:AD:FREQ:DP4	0/0:.:34:34:0:0%:16,18,0,0	0/1:.:57:50:7:12.28%:29,21,6,1
15	4596228	.	A	T	.	PASS	DP=83;SOMATIC;SS=2;SSC=16;GPV=1;SPV=0.020689;ANN=T|intergenic_region|MODIFIER|Plcxd3-C6|ENSMUSG00000049148-ENSMUSG00000022181|intergenic_region|ENSMUSG00000049148-ENSMUSG00000022181|||n.4596228A>T||||||	GT:GQ:DP:RD:AD:FREQ:DP4	0/0:.:34:34:0:0%:15,19,0,0	0/1:.:49:42:7:14.29%:24,18,6,1
15	4596247	.	T	A	.	PASS	DP=82;SOMATIC;SS=2;SSC=15;GPV=1;SPV=0.026273;ANN=A|intergenic_region|MODIFIER|Plcxd3-C6|ENSMUSG00000049148-ENSMUSG00000022181|intergenic_region|ENSMUSG00000049148-ENSMUSG00000022181|||n.4596247T>A||||||	GT:GQ:DP:RD:AD:FREQ:DP4	0/0:.:32:32:0:0%:16,16,0,0	0/1:.:50:43:7:14%:25,18,6,1
15	4596253	.	T	C	.	PASS	DP=83;SOMATIC;SS=2;SSC=15;GPV=1;SPV=0.027885;ANN=C|intergenic_region|MODIFIER|Plcxd3-C6|ENSMUSG00000049148-ENSMUSG00000022181|intergenic_region|ENSMUSG00000049148-ENSMUSG00000022181|||n.4596253T>C||||||	GT:GQ:DP:RD:AD:FREQ:DP4	0/0:.:32:32:0:0%:16,16,0,0	0/1:.:51:44:7:13.73%:26,18,5,2
15	6806077	.	C	A	.	PASS	DP=55;SOMATIC;SS=2;SSC=16;GPV=1;SPV=0.020482;ANN=A|intergenic_region|MODIFIER|Rictor-Osmr|ENSMUSG00000050310-ENSMUSG00000022146|intergenic_region|ENSMUSG00000050310-ENSMUSG00000022146|||n.6806077C>A||||||	GT:GQ:DP:RD:AD:FREQ:DP4	0/0:.:25:25:0:0%:14,11,0,0	0/1:.:30:24:6:20%:13,11,5,1
15	9545865	.	C	T	.	PASS	DP=60;SOMATIC;SS=2;SSC=23;GPV=1;SPV=0.0041109;ANN=T|intergenic_region|MODIFIER|Il7r-Spef2|ENSMUSG00000003882-ENSMUSG00000072663|intergenic_region|ENSMUSG00000003882-ENSMUSG00000072663|||n.9545865C>T||||||	GT:GQ:DP:RD:AD:FREQ:DP4	0/0:.:28:28:0:0%:16,12,0,0	0/1:.:32:24:8:25%:17,7,6,2
15	9545868	.	T	A	.	PASS	DP=60;SOMATIC;SS=2;SSC=23;GPV=1;SPV=0.0041109;ANN=A|intergenic_region|MODIFIER|Il7r-Spef2|ENSMUSG00000003882-ENSMUSG00000072663|intergenic_region|ENSMUSG00000003882-ENSMUSG00000072663|||n.9545868T>A||||||	GT:GQ:DP:RD:AD:FREQ:DP4	0/0:.:28:28:0:0%:16,12,0,0	0/1:.:32:24:8:25%:17,7,6,2
15	9545892	.	C	T	.	PASS	DP=61;SOMATIC;SS=2;SSC=22;GPV=1;SPV=0.0061655;ANN=T|intergenic_region|MODIFIER|Il7r-Spef2|ENSMUSG00000003882-ENSMUSG00000072663|intergenic_region|ENSMUSG00000003882-ENSMUSG00000072663|||n.9545892C>T||||||	GT:GQ:DP:RD:AD:FREQ:DP4	0/0:.:27:27:0:0%:15,12,0,0	0/1:.:34:26:8:23.53%:15,11,6,2
15	20825465	.	G	T	.	str10	DP=67;SOMATIC;SS=2;SSC=16;GPV=1;SPV=0.020851;ANN=T|intergenic_region|MODIFIER|Acot10-Gm25711|ENSMUSG00000047565-ENSMUSG00000089258|intergenic_region|ENSMUSG00000047565-ENSMUSG00000089258|||n.20825465G>T||||||	GT:GQ:DP:RD:AD:FREQ:DP4	0/0:.:35:35:0:0%:21,14,0,0	0/1:.:32:27:5:15.62%:22,5,5,0
15	22701686	.	C	A	.	PASS	DP=68;SOMATIC;SS=2;SSC=39;GPV=1;SPV=0.00011459;ANN=A|intron_variant|MODIFIER|Cdh18|ENSMUSG00000040420|transcript|ENSMUST00000163361.7|protein_coding|1/6|c.-252+152394C>A||||||WARNING_TRANSCRIPT_INCOMPLETE	GT:GQ:DP:RD:AD:FREQ:DP4	0/0:.:33:33:0:0%:17,16,0,0	0/1:.:35:23:12:34.29%:13,10,10,2
15	38463299	.	T	A	.	str10	DP=119;SOMATIC;SS=2;SSC=19;GPV=1;SPV=0.012428;ANN=A|intergenic_region|MODIFIER|Gm26863-Azin1|ENSMUSG00000097645-ENSMUSG00000037458|intergenic_region|ENSMUSG00000097645-ENSMUSG00000037458|||n.38463299T>A||||||	GT:GQ:DP:RD:AD:FREQ:DP4	0/0:.:54:54:0:0%:29,25,0,0	0/1:.:65:58:7:10.77%:42,16,7,0
15	45196170	.	A	G	.	PASS	DP=65;SOMATIC;SS=2;SSC=28;GPV=1;SPV=0.0013444;ANN=G|intergenic_region|MODIFIER|Kcnv1-Gm5472|ENSMUSG00000022342-ENSMUSG00000096157|intergenic_region|ENSMUSG00000022342-ENSMUSG00000096157|||n.45196170A>G||||||	GT:GQ:DP:RD:AD:FREQ:DP4	0/0:.:27:27:0:0%:15,12,0,0	0/1:.:38:27:11:28.95%:20,7,8,3
15	51479800	.	T	C	.	PASS	DP=58;SOMATIC;SS=2;SSC=16;GPV=1;SPV=0.021449;ANN=C|intergenic_region|MODIFIER|Trps1-Eif3h|ENSMUSG00000038679-ENSMUSG00000022312|intergenic_region|ENSMUSG00000038679-ENSMUSG00000022312|||n.51479800T>C||||||	GT:GQ:DP:RD:AD:FREQ:DP4	0/0:.:30:30:0:0%:15,15,0,0	0/1:.:28:23:5:17.86%:13,10,4,1
15	58923292	.	G	T	.	PASS	DP=78;SOMATIC;SS=2;SSC=30;GPV=1;SPV=0.00089388;ANN=T|intron_variant|MODIFIER|Tatdn1|ENSMUSG00000050891|transcript|ENSMUST00000110155.1|protein_coding|4/11|c.202+613C>A||||||	GT:GQ:DP:RD:AD:FREQ:DP4	0/0:.:40:40:0:0%:20,20,0,0	0/1:.:38:29:9:23.68%:24,5,4,5
15	58923317	.	G	C	.	PASS	DP=78;SOMATIC;SS=2;SSC=25;GPV=1;SPV=0.0025453;ANN=C|intron_variant|MODIFIER|Tatdn1|ENSMUSG00000050891|transcript|ENSMUST00000110155.1|protein_coding|4/11|c.202+588C>G||||||	GT:GQ:DP:RD:AD:FREQ:DP4	0/0:.:43:43:0:0%:22,21,0,0	0/1:.:35:28:7:20%:21,7,3,4
15	69765233	.	C	G	.	str10	DP=76;SOMATIC;SS=2;SSC=15;GPV=1;SPV=0.027886;ANN=G|intergenic_region|MODIFIER|Gm23987-Fam135b|ENSMUSG00000080689-ENSMUSG00000036800|intergenic_region|ENSMUSG00000080689-ENSMUSG00000036800|||n.69765233C>G||||||	GT:GQ:DP:RD:AD:FREQ:DP4	0/0:.:33:33:0:0%:14,19,0,0	0/1:.:43:37:6:13.95%:28,9,6,0
15	69765256	.	G	A	.	PASS	DP=79;SOMATIC;SS=2;SSC=17;GPV=1;SPV=0.017286;ANN=A|intergenic_region|MODIFIER|Gm23987-Fam135b|ENSMUSG00000080689-ENSMUSG00000036800|intergenic_region|ENSMUSG00000080689-ENSMUSG00000036800|||n.69765256G>A||||||	GT:GQ:DP:RD:AD:FREQ:DP4	0/0:.:30:30:0:0%:12,18,0,0	0/1:.:49:41:8:16.33%:28,13,7,1
15	69765301	.	A	G	.	PASS	DP=80;SOMATIC;SS=2;SSC=21;GPV=1;SPV=0.007232;ANN=G|intergenic_region|MODIFIER|Gm23987-Fam135b|ENSMUSG00000080689-ENSMUSG00000036800|intergenic_region|ENSMUSG00000080689-ENSMUSG00000036800|||n.69765301A>G||||||	GT:GQ:DP:RD:AD:FREQ:DP4	0/0:.:32:32:0:0%:17,15,0,0	0/1:.:48:39:9:18.75%:25,14,7,2
15	69765308	.	T	C	.	PASS	DP=82;SOMATIC;SS=2;SSC=21;GPV=1;SPV=0.0064285;ANN=C|intergenic_region|MODIFIER|Gm23987-Fam135b|ENSMUSG00000080689-ENSMUSG00000036800|intergenic_region|ENSMUSG00000080689-ENSMUSG00000036800|||n.69765308T>C||||||	GT:GQ:DP:RD:AD:FREQ:DP4	0/0:.:34:33:0:0%:20,13,0,0	0/1:.:48:39:9:18.75%:27,12,7,2
15	69765337	.	T	C	.	PASS	DP=72;SOMATIC;SS=2;SSC=18;GPV=1;SPV=0.014808;ANN=C|intergenic_region|MODIFIER|Gm23987-Fam135b|ENSMUSG00000080689-ENSMUSG00000036800|intergenic_region|ENSMUSG00000080689-ENSMUSG00000036800|||n.69765337T>C||||||	GT:GQ:DP:RD:AD:FREQ:DP4	0/0:.:28:28:0:0%:19,9,0,0	0/1:.:44:36:8:18.18%:23,13,3,5
15	69765342	.	G	T	.	PASS	DP=70;SOMATIC;SS=2;SSC=19;GPV=1;SPV=0.012503;ANN=T|intergenic_region|MODIFIER|Gm23987-Fam135b|ENSMUSG00000080689-ENSMUSG00000036800|intergenic_region|ENSMUSG00000080689-ENSMUSG00000036800|||n.69765342G>T||||||	GT:GQ:DP:RD:AD:FREQ:DP4	0/0:.:28:28:0:0%:19,9,0,0	0/1:.:42:34:8:19.05%:21,13,3,5
15	70911347	.	C	T	.	str10	DP=75;SOMATIC;SS=2;SSC=21;GPV=1;SPV=0.0077492;ANN=T|intergenic_region|MODIFIER|Gm23987-Fam135b|ENSMUSG00000080689-ENSMUSG00000036800|intergenic_region|ENSMUSG00000080689-ENSMUSG00000036800|||n.70911347C>T||||||	GT:GQ:DP:RD:AD:FREQ:DP4	0/0:.:36:36:0:0%:23,13,0,0	0/1:.:39:32:7:17.95%:16,16,7,0
15	70911539	.	G	A	.	str10	DP=66;SOMATIC;SS=2;SSC=38;GPV=1;SPV=0.00014989;ANN=A|intergenic_region|MODIFIER|Gm23987-Fam135b|ENSMUSG00000080689-ENSMUSG00000036800|intergenic_region|ENSMUSG00000080689-ENSMUSG00000036800|||n.70911539G>A||||||	GT:GQ:DP:RD:AD:FREQ:DP4	0/0:.:26:26:0:0%:12,14,0,0	0/1:.:40:25:15:37.5%:14,11,1,14
15	82042315	.	C	A	.	PASS	DP=68;SOMATIC;SS=2;SSC=15;GPV=1;SPV=0.02916;ANN=A|missense_variant|MODERATE|Nhp2l1|ENSMUSG00000063480|transcript|ENSMUST00000080622.7|protein_coding|3/3|c.178G>T|p.Ala60Ser|287/1283|178/387|60/128||,A|downstream_gene_variant|MODIFIER|Xrcc6|ENSMUSG00000022471|transcript|ENSMUST00000069530.12|protein_coding||c.*2397C>A|||||2230|,A|downstream_gene_variant|MODIFIER|Xrcc6|ENSMUSG00000022471|transcript|ENSMUST00000100399.10|protein_coding||c.*2397C>A|||||2230|,A|downstream_gene_variant|MODIFIER|Nhp2l1|ENSMUSG00000063480|transcript|ENSMUST00000166578.1|protein_coding||c.*1562G>T|||||735|,A|downstream_gene_variant|MODIFIER|Xrcc6|ENSMUSG00000022471|transcript|ENSMUST00000164920.7|processed_transcript||n.*2513C>A|||||2513|,A|downstream_gene_variant|MODIFIER|Xrcc6|ENSMUSG00000022471|transcript|ENSMUST00000164775.1|retained_intron||n.*4824C>A|||||4824|,A|intron_variant|MODIFIER|Nhp2l1|ENSMUSG00000063480|transcript|ENSMUST00000072904.4|processed_transcript|1/1|n.50-118G>T||||||	GT:GQ:DP:RD:AD:FREQ:DP4	0/0:.:23:23:0:0%:15,8,0,0	0/1:.:45:37:8:17.78%:30,7,6,2
15	88602472	.	T	A	.	str10	DP=63;SOMATIC;SS=2;SSC=16;GPV=1;SPV=0.023889;ANN=A|downstream_gene_variant|MODIFIER|Zdhhc25|ENSMUSG00000054117|transcript|ENSMUST00000066949.8|protein_coding||c.*1169T>A|||||803|,A|intergenic_region|MODIFIER|Zdhhc25-Brd1|ENSMUSG00000054117-ENSMUSG00000022387|intergenic_region|ENSMUSG00000054117-ENSMUSG00000022387|||n.88602472T>A||||||	GT:GQ:DP:RD:AD:FREQ:DP4	0/0:.:28:28:0:0%:13,15,0,0	0/1:.:35:29:6:17.14%:18,11,6,0
15	88602502	.	C	A	.	str10	DP=70;SOMATIC;SS=2;SSC=16;GPV=1;SPV=0.024883;ANN=A|downstream_gene_variant|MODIFIER|Zdhhc25|ENSMUSG00000054117|transcript|ENSMUST00000066949.8|protein_coding||c.*1199C>A|||||833|,A|intergenic_region|MODIFIER|Zdhhc25-Brd1|ENSMUSG00000054117-ENSMUSG00000022387|intergenic_region|ENSMUSG00000054117-ENSMUSG00000022387|||n.88602502C>A||||||	GT:GQ:DP:RD:AD:FREQ:DP4	0/0:.:31:31:0:0%:16,15,0,0	0/1:.:39:33:6:15.38%:23,10,6,0
15	88602508	.	T	C	.	PASS	DP=69;SOMATIC;SS=2;SSC=16;GPV=1;SPV=0.023029;ANN=C|downstream_gene_variant|MODIFIER|Zdhhc25|ENSMUSG00000054117|transcript|ENSMUST00000066949.8|protein_coding||c.*1205T>C|||||839|,C|intergenic_region|MODIFIER|Zdhhc25-Brd1|ENSMUSG00000054117-ENSMUSG00000022387|intergenic_region|ENSMUSG00000054117-ENSMUSG00000022387|||n.88602508T>C||||||	GT:GQ:DP:RD:AD:FREQ:DP4	0/0:.:31:31:0:0%:16,15,0,0	0/1:.:38:32:6:15.79%:21,11,5,1
15	88602518	.	C	T	.	str10	DP=74;SOMATIC;SS=2;SSC=16;GPV=1;SPV=0.02072;ANN=T|downstream_gene_variant|MODIFIER|Zdhhc25|ENSMUSG00000054117|transcript|ENSMUST00000066949.8|protein_coding||c.*1215C>T|||||849|,T|intergenic_region|MODIFIER|Zdhhc25-Brd1|ENSMUSG00000054117-ENSMUSG00000022387|intergenic_region|ENSMUSG00000054117-ENSMUSG00000022387|||n.88602518C>T||||||	GT:GQ:DP:RD:AD:FREQ:DP4	0/0:.:34:34:0:0%:19,15,0,0	0/1:.:40:34:6:15%:21,13,6,0
15	89039392	.	C	T	.	PASS	DP=69;SOMATIC;SS=2;SSC=23;GPV=1;SPV=0.0046174;ANN=T|intron_variant|MODIFIER|Mov10l1|ENSMUSG00000015365|transcript|ENSMUST00000146993.7|protein_coding|22/26|c.3229-7415C>T||||||,T|intron_variant|MODIFIER|Mov10l1|ENSMUSG00000015365|transcript|ENSMUST00000015509.10|protein_coding|22/26|c.3073-7415C>T||||||,T|intron_variant|MODIFIER|Mov10l1|ENSMUSG00000015365|transcript|ENSMUST00000143030.2|protein_coding|3/7|c.439-7415C>T||||||WARNING_TRANSCRIPT_NO_START_CODON	GT:GQ:DP:RD:AD:FREQ:DP4	0/0:.:32:32:0:0%:18,14,0,0	0/1:.:37:29:8:21.62%:20,9,5,3
15	93137851	.	C	A	.	PASS	DP=62;SOMATIC;SS=2;SSC=23;GPV=1;SPV=0.0041064;ANN=A|intergenic_region|MODIFIER|RP23-144M22.1-Gm4335|ENSMUSG00000109770-ENSMUSG00000097989|intergenic_region|ENSMUSG00000109770-ENSMUSG00000097989|||n.93137851C>A||||||	GT:GQ:DP:RD:AD:FREQ:DP4	0/0:.:29:29:0:0%:16,13,0,0	0/1:.:33:25:8:24.24%:18,7,3,5
15	93137865	.	C	T	.	PASS	DP=64;SOMATIC;SS=2;SSC=21;GPV=1;SPV=0.0068367;ANN=T|intergenic_region|MODIFIER|RP23-144M22.1-Gm4335|ENSMUSG00000109770-ENSMUSG00000097989|intergenic_region|ENSMUSG00000109770-ENSMUSG00000097989|||n.93137865C>T||||||	GT:GQ:DP:RD:AD:FREQ:DP4	0/0:.:28:28:0:0%:15,13,0,0	0/1:.:36:28:8:22.22%:21,7,2,6
15	103636778	.	A	T	.	PASS	DP=56;SOMATIC;SS=2;SSC=24;GPV=1;SPV=0.0038291;ANN=T|intergenic_region|MODIFIER|Glycam1-Mucl1|ENSMUSG00000022491-ENSMUSG00000060311|intergenic_region|ENSMUSG00000022491-ENSMUSG00000060311|||n.103636778A>T||||||	GT:GQ:DP:RD:AD:FREQ:DP4	0/0:.:29:29:0:0%:10,19,0,0	0/1:.:27:20:7:25.93%:14,6,3,4
15	103636780	.	G	A	.	PASS	DP=56;SOMATIC;SS=2;SSC=25;GPV=1;SPV=0.0028364;ANN=A|intergenic_region|MODIFIER|Glycam1-Mucl1|ENSMUSG00000022491-ENSMUSG00000060311|intergenic_region|ENSMUSG00000022491-ENSMUSG00000060311|||n.103636780G>A||||||	GT:GQ:DP:RD:AD:FREQ:DP4	0/0:.:30:30:0:0%:10,20,0,0	0/1:.:26:19:7:26.92%:13,6,3,4
15	103898957	.	C	G	.	PASS	DP=81;SOMATIC;SS=2;SSC=17;GPV=1;SPV=0.018785;ANN=G|intron_variant|MODIFIER|Mucl2|ENSMUSG00000036925|transcript|ENSMUST00000037685.7|protein_coding|1/3|c.58+227G>C||||||	GT:GQ:DP:RD:AD:FREQ:DP4	0/0:.:38:38:0:0%:14,24,0,0	0/1:.:43:37:6:13.95%:31,6,3,3
15	103898961	.	G	A	.	PASS	DP=67;SOMATIC;SS=2;SSC=17;GPV=1;SPV=0.016265;ANN=A|intron_variant|MODIFIER|Mucl2|ENSMUSG00000036925|transcript|ENSMUST00000037685.7|protein_coding|1/3|c.58+223C>T||||||	GT:GQ:DP:RD:AD:FREQ:DP4	0/0:.:32:32:0:0%:12,20,0,0	0/1:.:35:29:6:17.14%:25,4,3,3
16	3136604	.	G	T	.	PASS	DP=48;SOMATIC;SS=2;SSC=16;GPV=1;SPV=0.024823;ANN=T|intergenic_region|MODIFIER|CHR_START-Gm23215|CHR_START-ENSMUSG00000095122|intergenic_region|CHR_START-ENSMUSG00000095122|||n.3136604G>T||||||	GT:GQ:DP:RD:AD:FREQ:DP4	0/0:.:24:24:0:0%:11,13,0,0	0/1:.:24:19:5:20.83%:3,16,2,3
16	3354688	.	T	A	.	PASS	DP=96;SOMATIC;SS=2;SSC=15;GPV=1;SPV=0.028622;ANN=A|upstream_gene_variant|MODIFIER|Gm22862|ENSMUSG00000096667|transcript|ENSMUST00000178593.1|miRNA||n.-816A>T|||||816|,A|intergenic_region|MODIFIER|Gm22862-Gm22598|ENSMUSG00000096667-ENSMUSG00000088225|intergenic_region|ENSMUSG00000096667-ENSMUSG00000088225|||n.3354688T>A||||||	GT:GQ:DP:RD:AD:FREQ:DP4	0/0:.:37:37:0:0%:24,13,0,0	0/1:.:59:52:7:11.86%:45,7,6,1
16	3391895	.	T	C	.	str10	DP=69;SOMATIC;SS=2;SSC=17;GPV=1;SPV=0.016248;ANN=C|intergenic_region|MODIFIER|Gm22862-Gm22598|ENSMUSG00000096667-ENSMUSG00000088225|intergenic_region|ENSMUSG00000096667-ENSMUSG00000088225|||n.3391895T>C||||||	GT:GQ:DP:RD:AD:FREQ:DP4	0/0:.:33:33:0:0%:16,17,0,0	0/1:.:36:30:6:16.67%:17,13,6,0
16	3475693	.	T	A	.	str10	DP=70;SOMATIC;SS=2;SSC=17;GPV=1;SPV=0.01961;ANN=A|intergenic_region|MODIFIER|Gm22862-Gm22598|ENSMUSG00000096667-ENSMUSG00000088225|intergenic_region|ENSMUSG00000096667-ENSMUSG00000088225|||n.3475693T>A||||||	GT:GQ:DP:RD:AD:FREQ:DP4	0/0:.:37:37:0:0%:23,14,0,0	0/1:.:33:28:5:15.15%:21,7,5,0
16	3475777	.	T	C	.	PASS	DP=88;SOMATIC;SS=2;SSC=17;GPV=1;SPV=0.016532;ANN=C|intergenic_region|MODIFIER|Gm22862-Gm22598|ENSMUSG00000096667-ENSMUSG00000088225|intergenic_region|ENSMUSG00000096667-ENSMUSG00000088225|||n.3475777T>C||||||	GT:GQ:DP:RD:AD:FREQ:DP4	0/0:.:47:47:0:0%:24,23,0,0	0/1:.:41:34:5:12.82%:18,16,2,3
16	3517071	.	G	A	.	PASS	DP=73;SOMATIC;SS=2;SSC=21;GPV=1;SPV=0.0065607;ANN=A|intergenic_region|MODIFIER|Gm22862-Gm22598|ENSMUSG00000096667-ENSMUSG00000088225|intergenic_region|ENSMUSG00000096667-ENSMUSG00000088225|||n.3517071G>A||||||	GT:GQ:DP:RD:AD:FREQ:DP4	0/0:.:27:27:0:0%:14,13,0,0	0/1:.:46:36:10:21.74%:31,5,7,3
16	3522895	.	T	C	.	PASS	DP=69;SOMATIC;SS=2;SSC=16;GPV=1;SPV=0.024759;ANN=C|intergenic_region|MODIFIER|Gm22862-Gm22598|ENSMUSG00000096667-ENSMUSG00000088225|intergenic_region|ENSMUSG00000096667-ENSMUSG00000088225|||n.3522895T>C||||||	GT:GQ:DP:RD:AD:FREQ:DP4	0/0:.:35:35:0:0%:20,15,0,0	0/1:.:34:29:5:14.71%:23,6,4,1
16	3627473	.	C	T	.	PASS	DP=61;SOMATIC;SS=2;SSC=17;GPV=1;SPV=0.01632;ANN=T|intergenic_region|MODIFIER|Olfr163-ps1-Mefv|ENSMUSG00000108336-ENSMUSG00000022534|intergenic_region|ENSMUSG00000108336-ENSMUSG00000022534|||n.3627473C>T||||||	GT:GQ:DP:RD:AD:FREQ:DP4	0/0:.:29:29:0:0%:14,15,0,0	0/1:.:32:26:6:18.75%:19,7,3,3
16	8101543	.	T	A	.	str10	DP=67;SOMATIC;SS=2;SSC=30;GPV=1;SPV=0.00090199;ANN=A|intergenic_region|MODIFIER|Rbfox1-Gm23476|ENSMUSG00000008658-ENSMUSG00000089506|intergenic_region|ENSMUSG00000008658-ENSMUSG00000089506|||n.8101543T>A||||||	GT:GQ:DP:RD:AD:FREQ:DP4	0/0:.:34:34:0:0%:16,18,0,0	0/1:.:33:24:9:27.27%:16,8,9,0
16	8101558	.	T	C	.	str10	DP=66;SOMATIC;SS=2;SSC=27;GPV=1;SPV=0.001651;ANN=C|intergenic_region|MODIFIER|Rbfox1-Gm23476|ENSMUSG00000008658-ENSMUSG00000089506|intergenic_region|ENSMUSG00000008658-ENSMUSG00000089506|||n.8101558T>C||||||	GT:GQ:DP:RD:AD:FREQ:DP4	0/0:.:29:29:0:0%:17,12,0,0	0/1:.:37:27:10:27.03%:18,9,10,0
16	8101747	.	A	C	.	str10	DP=58;SOMATIC;SS=2;SSC=20;GPV=1;SPV=0.0093079;ANN=C|intergenic_region|MODIFIER|Rbfox1-Gm23476|ENSMUSG00000008658-ENSMUSG00000089506|intergenic_region|ENSMUSG00000008658-ENSMUSG00000089506|||n.8101747A>C||||||	GT:GQ:DP:RD:AD:FREQ:DP4	0/0:.:30:30:0:0%:16,14,0,0	0/1:.:28:22:6:21.43%:13,9,0,6
16	12377955	.	C	A	.	PASS	DP=50;SOMATIC;SS=2;SSC=22;GPV=1;SPV=0.0057892;ANN=A|intergenic_region|MODIFIER|Shisa9-Gm6327|ENSMUSG00000022494-ENSMUSG00000091416|intergenic_region|ENSMUSG00000022494-ENSMUSG00000091416|||n.12377955C>A||||||	GT:GQ:DP:RD:AD:FREQ:DP4	0/0:.:22:22:0:0%:12,10,0,0	0/1:.:28:20:8:28.57%:13,7,6,2
16	16623629	.	T	C	.	PASS	DP=89;SOMATIC;SS=2;SSC=27;GPV=1;SPV=0.0018482;ANN=C|intergenic_region|MODIFIER|Fgd4-Gm44932|ENSMUSG00000022788-ENSMUSG00000108454|intergenic_region|ENSMUSG00000022788-ENSMUSG00000108454|||n.16623629T>C||||||	GT:GQ:DP:RD:AD:FREQ:DP4	0/0:.:34:34:0:0%:18,16,0,0	0/1:.:55:43:12:21.82%:31,12,7,5
16	18270246	.	T	G	.	str10	DP=43;SOMATIC;SS=2;SSC=16;GPV=1;SPV=0.02114;ANN=G|upstream_gene_variant|MODIFIER|Dgcr8|ENSMUSG00000022718|transcript|ENSMUST00000152033.1|processed_transcript||n.-4977A>C|||||4977|,G|downstream_gene_variant|MODIFIER|Dgcr8|ENSMUSG00000022718|transcript|ENSMUST00000128856.7|retained_intron||n.*1000A>C|||||1000|,G|downstream_gene_variant|MODIFIER|Dgcr8|ENSMUSG00000022718|transcript|ENSMUST00000156274.1|retained_intron||n.*1183A>C|||||1183|,G|intron_variant|MODIFIER|Dgcr8|ENSMUSG00000022718|transcript|ENSMUST00000009321.10|protein_coding|9/13|c.1788+2475A>C||||||,G|intron_variant|MODIFIER|Dgcr8|ENSMUSG00000022718|transcript|ENSMUST00000115633.1|protein_coding|10/14|c.1788+2475A>C||||||	GT:GQ:DP:RD:AD:FREQ:DP4	0/0:.:22:22:0:0%:17,5,0,0	0/1:.:21:16:5:23.81%:14,2,0,5
16	18270252	.	T	G	.	str10	DP=44;SOMATIC;SS=2;SSC=15;GPV=1;SPV=0.030984;ANN=G|upstream_gene_variant|MODIFIER|Dgcr8|ENSMUSG00000022718|transcript|ENSMUST00000152033.1|processed_transcript||n.-4983A>C|||||4983|,G|downstream_gene_variant|MODIFIER|Dgcr8|ENSMUSG00000022718|transcript|ENSMUST00000128856.7|retained_intron||n.*994A>C|||||994|,G|downstream_gene_variant|MODIFIER|Dgcr8|ENSMUSG00000022718|transcript|ENSMUST00000156274.1|retained_intron||n.*1177A>C|||||1177|,G|intron_variant|MODIFIER|Dgcr8|ENSMUSG00000022718|transcript|ENSMUST00000009321.10|protein_coding|9/13|c.1788+2469A>C||||||,G|intron_variant|MODIFIER|Dgcr8|ENSMUSG00000022718|transcript|ENSMUST00000115633.1|protein_coding|10/14|c.1788+2469A>C||||||	GT:GQ:DP:RD:AD:FREQ:DP4	0/0:.:21:21:0:0%:11,10,0,0	0/1:.:23:18:5:21.74%:12,6,0,5
16	48426589	.	C	T	.	PASS	DP=69;SOMATIC;SS=2;SSC=20;GPV=1;SPV=0.0099506;ANN=T|upstream_gene_variant|MODIFIER|Morc1|ENSMUSG00000022652|transcript|ENSMUST00000023330.6|protein_coding||c.-4752C>T|||||4648|,T|intergenic_region|MODIFIER|RP23-383B20.1-Morc1|ENSMUSG00000110573-ENSMUSG00000022652|intergenic_region|ENSMUSG00000110573-ENSMUSG00000022652|||n.48426589C>T||||||	GT:GQ:DP:RD:AD:FREQ:DP4	0/0:.:26:26:0:0%:10,16,0,0	0/1:.:43:34:9:20.93%:24,10,7,2
16	49537586	.	C	A	.	PASS	DP=88;SOMATIC;SS=2;SSC=23;GPV=1;SPV=0.0042497;ANN=A|intergenic_region|MODIFIER|Gm6931-Ift57|ENSMUSG00000097959-ENSMUSG00000032965|intergenic_region|ENSMUSG00000097959-ENSMUSG00000032965|||n.49537586C>A||||||	GT:GQ:DP:RD:AD:FREQ:DP4	0/0:.:46:46:0:0%:22,24,0,0	0/1:.:42:35:7:16.67%:23,12,6,1
16	50988883	.	G	T	.	str10	DP=60;SOMATIC;SS=2;SSC=19;GPV=1;SPV=0.012044;ANN=T|intergenic_region|MODIFIER|Gm24925-Gm6767|ENSMUSG00000094301-ENSMUSG00000081453|intergenic_region|ENSMUSG00000094301-ENSMUSG00000081453|||n.50988883G>T||||||	GT:GQ:DP:RD:AD:FREQ:DP4	0/0:.:34:34:0:0%:15,19,0,0	0/1:.:26:21:5:19.23%:13,8,5,0
16	50989014	.	C	A	.	PASS	DP=77;SOMATIC;SS=2;SSC=43;GPV=1;SPV=4.4205e-05;ANN=A|intergenic_region|MODIFIER|Gm24925-Gm6767|ENSMUSG00000094301-ENSMUSG00000081453|intergenic_region|ENSMUSG00000094301-ENSMUSG00000081453|||n.50989014C>A||||||	GT:GQ:DP:RD:AD:FREQ:DP4	0/0:.:38:38:0:0%:15,23,0,0	0/1:.:39:26:13:33.33%:17,9,8,5
16	50989019	.	C	G	.	PASS	DP=73;SOMATIC;SS=2;SSC=43;GPV=1;SPV=4.1294e-05;ANN=G|intergenic_region|MODIFIER|Gm24925-Gm6767|ENSMUSG00000094301-ENSMUSG00000081453|intergenic_region|ENSMUSG00000094301-ENSMUSG00000081453|||n.50989019C>G||||||	GT:GQ:DP:RD:AD:FREQ:DP4	0/0:.:36:36:0:0%:13,23,0,0	0/1:.:37:24:13:35.14%:16,8,8,5
16	50989025	.	T	G	.	PASS	DP=74;SOMATIC;SS=2;SSC=42;GPV=1;SPV=5.174e-05;ANN=G|intergenic_region|MODIFIER|Gm24925-Gm6767|ENSMUSG00000094301-ENSMUSG00000081453|intergenic_region|ENSMUSG00000094301-ENSMUSG00000081453|||n.50989025T>G||||||	GT:GQ:DP:RD:AD:FREQ:DP4	0/0:.:36:36:0:0%:14,22,0,0	0/1:.:38:25:13:34.21%:16,9,8,5
16	76196104	.	G	T	.	str10	DP=59;SOMATIC;SS=2;SSC=16;GPV=1;SPV=0.023721;ANN=T|intergenic_region|MODIFIER|Gm26915-Nrip1|ENSMUSG00000098089-ENSMUSG00000048490|intergenic_region|ENSMUSG00000098089-ENSMUSG00000048490|||n.76196104G>T||||||	GT:GQ:DP:RD:AD:FREQ:DP4	0/0:.:30:30:0:0%:11,19,0,0	0/1:.:29:24:5:17.24%:13,11,0,5
16	89412855	.	A	T	.	str10	DP=59;SOMATIC;SS=2;SSC=15;GPV=1;SPV=0.030179;ANN=T|intergenic_region|MODIFIER|Krtap21-1-Krtap6-2|ENSMUSG00000058368-ENSMUSG00000062433|intergenic_region|ENSMUSG00000058368-ENSMUSG00000062433|||n.89412855A>T||||||	GT:GQ:DP:RD:AD:FREQ:DP4	0/0:.:22:22:0:0%:14,8,0,0	0/1:.:37:30:7:18.92%:20,10,7,0
16	89412860	.	T	C	.	str10	DP=59;SOMATIC;SS=2;SSC=16;GPV=1;SPV=0.022054;ANN=C|intergenic_region|MODIFIER|Krtap21-1-Krtap6-2|ENSMUSG00000058368-ENSMUSG00000062433|intergenic_region|ENSMUSG00000058368-ENSMUSG00000062433|||n.89412860T>C||||||	GT:GQ:DP:RD:AD:FREQ:DP4	0/0:.:21:21:0:0%:13,8,0,0	0/1:.:38:30:8:21.05%:19,11,8,0
16	89412863	.	G	A	.	str10	DP=58;SOMATIC;SS=2;SSC=18;GPV=1;SPV=0.015787;ANN=A|intergenic_region|MODIFIER|Krtap21-1-Krtap6-2|ENSMUSG00000058368-ENSMUSG00000062433|intergenic_region|ENSMUSG00000058368-ENSMUSG00000062433|||n.89412863G>A||||||	GT:GQ:DP:RD:AD:FREQ:DP4	0/0:.:22:22:0:0%:13,9,0,0	0/1:.:36:28:8:22.22%:17,11,8,0
16	90343006	.	A	G	.	str10	DP=68;SOMATIC;SS=2;SSC=22;GPV=1;SPV=0.0052229;ANN=G|intergenic_region|MODIFIER|Scaf4-Hunk|ENSMUSG00000022983-ENSMUSG00000053414|intergenic_region|ENSMUSG00000022983-ENSMUSG00000053414|||n.90343006A>G||||||	GT:GQ:DP:RD:AD:FREQ:DP4	0/0:.:31:31:0:0%:16,15,0,0	0/1:.:37:29:8:21.62%:18,11,0,8
17	12543807	.	G	A	.	PASS	DP=72;SOMATIC;SS=2;SSC=17;GPV=1;SPV=0.019887;ANN=A|intergenic_region|MODIFIER|Slc22a3-Slc22a2|ENSMUSG00000023828-ENSMUSG00000040966|intergenic_region|ENSMUSG00000023828-ENSMUSG00000040966|||n.12543807G>A||||||	GT:GQ:DP:RD:AD:FREQ:DP4	0/0:.:38:38:0:0%:19,19,0,0	0/1:.:34:29:5:14.71%:18,11,2,3
17	20096794	.	G	A	.	str10	DP=94;SOMATIC;SS=2;SSC=22;GPV=1;SPV=0.0057204;ANN=A|intron_variant|MODIFIER|Vmn2r-ps126|ENSMUSG00000093401|transcript|ENSMUST00000176711.1|unprocessed_pseudogene|3/3|n.967+12169G>A||||||	GT:GQ:DP:RD:AD:FREQ:DP4	0/0:.:43:43:0:0%:31,12,0,0	0/1:.:51:43:8:15.69%:30,13,8,0
17	20096801	.	A	G	.	str10	DP=103;SOMATIC;SS=2;SSC=27;GPV=1;SPV=0.0018305;ANN=G|intron_variant|MODIFIER|Vmn2r-ps126|ENSMUSG00000093401|transcript|ENSMUST00000176711.1|unprocessed_pseudogene|3/3|n.967+12176A>G||||||	GT:GQ:DP:RD:AD:FREQ:DP4	0/0:.:46:46:0:0%:31,15,0,0	0/1:.:57:47:10:17.54%:33,14,10,0
17	20816009	.	C	T	.	PASS	DP=54;SOMATIC;SS=2;SSC=21;GPV=1;SPV=0.0072523;ANN=T|downstream_gene_variant|MODIFIER|Vmn1r229|ENSMUSG00000061150|transcript|ENSMUST00000076759.2|protein_coding||c.*594C>T|||||594|,T|intergenic_region|MODIFIER|Vmn1r229-Vmn1r230|ENSMUSG00000061150-ENSMUSG00000045417|intergenic_region|ENSMUSG00000061150-ENSMUSG00000045417|||n.20816009C>T||||||	GT:GQ:DP:RD:AD:FREQ:DP4	0/0:.:21:21:0:0%:13,8,0,0	0/1:.:33:24:9:27.27%:16,8,8,1
17	22230595	.	A	G	.	str10	DP=71;SOMATIC;SS=2;SSC=16;GPV=1;SPV=0.021372;ANN=G|upstream_gene_variant|MODIFIER|Zfp994|ENSMUSG00000096433|transcript|ENSMUST00000179996.1|protein_coding||c.-25261T>C|||||4981|,G|intergenic_region|MODIFIER|Zfp994-Zfp944|ENSMUSG00000096433-ENSMUSG00000033972|intergenic_region|ENSMUSG00000096433-ENSMUSG00000033972|||n.22230595A>G||||||	GT:GQ:DP:RD:AD:FREQ:DP4	0/0:.:37:37:0:0%:19,18,0,0	0/1:.:34:29:5:14.71%:23,6,5,0
17	22231333	.	G	T	.	PASS	DP=83;SOMATIC;SS=2;SSC=34;GPV=1;SPV=0.00036473;ANN=T|intergenic_region|MODIFIER|Zfp994-Zfp944|ENSMUSG00000096433-ENSMUSG00000033972|intergenic_region|ENSMUSG00000096433-ENSMUSG00000033972|||n.22231333G>T||||||	GT:GQ:DP:RD:AD:FREQ:DP4	0/0:.:35:35:0:0%:22,13,0,0	0/1:.:48:35:13:27.08%:28,7,9,4
17	22618246	.	C	A	.	str10	DP=78;SOMATIC;SS=2;SSC=23;GPV=1;SPV=0.0048593;ANN=A|missense_variant|MODERATE|Vmn2r112|ENSMUSG00000094921|transcript|ENSMUST00000097381.3|protein_coding|6/6|c.1687C>A|p.Gln563Lys|1687/2574|1687/2574|563/857||	GT:GQ:DP:RD:AD:FREQ:DP4	0/0:.:33:33:0:0%:15,18,0,0	0/1:.:45:36:9:20%:24,12,9,0
17	22618260	.	A	T	.	str10	DP=84;SOMATIC;SS=2;SSC=28;GPV=1;SPV=0.0015686;ANN=T|synonymous_variant|LOW|Vmn2r112|ENSMUSG00000094921|transcript|ENSMUST00000097381.3|protein_coding|6/6|c.1701A>T|p.Thr567Thr|1701/2574|1701/2574|567/857||	GT:GQ:DP:RD:AD:FREQ:DP4	0/0:.:35:35:0:0%:14,21,0,0	0/1:.:49:38:11:22.45%:24,14,10,1
17	22618312	.	C	T	.	str10	DP=87;SOMATIC;SS=2;SSC=36;GPV=1;SPV=0.00025115;ANN=T|missense_variant|MODERATE|Vmn2r112|ENSMUSG00000094921|transcript|ENSMUST00000097381.3|protein_coding|6/6|c.1753C>T|p.Pro585Ser|1753/2574|1753/2574|585/857||	GT:GQ:DP:RD:AD:FREQ:DP4	0/0:.:32:32:0:0%:11,21,0,0	0/1:.:55:39:16:29.09%:23,16,15,1
17	22618354	.	G	T	.	PASS	DP=79;SOMATIC;SS=2;SSC=20;GPV=1;SPV=0.0088692;ANN=T|missense_variant|MODERATE|Vmn2r112|ENSMUSG00000094921|transcript|ENSMUST00000097381.3|protein_coding|6/6|c.1795G>T|p.Ala599Ser|1795/2574|1795/2574|599/857||	GT:GQ:DP:RD:AD:FREQ:DP4	0/0:.:28:28:0:0%:10,18,0,0	0/1:.:51:41:10:19.61%:26,15,9,1
17	23295763	.	C	G	.	str10	DP=84;SOMATIC;SS=2;SSC=30;GPV=1;SPV=0.00095167;ANN=G|intron_variant|MODIFIER|Vmn2r114|ENSMUSG00000091945|transcript|ENSMUST00000168033.1|protein_coding|5/5|c.1651+1102G>C||||||	GT:GQ:DP:RD:AD:FREQ:DP4	0/0:.:43:43:0:0%:23,20,0,0	0/1:.:41:32:9:21.95%:20,12,9,0
17	32319058	.	C	G	.	PASS	DP=45;SOMATIC;SS=2;SSC=18;GPV=1;SPV=0.014495;ANN=G|downstream_gene_variant|MODIFIER|Akap8l|ENSMUSG00000002625|transcript|ENSMUST00000050214.7|protein_coding||c.*2434G>C|||||2367|,G|intron_variant|MODIFIER|Akap8|ENSMUSG00000024045|transcript|ENSMUST00000002699.5|protein_coding|1/13|c.20-249G>C||||||	GT:GQ:DP:RD:AD:FREQ:DP4	0/0:.:19:19:0:0%:11,8,0,0	0/1:.:26:19:7:26.92%:17,2,5,2
17	33324652	.	C	T	.	PASS	DP=45;SOMATIC;SS=2;SSC=15;GPV=1;SPV=0.028266;ANN=T|downstream_gene_variant|MODIFIER|Zfp81|ENSMUSG00000003929|transcript|ENSMUST00000054072.8|protein_coding||c.*9591G>A|||||4690|,T|intergenic_region|MODIFIER|Zfp422-ps-Zfp81|ENSMUSG00000091515-ENSMUSG00000003929|intergenic_region|ENSMUSG00000091515-ENSMUSG00000003929|||n.33324652C>T||||||	GT:GQ:DP:RD:AD:FREQ:DP4	0/0:.:19:19:0:0%:10,9,0,0	0/1:.:26:20:6:23.08%:11,9,5,1
17	34764529	.	A	T	.	str10	DP=61;SOMATIC;SS=2;SSC=21;GPV=1;SPV=0.0071446;ANN=T|intergenic_region|MODIFIER|Stk19-ps1-Skiv2l-ps1|ENSMUSG00000092202-ENSMUSG00000092543|intergenic_region|ENSMUSG00000092202-ENSMUSG00000092543|||n.34764529A>T||||||	GT:GQ:DP:RD:AD:FREQ:DP4	0/0:.:37:37:0:0%:23,14,0,0	0/1:.:24:19:5:20.83%:13,6,5,0
17	34764564	.	C	T	.	str10	DP=74;SOMATIC;SS=2;SSC=21;GPV=1;SPV=0.0073721;ANN=T|intergenic_region|MODIFIER|Stk19-ps1-Skiv2l-ps1|ENSMUSG00000092202-ENSMUSG00000092543|intergenic_region|ENSMUSG00000092202-ENSMUSG00000092543|||n.34764564C>T||||||	GT:GQ:DP:RD:AD:FREQ:DP4	0/0:.:45:45:0:0%:27,18,0,0	0/1:.:29:24:5:17.24%:17,7,5,0
17	40608455	.	G	A	.	PASS	DP=77;SOMATIC;SS=2;SSC=18;GPV=1;SPV=0.0134;ANN=A|intergenic_region|MODIFIER|Esp4-Esp3|ENSMUSG00000095540-ENSMUSG00000093957|intergenic_region|ENSMUSG00000095540-ENSMUSG00000093957|||n.40608455G>A||||||	GT:GQ:DP:RD:AD:FREQ:DP4	0/0:.:34:34:0:0%:14,20,0,0	0/1:.:43:36:7:16.28%:23,13,1,6
17	40686272	.	T	A	.	str10	DP=66;SOMATIC;SS=2;SSC=20;GPV=1;SPV=0.0090333;ANN=A|intergenic_region|MODIFIER|Esp3-Esp1|ENSMUSG00000093957-ENSMUSG00000073396|intergenic_region|ENSMUSG00000093957-ENSMUSG00000073396|||n.40686272T>A||||||	GT:GQ:DP:RD:AD:FREQ:DP4	0/0:.:39:39:0:0%:17,22,0,0	0/1:.:27:22:5:18.52%:13,9,5,0
17	54468314	.	T	G	.	str10	DP=70;SOMATIC;SS=2;SSC=19;GPV=1;SPV=0.010121;ANN=G|intergenic_region|MODIFIER|Trp53-ps-Gm26291|ENSMUSG00000090704-ENSMUSG00000089514|intergenic_region|ENSMUSG00000090704-ENSMUSG00000089514|||n.54468314T>G||||||	GT:GQ:DP:RD:AD:FREQ:DP4	0/0:.:29:29:0:0%:21,8,0,0	0/1:.:41:33:8:19.51%:22,11,8,0
17	55153165	.	T	A	.	str10	DP=63;SOMATIC;SS=2;SSC=16;GPV=1;SPV=0.020274;ANN=A|intergenic_region|MODIFIER|Gm26291-Gm17377|ENSMUSG00000089514-ENSMUSG00000090790|intergenic_region|ENSMUSG00000089514-ENSMUSG00000090790|||n.55153165T>A||||||	GT:GQ:DP:RD:AD:FREQ:DP4	0/0:.:33:33:0:0%:18,15,0,0	0/1:.:30:25:5:16.67%:19,6,5,0
17	57382474	.	G	A	.	str10	DP=73;SOMATIC;SS=2;SSC=21;GPV=1;SPV=0.0079063;ANN=A|intron_variant|MODIFIER|Adgre1|ENSMUSG00000004730|transcript|ENSMUST00000004850.7|protein_coding|2/22|c.95-19431G>A||||||,A|intron_variant|MODIFIER|Adgre1|ENSMUSG00000004730|transcript|ENSMUST00000086763.11|protein_coding|2/21|c.95-19431G>A||||||	GT:GQ:DP:RD:AD:FREQ:DP4	0/0:.:44:44:0:0%:20,24,0,0	0/1:.:29:24:5:17.24%:18,6,5,0
17	70043157	.	G	A	.	str10	DP=71;SOMATIC;SS=2;SSC=17;GPV=1;SPV=0.016232;ANN=A|intron_variant|MODIFIER|Dlgap1|ENSMUSG00000003279|transcript|ENSMUST00000133983.7|protein_coding|1/13|c.-447-35105G>A||||||,A|intron_variant|MODIFIER|Dlgap1|ENSMUSG00000003279|transcript|ENSMUST00000060072.11|protein_coding|1/14|c.-556-35105G>A||||||,A|intron_variant|MODIFIER|Dlgap1|ENSMUSG00000003279|transcript|ENSMUST00000155823.6|retained_intron|1/1|n.304-35105G>A||||||,A|intron_variant|MODIFIER|Dlgap1|ENSMUSG00000003279|transcript|ENSMUST00000125691.7|retained_intron|1/4|n.304-35105G>A||||||,A|intron_variant|MODIFIER|Dlgap1|ENSMUSG00000003279|transcript|ENSMUST00000150798.7|retained_intron|1/8|n.299-35105G>A||||||,A|intron_variant|MODIFIER|Dlgap1|ENSMUSG00000003279|transcript|ENSMUST00000146730.7|protein_coding|1/13|c.-447-35105G>A||||||,A|intron_variant|MODIFIER|Dlgap1|ENSMUSG00000003279|transcript|ENSMUST00000130971.1|retained_intron|1/5|n.251-35105G>A||||||	GT:GQ:DP:RD:AD:FREQ:DP4	0/0:.:34:34:0:0%:19,15,0,0	0/1:.:37:31:6:16.22%:21,10,6,0
17	72997663	.	A	C	.	str10	DP=58;SOMATIC;SS=2;SSC=16;GPV=1;SPV=0.020142;ANN=C|intergenic_region|MODIFIER|Gm23649-Lclat1|ENSMUSG00000095729-ENSMUSG00000054469|intergenic_region|ENSMUSG00000095729-ENSMUSG00000054469|||n.72997663A>C||||||	GT:GQ:DP:RD:AD:FREQ:DP4	0/0:.:21:21:0:0%:2,19,0,0	0/1:.:37:29:8:21.62%:7,22,8,0
17	78029177	.	T	C	.	PASS	DP=53;SOMATIC;SS=2;SSC=17;GPV=1;SPV=0.017059;ANN=C|intergenic_region|MODIFIER|Gm17538-Gm5229|ENSMUSG00000091058-ENSMUSG00000037064|intergenic_region|ENSMUSG00000091058-ENSMUSG00000037064|||n.78029177T>C||||||	GT:GQ:DP:RD:AD:FREQ:DP4	0/0:.:22:22:0:0%:12,10,0,0	0/1:.:31:24:7:22.58%:14,10,4,3
17	91867400	.	C	A	.	PASS	DP=71;SOMATIC;SS=2;SSC=15;GPV=1;SPV=0.029557;ANN=A|downstream_gene_variant|MODIFIER|Gm44345|ENSMUSG00000105064|transcript|ENSMUST00000199560.1|miRNA||n.*4664C>A|||||4664|,A|intergenic_region|MODIFIER|Gm44345-Gm27039|ENSMUSG00000105064-ENSMUSG00000098122|intergenic_region|ENSMUSG00000105064-ENSMUSG00000098122|||n.91867400C>A||||||	GT:GQ:DP:RD:AD:FREQ:DP4	0/0:.:24:24:0:0%:9,15,0,0	0/1:.:47:39:8:17.02%:25,14,6,2
17	93938958	.	C	T	.	str10	DP=78;SOMATIC;SS=2;SSC=33;GPV=1;SPV=0.00041716;ANN=T|intergenic_region|MODIFIER|Gm25935-Gm22593|ENSMUSG00000094473-ENSMUSG00000077433|intergenic_region|ENSMUSG00000094473-ENSMUSG00000077433|||n.93938958C>T||||||	GT:GQ:DP:RD:AD:FREQ:DP4	0/0:.:27:27:0:0%:13,14,0,0	0/1:.:51:35:16:31.37%:24,11,16,0
18	12553811	.	G	A	.	str10	DP=66;SOMATIC;SS=2;SSC=18;GPV=1;SPV=0.015121;ANN=A|intron_variant|MODIFIER|Lama3|ENSMUSG00000024421|transcript|ENSMUST00000188815.1|protein_coding|27/37|c.3606+506G>A||||||,A|intron_variant|MODIFIER|Lama3|ENSMUSG00000024421|transcript|ENSMUST00000092070.12|protein_coding|64/74|c.8424+506G>A||||||	GT:GQ:DP:RD:AD:FREQ:DP4	0/0:.:21:21:0:0%:11,10,0,0	0/1:.:45:35:10:22.22%:20,15,10,0
18	21112561	.	A	G	.	str10	DP=78;SOMATIC;SS=2;SSC=33;GPV=1;SPV=0.00048561;ANN=G|intergenic_region|MODIFIER|Mep1b-Garem|ENSMUSG00000024313-ENSMUSG00000042680|intergenic_region|ENSMUSG00000024313-ENSMUSG00000042680|||n.21112561A>G||||||	GT:GQ:DP:RD:AD:FREQ:DP4	0/0:.:34:34:0:0%:20,14,0,0	0/1:.:44:32:12:27.27%:20,12,11,1
18	21112614	.	C	T	.	PASS	DP=81;SOMATIC;SS=2;SSC=31;GPV=1;SPV=0.00063257;ANN=T|intergenic_region|MODIFIER|Mep1b-Garem|ENSMUSG00000024313-ENSMUSG00000042680|intergenic_region|ENSMUSG00000024313-ENSMUSG00000042680|||n.21112614C>T||||||	GT:GQ:DP:RD:AD:FREQ:DP4	0/0:.:37:37:0:0%:20,17,0,0	0/1:.:44:33:11:25%:16,17,6,5
18	21112657	.	T	C	.	PASS	DP=77;SOMATIC;SS=2;SSC=27;GPV=1;SPV=0.001695;ANN=C|intergenic_region|MODIFIER|Mep1b-Garem|ENSMUSG00000024313-ENSMUSG00000042680|intergenic_region|ENSMUSG00000024313-ENSMUSG00000042680|||n.21112657T>C||||||	GT:GQ:DP:RD:AD:FREQ:DP4	0/0:.:37:37:0:0%:22,15,0,0	0/1:.:40:31:9:22.5%:15,16,3,6
18	21112660	.	C	A	.	PASS	DP=75;SOMATIC;SS=2;SSC=30;GPV=1;SPV=0.00099051;ANN=A|intergenic_region|MODIFIER|Mep1b-Garem|ENSMUSG00000024313-ENSMUSG00000042680|intergenic_region|ENSMUSG00000024313-ENSMUSG00000042680|||n.21112660C>A||||||	GT:GQ:DP:RD:AD:FREQ:DP4	0/0:.:38:38:0:0%:23,15,0,0	0/1:.:37:28:9:24.32%:13,15,3,6
18	29734130	.	C	T	.	PASS	DP=62;SOMATIC;SS=2;SSC=28;GPV=1;SPV=0.0012695;ANN=T|intergenic_region|MODIFIER|Gm24246-Pik3c3|ENSMUSG00000087940-ENSMUSG00000033628|intergenic_region|ENSMUSG00000087940-ENSMUSG00000033628|||n.29734130C>T||||||	GT:GQ:DP:RD:AD:FREQ:DP4	0/0:.:33:33:0:0%:22,11,0,0	0/1:.:29:21:8:27.59%:11,10,3,5
18	38122029	.	C	A	.	PASS	DP=69;SOMATIC;SS=2;SSC=19;GPV=1;SPV=0.011697;ANN=A|intergenic_region|MODIFIER|Arap3-Pcdh1|ENSMUSG00000024451-ENSMUSG00000051375|intergenic_region|ENSMUSG00000024451-ENSMUSG00000051375|||n.38122029C>A||||||	GT:GQ:DP:RD:AD:FREQ:DP4	0/0:.:31:31:0:0%:14,17,0,0	0/1:.:38:31:7:18.42%:19,12,4,3
18	38122034	.	A	G	.	PASS	DP=67;SOMATIC;SS=2;SSC=18;GPV=1;SPV=0.014512;ANN=G|intergenic_region|MODIFIER|Arap3-Pcdh1|ENSMUSG00000024451-ENSMUSG00000051375|intergenic_region|ENSMUSG00000024451-ENSMUSG00000051375|||n.38122034A>G||||||	GT:GQ:DP:RD:AD:FREQ:DP4	0/0:.:29:29:0:0%:14,15,0,0	0/1:.:38:31:7:18.42%:19,12,4,3
18	40242881	.	T	G	.	PASS	DP=70;SOMATIC;SS=2;SSC=59;GPV=1;SPV=1.0756e-06;ANN=G|intergenic_region|MODIFIER|Yipf5-2900055J20Rik|ENSMUSG00000024487-ENSMUSG00000071860|intergenic_region|ENSMUSG00000024487-ENSMUSG00000071860|||n.40242881T>G||||||	GT:GQ:DP:RD:AD:FREQ:DP4	0/0:.:24:24:0:0%:16,8,0,0	0/1:.:46:21:25:54.35%:12,9,17,8
18	54287414	.	T	C	.	PASS	DP=67;SOMATIC;SS=2;SSC=14;GPV=1;SPV=0.034641;ANN=C|intergenic_region|MODIFIER|Gm5507-Redrum|ENSMUSG00000069376-ENSMUSG00000096982|intergenic_region|ENSMUSG00000069376-ENSMUSG00000096982|||n.54287414T>C||||||	GT:GQ:DP:RD:AD:FREQ:DP4	0/0:.:24:24:0:0%:11,13,0,0	0/1:.:43:35:7:16.67%:24,11,5,2
18	57542075	.	A	C	.	str10	DP=41;SOMATIC;SS=2;SSC=17;GPV=1;SPV=0.016594;ANN=C|downstream_gene_variant|MODIFIER|4930511M06Rik|ENSMUSG00000086607|transcript|ENSMUST00000137603.1|processed_transcript||n.*3939T>G|||||3939|,C|downstream_gene_variant|MODIFIER|4930511M06Rik|ENSMUSG00000086607|transcript|ENSMUST00000153884.7|processed_transcript||n.*3286T>G|||||3286|,C|intron_variant|MODIFIER|1700011I03Rik|ENSMUSG00000058925|transcript|ENSMUST00000079738.9|protein_coding|2/6|c.168+3991A>C||||||,C|intron_variant|MODIFIER|4930511M06Rik|ENSMUSG00000086607|transcript|ENSMUST00000130696.7|processed_transcript|2/3|n.192+6204T>G||||||,C|intron_variant|MODIFIER|1700011I03Rik|ENSMUSG00000058925|transcript|ENSMUST00000135806.7|protein_coding|2/5|c.168+3991A>C||||||,C|intron_variant|MODIFIER|1700011I03Rik|ENSMUSG00000058925|transcript|ENSMUST00000127130.8|protein_coding|2/3|c.138+3991A>C||||||WARNING_TRANSCRIPT_NO_START_CODON,C|intron_variant|MODIFIER|4930511M06Rik|ENSMUSG00000086607|transcript|ENSMUST00000130724.7|processed_transcript|2/2|n.179+6204T>G||||||	GT:GQ:DP:RD:AD:FREQ:DP4	0/0:.:19:19:0:0%:3,16,0,0	0/1:.:22:16:6:27.27%:1,15,6,0
18	58259218	.	G	A	.	str10	DP=68;SOMATIC;SS=2;SSC=16;GPV=1;SPV=0.022768;ANN=A|intergenic_region|MODIFIER|Gm25660-Slc27a6|ENSMUSG00000089095-ENSMUSG00000024600|intergenic_region|ENSMUSG00000089095-ENSMUSG00000024600|||n.58259218G>A||||||	GT:GQ:DP:RD:AD:FREQ:DP4	0/0:.:35:35:0:0%:20,15,0,0	0/1:.:33:28:5:15.15%:21,7,5,0
18	62240915	.	G	A	.	str10	DP=62;SOMATIC;SS=2;SSC=18;GPV=1;SPV=0.014741;ANN=A|intergenic_region|MODIFIER|Gm9949-Htr4|ENSMUSG00000054589-ENSMUSG00000026322|intergenic_region|ENSMUSG00000054589-ENSMUSG00000026322|||n.62240915G>A||||||	GT:GQ:DP:RD:AD:FREQ:DP4	0/0:.:30:30:0:0%:13,17,0,0	0/1:.:32:26:6:18.75%:16,10,6,0
18	62240917	.	A	T	.	str10	DP=57;SOMATIC;SS=2;SSC=17;GPV=1;SPV=0.016363;ANN=T|intergenic_region|MODIFIER|Gm9949-Htr4|ENSMUSG00000054589-ENSMUSG00000026322|intergenic_region|ENSMUSG00000054589-ENSMUSG00000026322|||n.62240917A>T||||||	GT:GQ:DP:RD:AD:FREQ:DP4	0/0:.:27:27:0:0%:11,16,0,0	0/1:.:30:24:6:20%:14,10,6,0
18	62240976	.	G	C	.	PASS	DP=78;SOMATIC;SS=2;SSC=21;GPV=1;SPV=0.0070569;ANN=C|intergenic_region|MODIFIER|Gm9949-Htr4|ENSMUSG00000054589-ENSMUSG00000026322|intergenic_region|ENSMUSG00000054589-ENSMUSG00000026322|||n.62240976G>C||||||	GT:GQ:DP:RD:AD:FREQ:DP4	0/0:.:38:38:0:0%:19,19,0,0	0/1:.:40:33:7:17.5%:20,13,6,1
18	64132383	.	C	T	.	PASS	DP=61;SOMATIC;SS=2;SSC=20;GPV=1;SPV=0.008555;ANN=T|intergenic_region|MODIFIER|Wdr7-St8sia3os|ENSMUSG00000040560-ENSMUSG00000086128|intergenic_region|ENSMUSG00000040560-ENSMUSG00000086128|||n.64132383C>T||||||	GT:GQ:DP:RD:AD:FREQ:DP4	0/0:.:32:32:0:0%:21,11,0,0	0/1:.:29:23:6:20.69%:21,2,5,1
18	64132391	.	G	A	.	PASS	DP=75;SOMATIC;SS=2;SSC=33;GPV=1;SPV=0.00042022;ANN=A|intergenic_region|MODIFIER|Wdr7-St8sia3os|ENSMUSG00000040560-ENSMUSG00000086128|intergenic_region|ENSMUSG00000040560-ENSMUSG00000086128|||n.64132391G>A||||||	GT:GQ:DP:RD:AD:FREQ:DP4	0/0:.:38:38:0:0%:23,15,0,0	0/1:.:37:27:10:27.03%:24,3,9,1
18	64132462	.	T	C	.	PASS	DP=77;SOMATIC;SS=2;SSC=28;GPV=1;SPV=0.0013413;ANN=C|intergenic_region|MODIFIER|Wdr7-St8sia3os|ENSMUSG00000040560-ENSMUSG00000086128|intergenic_region|ENSMUSG00000040560-ENSMUSG00000086128|||n.64132462T>C||||||	GT:GQ:DP:RD:AD:FREQ:DP4	0/0:.:35:35:0:0%:17,18,0,0	0/1:.:42:32:10:23.81%:26,6,6,4
18	64132468	.	G	A	.	PASS	DP=76;SOMATIC;SS=2;SSC=26;GPV=1;SPV=0.0020087;ANN=A|intergenic_region|MODIFIER|Wdr7-St8sia3os|ENSMUSG00000040560-ENSMUSG00000086128|intergenic_region|ENSMUSG00000040560-ENSMUSG00000086128|||n.64132468G>A||||||	GT:GQ:DP:RD:AD:FREQ:DP4	0/0:.:33:33:0:0%:16,17,0,0	0/1:.:43:33:10:23.26%:26,7,6,4
18	67075401	.	T	C	.	PASS	DP=56;SOMATIC;SS=2;SSC=15;GPV=1;SPV=0.028995;ANN=C|intergenic_region|MODIFIER|Mc4r-Gnal|ENSMUSG00000047259-ENSMUSG00000024524|intergenic_region|ENSMUSG00000047259-ENSMUSG00000024524|||n.67075401T>C||||||	GT:GQ:DP:RD:AD:FREQ:DP4	0/0:.:21:21:0:0%:11,10,0,0	0/1:.:35:28:7:20%:19,9,1,6
18	67077270	.	G	A	.	str10	DP=71;SOMATIC;SS=2;SSC=17;GPV=1;SPV=0.018229;ANN=A|intergenic_region|MODIFIER|Mc4r-Gnal|ENSMUSG00000047259-ENSMUSG00000024524|intergenic_region|ENSMUSG00000047259-ENSMUSG00000024524|||n.67077270G>A||||||	GT:GQ:DP:RD:AD:FREQ:DP4	0/0:.:38:38:0:0%:13,25,0,0	0/1:.:33:28:5:15.15%:19,9,5,0
18	67077278	.	G	A	.	str10	DP=70;SOMATIC;SS=2;SSC=17;GPV=1;SPV=0.01961;ANN=A|intergenic_region|MODIFIER|Mc4r-Gnal|ENSMUSG00000047259-ENSMUSG00000024524|intergenic_region|ENSMUSG00000047259-ENSMUSG00000024524|||n.67077278G>A||||||	GT:GQ:DP:RD:AD:FREQ:DP4	0/0:.:37:37:0:0%:12,25,0,0	0/1:.:33:28:5:15.15%:20,8,5,0
18	67077322	.	C	T	.	PASS	DP=68;SOMATIC;SS=2;SSC=20;GPV=1;SPV=0.0086108;ANN=T|intergenic_region|MODIFIER|Mc4r-Gnal|ENSMUSG00000047259-ENSMUSG00000024524|intergenic_region|ENSMUSG00000047259-ENSMUSG00000024524|||n.67077322C>T||||||	GT:GQ:DP:RD:AD:FREQ:DP4	0/0:.:32:32:0:0%:11,21,0,0	0/1:.:36:29:7:19.44%:21,8,6,1
18	67077357	.	A	G	.	PASS	DP=68;SOMATIC;SS=2;SSC=17;GPV=1;SPV=0.019318;ANN=G|intergenic_region|MODIFIER|Mc4r-Gnal|ENSMUSG00000047259-ENSMUSG00000024524|intergenic_region|ENSMUSG00000047259-ENSMUSG00000024524|||n.67077357A>G||||||	GT:GQ:DP:RD:AD:FREQ:DP4	0/0:.:36:36:0:0%:15,21,0,0	0/1:.:32:27:5:15.62%:20,7,4,1
18	70781700	.	C	G	.	PASS	DP=69;SOMATIC;SS=2;SSC=21;GPV=1;SPV=0.0078679;ANN=G|intergenic_region|MODIFIER|Mbd2-Dcc|ENSMUSG00000024513-ENSMUSG00000060534|intergenic_region|ENSMUSG00000024513-ENSMUSG00000060534|||n.70781700C>G||||||	GT:GQ:DP:RD:AD:FREQ:DP4	0/0:.:27:27:0:0%:11,16,0,0	0/1:.:42:33:9:21.43%:25,8,5,4
18	71888252	.	A	G	.	PASS	DP=60;SOMATIC;SS=2;SSC=21;GPV=1;SPV=0.0063683;ANN=G|intron_variant|MODIFIER|Dcc|ENSMUSG00000060534|transcript|ENSMUST00000114943.9|protein_coding|2/28|c.413-61965T>C||||||,G|intron_variant|MODIFIER|Dcc|ENSMUSG00000060534|transcript|ENSMUST00000073379.5|protein_coding|2/28|c.413-61965T>C||||||	GT:GQ:DP:RD:AD:FREQ:DP4	0/0:.:24:24:0:0%:18,6,0,0	0/1:.:36:27:9:25%:21,6,8,1
18	71888274	.	G	A	.	PASS	DP=55;SOMATIC;SS=2;SSC=19;GPV=1;SPV=0.011105;ANN=A|intron_variant|MODIFIER|Dcc|ENSMUSG00000060534|transcript|ENSMUST00000114943.9|protein_coding|2/28|c.413-61987C>T||||||,A|intron_variant|MODIFIER|Dcc|ENSMUSG00000060534|transcript|ENSMUST00000073379.5|protein_coding|2/28|c.413-61987C>T||||||	GT:GQ:DP:RD:AD:FREQ:DP4	0/0:.:20:20:0:0%:14,6,0,0	0/1:.:35:26:9:25.71%:19,7,8,1
18	74310858	.	C	G	.	str10	DP=58;SOMATIC;SS=2;SSC=16;GPV=1;SPV=0.022389;ANN=G|intron_variant|MODIFIER|Cfap53|ENSMUSG00000035394|transcript|ENSMUST00000114895.3|protein_coding|6/7|c.1213+3484C>G||||||,G|intron_variant|MODIFIER|Cfap53|ENSMUSG00000035394|transcript|ENSMUST00000176435.7|nonsense_mediated_decay|7/8|c.*1328+3484C>G||||||	GT:GQ:DP:RD:AD:FREQ:DP4	0/0:.:26:26:0:0%:18,8,0,0	0/1:.:32:26:6:18.75%:19,7,6,0
18	74310860	.	A	T	.	str10	DP=55;SOMATIC;SS=2;SSC=16;GPV=1;SPV=0.020482;ANN=T|intron_variant|MODIFIER|Cfap53|ENSMUSG00000035394|transcript|ENSMUST00000114895.3|protein_coding|6/7|c.1213+3486A>T||||||,T|intron_variant|MODIFIER|Cfap53|ENSMUSG00000035394|transcript|ENSMUST00000176435.7|nonsense_mediated_decay|7/8|c.*1328+3486A>T||||||	GT:GQ:DP:RD:AD:FREQ:DP4	0/0:.:25:25:0:0%:18,7,0,0	0/1:.:30:24:6:20%:17,7,6,0
18	74310874	.	G	A	.	str10	DP=54;SOMATIC;SS=2;SSC=15;GPV=1;SPV=0.028508;ANN=A|intron_variant|MODIFIER|Cfap53|ENSMUSG00000035394|transcript|ENSMUST00000114895.3|protein_coding|6/7|c.1213+3500G>A||||||,A|intron_variant|MODIFIER|Cfap53|ENSMUSG00000035394|transcript|ENSMUST00000176435.7|nonsense_mediated_decay|7/8|c.*1328+3500G>A||||||	GT:GQ:DP:RD:AD:FREQ:DP4	0/0:.:23:23:0:0%:15,8,0,0	0/1:.:31:25:6:19.35%:20,5,6,0
18	79708803	.	G	A	.	PASS	DP=92;SOMATIC;SS=2;SSC=19;GPV=1;SPV=0.010356;ANN=A|intergenic_region|MODIFIER|Gm25824-Gm26977|ENSMUSG00000087717-ENSMUSG00000098165|intergenic_region|ENSMUSG00000087717-ENSMUSG00000098165|||n.79708803G>A||||||	GT:GQ:DP:RD:AD:FREQ:DP4	0/0:.:35:35:0:0%:21,14,0,0	0/1:.:57:48:9:15.79%:24,24,4,5
18	79749205	.	C	A	.	str10	DP=77;SOMATIC;SS=2;SSC=15;GPV=1;SPV=0.030617;ANN=A|intergenic_region|MODIFIER|Gm25824-Gm26977|ENSMUSG00000087717-ENSMUSG00000098165|intergenic_region|ENSMUSG00000087717-ENSMUSG00000098165|||n.79749205C>A||||||	GT:GQ:DP:RD:AD:FREQ:DP4	0/0:.:29:29:0:0%:14,15,0,0	0/1:.:48:41:7:14.58%:30,11,7,0
18	82163296	.	G	T	.	PASS	DP=148;SOMATIC;SS=2;SSC=15;GPV=1;SPV=0.025965;ANN=T|intergenic_region|MODIFIER|Mir5127-Gm17383|ENSMUSG00000093036-ENSMUSG00000058625|intergenic_region|ENSMUSG00000093036-ENSMUSG00000058625|||n.82163296G>T||||||	GT:GQ:DP:RD:AD:FREQ:DP4	0/0:.:48:48:0:0%:42,6,0,0	0/1:.:100:91:9:9%:77,14,4,5
19	3200788	.	T	G	.	PASS	DP=81;SOMATIC;SS=2;SSC=23;GPV=1;SPV=0.004223;ANN=G|upstream_gene_variant|MODIFIER|1700030N03Rik|ENSMUSG00000100969|transcript|ENSMUST00000190575.6|lincRNA||n.-3074A>C|||||3074|,G|upstream_gene_variant|MODIFIER|1700030N03Rik|ENSMUSG00000100969|transcript|ENSMUST00000190668.6|lincRNA||n.-3090A>C|||||3090|,G|upstream_gene_variant|MODIFIER|1700030N03Rik|ENSMUSG00000100969|transcript|ENSMUST00000190982.6|lincRNA||n.-3090A>C|||||3090|,G|upstream_gene_variant|MODIFIER|1700030N03Rik|ENSMUSG00000100969|transcript|ENSMUST00000190259.1|lincRNA||n.-3085A>C|||||3085|,G|intergenic_region|MODIFIER|1700030N03Rik-Ighmbp2|ENSMUSG00000100969-ENSMUSG00000024831|intergenic_region|ENSMUSG00000100969-ENSMUSG00000024831|||n.3200788T>G||||||	GT:GQ:DP:RD:AD:FREQ:DP4	0/0:.:35:35:0:0%:16,19,0,0	0/1:.:46:37:9:19.57%:19,18,4,5
19	7749823	.	C	T	.	str10	DP=78;SOMATIC;SS=2;SSC=23;GPV=1;SPV=0.0046554;ANN=T|intergenic_region|MODIFIER|Slc22a19-Slc22a26|ENSMUSG00000024757-ENSMUSG00000053303|intergenic_region|ENSMUSG00000024757-ENSMUSG00000053303|||n.7749823C>T||||||	GT:GQ:DP:RD:AD:FREQ:DP4	0/0:.:50:50:0:0%:26,24,0,0	0/1:.:28:23:5:17.86%:12,11,5,0
19	7749849	.	G	A	.	PASS	DP=73;SOMATIC;SS=2;SSC=25;GPV=1;SPV=0.0027905;ANN=A|intergenic_region|MODIFIER|Slc22a19-Slc22a26|ENSMUSG00000024757-ENSMUSG00000053303|intergenic_region|ENSMUSG00000024757-ENSMUSG00000053303|||n.7749849G>A||||||	GT:GQ:DP:RD:AD:FREQ:DP4	0/0:.:44:44:0:0%:26,18,0,0	0/1:.:29:23:6:20.69%:11,12,5,1
19	7749858	.	C	T	.	PASS	DP=71;SOMATIC;SS=2;SSC=24;GPV=1;SPV=0.0033167;ANN=T|intergenic_region|MODIFIER|Slc22a19-Slc22a26|ENSMUSG00000024757-ENSMUSG00000053303|intergenic_region|ENSMUSG00000024757-ENSMUSG00000053303|||n.7749858C>T||||||	GT:GQ:DP:RD:AD:FREQ:DP4	0/0:.:42:42:0:0%:25,17,0,0	0/1:.:29:23:6:20.69%:10,13,5,1
19	7749941	.	T	A	.	PASS	DP=72;SOMATIC;SS=2;SSC=29;GPV=1;SPV=0.00116;ANN=A|intergenic_region|MODIFIER|Slc22a19-Slc22a26|ENSMUSG00000024757-ENSMUSG00000053303|intergenic_region|ENSMUSG00000024757-ENSMUSG00000053303|||n.7749941T>A||||||	GT:GQ:DP:RD:AD:FREQ:DP4	0/0:.:39:39:0:0%:21,18,0,0	0/1:.:33:25:8:24.24%:17,8,6,2
19	7749955	.	C	A	.	PASS	DP=67;SOMATIC;SS=2;SSC=27;GPV=1;SPV=0.0016127;ANN=A|intergenic_region|MODIFIER|Slc22a19-Slc22a26|ENSMUSG00000024757-ENSMUSG00000053303|intergenic_region|ENSMUSG00000024757-ENSMUSG00000053303|||n.7749955C>A||||||	GT:GQ:DP:RD:AD:FREQ:DP4	0/0:.:35:35:0:0%:18,17,0,0	0/1:.:32:24:8:25%:17,7,4,4
19	9139366	.	G	A	.	PASS	DP=84;SOMATIC;SS=2;SSC=31;GPV=1;SPV=0.00069443;ANN=A|upstream_gene_variant|MODIFIER|Asrgl1|ENSMUSG00000024654|transcript|ENSMUST00000049948.5|protein_coding||c.-3812C>T|||||3730|,A|upstream_gene_variant|MODIFIER|Asrgl1|ENSMUSG00000024654|transcript|ENSMUST00000150353.1|processed_transcript||n.-3835C>T|||||3835|,A|intron_variant|MODIFIER|Gm9750|ENSMUSG00000024658|transcript|ENSMUST00000142025.1|processed_transcript|2/5|n.444+2856G>A||||||	GT:GQ:DP:RD:AD:FREQ:DP4	0/0:.:41:41:0:0%:22,19,0,0	0/1:.:43:33:10:23.26%:23,10,9,1
2	3110298	.	T	C	.	PASS	DP=61;SOMATIC;SS=2;SSC=20;GPV=1;SPV=0.0097922;ANN=C|upstream_gene_variant|MODIFIER|Fam171a1|ENSMUSG00000050530|transcript|ENSMUST00000072955.11|protein_coding||c.-76175T>C|||||3926|,C|intergenic_region|MODIFIER|Gm27306-Fam171a1|ENSMUSG00000099154-ENSMUSG00000050530|intergenic_region|ENSMUSG00000099154-ENSMUSG00000050530|||n.3110298T>C||||||	GT:GQ:DP:RD:AD:FREQ:DP4	0/0:.:28:28:0:0%:13,15,0,0	0/1:.:33:26:7:21.21%:17,9,6,1
2	3378781	.	G	A	.	PASS	DP=70;SOMATIC;SS=2;SSC=20;GPV=1;SPV=0.0084472;ANN=A|intron_variant|MODIFIER|Olah|ENSMUSG00000026645|transcript|ENSMUST00000194918.5|protein_coding|1/8|c.-319-12181C>T||||||	GT:GQ:DP:RD:AD:FREQ:DP4	0/0:.:37:37:0:0%:17,20,0,0	0/1:.:33:27:6:18.18%:15,12,2,4
2	5831156	.	C	A	.	PASS	DP=64;SOMATIC;SS=2;SSC=16;GPV=1;SPV=0.02165;ANN=A|intron_variant|MODIFIER|Cdc123|ENSMUSG00000039128|transcript|ENSMUST00000043864.8|protein_coding|4/12|c.237+1925G>T||||||,A|intron_variant|MODIFIER|Cdc123|ENSMUSG00000039128|transcript|ENSMUST00000124287.7|retained_intron|1/5|n.103+1925G>T||||||,A|intron_variant|MODIFIER|Cdc123|ENSMUSG00000039128|transcript|ENSMUST00000152519.7|retained_intron|4/6|n.270+1925G>T||||||,A|intron_variant|MODIFIER|Cdc123|ENSMUSG00000039128|transcript|ENSMUST00000150876.1|processed_transcript|4/4|n.180+1925G>T||||||,A|intron_variant|MODIFIER|Cdc123|ENSMUSG00000039128|transcript|ENSMUST00000128467.3|protein_coding|2/5|c.54+1925G>T||||||WARNING_TRANSCRIPT_NO_START_CODON	GT:GQ:DP:RD:AD:FREQ:DP4	0/0:.:29:29:0:0%:17,12,0,0	0/1:.:35:29:6:17.14%:21,8,5,1
2	8181901	.	G	A	.	str10	DP=71;SOMATIC;SS=2;SSC=31;GPV=1;SPV=0.00075439;ANN=A|intergenic_region|MODIFIER|Gm13254-Gm24534|ENSMUSG00000083269-ENSMUSG00000088574|intergenic_region|ENSMUSG00000083269-ENSMUSG00000088574|||n.8181901G>A||||||	GT:GQ:DP:RD:AD:FREQ:DP4	0/0:.:34:34:0:0%:20,14,0,0	0/1:.:37:27:10:27.03%:19,8,10,0
2	8181906	.	A	G	.	str10	DP=67;SOMATIC;SS=2;SSC=28;GPV=1;SPV=0.0014046;ANN=G|intergenic_region|MODIFIER|Gm13254-Gm24534|ENSMUSG00000083269-ENSMUSG00000088574|intergenic_region|ENSMUSG00000083269-ENSMUSG00000088574|||n.8181906A>G||||||	GT:GQ:DP:RD:AD:FREQ:DP4	0/0:.:30:30:0:0%:17,13,0,0	0/1:.:37:27:10:27.03%:19,8,10,0
2	10112276	.	C	T	.	str10	DP=68;SOMATIC;SS=2;SSC=37;GPV=1;SPV=0.00017189;ANN=T|intron_variant|MODIFIER|Itih2|ENSMUSG00000037254|transcript|ENSMUST00000042290.13|protein_coding|9/20|c.997-1713G>A||||||,T|intron_variant|MODIFIER|Itih2|ENSMUSG00000037254|transcript|ENSMUST00000155809.8|protein_coding|10/12|c.997-1713G>A||||||WARNING_TRANSCRIPT_INCOMPLETE	GT:GQ:DP:RD:AD:FREQ:DP4	0/0:.:32:32:0:0%:14,18,0,0	0/1:.:36:24:12:33.33%:13,11,0,12
2	10112289	.	G	A	.	str10	DP=66;SOMATIC;SS=2;SSC=21;GPV=1;SPV=0.0069077;ANN=A|intron_variant|MODIFIER|Itih2|ENSMUSG00000037254|transcript|ENSMUST00000042290.13|protein_coding|9/20|c.997-1726C>T||||||,A|intron_variant|MODIFIER|Itih2|ENSMUSG00000037254|transcript|ENSMUST00000155809.8|protein_coding|10/12|c.997-1726C>T||||||WARNING_TRANSCRIPT_INCOMPLETE	GT:GQ:DP:RD:AD:FREQ:DP4	0/0:.:32:32:0:0%:12,20,0,0	0/1:.:34:27:7:20.59%:13,14,0,7
2	10112294	.	G	A	.	str10	DP=68;SOMATIC;SS=2;SSC=21;GPV=1;SPV=0.0069365;ANN=A|intron_variant|MODIFIER|Itih2|ENSMUSG00000037254|transcript|ENSMUST00000042290.13|protein_coding|9/20|c.997-1731C>T||||||,A|intron_variant|MODIFIER|Itih2|ENSMUSG00000037254|transcript|ENSMUST00000155809.8|protein_coding|10/12|c.997-1731C>T||||||WARNING_TRANSCRIPT_INCOMPLETE	GT:GQ:DP:RD:AD:FREQ:DP4	0/0:.:33:33:0:0%:13,20,0,0	0/1:.:35:28:7:20%:14,14,0,7
2	22095621	.	T	C	.	str10	DP=71;SOMATIC;SS=2;SSC=13;GPV=1;SPV=0.040247;ANN=C|intergenic_region|MODIFIER|Gm13337-Myo3a|ENSMUSG00000081467-ENSMUSG00000025716|intergenic_region|ENSMUSG00000081467-ENSMUSG00000025716|||n.22095621T>C||||||	GT:GQ:DP:RD:AD:FREQ:DP4	0/0:.:25:25:0:0%:10,15,0,0	0/1:.:46:39:7:15.22%:27,12,7,0
2	23290961	.	G	T	.	str10	DP=60;SOMATIC;SS=2;SSC=15;GPV=1;SPV=0.026864;ANN=T|intergenic_region|MODIFIER|4931423N10Rik-Nxph2|ENSMUSG00000026774-ENSMUSG00000069132|intergenic_region|ENSMUSG00000026774-ENSMUSG00000069132|||n.23290961G>T||||||	GT:GQ:DP:RD:AD:FREQ:DP4	0/0:.:26:26:0:0%:9,17,0,0	0/1:.:34:28:6:17.65%:17,11,6,0
2	36365270	.	G	A	.	str10	DP=77;SOMATIC;SS=2;SSC=14;GPV=1;SPV=0.03572;ANN=A|intergenic_region|MODIFIER|Olfr337-ps1-Olfr338|ENSMUSG00000080936-ENSMUSG00000068950|intergenic_region|ENSMUSG00000080936-ENSMUSG00000068950|||n.36365270G>A||||||	GT:GQ:DP:RD:AD:FREQ:DP4	0/0:.:28:28:0:0%:15,13,0,0	0/1:.:49:42:7:14.29%:27,15,7,0
2	38751262	.	C	G	.	PASS	DP=91;SOMATIC;SS=2;SSC=24;GPV=1;SPV=0.0037235;ANN=G|intron_variant|MODIFIER|Nr6a1|ENSMUSG00000063972|transcript|ENSMUST00000076275.10|protein_coding|4/10|c.431-2371G>C||||||,G|intron_variant|MODIFIER|Nr6a1|ENSMUSG00000063972|transcript|ENSMUST00000112877.7|protein_coding|5/11|c.431-2371G>C||||||,G|intron_variant|MODIFIER|Nr6a1|ENSMUSG00000063972|transcript|ENSMUST00000142113.7|protein_coding|2/5|c.260-2371G>C||||||WARNING_TRANSCRIPT_NO_STOP_CODON,G|intron_variant|MODIFIER|Nr6a1|ENSMUSG00000063972|transcript|ENSMUST00000156301.7|processed_transcript|2/3|n.321-2371G>C||||||,G|intron_variant|MODIFIER|Nr6a1|ENSMUSG00000063972|transcript|ENSMUST00000203202.1|retained_intron|1/2|n.3580-2371G>C||||||,G|intron_variant|MODIFIER|Nr6a1|ENSMUSG00000063972|transcript|ENSMUST00000168098.7|protein_coding|2/8|c.260-2371G>C||||||,G|intron_variant|MODIFIER|Nr6a1|ENSMUSG00000063972|transcript|ENSMUST00000132636.7|processed_transcript|2/4|n.281-2371G>C||||||,G|intron_variant|MODIFIER|Nr6a1|ENSMUSG00000063972|transcript|ENSMUST00000142130.1|protein_coding|3/5|c.386-2371G>C||||||WARNING_TRANSCRIPT_INCOMPLETE	GT:GQ:DP:RD:AD:FREQ:DP4	0/0:.:37:37:0:0%:19,18,0,0	0/1:.:54:44:10:18.52%:32,12,5,5
2	39808370	.	C	T	.	str10	DP=77;SOMATIC;SS=2;SSC=20;GPV=1;SPV=0.0098053;ANN=T|intergenic_region|MODIFIER|Gm43970-Gm13453|ENSMUSG00000107699-ENSMUSG00000083240|intergenic_region|ENSMUSG00000107699-ENSMUSG00000083240|||n.39808370C>T||||||	GT:GQ:DP:RD:AD:FREQ:DP4	0/0:.:40:40:0:0%:19,21,0,0	0/1:.:37:31:6:16.22%:19,12,6,0
2	39808374	.	A	G	.	str10	DP=74;SOMATIC;SS=2;SSC=20;GPV=1;SPV=0.008762;ANN=G|intergenic_region|MODIFIER|Gm43970-Gm13453|ENSMUSG00000107699-ENSMUSG00000083240|intergenic_region|ENSMUSG00000107699-ENSMUSG00000083240|||n.39808374A>G||||||	GT:GQ:DP:RD:AD:FREQ:DP4	0/0:.:39:39:0:0%:19,20,0,0	0/1:.:35:29:6:17.14%:18,11,6,0
2	50998896	.	T	C	.	str10	DP=66;SOMATIC;SS=2;SSC=19;GPV=1;SPV=0.011898;ANN=C|intergenic_region|MODIFIER|Gm13498-Rnd3|ENSMUSG00000083270-ENSMUSG00000017144|intergenic_region|ENSMUSG00000083270-ENSMUSG00000017144|||n.50998896T>C||||||	GT:GQ:DP:RD:AD:FREQ:DP4	0/0:.:37:37:0:0%:15,22,0,0	0/1:.:29:23:5:17.86%:9,14,0,5
2	56036655	.	C	T	.	PASS	DP=51;SOMATIC;SS=2;SSC=17;GPV=1;SPV=0.016436;ANN=T|upstream_gene_variant|MODIFIER|Gm13518|ENSMUSG00000082142|transcript|ENSMUST00000120018.1|processed_pseudogene||n.-3198C>T|||||3198|,T|intergenic_region|MODIFIER|Gm13615-Gm13518|ENSMUSG00000082499-ENSMUSG00000082142|intergenic_region|ENSMUSG00000082499-ENSMUSG00000082142|||n.56036655C>T||||||	GT:GQ:DP:RD:AD:FREQ:DP4	0/0:.:24:24:0:0%:18,6,0,0	0/1:.:27:21:6:22.22%:16,5,5,1
2	57754358	.	A	C	.	str10	DP=42;SOMATIC;SS=2;SSC=18;GPV=1;SPV=0.013669;ANN=C|intergenic_region|MODIFIER|Gm25388-RP23-441D24.1|ENSMUSG00000087964-ENSMUSG00000110205|intergenic_region|ENSMUSG00000087964-ENSMUSG00000110205|||n.57754358A>C||||||	GT:GQ:DP:RD:AD:FREQ:DP4	0/0:.:23:23:0:0%:11,12,0,0	0/1:.:19:14:5:26.32%:3,11,5,0
2	64474778	.	A	G	.	PASS	DP=63;SOMATIC;SS=2;SSC=29;GPV=1;SPV=0.0011083;ANN=G|non_coding_transcript_exon_variant|MODIFIER|Gm13577|ENSMUSG00000082127|transcript|ENSMUST00000121365.2|processed_pseudogene|1/1|n.172T>C||||||	GT:GQ:DP:RD:AD:FREQ:DP4	0/0:.:34:34:0:0%:12,22,0,0	0/1:.:29:21:8:27.59%:15,6,4,4
2	68556348	.	G	A	.	PASS	DP=59;SOMATIC;SS=2;SSC=22;GPV=1;SPV=0.0052601;ANN=A|downstream_gene_variant|MODIFIER|Gm13597|ENSMUSG00000075312|transcript|ENSMUST00000121239.1|processed_pseudogene||n.*1419G>A|||||1419|,A|intergenic_region|MODIFIER|Gm13597-4933409G03Rik|ENSMUSG00000075312-ENSMUSG00000053896|intergenic_region|ENSMUSG00000075312-ENSMUSG00000053896|||n.68556348G>A||||||	GT:GQ:DP:RD:AD:FREQ:DP4	0/0:.:37:37:0:0%:22,15,0,0	0/1:.:22:17:5:22.73%:9,8,2,3
2	68556354	.	T	A	.	PASS	DP=59;SOMATIC;SS=2;SSC=23;GPV=1;SPV=0.0040646;ANN=A|downstream_gene_variant|MODIFIER|Gm13597|ENSMUSG00000075312|transcript|ENSMUST00000121239.1|processed_pseudogene||n.*1425T>A|||||1425|,A|intergenic_region|MODIFIER|Gm13597-4933409G03Rik|ENSMUSG00000075312-ENSMUSG00000053896|intergenic_region|ENSMUSG00000075312-ENSMUSG00000053896|||n.68556354T>A||||||	GT:GQ:DP:RD:AD:FREQ:DP4	0/0:.:38:38:0:0%:23,15,0,0	0/1:.:21:16:5:23.81%:8,8,2,3
2	86649965	.	A	T	.	PASS	DP=66;SOMATIC;SS=2;SSC=23;GPV=1;SPV=0.004756;ANN=T|intergenic_region|MODIFIER|Olfr1084-Olfr1085|ENSMUSG00000075177-ENSMUSG00000075176|intergenic_region|ENSMUSG00000075177-ENSMUSG00000075176|||n.86649965A>T||||||	GT:GQ:DP:RD:AD:FREQ:DP4	0/0:.:42:42:0:0%:21,21,0,0	0/1:.:24:19:5:20.83%:13,6,4,1
2	98208606	.	C	T	.	PASS	DP=82;SOMATIC;SS=2;SSC=19;GPV=1;SPV=0.010962;ANN=T|intergenic_region|MODIFIER|Gm13803-Gm13804|ENSMUSG00000082820-ENSMUSG00000080802|intergenic_region|ENSMUSG00000082820-ENSMUSG00000080802|||n.98208606C>T||||||	GT:GQ:DP:RD:AD:FREQ:DP4	0/0:.:42:42:0:0%:21,21,0,0	0/1:.:40:34:6:15%:23,11,1,5
2	99052065	.	G	C	.	PASS	DP=68;SOMATIC;SS=2;SSC=18;GPV=1;SPV=0.014386;ANN=C|intergenic_region|MODIFIER|Gm10800-Gm29235|ENSMUSG00000075014-ENSMUSG00000101186|intergenic_region|ENSMUSG00000075014-ENSMUSG00000101186|||n.99052065G>C||||||	GT:GQ:DP:RD:AD:FREQ:DP4	0/0:.:24:24:0:0%:14,10,0,0	0/1:.:44:35:9:20.45%:24,11,7,2
2	104601118	.	G	A	.	str10	DP=78;SOMATIC;SS=2;SSC=26;GPV=1;SPV=0.0020857;ANN=A|intron_variant|MODIFIER|Cstf3|ENSMUSG00000027176|transcript|ENSMUST00000028599.7|protein_coding|1/20|c.28-7753G>A||||||,A|intron_variant|MODIFIER|Cstf3|ENSMUSG00000027176|transcript|ENSMUST00000122900.1|retained_intron|1/2|n.172-7753G>A||||||,A|intron_variant|MODIFIER|Cstf3|ENSMUSG00000027176|transcript|ENSMUST00000137961.1|retained_intron|1/1|n.86-7753G>A||||||	GT:GQ:DP:RD:AD:FREQ:DP4	0/0:.:40:40:0:0%:13,27,0,0	0/1:.:38:30:8:21.05%:18,12,8,0
2	104601151	.	C	T	.	str10	DP=73;SOMATIC;SS=2;SSC=28;GPV=1;SPV=0.0012814;ANN=T|intron_variant|MODIFIER|Cstf3|ENSMUSG00000027176|transcript|ENSMUST00000028599.7|protein_coding|1/20|c.28-7720C>T||||||,T|intron_variant|MODIFIER|Cstf3|ENSMUSG00000027176|transcript|ENSMUST00000122900.1|retained_intron|1/2|n.172-7720C>T||||||,T|intron_variant|MODIFIER|Cstf3|ENSMUSG00000027176|transcript|ENSMUST00000137961.1|retained_intron|1/1|n.86-7720C>T||||||	GT:GQ:DP:RD:AD:FREQ:DP4	0/0:.:36:36:0:0%:10,26,0,0	0/1:.:37:28:9:24.32%:17,11,9,0
2	104601248	.	C	T	.	PASS	DP=66;SOMATIC;SS=2;SSC=27;GPV=1;SPV=0.0018313;ANN=T|intron_variant|MODIFIER|Cstf3|ENSMUSG00000027176|transcript|ENSMUST00000028599.7|protein_coding|1/20|c.28-7623C>T||||||,T|intron_variant|MODIFIER|Cstf3|ENSMUSG00000027176|transcript|ENSMUST00000122900.1|retained_intron|1/2|n.172-7623C>T||||||,T|intron_variant|MODIFIER|Cstf3|ENSMUSG00000027176|transcript|ENSMUST00000137961.1|retained_intron|1/1|n.86-7623C>T||||||	GT:GQ:DP:RD:AD:FREQ:DP4	0/0:.:34:34:0:0%:13,21,0,0	0/1:.:32:24:8:25%:13,11,3,5
2	104601272	.	A	C	.	PASS	DP=59;SOMATIC;SS=2;SSC=24;GPV=1;SPV=0.0034707;ANN=C|intron_variant|MODIFIER|Cstf3|ENSMUSG00000027176|transcript|ENSMUST00000028599.7|protein_coding|1/20|c.28-7599A>C||||||,C|intron_variant|MODIFIER|Cstf3|ENSMUSG00000027176|transcript|ENSMUST00000122900.1|retained_intron|1/2|n.172-7599A>C||||||,C|intron_variant|MODIFIER|Cstf3|ENSMUSG00000027176|transcript|ENSMUST00000137961.1|retained_intron|1/1|n.86-7599A>C||||||	GT:GQ:DP:RD:AD:FREQ:DP4	0/0:.:31:31:0:0%:15,16,0,0	0/1:.:28:21:7:25%:11,10,1,6
2	107917815	.	G	T	.	PASS	DP=76;SOMATIC;SS=2;SSC=19;GPV=1;SPV=0.0109;ANN=T|intergenic_region|MODIFIER|Gm23439-Gm23749|ENSMUSG00000077480-ENSMUSG00000077411|intergenic_region|ENSMUSG00000077480-ENSMUSG00000077411|||n.107917815G>T||||||	GT:GQ:DP:RD:AD:FREQ:DP4	0/0:.:44:44:0:0%:29,15,0,0	0/1:.:32:27:5:15.62%:16,11,2,3
2	124875942	.	G	A	.	PASS	DP=86;SOMATIC;SS=2;SSC=37;GPV=1;SPV=0.00017954;ANN=A|intergenic_region|MODIFIER|Gm13994-Slc24a5|ENSMUSG00000087450-ENSMUSG00000035183|intergenic_region|ENSMUSG00000087450-ENSMUSG00000035183|||n.124875942G>A||||||	GT:GQ:DP:RD:AD:FREQ:DP4	0/0:.:47:47:0:0%:22,25,0,0	0/1:.:39:29:10:25.64%:21,8,5,5
2	140471532	.	T	A	.	PASS	DP=73;SOMATIC;SS=2;SSC=21;GPV=1;SPV=0.0073607;ANN=A|intron_variant|MODIFIER|Macrod2|ENSMUSG00000068205|transcript|ENSMUST00000110064.7|protein_coding|3/18|c.271+18846T>A||||||,A|intron_variant|MODIFIER|Macrod2|ENSMUSG00000068205|transcript|ENSMUST00000138485.7|retained_intron|3/3|n.514+18846T>A||||||,A|intron_variant|MODIFIER|Macrod2|ENSMUSG00000068205|transcript|ENSMUST00000150460.7|processed_transcript|3/3|n.505+18846T>A||||||,A|intron_variant|MODIFIER|Macrod2|ENSMUSG00000068205|transcript|ENSMUST00000154505.7|processed_transcript|3/4|n.491+18846T>A||||||,A|intron_variant|MODIFIER|Macrod2|ENSMUSG00000068205|transcript|ENSMUST00000078027.11|protein_coding|3/17|c.271+18846T>A||||||,A|intron_variant|MODIFIER|Macrod2|ENSMUSG00000068205|transcript|ENSMUST00000110067.7|protein_coding|3/16|c.271+18846T>A||||||,A|intron_variant|MODIFIER|Macrod2|ENSMUSG00000068205|transcript|ENSMUST00000110063.7|protein_coding|3/3|c.271+18846T>A||||||	GT:GQ:DP:RD:AD:FREQ:DP4	0/0:.:21:21:0:0%:9,12,0,0	0/1:.:52:39:13:25%:29,10,6,7
2	181921103	.	T	C	.	str10	DP=85;SOMATIC;SS=2;SSC=21;GPV=1;SPV=0.0076476;ANN=C|intergenic_region|MODIFIER|Gm5466-Gm14496|ENSMUSG00000083397-ENSMUSG00000098505|intergenic_region|ENSMUSG00000083397-ENSMUSG00000098505|||n.181921103T>C||||||	GT:GQ:DP:RD:AD:FREQ:DP4	0/0:.:31:31:0:0%:14,17,0,0	0/1:.:54:44:10:18.52%:32,12,10,0
3	3058334	.	T	A	.	PASS	DP=66;SOMATIC;SS=2;SSC=22;GPV=1;SPV=0.0053138;ANN=A|intergenic_region|MODIFIER|Gm27460-Gm37338|ENSMUSG00000098307-ENSMUSG00000103416|intergenic_region|ENSMUSG00000098307-ENSMUSG00000103416|||n.3058334T>A||||||	GT:GQ:DP:RD:AD:FREQ:DP4	0/0:.:25:25:0:0%:13,12,0,0	0/1:.:41:31:10:24.39%:16,15,9,1
3	3151478	.	G	C	.	PASS	DP=81;SOMATIC;SS=2;SSC=17;GPV=1;SPV=0.016164;ANN=C|intergenic_region|MODIFIER|Gm27460-Gm37338|ENSMUSG00000098307-ENSMUSG00000103416|intergenic_region|ENSMUSG00000098307-ENSMUSG00000103416|||n.3151478G>C||||||	GT:GQ:DP:RD:AD:FREQ:DP4	0/0:.:39:39:0:0%:28,11,0,0	0/1:.:42:36:6:14.29%:18,18,5,1
3	3151487	.	A	C	.	PASS	DP=79;SOMATIC;SS=2;SSC=19;GPV=1;SPV=0.011738;ANN=C|intergenic_region|MODIFIER|Gm27460-Gm37338|ENSMUSG00000098307-ENSMUSG00000103416|intergenic_region|ENSMUSG00000098307-ENSMUSG00000103416|||n.3151487A>C||||||	GT:GQ:DP:RD:AD:FREQ:DP4	0/0:.:40:40:0:0%:29,11,0,0	0/1:.:39:33:6:15.38%:18,15,5,1
3	9791923	.	T	C	.	str10	DP=74;SOMATIC;SS=2;SSC=27;GPV=1;SPV=0.0017732;ANN=C|intron_variant|MODIFIER|Pag1|ENSMUSG00000027508|transcript|ENSMUST00000108384.8|protein_coding|1/7|c.-150-39437A>G||||||,C|intron_variant|MODIFIER|Pag1|ENSMUSG00000027508|transcript|ENSMUST00000161949.7|protein_coding|1/8|c.-209-4603A>G||||||,C|intron_variant|MODIFIER|Pag1|ENSMUSG00000027508|transcript|ENSMUST00000163022.1|retained_intron|1/2|n.154-4603A>G||||||	GT:GQ:DP:RD:AD:FREQ:DP4	0/0:.:28:28:0:0%:12,16,0,0	0/1:.:46:34:12:26.09%:19,15,11,1
3	9792024	.	C	A	.	PASS	DP=76;SOMATIC;SS=2;SSC=34;GPV=1;SPV=0.00035646;ANN=A|intron_variant|MODIFIER|Pag1|ENSMUSG00000027508|transcript|ENSMUST00000108384.8|protein_coding|1/7|c.-150-39538G>T||||||,A|intron_variant|MODIFIER|Pag1|ENSMUSG00000027508|transcript|ENSMUST00000161949.7|protein_coding|1/8|c.-209-4704G>T||||||,A|intron_variant|MODIFIER|Pag1|ENSMUSG00000027508|transcript|ENSMUST00000163022.1|retained_intron|1/2|n.154-4704G>T||||||	GT:GQ:DP:RD:AD:FREQ:DP4	0/0:.:34:34:0:0%:15,19,0,0	0/1:.:42:30:12:28.57%:17,13,6,6
3	9792030	.	G	C	.	PASS	DP=75;SOMATIC;SS=2;SSC=32;GPV=1;SPV=0.00050392;ANN=C|intron_variant|MODIFIER|Pag1|ENSMUSG00000027508|transcript|ENSMUST00000108384.8|protein_coding|1/7|c.-150-39544C>G||||||,C|intron_variant|MODIFIER|Pag1|ENSMUSG00000027508|transcript|ENSMUST00000161949.7|protein_coding|1/8|c.-209-4710C>G||||||,C|intron_variant|MODIFIER|Pag1|ENSMUSG00000027508|transcript|ENSMUST00000163022.1|retained_intron|1/2|n.154-4710C>G||||||	GT:GQ:DP:RD:AD:FREQ:DP4	0/0:.:32:32:0:0%:15,17,0,0	0/1:.:43:30:12:28.57%:16,14,5,7
3	9792034	.	C	T	.	PASS	DP=79;SOMATIC;SS=2;SSC=33;GPV=1;SPV=0.00041185;ANN=T|intron_variant|MODIFIER|Pag1|ENSMUSG00000027508|transcript|ENSMUST00000108384.8|protein_coding|1/7|c.-150-39548G>A||||||,T|intron_variant|MODIFIER|Pag1|ENSMUSG00000027508|transcript|ENSMUST00000161949.7|protein_coding|1/8|c.-209-4714G>A||||||,T|intron_variant|MODIFIER|Pag1|ENSMUSG00000027508|transcript|ENSMUST00000163022.1|retained_intron|1/2|n.154-4714G>A||||||	GT:GQ:DP:RD:AD:FREQ:DP4	0/0:.:35:35:0:0%:16,19,0,0	0/1:.:44:32:12:27.27%:20,12,4,8
3	12109532	.	G	A	.	PASS	DP=63;SOMATIC;SS=2;SSC=19;GPV=1;SPV=0.010836;ANN=A|intergenic_region|MODIFIER|Gm10745-Gm37996|ENSMUSG00000104015-ENSMUSG00000103339|intergenic_region|ENSMUSG00000104015-ENSMUSG00000103339|||n.12109532G>A||||||	GT:GQ:DP:RD:AD:FREQ:DP4	0/0:.:32:32:0:0%:13,19,0,0	0/1:.:31:25:6:19.35%:20,5,3,3
3	12126946	.	A	G	.	str10	DP=80;SOMATIC;SS=2;SSC=18;GPV=1;SPV=0.013504;ANN=G|intergenic_region|MODIFIER|Gm10745-Gm37996|ENSMUSG00000104015-ENSMUSG00000103339|intergenic_region|ENSMUSG00000104015-ENSMUSG00000103339|||n.12126946A>G||||||	GT:GQ:DP:RD:AD:FREQ:DP4	0/0:.:45:45:0:0%:24,21,0,0	0/1:.:35:30:5:14.29%:26,4,5,0
3	14396194	.	G	T	.	PASS	DP=76;SOMATIC;SS=2;SSC=16;GPV=1;SPV=0.021355;ANN=T|intergenic_region|MODIFIER|Gm37358-Gm8955|ENSMUSG00000103626-ENSMUSG00000098036|intergenic_region|ENSMUSG00000103626-ENSMUSG00000098036|||n.14396194G>T||||||	GT:GQ:DP:RD:AD:FREQ:DP4	0/0:.:25:25:0:0%:15,10,0,0	0/1:.:51:42:9:17.65%:25,17,2,7
3	14668596	.	G	T	.	PASS	DP=68;SOMATIC;SS=2;SSC=21;GPV=1;SPV=0.0067269;ANN=T|intergenic_region|MODIFIER|Car13-Gm5843|ENSMUSG00000027555-ENSMUSG00000084092|intergenic_region|ENSMUSG00000027555-ENSMUSG00000084092|||n.14668596G>T||||||	GT:GQ:DP:RD:AD:FREQ:DP4	0/0:.:37:37:0:0%:20,17,0,0	0/1:.:31:25:6:19.35%:15,10,5,1
3	16991581	.	G	A	.	PASS	DP=72;SOMATIC;SS=2;SSC=41;GPV=1;SPV=6.4037e-05;ANN=A|intergenic_region|MODIFIER|Gm26485-Gm5283|ENSMUSG00000088644-ENSMUSG00000095827|intergenic_region|ENSMUSG00000088644-ENSMUSG00000095827|||n.16991581G>A||||||	GT:GQ:DP:RD:AD:FREQ:DP4	0/0:.:39:39:0:0%:20,19,0,0	0/1:.:33:22:11:33.33%:12,10,6,5
3	16991593	.	G	A	.	PASS	DP=67;SOMATIC;SS=2;SSC=21;GPV=1;SPV=0.0073779;ANN=A|intergenic_region|MODIFIER|Gm26485-Gm5283|ENSMUSG00000088644-ENSMUSG00000095827|intergenic_region|ENSMUSG00000088644-ENSMUSG00000095827|||n.16991593G>A||||||	GT:GQ:DP:RD:AD:FREQ:DP4	0/0:.:36:36:0:0%:18,18,0,0	0/1:.:31:25:6:19.35%:14,11,1,5
3	19934802	.	A	G	.	PASS	DP=101;SOMATIC;SS=2;SSC=15;GPV=1;SPV=0.025619;ANN=G|non_coding_transcript_exon_variant|MODIFIER|Gm17771|ENSMUSG00000104031|transcript|ENSMUST00000194477.1|processed_pseudogene|1/1|n.561A>G||||||	GT:GQ:DP:RD:AD:FREQ:DP4	0/0:.:45:45:0:0%:25,20,0,0	0/1:.:56:50:6:10.71%:24,26,3,3
3	22434995	.	A	T	.	PASS	DP=47;SOMATIC;SS=2;SSC=22;GPV=1;SPV=0.0055856;ANN=T|intergenic_region|MODIFIER|Gm26354-Spin3-ps|ENSMUSG00000088846-ENSMUSG00000103801|intergenic_region|ENSMUSG00000088846-ENSMUSG00000103801|||n.22434995A>T||||||	GT:GQ:DP:RD:AD:FREQ:DP4	0/0:.:29:29:0:0%:15,14,0,0	0/1:.:18:13:5:27.78%:8,5,4,1
3	27019094	.	T	A	.	PASS	DP=57;SOMATIC;SS=2;SSC=21;GPV=1;SPV=0.0063445;ANN=A|intergenic_region|MODIFIER|Gm37659-Gm44464|ENSMUSG00000103712-ENSMUSG00000105670|intergenic_region|ENSMUSG00000103712-ENSMUSG00000105670|||n.27019094T>A||||||	GT:GQ:DP:RD:AD:FREQ:DP4	0/0:.:31:31:0:0%:16,15,0,0	0/1:.:26:20:6:23.08%:13,7,5,1
3	28154663	.	G	A	.	PASS	DP=65;SOMATIC;SS=2;SSC=20;GPV=1;SPV=0.0089139;ANN=A|intergenic_region|MODIFIER|Pld1-RP23-145M5.3|ENSMUSG00000027695-ENSMUSG00000109716|intergenic_region|ENSMUSG00000027695-ENSMUSG00000109716|||n.28154663G>A||||||	GT:GQ:DP:RD:AD:FREQ:DP4	0/0:.:34:34:0:0%:11,23,0,0	0/1:.:31:25:6:19.35%:14,11,5,1
3	28154671	.	C	G	.	PASS	DP=60;SOMATIC;SS=2;SSC=18;GPV=1;SPV=0.014707;ANN=G|intergenic_region|MODIFIER|Pld1-RP23-145M5.3|ENSMUSG00000027695-ENSMUSG00000109716|intergenic_region|ENSMUSG00000027695-ENSMUSG00000109716|||n.28154671C>G||||||	GT:GQ:DP:RD:AD:FREQ:DP4	0/0:.:29:29:0:0%:8,21,0,0	0/1:.:31:25:6:19.35%:14,11,5,1
3	32175265	.	T	C	.	PASS	DP=88;SOMATIC;SS=2;SSC=38;GPV=1;SPV=0.00014581;ANN=C|intron_variant|MODIFIER|Kcnmb2|ENSMUSG00000037610|transcript|ENSMUST00000119310.7|protein_coding|2/4|c.57-3566T>C||||||,C|intron_variant|MODIFIER|Kcnmb2|ENSMUSG00000037610|transcript|ENSMUST00000119970.7|protein_coding|3/5|c.57-3566T>C||||||,C|intron_variant|MODIFIER|Kcnmb2|ENSMUSG00000037610|transcript|ENSMUST00000194796.1|protein_coding|1/1|c.56+19096T>C||||||,C|intron_variant|MODIFIER|Kcnmb2|ENSMUSG00000037610|transcript|ENSMUST00000192429.5|protein_coding|3/5|c.57-3566T>C||||||,C|intron_variant|MODIFIER|Kcnmb2|ENSMUSG00000037610|transcript|ENSMUST00000191869.5|protein_coding|2/5|c.57-3566T>C||||||,C|intron_variant|MODIFIER|Kcnmb2|ENSMUSG00000037610|transcript|ENSMUST00000178668.1|protein_coding|4/6|c.57-3566T>C||||||	GT:GQ:DP:RD:AD:FREQ:DP4	0/0:.:38:38:0:0%:16,22,0,0	0/1:.:50:36:14:28%:25,11,9,5
3	33326392	.	A	T	.	PASS	DP=76;SOMATIC;SS=2;SSC=22;GPV=1;SPV=0.0061518;ANN=T|intergenic_region|MODIFIER|Gm37031-Gm24780|ENSMUSG00000104384-ENSMUSG00000088260|intergenic_region|ENSMUSG00000104384-ENSMUSG00000088260|||n.33326392A>T||||||	GT:GQ:DP:RD:AD:FREQ:DP4	0/0:.:42:42:0:0%:28,14,0,0	0/1:.:34:28:6:17.65%:22,6,4,2
3	33326395	.	G	T	.	PASS	DP=77;SOMATIC;SS=2;SSC=21;GPV=1;SPV=0.0068461;ANN=T|intergenic_region|MODIFIER|Gm37031-Gm24780|ENSMUSG00000104384-ENSMUSG00000088260|intergenic_region|ENSMUSG00000104384-ENSMUSG00000088260|||n.33326395G>T||||||	GT:GQ:DP:RD:AD:FREQ:DP4	0/0:.:42:42:0:0%:26,16,0,0	0/1:.:35:29:6:17.14%:22,7,4,2
3	38727612	.	G	A	.	str10	DP=68;SOMATIC;SS=2;SSC=29;GPV=1;SPV=0.0010644;ANN=A|intergenic_region|MODIFIER|Gm43538-C230034O21Rik|ENSMUSG00000106168-ENSMUSG00000086181|intergenic_region|ENSMUSG00000106168-ENSMUSG00000086181|||n.38727612G>A||||||	GT:GQ:DP:RD:AD:FREQ:DP4	0/0:.:34:34:0:0%:17,17,0,0	0/1:.:34:25:9:26.47%:19,6,9,0
3	38727716	.	G	A	.	str10	DP=70;SOMATIC;SS=2;SSC=23;GPV=1;SPV=0.0044876;ANN=A|intergenic_region|MODIFIER|Gm43538-C230034O21Rik|ENSMUSG00000106168-ENSMUSG00000086181|intergenic_region|ENSMUSG00000106168-ENSMUSG00000086181|||n.38727716G>A||||||	GT:GQ:DP:RD:AD:FREQ:DP4	0/0:.:36:36:0:0%:22,14,0,0	0/1:.:34:27:7:20.59%:19,8,0,7
3	43541790	.	T	G	.	str10	DP=77;SOMATIC;SS=2;SSC=37;GPV=1;SPV=0.00019906;ANN=G|intergenic_region|MODIFIER|Gm18865-Gm36976|ENSMUSG00000102334-ENSMUSG00000104303|intergenic_region|ENSMUSG00000102334-ENSMUSG00000104303|||n.43541790T>G||||||	GT:GQ:DP:RD:AD:FREQ:DP4	0/0:.:34:34:0:0%:24,10,0,0	0/1:.:43:30:13:30.23%:18,12,0,13
3	43541821	.	T	C	.	str10	DP=73;SOMATIC;SS=2;SSC=17;GPV=1;SPV=0.018525;ANN=C|intergenic_region|MODIFIER|Gm18865-Gm36976|ENSMUSG00000102334-ENSMUSG00000104303|intergenic_region|ENSMUSG00000102334-ENSMUSG00000104303|||n.43541821T>C||||||	GT:GQ:DP:RD:AD:FREQ:DP4	0/0:.:39:39:0:0%:28,11,0,0	0/1:.:34:29:5:14.71%:18,11,0,5
3	58910185	.	G	T	.	PASS	DP=73;SOMATIC;SS=2;SSC=26;GPV=1;SPV=0.0022131;ANN=T|intergenic_region|MODIFIER|Clrn1-Gm22491|ENSMUSG00000043850-ENSMUSG00000087815|intergenic_region|ENSMUSG00000043850-ENSMUSG00000087815|||n.58910185G>T||||||	GT:GQ:DP:RD:AD:FREQ:DP4	0/0:.:45:45:0:0%:24,21,0,0	0/1:.:28:22:6:21.43%:17,5,4,2
3	58910187	.	T	C	.	PASS	DP=71;SOMATIC;SS=2;SSC=26;GPV=1;SPV=0.0020668;ANN=C|intergenic_region|MODIFIER|Clrn1-Gm22491|ENSMUSG00000043850-ENSMUSG00000087815|intergenic_region|ENSMUSG00000043850-ENSMUSG00000087815|||n.58910187T>C||||||	GT:GQ:DP:RD:AD:FREQ:DP4	0/0:.:44:44:0:0%:25,19,0,0	0/1:.:27:21:6:22.22%:17,4,4,2
3	61734734	.	A	C	.	str10	DP=66;SOMATIC;SS=2;SSC=17;GPV=1;SPV=0.019153;ANN=C|intergenic_region|MODIFIER|Gm8349-Gm9700|ENSMUSG00000098208-ENSMUSG00000104489|intergenic_region|ENSMUSG00000098208-ENSMUSG00000104489|||n.61734734A>C||||||	GT:GQ:DP:RD:AD:FREQ:DP4	0/0:.:22:22:0:0%:10,12,0,0	0/1:.:44:35:9:20.45%:20,15,9,0
3	63217455	.	C	A	.	PASS	DP=71;SOMATIC;SS=2;SSC=18;GPV=1;SPV=0.0136;ANN=A|intergenic_region|MODIFIER|Gm8388-Mme|ENSMUSG00000102270-ENSMUSG00000027820|intergenic_region|ENSMUSG00000102270-ENSMUSG00000027820|||n.63217455C>A||||||	GT:GQ:DP:RD:AD:FREQ:DP4	0/0:.:35:35:0:0%:9,26,0,0	0/1:.:36:30:6:16.67%:18,12,5,1
3	70901917	.	A	G	.	PASS	DP=57;SOMATIC;SS=2;SSC=20;GPV=1;SPV=0.0081572;ANN=G|intergenic_region|MODIFIER|Gm6634-Gm8599|ENSMUSG00000097252-ENSMUSG00000102666|intergenic_region|ENSMUSG00000097252-ENSMUSG00000102666|||n.70901917A>G||||||	GT:GQ:DP:RD:AD:FREQ:DP4	0/0:.:30:30:0:0%:16,14,0,0	0/1:.:27:21:6:22.22%:14,7,5,1
3	91280464	.	A	T	.	PASS	DP=51;SOMATIC;SS=2;SSC=18;GPV=1;SPV=0.014324;ANN=T|intergenic_region|MODIFIER|9130204L05Rik-Gm23697|ENSMUSG00000091175-ENSMUSG00000077085|intergenic_region|ENSMUSG00000091175-ENSMUSG00000077085|||n.91280464A>T||||||	GT:GQ:DP:RD:AD:FREQ:DP4	0/0:.:28:28:0:0%:3,25,0,0	0/1:.:23:18:5:21.74%:8,10,2,3
3	94731640	.	G	C	.	str10	DP=80;SOMATIC;SS=2;SSC=14;GPV=1;SPV=0.035732;ANN=C|intron_variant|MODIFIER|Gm15264|ENSMUSG00000081355|transcript|ENSMUST00000118050.1|unprocessed_pseudogene|3/5|n.259+1320C>G||||||	GT:GQ:DP:RD:AD:FREQ:DP4	0/0:.:33:33:0:0%:16,17,0,0	0/1:.:47:41:6:12.77%:29,12,6,0
3	113091559	.	A	G	.	PASS	DP=67;SOMATIC;SS=2;SSC=15;GPV=1;SPV=0.027663;ANN=G|intergenic_region|MODIFIER|Gm38395-Amy2b|ENSMUSG00000105665-ENSMUSG00000083079|intergenic_region|ENSMUSG00000105665-ENSMUSG00000083079|||n.113091559A>G||||||	GT:GQ:DP:RD:AD:FREQ:DP4	0/0:.:29:29:0:0%:14,15,0,0	0/1:.:38:32:6:15.79%:19,13,2,4
3	115236832	.	A	G	.	str10	DP=71;SOMATIC;SS=2;SSC=17;GPV=1;SPV=0.016905;ANN=G|intergenic_region|MODIFIER|Gm18429-Gm22337|ENSMUSG00000106510-ENSMUSG00000088346|intergenic_region|ENSMUSG00000106510-ENSMUSG00000088346|||n.115236832A>G||||||	GT:GQ:DP:RD:AD:FREQ:DP4	0/0:.:30:30:0:0%:15,15,0,0	0/1:.:41:34:7:17.07%:21,13,7,0
3	117430567	.	G	A	.	str10	DP=38;SOMATIC;SS=2;SSC=23;GPV=1;SPV=0.004483;ANN=A|intergenic_region|MODIFIER|Plppr4-Plppr5|ENSMUSG00000044667-ENSMUSG00000033342|intergenic_region|ENSMUSG00000044667-ENSMUSG00000033342|||n.117430567G>A||||||	GT:GQ:DP:RD:AD:FREQ:DP4	0/0:.:21:21:0:0%:11,10,0,0	0/1:.:17:11:6:35.29%:5,6,0,6
3	119835882	.	C	T	.	str10	DP=41;SOMATIC;SS=2;SSC=17;GPV=1;SPV=0.016594;ANN=T|upstream_gene_variant|MODIFIER|Gm26137|ENSMUSG00000096196|transcript|ENSMUST00000116701.1|miRNA||n.-2022C>T|||||2022|,T|downstream_gene_variant|MODIFIER|Gm24744|ENSMUSG00000094593|transcript|ENSMUST00000116833.1|miRNA||n.*3825C>T|||||3825|,T|intergenic_region|MODIFIER|Gm24744-Gm26137|ENSMUSG00000094593-ENSMUSG00000096196|intergenic_region|ENSMUSG00000094593-ENSMUSG00000096196|||n.119835882C>T||||||	GT:GQ:DP:RD:AD:FREQ:DP4	0/0:.:19:19:0:0%:11,8,0,0	0/1:.:22:16:6:27.27%:14,2,6,0
3	124284443	.	G	C	.	str10	DP=46;SOMATIC;SS=2;SSC=20;GPV=1;SPV=0.0084829;ANN=C|intron_variant|MODIFIER|Gm43731|ENSMUSG00000104531|transcript|ENSMUST00000196150.1|lincRNA|1/2|n.163-16838G>C||||||	GT:GQ:DP:RD:AD:FREQ:DP4	0/0:.:27:27:0:0%:5,22,0,0	0/1:.:19:14:5:26.32%:5,9,0,5
3	135735614	.	C	T	.	PASS	DP=84;SOMATIC;SS=2;SSC=17;GPV=1;SPV=0.017366;ANN=T|intergenic_region|MODIFIER|Nfkb1-Slc39a8|ENSMUSG00000028163-ENSMUSG00000053897|intergenic_region|ENSMUSG00000028163-ENSMUSG00000053897|||n.135735614C>T||||||	GT:GQ:DP:RD:AD:FREQ:DP4	0/0:.:40:40:0:0%:24,16,0,0	0/1:.:44:38:6:13.64%:26,12,5,1
3	135781536	.	T	A	.	PASS	DP=82;SOMATIC;SS=2;SSC=18;GPV=1;SPV=0.012841;ANN=A|intergenic_region|MODIFIER|Nfkb1-Slc39a8|ENSMUSG00000028163-ENSMUSG00000053897|intergenic_region|ENSMUSG00000028163-ENSMUSG00000053897|||n.135781536T>A||||||	GT:GQ:DP:RD:AD:FREQ:DP4	0/0:.:41:41:0:0%:20,21,0,0	0/1:.:41:35:6:14.63%:26,9,2,4
3	137282272	.	T	G	.	str10	DP=43;SOMATIC;SS=2;SSC=15;GPV=1;SPV=0.027357;ANN=G|intergenic_region|MODIFIER|Gm26107-Gm567|ENSMUSG00000065906-ENSMUSG00000104610|intergenic_region|ENSMUSG00000065906-ENSMUSG00000104610|||n.137282272T>G||||||	GT:GQ:DP:RD:AD:FREQ:DP4	0/0:.:21:21:0:0%:12,9,0,0	0/1:.:22:17:5:22.73%:12,5,5,0
3	143211466	.	G	A	.	PASS	DP=60;SOMATIC;SS=2;SSC=19;GPV=1;SPV=0.012044;ANN=A|intergenic_region|MODIFIER|Gm43614-A830019L24Rik|ENSMUSG00000106052-ENSMUSG00000105923|intergenic_region|ENSMUSG00000106052-ENSMUSG00000105923|||n.143211466G>A||||||	GT:GQ:DP:RD:AD:FREQ:DP4	0/0:.:34:34:0:0%:13,21,0,0	0/1:.:26:21:5:19.23%:14,7,4,1
3	143211499	.	C	T	.	PASS	DP=71;SOMATIC;SS=2;SSC=18;GPV=1;SPV=0.015467;ANN=T|intergenic_region|MODIFIER|Gm43614-A830019L24Rik|ENSMUSG00000106052-ENSMUSG00000105923|intergenic_region|ENSMUSG00000106052-ENSMUSG00000105923|||n.143211499C>T||||||	GT:GQ:DP:RD:AD:FREQ:DP4	0/0:.:39:39:0:0%:17,22,0,0	0/1:.:32:27:5:15.62%:20,7,2,3
4	3257424	.	C	T	.	PASS	DP=223;SOMATIC;SS=2;SSC=37;GPV=1;SPV=0.0001688;ANN=T|upstream_gene_variant|MODIFIER|Gm11783|ENSMUSG00000081165|transcript|ENSMUST00000119549.1|processed_pseudogene||n.-925C>T|||||925|,T|downstream_gene_variant|MODIFIER|AI838599|ENSMUSG00000085180|transcript|ENSMUST00000145581.1|lincRNA||n.*4554C>T|||||4554|,T|non_coding_transcript_exon_variant|MODIFIER|AI838599|ENSMUSG00000085180|transcript|ENSMUST00000133960.1|lincRNA|2/2|n.2285C>T||||||	GT:GQ:DP:RD:AD:FREQ:DP4	0/0:.:112:112:0:0%:56,56,0,0	0/1:.:111:99:12:10.81%:74,25,8,4
4	4745816	.	T	G	.	str10	DP=82;SOMATIC;SS=2;SSC=19;GPV=1;SPV=0.011186;ANN=G|intergenic_region|MODIFIER|Gm26436-Impad1|ENSMUSG00000095971-ENSMUSG00000066324|intergenic_region|ENSMUSG00000095971-ENSMUSG00000066324|||n.4745816T>G||||||	GT:GQ:DP:RD:AD:FREQ:DP4	0/0:.:28:28:0:0%:14,14,0,0	0/1:.:54:44:10:18.52%:29,15,10,0
4	4745843	.	A	G	.	str10	DP=90;SOMATIC;SS=2;SSC=25;GPV=1;SPV=0.0026669;ANN=G|intergenic_region|MODIFIER|Gm26436-Impad1|ENSMUSG00000095971-ENSMUSG00000066324|intergenic_region|ENSMUSG00000095971-ENSMUSG00000066324|||n.4745843A>G||||||	GT:GQ:DP:RD:AD:FREQ:DP4	0/0:.:27:27:0:0%:14,13,0,0	0/1:.:63:48:15:23.81%:31,17,15,0
4	4745949	.	G	A	.	PASS	DP=82;SOMATIC;SS=2;SSC=16;GPV=1;SPV=0.021697;ANN=A|intergenic_region|MODIFIER|Gm26436-Impad1|ENSMUSG00000095971-ENSMUSG00000066324|intergenic_region|ENSMUSG00000095971-ENSMUSG00000066324|||n.4745949G>A||||||	GT:GQ:DP:RD:AD:FREQ:DP4	0/0:.:27:27:0:0%:13,14,0,0	0/1:.:55:46:9:16.36%:35,11,3,6
4	10431908	.	A	G	.	PASS	DP=86;SOMATIC;SS=2;SSC=16;GPV=1;SPV=0.021547;ANN=G|intergenic_region|MODIFIER|Gm11835-Gm11814|ENSMUSG00000082501-ENSMUSG00000084215|intergenic_region|ENSMUSG00000082501-ENSMUSG00000084215|||n.10431908A>G||||||	GT:GQ:DP:RD:AD:FREQ:DP4	0/0:.:35:35:0:0%:20,15,0,0	0/1:.:51:44:7:13.73%:29,15,6,1
4	10578861	.	G	A	.	str10	DP=72;SOMATIC;SS=2;SSC=18;GPV=1;SPV=0.014393;ANN=A|upstream_gene_variant|MODIFIER|Gm11813|ENSMUSG00000081361|transcript|ENSMUST00000118586.1|processed_pseudogene||n.-1951G>A|||||1951|,A|intron_variant|MODIFIER|1700123O12Rik|ENSMUSG00000086080|transcript|ENSMUST00000146783.7|lincRNA|4/4|n.510-70763C>T||||||,A|intron_variant|MODIFIER|1700123O12Rik|ENSMUSG00000086080|transcript|ENSMUST00000145856.1|lincRNA|1/3|n.18-69043C>T||||||	GT:GQ:DP:RD:AD:FREQ:DP4	0/0:.:40:40:0:0%:21,19,0,0	0/1:.:32:27:5:15.62%:21,6,5,0
4	22739863	.	A	G	.	PASS	DP=71;SOMATIC;SS=2;SSC=21;GPV=1;SPV=0.0075721;ANN=G|intergenic_region|MODIFIER|Gm11879-Gm24078|ENSMUSG00000080762-ENSMUSG00000088809|intergenic_region|ENSMUSG00000080762-ENSMUSG00000088809|||n.22739863A>G||||||	GT:GQ:DP:RD:AD:FREQ:DP4	0/0:.:28:28:0:0%:12,16,0,0	0/1:.:43:34:9:20.93%:23,11,5,4
4	22812364	.	A	C	.	PASS	DP=78;SOMATIC;SS=2;SSC=25;GPV=1;SPV=0.0029048;ANN=C|intergenic_region|MODIFIER|Gm24078-1700025O08Rik|ENSMUSG00000088809-ENSMUSG00000028244|intergenic_region|ENSMUSG00000088809-ENSMUSG00000028244|||n.22812364A>C||||||	GT:GQ:DP:RD:AD:FREQ:DP4	0/0:.:30:30:0:0%:18,12,0,0	0/1:.:48:37:11:22.92%:22,15,8,3
4	24499541	.	T	C	.	PASS	DP=39;SOMATIC;SS=2;SSC=16;GPV=1;SPV=0.020196;ANN=C|downstream_gene_variant|MODIFIER|Mms22l|ENSMUSG00000045751|transcript|ENSMUST00000139050.1|processed_transcript||n.*2497T>C|||||2497|,C|intron_variant|MODIFIER|Mms22l|ENSMUSG00000045751|transcript|ENSMUST00000173079.7|retained_intron|2/16|n.742-496T>C||||||,C|intron_variant|MODIFIER|Mms22l|ENSMUSG00000045751|transcript|ENSMUST00000050446.12|protein_coding|2/22|c.285-496T>C||||||,C|intron_variant|MODIFIER|Mms22l|ENSMUSG00000045751|transcript|ENSMUST00000138567.8|protein_coding|2/4|c.285-496T>C||||||,C|intron_variant|MODIFIER|Mms22l|ENSMUSG00000045751|transcript|ENSMUST00000108222.8|protein_coding|2/23|c.285-496T>C||||||,C|intron_variant|MODIFIER|Mms22l|ENSMUSG00000045751|transcript|ENSMUST00000172622.7|protein_coding|1/8|c.69-496T>C||||||WARNING_TRANSCRIPT_NO_START_CODON	GT:GQ:DP:RD:AD:FREQ:DP4	0/0:.:20:20:0:0%:8,12,0,0	0/1:.:19:14:5:26.32%:5,9,4,1
4	25898317	.	C	T	.	str10	DP=65;SOMATIC;SS=2;SSC=17;GPV=1;SPV=0.017253;ANN=T|intergenic_region|MODIFIER|Gm11895-Gm24965|ENSMUSG00000084018-ENSMUSG00000088547|intergenic_region|ENSMUSG00000084018-ENSMUSG00000088547|||n.25898317C>T||||||	GT:GQ:DP:RD:AD:FREQ:DP4	0/0:.:35:35:0:0%:21,14,0,0	0/1:.:30:25:5:16.67%:14,11,5,0
4	27617692	.	C	T	.	str10	DP=87;SOMATIC;SS=2;SSC=20;GPV=1;SPV=0.0087857;ANN=T|intergenic_region|MODIFIER|Gm11901-Gm25173|ENSMUSG00000084163-ENSMUSG00000095003|intergenic_region|ENSMUSG00000084163-ENSMUSG00000095003|||n.27617692C>T||||||	GT:GQ:DP:RD:AD:FREQ:DP4	0/0:.:52:52:0:0%:25,27,0,0	0/1:.:35:30:5:14.29%:18,12,0,5
4	36141689	.	C	A	.	str10	DP=78;SOMATIC;SS=2;SSC=19;GPV=1;SPV=0.012197;ANN=A|intron_variant|MODIFIER|Lingo2|ENSMUSG00000045083|transcript|ENSMUST00000108122.7|protein_coding|4/7|c.-389-5203G>T||||||,A|intron_variant|MODIFIER|Lingo2|ENSMUSG00000045083|transcript|ENSMUST00000124999.1|processed_transcript|4/6|n.487-5203G>T||||||	GT:GQ:DP:RD:AD:FREQ:DP4	0/0:.:35:35:0:0%:16,19,0,0	0/1:.:43:36:7:16.28%:20,16,7,0
4	39385791	.	C	T	.	str10	DP=51;SOMATIC;SS=2;SSC=16;GPV=1;SPV=0.020919;ANN=T|intergenic_region|MODIFIER|Gm23607-Gm17094|ENSMUSG00000077738-ENSMUSG00000090839|intergenic_region|ENSMUSG00000077738-ENSMUSG00000090839|||n.39385791C>T||||||	GT:GQ:DP:RD:AD:FREQ:DP4	0/0:.:23:23:0:0%:9,14,0,0	0/1:.:28:22:6:21.43%:17,5,6,0
4	40122624	.	T	C	.	PASS	DP=68;SOMATIC;SS=2;SSC=23;GPV=1;SPV=0.0043399;ANN=C|intergenic_region|MODIFIER|Gm12389-Aco1|ENSMUSG00000081352-ENSMUSG00000028405|intergenic_region|ENSMUSG00000081352-ENSMUSG00000028405|||n.40122624T>C||||||	GT:GQ:DP:RD:AD:FREQ:DP4	0/0:.:39:39:0:0%:24,15,0,0	0/1:.:29:23:6:20.69%:13,10,2,4
4	48687801	.	T	C	.	PASS	DP=75;SOMATIC;SS=2;SSC=30;GPV=1;SPV=0.00080733;ANN=C|intergenic_region|MODIFIER|Gm12439-Gm12438|ENSMUSG00000080850-ENSMUSG00000083091|intergenic_region|ENSMUSG00000080850-ENSMUSG00000083091|||n.48687801T>C||||||	GT:GQ:DP:RD:AD:FREQ:DP4	0/0:.:31:31:0:0%:19,12,0,0	0/1:.:44:32:12:27.27%:20,12,10,2
4	48687814	.	G	T	.	PASS	DP=78;SOMATIC;SS=2;SSC=17;GPV=1;SPV=0.017177;ANN=T|intergenic_region|MODIFIER|Gm12439-Gm12438|ENSMUSG00000080850-ENSMUSG00000083091|intergenic_region|ENSMUSG00000080850-ENSMUSG00000083091|||n.48687814G>T||||||	GT:GQ:DP:RD:AD:FREQ:DP4	0/0:.:33:33:0:0%:22,11,0,0	0/1:.:45:38:7:15.56%:24,14,6,1
4	50409631	.	C	T	.	str10	DP=75;SOMATIC;SS=2;SSC=19;GPV=1;SPV=0.011668;ANN=T|intergenic_region|MODIFIER|Gm25485-Gm12460|ENSMUSG00000095394-ENSMUSG00000084116|intergenic_region|ENSMUSG00000095394-ENSMUSG00000084116|||n.50409631C>T||||||	GT:GQ:DP:RD:AD:FREQ:DP4	0/0:.:43:43:0:0%:19,24,0,0	0/1:.:32:27:5:15.62%:21,6,5,0
4	50409639	.	C	G	.	str10	DP=71;SOMATIC;SS=2;SSC=19;GPV=1;SPV=0.010945;ANN=G|intergenic_region|MODIFIER|Gm25485-Gm12460|ENSMUSG00000095394-ENSMUSG00000084116|intergenic_region|ENSMUSG00000095394-ENSMUSG00000084116|||n.50409639C>G||||||	GT:GQ:DP:RD:AD:FREQ:DP4	0/0:.:41:41:0:0%:16,25,0,0	0/1:.:30:25:5:16.67%:21,4,5,0
4	50409645	.	A	G	.	str10	DP=71;SOMATIC;SS=2;SSC=22;GPV=1;SPV=0.0051409;ANN=G|intergenic_region|MODIFIER|Gm25485-Gm12460|ENSMUSG00000095394-ENSMUSG00000084116|intergenic_region|ENSMUSG00000095394-ENSMUSG00000084116|||n.50409645A>G||||||	GT:GQ:DP:RD:AD:FREQ:DP4	0/0:.:40:40:0:0%:17,23,0,0	0/1:.:31:25:6:19.35%:21,4,6,0
4	52698796	.	A	G	.	PASS	DP=69;SOMATIC;SS=2;SSC=18;GPV=1;SPV=0.015119;ANN=G|intergenic_region|MODIFIER|Toporsl-4930552N02Rik|ENSMUSG00000028314-ENSMUSG00000070984|intergenic_region|ENSMUSG00000028314-ENSMUSG00000070984|||n.52698796A>G||||||	GT:GQ:DP:RD:AD:FREQ:DP4	0/0:.:38:38:0:0%:17,21,0,0	0/1:.:31:26:5:16.13%:18,8,4,1
4	60108306	.	G	A	.	str10	DP=73;SOMATIC;SS=2;SSC=23;GPV=1;SPV=0.0043252;ANN=A|intergenic_region|MODIFIER|Mup-ps1-Mup2|ENSMUSG00000083239-ENSMUSG00000078688|intergenic_region|ENSMUSG00000083239-ENSMUSG00000078688|||n.60108306G>A||||||	GT:GQ:DP:RD:AD:FREQ:DP4	0/0:.:42:42:0:0%:18,24,0,0	0/1:.:31:25:6:19.35%:10,15,6,0
4	60196757	.	C	T	.	PASS	DP=35;SOMATIC;SS=2;SSC=14;GPV=1;SPV=0.035819;ANN=T|intergenic_region|MODIFIER|Mup-ps2-Mup8|ENSMUSG00000073840-ENSMUSG00000078687|intergenic_region|ENSMUSG00000073840-ENSMUSG00000078687|||n.60196757C>T||||||	GT:GQ:DP:RD:AD:FREQ:DP4	0/0:.:16:16:0:0%:4,12,0,0	0/1:.:19:14:5:26.32%:3,11,2,3
4	61675329	.	C	T	.	str10	DP=78;SOMATIC;SS=2;SSC=28;GPV=1;SPV=0.0013996;ANN=T|upstream_gene_variant|MODIFIER|Mup18|ENSMUSG00000078674|transcript|ENSMUST00000098040.3|protein_coding||c.-1304G>A|||||1193|,T|intergenic_region|MODIFIER|Mup18-Mup-ps15|ENSMUSG00000078674-ENSMUSG00000083304|intergenic_region|ENSMUSG00000078674-ENSMUSG00000083304|||n.61675329C>T||||||	GT:GQ:DP:RD:AD:FREQ:DP4	0/0:.:45:45:0:0%:26,19,0,0	0/1:.:33:25:7:21.88%:14,11,7,0
4	62264511	.	T	C	.	PASS	DP=73;SOMATIC;SS=2;SSC=22;GPV=1;SPV=0.0051403;ANN=C|downstream_gene_variant|MODIFIER|Gm23148|ENSMUSG00000096713|transcript|ENSMUST00000180367.1|snRNA||n.*91T>C|||||91|,C|intron_variant|MODIFIER|Slc31a2|ENSMUSG00000066152|transcript|ENSMUST00000107468.7|protein_coding|1/4|c.-44+1888T>C||||||	GT:GQ:DP:RD:AD:FREQ:DP4	0/0:.:33:33:0:0%:15,18,0,0	0/1:.:40:31:8:20.51%:23,8,7,1
4	75384431	.	T	A	.	PASS	DP=67;SOMATIC;SS=2;SSC=15;GPV=1;SPV=0.027173;ANN=A|downstream_gene_variant|MODIFIER|Gm11259|ENSMUSG00000084026|transcript|ENSMUST00000120554.1|processed_pseudogene||n.*2957T>A|||||2957|,A|intergenic_region|MODIFIER|Gm11259-Gm11256|ENSMUSG00000084026-ENSMUSG00000084253|intergenic_region|ENSMUSG00000084026-ENSMUSG00000084253|||n.75384431T>A||||||	GT:GQ:DP:RD:AD:FREQ:DP4	0/0:.:23:23:0:0%:11,12,0,0	0/1:.:44:36:8:18.18%:22,14,4,4
4	88730999	.	C	T	.	str10	DP=60;SOMATIC;SS=2;SSC=17;GPV=1;SPV=0.018101;ANN=T|intergenic_region|MODIFIER|Gm26566-Gm13274|ENSMUSG00000097078-ENSMUSG00000086074|intergenic_region|ENSMUSG00000097078-ENSMUSG00000086074|||n.88730999C>T||||||	GT:GQ:DP:RD:AD:FREQ:DP4	0/0:.:28:28:0:0%:22,6,0,0	0/1:.:32:26:6:18.75%:18,8,6,0
4	88731050	.	G	A	.	str10	DP=67;SOMATIC;SS=2;SSC=18;GPV=1;SPV=0.013477;ANN=A|intergenic_region|MODIFIER|Gm26566-Gm13274|ENSMUSG00000097078-ENSMUSG00000086074|intergenic_region|ENSMUSG00000097078-ENSMUSG00000086074|||n.88731050G>A||||||	GT:GQ:DP:RD:AD:FREQ:DP4	0/0:.:33:33:0:0%:22,11,0,0	0/1:.:34:28:6:17.65%:19,9,6,0
4	122773387	.	A	G	.	PASS	DP=56;SOMATIC;SS=2;SSC=17;GPV=1;SPV=0.016569;ANN=G|downstream_gene_variant|MODIFIER|Gm12873|ENSMUSG00000083494|transcript|ENSMUST00000119988.1|unprocessed_pseudogene||n.*4767T>C|||||4767|,G|intergenic_region|MODIFIER|Gm12872-Gm12873|ENSMUSG00000084082-ENSMUSG00000083494|intergenic_region|ENSMUSG00000084082-ENSMUSG00000083494|||n.122773387A>G||||||	GT:GQ:DP:RD:AD:FREQ:DP4	0/0:.:21:21:0:0%:11,10,0,0	0/1:.:35:27:8:22.86%:13,14,7,1
4	122773389	.	G	A	.	PASS	DP=56;SOMATIC;SS=2;SSC=17;GPV=1;SPV=0.016569;ANN=A|downstream_gene_variant|MODIFIER|Gm12873|ENSMUSG00000083494|transcript|ENSMUST00000119988.1|unprocessed_pseudogene||n.*4765C>T|||||4765|,A|intergenic_region|MODIFIER|Gm12872-Gm12873|ENSMUSG00000084082-ENSMUSG00000083494|intergenic_region|ENSMUSG00000084082-ENSMUSG00000083494|||n.122773389G>A||||||	GT:GQ:DP:RD:AD:FREQ:DP4	0/0:.:21:21:0:0%:11,10,0,0	0/1:.:35:27:8:22.86%:13,14,7,1
4	143962645	.	G	A	.	str10	DP=84;SOMATIC;SS=2;SSC=20;GPV=1;SPV=0.0086558;ANN=A|downstream_gene_variant|MODIFIER|Gm13101|ENSMUSG00000078510|transcript|ENSMUST00000105763.1|protein_coding||c.*2061C>T|||||1873|,A|intergenic_region|MODIFIER|Pramef25-Gm13101|ENSMUSG00000078511-ENSMUSG00000078510|intergenic_region|ENSMUSG00000078511-ENSMUSG00000078510|||n.143962645G>A||||||	GT:GQ:DP:RD:AD:FREQ:DP4	0/0:.:36:36:0:0%:24,12,0,0	0/1:.:48:40:8:16.67%:27,13,8,0
4	144020591	.	T	C	.	PASS	DP=65;SOMATIC;SS=2;SSC=14;GPV=1;SPV=0.038751;ANN=C|intergenic_region|MODIFIER|Pramef17-Gm13108|ENSMUSG00000078509-ENSMUSG00000083456|intergenic_region|ENSMUSG00000078509-ENSMUSG00000083456|||n.144020591T>C||||||	GT:GQ:DP:RD:AD:FREQ:DP4	0/0:.:23:23:0:0%:13,10,0,0	0/1:.:42:35:7:16.67%:26,9,2,5
4	145407824	.	T	A	.	str10	DP=346;SOMATIC;SS=2;SSC=17;GPV=1;SPV=0.016894;ANN=A|upstream_gene_variant|MODIFIER|Platr16|ENSMUSG00000085101|transcript|ENSMUST00000150529.1|processed_transcript||n.-2442T>A|||||2442|,A|upstream_gene_variant|MODIFIER|Platr16|ENSMUSG00000085101|transcript|ENSMUST00000143127.7|processed_transcript||n.-2421T>A|||||2421|,A|downstream_gene_variant|MODIFIER|Gm13224|ENSMUSG00000084272|transcript|ENSMUST00000119586.1|processed_pseudogene||n.*3425T>A|||||3425|,A|intergenic_region|MODIFIER|Gm13224-Platr16|ENSMUSG00000084272-ENSMUSG00000085101|intergenic_region|ENSMUSG00000084272-ENSMUSG00000085101|||n.145407824T>A||||||	GT:GQ:DP:RD:AD:FREQ:DP4	0/0:.:169:169:0:0%:77,92,0,0	0/1:.:177:170:6:3.41%:98,72,6,0
4	145410780	.	G	A	.	PASS	DP=164;SOMATIC;SS=2;SSC=14;GPV=1;SPV=0.033211;ANN=A|intron_variant|MODIFIER|Platr16|ENSMUSG00000085101|transcript|ENSMUST00000150529.1|processed_transcript|1/2|n.161+354G>A||||||,A|intron_variant|MODIFIER|Platr16|ENSMUSG00000085101|transcript|ENSMUST00000143127.7|processed_transcript|1/2|n.182+354G>A||||||	GT:GQ:DP:RD:AD:FREQ:DP4	0/0:.:62:62:0:0%:40,22,0,0	0/1:.:102:95:7:6.86%:59,36,4,3
4	145429320	.	C	A	.	PASS	DP=112;SOMATIC;SS=2;SSC=17;GPV=1;SPV=0.018834;ANN=A|intron_variant|MODIFIER|Platr16|ENSMUSG00000085101|transcript|ENSMUST00000150529.1|processed_transcript|2/2|n.255+17040C>A||||||,A|intron_variant|MODIFIER|Platr16|ENSMUSG00000085101|transcript|ENSMUST00000143127.7|processed_transcript|2/2|n.277-3147C>A||||||	GT:GQ:DP:RD:AD:FREQ:DP4	0/0:.:53:53:0:0%:30,23,0,0	0/1:.:59:53:6:10.17%:34,19,5,1
4	145430305	.	G	C	.	str10	DP=234;SOMATIC;SS=2;SSC=20;GPV=1;SPV=0.0090692;ANN=C|intron_variant|MODIFIER|Platr16|ENSMUSG00000085101|transcript|ENSMUST00000150529.1|processed_transcript|2/2|n.255+18025G>C||||||,C|intron_variant|MODIFIER|Platr16|ENSMUSG00000085101|transcript|ENSMUST00000143127.7|processed_transcript|2/2|n.277-2162G>C||||||	GT:GQ:DP:RD:AD:FREQ:DP4	0/0:.:113:113:0:0%:70,43,0,0	0/1:.:121:114:7:5.79%:89,25,7,0
4	145449061	.	G	A	.	PASS	DP=431;SOMATIC;SS=2;SSC=47;GPV=1;SPV=1.7334e-05;ANN=A|intron_variant|MODIFIER|Platr16|ENSMUSG00000085101|transcript|ENSMUST00000150529.1|processed_transcript|2/2|n.256-406G>A||||||,A|intron_variant|MODIFIER|Gm13230|ENSMUSG00000082082|transcript|ENSMUST00000120870.1|transcribed_unprocessed_pseudogene|2/2|n.154-406G>A||||||	GT:GQ:DP:RD:AD:FREQ:DP4	0/0:.:201:201:0:0%:103,98,0,0	0/1:.:230:213:17:7.39%:141,72,12,5
4	145458339	.	G	T	.	str10	DP=117;SOMATIC;SS=2;SSC=26;GPV=1;SPV=0.0024563;ANN=T|downstream_gene_variant|MODIFIER|Gm13223|ENSMUSG00000083081|transcript|ENSMUST00000118609.1|processed_pseudogene||n.*1960G>T|||||1960|,T|intergenic_region|MODIFIER|Gm13223-Smarca5-ps|ENSMUSG00000083081-ENSMUSG00000052912|intergenic_region|ENSMUSG00000083081-ENSMUSG00000052912|||n.145458339G>T||||||	GT:GQ:DP:RD:AD:FREQ:DP4	0/0:.:55:55:0:0%:32,23,0,0	0/1:.:62:53:9:14.52%:37,16,9,0
4	145489869	.	A	G	.	str10	DP=99;SOMATIC;SS=2;SSC=17;GPV=1;SPV=0.019749;ANN=G|intergenic_region|MODIFIER|Gm13229-Zfp990|ENSMUSG00000087076-ENSMUSG00000078503|intergenic_region|ENSMUSG00000087076-ENSMUSG00000078503|||n.145489869A>G||||||	GT:GQ:DP:RD:AD:FREQ:DP4	0/0:.:37:37:0:0%:11,26,0,0	0/1:.:62:54:8:12.9%:32,22,8,0
4	145489894	.	T	A	.	PASS	DP=95;SOMATIC;SS=2;SSC=14;GPV=1;SPV=0.034951;ANN=A|intergenic_region|MODIFIER|Gm13229-Zfp990|ENSMUSG00000087076-ENSMUSG00000078503|intergenic_region|ENSMUSG00000087076-ENSMUSG00000078503|||n.145489894T>A||||||	GT:GQ:DP:RD:AD:FREQ:DP4	0/0:.:35:35:0:0%:10,25,0,0	0/1:.:60:53:7:11.67%:30,23,6,1
4	145495458	.	A	G	.	PASS	DP=50;SOMATIC;SS=2;SSC=15;GPV=1;SPV=0.029893;ANN=G|intergenic_region|MODIFIER|Gm13229-Zfp990|ENSMUSG00000087076-ENSMUSG00000078503|intergenic_region|ENSMUSG00000087076-ENSMUSG00000078503|||n.145495458A>G||||||	GT:GQ:DP:RD:AD:FREQ:DP4	0/0:.:21:21:0:0%:13,8,0,0	0/1:.:29:23:6:20.69%:12,11,5,1
4	145546143	.	C	T	.	str10	DP=184;SOMATIC;SS=2;SSC=44;GPV=1;SPV=3.4498e-05;ANN=T|intergenic_region|MODIFIER|Zfp990-Gm21978|ENSMUSG00000078503-ENSMUSG00000096864|intergenic_region|ENSMUSG00000078503-ENSMUSG00000096864|||n.145546143C>T||||||	GT:GQ:DP:RD:AD:FREQ:DP4	0/0:.:73:73:0:0%:38,35,0,0	0/1:.:111:92:19:17.12%:62,30,18,1
4	145546147	.	C	G	.	str10	DP=182;SOMATIC;SS=2;SSC=44;GPV=1;SPV=3.558e-05;ANN=G|intergenic_region|MODIFIER|Zfp990-Gm21978|ENSMUSG00000078503-ENSMUSG00000096864|intergenic_region|ENSMUSG00000078503-ENSMUSG00000096864|||n.145546147C>G||||||	GT:GQ:DP:RD:AD:FREQ:DP4	0/0:.:72:72:0:0%:36,36,0,0	0/1:.:110:91:19:17.27%:63,28,18,1
4	145546213	.	C	G	.	PASS	DP=157;SOMATIC;SS=2;SSC=18;GPV=1;SPV=0.013947;ANN=G|intergenic_region|MODIFIER|Zfp990-Gm21978|ENSMUSG00000078503-ENSMUSG00000096864|intergenic_region|ENSMUSG00000078503-ENSMUSG00000096864|||n.145546213C>G||||||	GT:GQ:DP:RD:AD:FREQ:DP4	0/0:.:53:53:0:0%:25,28,0,0	0/1:.:104:94:10:9.62%:58,36,6,4
4	145550998	.	G	A	.	PASS	DP=181;SOMATIC;SS=2;SSC=16;GPV=1;SPV=0.020163;ANN=A|intergenic_region|MODIFIER|Zfp990-Gm21978|ENSMUSG00000078503-ENSMUSG00000096864|intergenic_region|ENSMUSG00000078503-ENSMUSG00000096864|||n.145550998G>A||||||	GT:GQ:DP:RD:AD:FREQ:DP4	0/0:.:97:97:0:0%:55,42,0,0	0/1:.:84:79:5:5.95%:56,23,4,1
4	145552697	.	A	G	.	PASS	DP=65;SOMATIC;SS=2;SSC=16;GPV=1;SPV=0.023581;ANN=G|intergenic_region|MODIFIER|Zfp990-Gm21978|ENSMUSG00000078503-ENSMUSG00000096864|intergenic_region|ENSMUSG00000078503-ENSMUSG00000096864|||n.145552697A>G||||||	GT:GQ:DP:RD:AD:FREQ:DP4	0/0:.:29:29:0:0%:16,13,0,0	0/1:.:36:30:6:16.67%:23,7,2,4
4	145571358	.	C	T	.	PASS	DP=91;SOMATIC;SS=2;SSC=20;GPV=1;SPV=0.0090968;ANN=T|upstream_gene_variant|MODIFIER|Gm13228|ENSMUSG00000082352|transcript|ENSMUST00000118937.1|processed_pseudogene||n.-3170C>T|||||3170|,T|intergenic_region|MODIFIER|Gm21978-Gm13228|ENSMUSG00000096864-ENSMUSG00000082352|intergenic_region|ENSMUSG00000096864-ENSMUSG00000082352|||n.145571358C>T||||||	GT:GQ:DP:RD:AD:FREQ:DP4	0/0:.:43:43:0:0%:26,17,0,0	0/1:.:48:41:7:14.58%:31,10,6,1
4	145587108	.	C	T	.	str10	DP=230;SOMATIC;SS=2;SSC=18;GPV=1;SPV=0.013331;ANN=T|intron_variant|MODIFIER|Gm13212|ENSMUSG00000078502|transcript|ENSMUST00000105739.7|protein_coding|1/3|c.-76+1774C>T||||||,T|intron_variant|MODIFIER|Gm13212|ENSMUSG00000078502|transcript|ENSMUST00000119718.7|protein_coding|1/4|c.-29+1774C>T||||||	GT:GQ:DP:RD:AD:FREQ:DP4	0/0:.:63:63:0:0%:23,40,0,0	0/1:.:167:153:13:7.83%:108,45,12,1
4	145607409	.	T	G	.	PASS	DP=124;SOMATIC;SS=2;SSC=15;GPV=1;SPV=0.029216;ANN=G|intron_variant|MODIFIER|Gm26763|ENSMUSG00000097661|transcript|ENSMUST00000180968.1|lincRNA|3/3|n.463-4816A>C||||||,G|intron_variant|MODIFIER|Gm13212|ENSMUSG00000078502|transcript|ENSMUST00000105739.7|protein_coding|1/3|c.-75-9662T>G||||||,G|intron_variant|MODIFIER|Gm13212|ENSMUSG00000078502|transcript|ENSMUST00000119718.7|protein_coding|1/4|c.-28-9709T>G||||||	GT:GQ:DP:RD:AD:FREQ:DP4	0/0:.:43:43:0:0%:15,28,0,0	0/1:.:81:73:8:9.88%:35,38,4,4
4	145612003	.	T	A	.	PASS	DP=66;SOMATIC;SS=2;SSC=25;GPV=1;SPV=0.0031611;ANN=A|intron_variant|MODIFIER|Gm26763|ENSMUSG00000097661|transcript|ENSMUST00000180968.1|lincRNA|3/3|n.463-9410A>T||||||,A|intron_variant|MODIFIER|Gm13212|ENSMUSG00000078502|transcript|ENSMUST00000105739.7|protein_coding|1/3|c.-75-5068T>A||||||,A|intron_variant|MODIFIER|Gm13212|ENSMUSG00000078502|transcript|ENSMUST00000119718.7|protein_coding|1/4|c.-28-5115T>A||||||	GT:GQ:DP:RD:AD:FREQ:DP4	0/0:.:32:32:0:0%:15,17,0,0	0/1:.:34:26:8:23.53%:17,9,7,1
4	145612107	.	C	T	.	str10	DP=60;SOMATIC;SS=2;SSC=23;GPV=1;SPV=0.0047434;ANN=T|intron_variant|MODIFIER|Gm26763|ENSMUSG00000097661|transcript|ENSMUST00000180968.1|lincRNA|3/3|n.463-9514G>A||||||,T|intron_variant|MODIFIER|Gm13212|ENSMUSG00000078502|transcript|ENSMUST00000105739.7|protein_coding|1/3|c.-75-4964C>T||||||,T|intron_variant|MODIFIER|Gm13212|ENSMUSG00000078502|transcript|ENSMUST00000119718.7|protein_coding|1/4|c.-28-5011C>T||||||	GT:GQ:DP:RD:AD:FREQ:DP4	0/0:.:27:27:0:0%:19,8,0,0	0/1:.:33:24:8:25%:11,13,8,0
4	145629577	.	T	A	.	PASS	DP=94;SOMATIC;SS=2;SSC=39;GPV=1;SPV=0.00011781;ANN=A|upstream_gene_variant|MODIFIER|Gm13234|ENSMUSG00000083562|transcript|ENSMUST00000120010.1|processed_pseudogene||n.-2927T>A|||||2927|,A|downstream_gene_variant|MODIFIER|Gm13212|ENSMUSG00000078502|transcript|ENSMUST00000105739.7|protein_coding||c.*5183T>A|||||4232|,A|downstream_gene_variant|MODIFIER|Gm13212|ENSMUSG00000078502|transcript|ENSMUST00000119718.7|protein_coding||c.*5311T>A|||||4236|,A|intron_variant|MODIFIER|Gm26763|ENSMUSG00000097661|transcript|ENSMUST00000180968.1|lincRNA|3/3|n.463-26984A>T||||||	GT:GQ:DP:RD:AD:FREQ:DP4	0/0:.:44:44:0:0%:26,18,0,0	0/1:.:50:37:13:26%:22,15,11,2
4	145669973	.	A	T	.	PASS	DP=134;SOMATIC;SS=2;SSC=15;GPV=1;SPV=0.026769;ANN=T|upstream_gene_variant|MODIFIER|Zfp980|ENSMUSG00000058186|transcript|ENSMUST00000105738.8|protein_coding||c.-26188A>T|||||712|,T|intron_variant|MODIFIER|Gm26763|ENSMUSG00000097661|transcript|ENSMUST00000180968.1|lincRNA|3/3|n.462+11798T>A||||||	GT:GQ:DP:RD:AD:FREQ:DP4	0/0:.:68:68:0:0%:14,54,0,0	0/1:.:66:61:5:7.58%:35,26,4,1
4	145671513	.	T	C	.	PASS	DP=193;SOMATIC;SS=2;SSC=16;GPV=1;SPV=0.02425;ANN=C|intron_variant|MODIFIER|Gm26763|ENSMUSG00000097661|transcript|ENSMUST00000180968.1|lincRNA|3/3|n.462+10258A>G||||||,C|intron_variant|MODIFIER|Zfp980|ENSMUSG00000058186|transcript|ENSMUST00000105738.8|protein_coding|1/4|c.-104+665T>C||||||	GT:GQ:DP:RD:AD:FREQ:DP4	0/0:.:88:88:0:0%:53,35,0,0	0/1:.:105:99:6:5.71%:42,57,2,4
4	145672498	.	C	A	.	str10	DP=132;SOMATIC;SS=2;SSC=17;GPV=1;SPV=0.019355;ANN=A|intron_variant|MODIFIER|Gm26763|ENSMUSG00000097661|transcript|ENSMUST00000180968.1|lincRNA|3/3|n.462+9273G>T||||||,A|intron_variant|MODIFIER|Zfp980|ENSMUSG00000058186|transcript|ENSMUST00000105738.8|protein_coding|1/4|c.-103-234C>A||||||	GT:GQ:DP:RD:AD:FREQ:DP4	0/0:.:50:50:0:0%:24,26,0,0	0/1:.:82:74:8:9.76%:52,22,8,0
4	145672500	.	A	T	.	str10	DP=132;SOMATIC;SS=2;SSC=17;GPV=1;SPV=0.019355;ANN=T|intron_variant|MODIFIER|Gm26763|ENSMUSG00000097661|transcript|ENSMUST00000180968.1|lincRNA|3/3|n.462+9271T>A||||||,T|intron_variant|MODIFIER|Zfp980|ENSMUSG00000058186|transcript|ENSMUST00000105738.8|protein_coding|1/4|c.-103-232A>T||||||	GT:GQ:DP:RD:AD:FREQ:DP4	0/0:.:50:50:0:0%:24,26,0,0	0/1:.:82:74:8:9.76%:51,23,8,0
4	145672546	.	T	A	.	PASS	DP=131;SOMATIC;SS=2;SSC=22;GPV=1;SPV=0.0060263;ANN=A|intron_variant|MODIFIER|Gm26763|ENSMUSG00000097661|transcript|ENSMUST00000180968.1|lincRNA|3/3|n.462+9225A>T||||||,A|intron_variant|MODIFIER|Zfp980|ENSMUSG00000058186|transcript|ENSMUST00000105738.8|protein_coding|1/4|c.-103-186T>A||||||	GT:GQ:DP:RD:AD:FREQ:DP4	0/0:.:55:55:0:0%:23,32,0,0	0/1:.:76:67:9:11.84%:49,18,7,2
4	145672563	.	G	A	.	PASS	DP=125;SOMATIC;SS=2;SSC=26;GPV=1;SPV=0.0022366;ANN=A|intron_variant|MODIFIER|Gm26763|ENSMUSG00000097661|transcript|ENSMUST00000180968.1|lincRNA|3/3|n.462+9208C>T||||||,A|intron_variant|MODIFIER|Zfp980|ENSMUSG00000058186|transcript|ENSMUST00000105738.8|protein_coding|1/4|c.-103-169G>A||||||	GT:GQ:DP:RD:AD:FREQ:DP4	0/0:.:55:55:0:0%:23,32,0,0	0/1:.:70:60:10:14.29%:41,19,7,3
4	145672590	.	T	G	.	PASS	DP=110;SOMATIC;SS=2;SSC=19;GPV=1;SPV=0.012137;ANN=G|intron_variant|MODIFIER|Gm26763|ENSMUSG00000097661|transcript|ENSMUST00000180968.1|lincRNA|3/3|n.462+9181A>C||||||,G|intron_variant|MODIFIER|Zfp980|ENSMUSG00000058186|transcript|ENSMUST00000105738.8|protein_coding|1/4|c.-103-142T>G||||||	GT:GQ:DP:RD:AD:FREQ:DP4	0/0:.:50:50:0:0%:19,31,0,0	0/1:.:60:53:7:11.67%:28,25,4,3
4	145674779	.	G	A	.	str10	DP=283;SOMATIC;SS=2;SSC=16;GPV=1;SPV=0.02246;ANN=A|intron_variant|MODIFIER|Gm26763|ENSMUSG00000097661|transcript|ENSMUST00000180968.1|lincRNA|3/3|n.462+6992C>T||||||,A|intron_variant|MODIFIER|Zfp980|ENSMUSG00000058186|transcript|ENSMUST00000105738.8|protein_coding|2/4|c.-11+1955G>A||||||	GT:GQ:DP:RD:AD:FREQ:DP4	0/0:.:96:96:0:0%:60,36,0,0	0/1:.:187:178:9:4.81%:120,58,9,0
4	145674830	.	A	C	.	str10	DP=234;SOMATIC;SS=2;SSC=21;GPV=1;SPV=0.0072037;ANN=C|intron_variant|MODIFIER|Gm26763|ENSMUSG00000097661|transcript|ENSMUST00000180968.1|lincRNA|3/3|n.462+6941T>G||||||,C|intron_variant|MODIFIER|Zfp980|ENSMUSG00000058186|transcript|ENSMUST00000105738.8|protein_coding|2/4|c.-11+2006A>C||||||	GT:GQ:DP:RD:AD:FREQ:DP4	0/0:.:77:77:0:0%:43,34,0,0	0/1:.:157:145:12:7.64%:103,42,12,0
4	145684387	.	G	A	.	str10	DP=265;SOMATIC;SS=2;SSC=31;GPV=1;SPV=0.0006907;ANN=A|intron_variant|MODIFIER|Gm26763|ENSMUSG00000097661|transcript|ENSMUST00000180968.1|lincRNA|2/3|n.181-2335C>T||||||,A|intron_variant|MODIFIER|Zfp980|ENSMUSG00000058186|transcript|ENSMUST00000105738.8|protein_coding|2/4|c.-11+11563G>A||||||	GT:GQ:DP:RD:AD:FREQ:DP4	0/0:.:111:111:0:0%:67,44,0,0	0/1:.:154:141:13:8.44%:95,46,13,0
4	145817083	.	G	A	.	str10	DP=104;SOMATIC;SS=2;SSC=17;GPV=1;SPV=0.017306;ANN=A|intergenic_region|MODIFIER|Vmn2r-ps15-Znf41-ps|ENSMUSG00000094177-ENSMUSG00000084350|intergenic_region|ENSMUSG00000094177-ENSMUSG00000084350|||n.145817083G>A||||||	GT:GQ:DP:RD:AD:FREQ:DP4	0/0:.:57:55:0:0%:17,38,0,0	0/1:.:47:41:5:10.87%:24,17,5,0
4	145841094	.	G	A	.	str10	DP=178;SOMATIC;SS=2;SSC=21;GPV=1;SPV=0.0069119;ANN=A|downstream_gene_variant|MODIFIER|Gm13238|ENSMUSG00000096233|transcript|ENSMUST00000117655.2|processed_pseudogene||n.*3096G>A|||||3096|,A|downstream_gene_variant|MODIFIER|Gm13246|ENSMUSG00000083235|transcript|ENSMUST00000120994.1|processed_pseudogene||n.*3310C>T|||||3310|,A|intergenic_region|MODIFIER|Gm13238-Gm13246|ENSMUSG00000096233-ENSMUSG00000083235|intergenic_region|ENSMUSG00000096233-ENSMUSG00000083235|||n.145841094G>A||||||	GT:GQ:DP:RD:AD:FREQ:DP4	0/0:.:89:89:0:0%:54,35,0,0	0/1:.:89:82:7:7.87%:64,18,7,0
4	145841096	.	A	T	.	str10	DP=182;SOMATIC;SS=2;SSC=20;GPV=1;SPV=0.0087654;ANN=T|downstream_gene_variant|MODIFIER|Gm13238|ENSMUSG00000096233|transcript|ENSMUST00000117655.2|processed_pseudogene||n.*3098A>T|||||3098|,T|downstream_gene_variant|MODIFIER|Gm13246|ENSMUSG00000083235|transcript|ENSMUST00000120994.1|processed_pseudogene||n.*3308T>A|||||3308|,T|intergenic_region|MODIFIER|Gm13238-Gm13246|ENSMUSG00000096233-ENSMUSG00000083235|intergenic_region|ENSMUSG00000096233-ENSMUSG00000083235|||n.145841096A>T||||||	GT:GQ:DP:RD:AD:FREQ:DP4	0/0:.:88:88:0:0%:53,35,0,0	0/1:.:94:87:7:7.45%:70,17,7,0
4	146060349	.	A	G	.	str10	DP=214;SOMATIC;SS=2;SSC=16;GPV=1;SPV=0.0211;ANN=G|downstream_gene_variant|MODIFIER|Gm13036|ENSMUSG00000081595|transcript|ENSMUST00000117799.1|processed_pseudogene||n.*826A>G|||||826|,G|intergenic_region|MODIFIER|Gm13036-Gm13034|ENSMUSG00000081595-ENSMUSG00000082195|intergenic_region|ENSMUSG00000081595-ENSMUSG00000082195|||n.146060349A>G||||||	GT:GQ:DP:RD:AD:FREQ:DP4	0/0:.:114:114:0:0%:57,57,0,0	0/1:.:100:95:5:5%:60,35,5,0
4	146070278	.	C	T	.	str10	DP=249;SOMATIC;SS=2;SSC=19;GPV=1;SPV=0.011095;ANN=T|downstream_gene_variant|MODIFIER|Gm13035|ENSMUSG00000083733|transcript|ENSMUST00000117496.1|processed_pseudogene||n.*2979G>A|||||2979|,T|non_coding_transcript_exon_variant|MODIFIER|Gm13034|ENSMUSG00000082195|transcript|ENSMUST00000121342.1|processed_pseudogene|1/1|n.2527C>T||||||	GT:GQ:DP:RD:AD:FREQ:DP4	0/0:.:146:146:0:0%:56,90,0,0	0/1:.:103:97:5:4.9%:28,69,5,0
4	146118656	.	T	C	.	str10	DP=72;SOMATIC;SS=2;SSC=19;GPV=1;SPV=0.010412;ANN=C|intron_variant|MODIFIER|Zfp987|ENSMUSG00000066009|transcript|ENSMUST00000091878.5|protein_coding|2/3|c.30+747T>C||||||,C|intron_variant|MODIFIER|Zfp987|ENSMUSG00000066009|transcript|ENSMUST00000105730.1|protein_coding|3/3|c.141+747T>C||||||WARNING_TRANSCRIPT_INCOMPLETE	GT:GQ:DP:RD:AD:FREQ:DP4	0/0:.:27:27:0:0%:11,16,0,0	0/1:.:45:36:9:20%:25,11,9,0
4	146176994	.	T	G	.	PASS	DP=275;SOMATIC;SS=2;SSC=24;GPV=1;SPV=0.0031684;ANN=G|upstream_gene_variant|MODIFIER|Gm13170|ENSMUSG00000081522|transcript|ENSMUST00000119716.1|processed_pseudogene||n.-1130T>G|||||1130|,G|intron_variant|MODIFIER|Zfp600|ENSMUSG00000066007|transcript|ENSMUST00000092750.11|protein_coding|2/4|c.-10-13218T>G||||||,G|intron_variant|MODIFIER|Zfp600|ENSMUSG00000066007|transcript|ENSMUST00000168483.8|protein_coding|2/4|c.-10-13218T>G||||||,G|intron_variant|MODIFIER|Zfp600|ENSMUSG00000066007|transcript|ENSMUST00000131932.1|protein_coding|2/4|c.-11+11379T>G||||||WARNING_TRANSCRIPT_INCOMPLETE,G|intron_variant|MODIFIER|Gm26573|ENSMUSG00000096958|transcript|ENSMUST00000181199.1|lincRNA|3/3|n.1498-22016A>C||||||,G|intron_variant|MODIFIER|Gm13165|ENSMUSG00000086654|transcript|ENSMUST00000152923.1|antisense|1/1|n.212-9301A>C||||||,G|intron_variant|MODIFIER|Gm13165|ENSMUSG00000086654|transcript|ENSMUST00000153595.1|antisense|1/1|n.86-9301A>C||||||	GT:GQ:DP:RD:AD:FREQ:DP4	0/0:.:128:128:0:0%:63,65,0,0	0/1:.:147:138:9:6.12%:87,51,6,3
4	146177005	.	C	T	.	PASS	DP=273;SOMATIC;SS=2;SSC=30;GPV=1;SPV=0.00085321;ANN=T|upstream_gene_variant|MODIFIER|Gm13170|ENSMUSG00000081522|transcript|ENSMUST00000119716.1|processed_pseudogene||n.-1119C>T|||||1119|,T|intron_variant|MODIFIER|Zfp600|ENSMUSG00000066007|transcript|ENSMUST00000092750.11|protein_coding|2/4|c.-10-13207C>T||||||,T|intron_variant|MODIFIER|Zfp600|ENSMUSG00000066007|transcript|ENSMUST00000168483.8|protein_coding|2/4|c.-10-13207C>T||||||,T|intron_variant|MODIFIER|Zfp600|ENSMUSG00000066007|transcript|ENSMUST00000131932.1|protein_coding|2/4|c.-11+11390C>T||||||WARNING_TRANSCRIPT_INCOMPLETE,T|intron_variant|MODIFIER|Gm26573|ENSMUSG00000096958|transcript|ENSMUST00000181199.1|lincRNA|3/3|n.1498-22027G>A||||||,T|intron_variant|MODIFIER|Gm13165|ENSMUSG00000086654|transcript|ENSMUST00000152923.1|antisense|1/1|n.212-9312G>A||||||,T|intron_variant|MODIFIER|Gm13165|ENSMUSG00000086654|transcript|ENSMUST00000153595.1|antisense|1/1|n.86-9312G>A||||||	GT:GQ:DP:RD:AD:FREQ:DP4	0/0:.:127:127:0:0%:61,66,0,0	0/1:.:146:135:11:7.53%:78,57,8,3
4	146205753	.	A	G	.	str10	DP=88;SOMATIC;SS=2;SSC=15;GPV=1;SPV=0.029322;ANN=G|upstream_gene_variant|MODIFIER|Gm13165|ENSMUSG00000086654|transcript|ENSMUST00000152923.1|antisense||n.-396T>C|||||396|,G|upstream_gene_variant|MODIFIER|Gm13165|ENSMUSG00000086654|transcript|ENSMUST00000153595.1|antisense||n.-21T>C|||||21|,G|intron_variant|MODIFIER|Gm26573|ENSMUSG00000096958|transcript|ENSMUST00000181199.1|lincRNA|3/3|n.1498-50775T>C||||||	GT:GQ:DP:RD:AD:FREQ:DP4	0/0:.:38:38:0:0%:19,19,0,0	0/1:.:50:44:6:12%:5,39,0,6
4	146206643	.	G	A	.	PASS	DP=163;SOMATIC;SS=2;SSC=19;GPV=1;SPV=0.011926;ANN=A|upstream_gene_variant|MODIFIER|Gm13165|ENSMUSG00000086654|transcript|ENSMUST00000152923.1|antisense||n.-1286C>T|||||1286|,A|upstream_gene_variant|MODIFIER|Gm13165|ENSMUSG00000086654|transcript|ENSMUST00000153595.1|antisense||n.-911C>T|||||911|,A|intron_variant|MODIFIER|Gm26573|ENSMUSG00000096958|transcript|ENSMUST00000181199.1|lincRNA|3/3|n.1498-51665C>T||||||	GT:GQ:DP:RD:AD:FREQ:DP4	0/0:.:75:75:0:0%:50,25,0,0	0/1:.:88:81:7:7.95%:59,22,5,2
4	146427795	.	C	G	.	PASS	DP=288;SOMATIC;SS=2;SSC=20;GPV=1;SPV=0.0095403;ANN=G|intron_variant|MODIFIER|Gm26573|ENSMUSG00000096958|transcript|ENSMUST00000181199.1|lincRNA|2/3|n.1421-142342G>C||||||	GT:GQ:DP:RD:AD:FREQ:DP4	0/0:.:125:125:0:0%:49,76,0,0	0/1:.:163:154:8:4.94%:70,84,2,6
4	146475052	.	C	T	.	str10	DP=162;SOMATIC;SS=2;SSC=24;GPV=1;SPV=0.0036108;ANN=T|upstream_gene_variant|MODIFIER|Gm13241|ENSMUSG00000073716|transcript|ENSMUST00000094493.4|processed_pseudogene||n.-280C>T|||||280|,T|downstream_gene_variant|MODIFIER|Zfp992|ENSMUSG00000070605|transcript|ENSMUST00000105733.2|protein_coding||c.*7507C>T|||||4760|,T|intron_variant|MODIFIER|Gm26573|ENSMUSG00000096958|transcript|ENSMUST00000181199.1|lincRNA|2/3|n.1421-189599G>A||||||	GT:GQ:DP:RD:AD:FREQ:DP4	0/0:.:80:80:0:0%:34,46,0,0	0/1:.:82:74:8:9.76%:30,44,0,8
4	146514323	.	C	G	.	PASS	DP=248;SOMATIC;SS=2;SSC=31;GPV=1;SPV=0.00079267;ANN=G|upstream_gene_variant|MODIFIER|Zfp981|ENSMUSG00000056300|transcript|ENSMUST00000140089.6|protein_coding||c.-17801C>G|||||597|WARNING_TRANSCRIPT_INCOMPLETE,G|upstream_gene_variant|MODIFIER|Zfp981|ENSMUSG00000056300|transcript|ENSMUST00000179175.2|protein_coding||c.-17801C>G|||||597|,G|upstream_gene_variant|MODIFIER|Gm26880|ENSMUSG00000096979|transcript|ENSMUST00000181610.1|lincRNA||n.-2559G>C|||||2559|,G|downstream_gene_variant|MODIFIER|1700095A21Rik|ENSMUSG00000086046|transcript|ENSMUST00000145269.1|antisense||n.*4716G>C|||||4716|,G|intron_variant|MODIFIER|Zfp981|ENSMUSG00000056300|transcript|ENSMUST00000105735.8|protein_coding|2/4|c.-55+1446C>G||||||,G|intron_variant|MODIFIER|Gm26573|ENSMUSG00000096958|transcript|ENSMUST00000181199.1|lincRNA|2/3|n.1421-228870G>C||||||	GT:GQ:DP:RD:AD:FREQ:DP4	0/0:.:116:116:0:0%:69,47,0,0	0/1:.:132:121:11:8.33%:83,38,9,2
4	146518938	.	T	A	.	PASS	DP=171;SOMATIC;SS=2;SSC=24;GPV=1;SPV=0.0032104;ANN=A|downstream_gene_variant|MODIFIER|1700095A21Rik|ENSMUSG00000086046|transcript|ENSMUST00000145269.1|antisense||n.*101A>T|||||101|,A|intron_variant|MODIFIER|Zfp981|ENSMUSG00000056300|transcript|ENSMUST00000105735.8|protein_coding|2/4|c.-55+6061T>A||||||,A|intron_variant|MODIFIER|Zfp981|ENSMUSG00000056300|transcript|ENSMUST00000140089.6|protein_coding|1/3|c.-55+3896T>A||||||WARNING_TRANSCRIPT_INCOMPLETE,A|intron_variant|MODIFIER|Zfp981|ENSMUSG00000056300|transcript|ENSMUST00000179175.2|protein_coding|1/3|c.-55+3896T>A||||||,A|intron_variant|MODIFIER|Gm26573|ENSMUSG00000096958|transcript|ENSMUST00000181199.1|lincRNA|2/3|n.1421-233485A>T||||||	GT:GQ:DP:RD:AD:FREQ:DP4	0/0:.:94:94:0:0%:35,59,0,0	0/1:.:77:70:7:9.09%:39,31,6,1
4	146604303	.	A	G	.	PASS	DP=125;SOMATIC;SS=2;SSC=15;GPV=1;SPV=0.027953;ANN=G|upstream_gene_variant|MODIFIER|Vmn2r-ps16|ENSMUSG00000095460|transcript|ENSMUST00000178737.1|unprocessed_pseudogene||n.-802A>G|||||802|,G|intron_variant|MODIFIER|Gm26573|ENSMUSG00000096958|transcript|ENSMUST00000181199.1|lincRNA|2/3|n.1421-318850T>C||||||,G|non_coding_transcript_exon_variant|MODIFIER|Gm13240|ENSMUSG00000096366|transcript|ENSMUST00000120042.1|processed_pseudogene|1/1|n.92A>G||||||	GT:GQ:DP:RD:AD:FREQ:DP4	0/0:.:55:55:0:0%:27,28,0,0	0/1:.:70:64:6:8.57%:45,19,5,1
4	146728429	.	G	A	.	PASS	DP=123;SOMATIC;SS=2;SSC=19;GPV=1;SPV=0.010965;ANN=A|intron_variant|MODIFIER|Gm26573|ENSMUSG00000096958|transcript|ENSMUST00000181199.1|lincRNA|2/3|n.1420+291605C>T||||||	GT:GQ:DP:RD:AD:FREQ:DP4	0/0:.:57:57:0:0%:27,30,0,0	0/1:.:66:59:7:10.61%:36,23,4,3
4	146902242	.	G	A	.	PASS	DP=144;SOMATIC;SS=2;SSC=25;GPV=1;SPV=0.0028629;ANN=A|intron_variant|MODIFIER|Gm21411|ENSMUSG00000045699|transcript|ENSMUST00000049821.3|protein_coding|2/4|c.-74-4427C>T||||||WARNING_TRANSCRIPT_NO_STOP_CODON,A|intron_variant|MODIFIER|Gm26573|ENSMUSG00000096958|transcript|ENSMUST00000181199.1|lincRNA|2/3|n.1420+117792C>T||||||	GT:GQ:DP:RD:AD:FREQ:DP4	0/0:.:50:50:0:0%:41,9,0,0	0/1:.:94:81:13:13.83%:63,18,11,2
4	146902821	.	G	T	.	PASS	DP=169;SOMATIC;SS=2;SSC=35;GPV=1;SPV=0.00028286;ANN=T|intron_variant|MODIFIER|Gm21411|ENSMUSG00000045699|transcript|ENSMUST00000049821.3|protein_coding|2/4|c.-75+4700C>A||||||WARNING_TRANSCRIPT_NO_STOP_CODON,T|intron_variant|MODIFIER|Gm26573|ENSMUSG00000096958|transcript|ENSMUST00000181199.1|lincRNA|2/3|n.1420+117213C>A||||||	GT:GQ:DP:RD:AD:FREQ:DP4	0/0:.:76:76:0:0%:49,27,0,0	0/1:.:93:80:13:13.98%:66,14,10,3
4	146902831	.	C	T	.	PASS	DP=185;SOMATIC;SS=2;SSC=39;GPV=1;SPV=0.00011596;ANN=T|intron_variant|MODIFIER|Gm21411|ENSMUSG00000045699|transcript|ENSMUST00000049821.3|protein_coding|2/4|c.-75+4690G>A||||||WARNING_TRANSCRIPT_NO_STOP_CODON,T|intron_variant|MODIFIER|Gm26573|ENSMUSG00000096958|transcript|ENSMUST00000181199.1|lincRNA|2/3|n.1420+117203G>A||||||	GT:GQ:DP:RD:AD:FREQ:DP4	0/0:.:85:85:0:0%:55,30,0,0	0/1:.:100:86:14:14%:68,18,10,4
4	146902853	.	C	G	.	PASS	DP=210;SOMATIC;SS=2;SSC=30;GPV=1;SPV=0.00094562;ANN=G|intron_variant|MODIFIER|Gm21411|ENSMUSG00000045699|transcript|ENSMUST00000049821.3|protein_coding|2/4|c.-75+4668G>C||||||WARNING_TRANSCRIPT_NO_STOP_CODON,G|intron_variant|MODIFIER|Gm26573|ENSMUSG00000096958|transcript|ENSMUST00000181199.1|lincRNA|2/3|n.1420+117181G>C||||||	GT:GQ:DP:RD:AD:FREQ:DP4	0/0:.:90:90:0:0%:60,30,0,0	0/1:.:120:108:12:10%:80,28,7,5
4	146969041	.	C	T	.	PASS	DP=177;SOMATIC;SS=2;SSC=16;GPV=1;SPV=0.020769;ANN=T|upstream_gene_variant|MODIFIER|Zfp989|ENSMUSG00000086147|transcript|ENSMUST00000146688.2|protein_coding||c.-13727C>T|||||2935|,T|upstream_gene_variant|MODIFIER|Zfp989|ENSMUSG00000086147|transcript|ENSMUST00000132166.1|processed_transcript||n.-2961C>T|||||2961|,T|intron_variant|MODIFIER|Gm26573|ENSMUSG00000096958|transcript|ENSMUST00000181199.1|lincRNA|2/3|n.1420+50993G>A||||||	GT:GQ:DP:RD:AD:FREQ:DP4	0/0:.:83:83:0:0%:56,27,0,0	0/1:.:94:88:6:6.38%:72,16,5,1
4	147028791	.	T	C	.	str10	DP=37;SOMATIC;SS=2;SSC=20;GPV=1;SPV=0.0079853;ANN=C|upstream_gene_variant|MODIFIER|Gm26573|ENSMUSG00000096958|transcript|ENSMUST00000181199.1|lincRNA||n.-3832A>G|||||3832|,C|downstream_gene_variant|MODIFIER|Rex2|ENSMUSG00000067919|transcript|ENSMUST00000150197.1|retained_intron||n.*4980T>C|||||4980|,C|intron_variant|MODIFIER|C230088H06Rik|ENSMUSG00000097168|transcript|ENSMUST00000181084.1|lincRNA|3/3|n.402-8779A>G||||||,C|intron_variant|MODIFIER|Rex2|ENSMUSG00000067919|transcript|ENSMUST00000075775.5|protein_coding|2/4|c.-11+5336T>C||||||,C|intron_variant|MODIFIER|C230088H06Rik|ENSMUSG00000097168|transcript|ENSMUST00000181752.1|lincRNA|5/5|n.1517-8805A>G||||||	GT:GQ:DP:RD:AD:FREQ:DP4	0/0:.:19:19:0:0%:13,6,0,0	0/1:.:18:12:6:33.33%:10,2,6,0
4	147028935	.	C	T	.	PASS	DP=339;SOMATIC;SS=2;SSC=30;GPV=1;SPV=0.00083131;ANN=T|upstream_gene_variant|MODIFIER|Gm26573|ENSMUSG00000096958|transcript|ENSMUST00000181199.1|lincRNA||n.-3976G>A|||||3976|,T|intron_variant|MODIFIER|C230088H06Rik|ENSMUSG00000097168|transcript|ENSMUST00000181084.1|lincRNA|3/3|n.402-8923G>A||||||,T|intron_variant|MODIFIER|Rex2|ENSMUSG00000067919|transcript|ENSMUST00000075775.5|protein_coding|2/4|c.-11+5480C>T||||||,T|intron_variant|MODIFIER|C230088H06Rik|ENSMUSG00000097168|transcript|ENSMUST00000181752.1|lincRNA|5/5|n.1517-8949G>A||||||	GT:GQ:DP:RD:AD:FREQ:DP4	0/0:.:140:140:0:0%:82,58,0,0	0/1:.:199:186:13:6.53%:140,46,10,3
4	147139593	.	T	C	.	PASS	DP=125;SOMATIC;SS=2;SSC=31;GPV=1;SPV=0.00075356;ANN=C|intron_variant|MODIFIER|Zfp991|ENSMUSG00000067916|transcript|ENSMUST00000084149.9|protein_coding|2/6|c.-156-445T>C||||||,C|intron_variant|MODIFIER|Gm26624|ENSMUSG00000097122|transcript|ENSMUST00000181486.1|lincRNA|1/2|n.1897+1419T>C||||||,C|intron_variant|MODIFIER|C230088H06Rik|ENSMUSG00000097168|transcript|ENSMUST00000181084.1|lincRNA|3/3|n.401+7467A>G||||||,C|intron_variant|MODIFIER|C230088H06Rik|ENSMUSG00000097168|transcript|ENSMUST00000181752.1|lincRNA|5/5|n.1516+41570A>G||||||	GT:GQ:DP:RD:AD:FREQ:DP4	0/0:.:72:72:0:0%:18,54,0,0	0/1:.:53:45:8:15.09%:17,28,1,7
4	147156554	.	A	G	.	PASS	DP=45;SOMATIC;SS=2;SSC=26;GPV=1;SPV=0.0022747;ANN=G|intron_variant|MODIFIER|Zfp991|ENSMUSG00000067916|transcript|ENSMUST00000084149.9|protein_coding|3/6|c.-74-8787A>G||||||,G|intron_variant|MODIFIER|Gm26624|ENSMUSG00000097122|transcript|ENSMUST00000181486.1|lincRNA|1/2|n.1897+18380A>G||||||,G|intron_variant|MODIFIER|C230088H06Rik|ENSMUSG00000097168|transcript|ENSMUST00000181084.1|lincRNA|2/3|n.291-9384T>C||||||,G|intron_variant|MODIFIER|Zfp991|ENSMUSG00000067916|transcript|ENSMUST00000151022.1|protein_coding|1/3|c.-98+5980A>G||||||WARNING_TRANSCRIPT_INCOMPLETE,G|intron_variant|MODIFIER|C230088H06Rik|ENSMUSG00000097168|transcript|ENSMUST00000181752.1|lincRNA|5/5|n.1516+24609T>C||||||	GT:GQ:DP:RD:AD:FREQ:DP4	0/0:.:22:22:0:0%:0,22,0,0	0/1:.:23:15:8:34.78%:0,15,0,8
4	147194034	.	G	A	.	PASS	DP=228;SOMATIC;SS=2;SSC=25;GPV=1;SPV=0.0026369;ANN=A|downstream_gene_variant|MODIFIER|Gm13163|ENSMUSG00000082176|transcript|ENSMUST00000119875.1|processed_pseudogene||n.*842C>T|||||842|,A|intron_variant|MODIFIER|Gm26624|ENSMUSG00000097122|transcript|ENSMUST00000181486.1|lincRNA|1/2|n.1897+55860G>A||||||,A|intron_variant|MODIFIER|C230088H06Rik|ENSMUSG00000097168|transcript|ENSMUST00000181084.1|lincRNA|2/3|n.290+34664C>T||||||,A|intron_variant|MODIFIER|C230088H06Rik|ENSMUSG00000097168|transcript|ENSMUST00000181752.1|lincRNA|4/5|n.1503-12858C>T||||||	GT:GQ:DP:RD:AD:FREQ:DP4	0/0:.:93:93:0:0%:49,44,0,0	0/1:.:135:124:11:8.15%:112,12,11,0
4	147232831	.	C	A	.	PASS	DP=353;SOMATIC;SS=2;SSC=24;GPV=1;SPV=0.0034751;ANN=A|intron_variant|MODIFIER|Gm26624|ENSMUSG00000097122|transcript|ENSMUST00000181486.1|lincRNA|1/2|n.1898-83428C>A||||||,A|intron_variant|MODIFIER|C230088H06Rik|ENSMUSG00000097168|transcript|ENSMUST00000181084.1|lincRNA|1/3|n.147-3990G>T||||||,A|intron_variant|MODIFIER|Gm13147|ENSMUSG00000087207|transcript|ENSMUST00000125785.7|processed_transcript|2/3|n.245+388C>A||||||,A|intron_variant|MODIFIER|C230088H06Rik|ENSMUSG00000097168|transcript|ENSMUST00000181752.1|lincRNA|3/5|n.1322-4077G>T||||||	GT:GQ:DP:RD:AD:FREQ:DP4	0/0:.:140:140:0:0%:56,84,0,0	0/1:.:213:202:11:5.16%:116,86,6,5
4	147236569	.	C	T	.	PASS	DP=286;SOMATIC;SS=2;SSC=15;GPV=1;SPV=0.025189;ANN=T|intron_variant|MODIFIER|Gm26624|ENSMUSG00000097122|transcript|ENSMUST00000181486.1|lincRNA|1/2|n.1898-79690C>T||||||,T|intron_variant|MODIFIER|C230088H06Rik|ENSMUSG00000097168|transcript|ENSMUST00000181084.1|lincRNA|1/3|n.147-7728G>A||||||,T|intron_variant|MODIFIER|Gm13147|ENSMUSG00000087207|transcript|ENSMUST00000125785.7|processed_transcript|2/3|n.245+4126C>T||||||,T|intron_variant|MODIFIER|C230088H06Rik|ENSMUSG00000097168|transcript|ENSMUST00000181752.1|lincRNA|3/5|n.1322-7815G>A||||||	GT:GQ:DP:RD:AD:FREQ:DP4	0/0:.:130:130:0:0%:76,54,0,0	0/1:.:156:150:6:3.85%:96,54,3,3
4	147237091	.	C	T	.	PASS	DP=292;SOMATIC;SS=2;SSC=16;GPV=1;SPV=0.024951;ANN=T|intron_variant|MODIFIER|Gm26624|ENSMUSG00000097122|transcript|ENSMUST00000181486.1|lincRNA|1/2|n.1898-79168C>T||||||,T|intron_variant|MODIFIER|C230088H06Rik|ENSMUSG00000097168|transcript|ENSMUST00000181084.1|lincRNA|1/3|n.147-8250G>A||||||,T|intron_variant|MODIFIER|Gm13147|ENSMUSG00000087207|transcript|ENSMUST00000125785.7|processed_transcript|2/3|n.245+4648C>T||||||,T|intron_variant|MODIFIER|C230088H06Rik|ENSMUSG00000097168|transcript|ENSMUST00000181752.1|lincRNA|3/5|n.1322-8337G>A||||||	GT:GQ:DP:RD:AD:FREQ:DP4	0/0:.:133:133:0:0%:56,77,0,0	0/1:.:159:153:6:3.77%:106,47,5,1
4	147271808	.	G	A	.	PASS	DP=314;SOMATIC;SS=2;SSC=26;GPV=1;SPV=0.0021532;ANN=A|upstream_gene_variant|MODIFIER|Gm13135|ENSMUSG00000082925|transcript|ENSMUST00000117628.1|processed_pseudogene||n.-4168G>A|||||4168|,A|downstream_gene_variant|MODIFIER|Gm13158|ENSMUSG00000081627|transcript|ENSMUST00000122007.1|processed_pseudogene||n.*3700G>A|||||3700|,A|intron_variant|MODIFIER|Gm26624|ENSMUSG00000097122|transcript|ENSMUST00000181486.1|lincRNA|1/2|n.1898-44451G>A||||||,A|intron_variant|MODIFIER|C230088H06Rik|ENSMUSG00000097168|transcript|ENSMUST00000181084.1|lincRNA|1/3|n.147-42967C>T||||||,A|intron_variant|MODIFIER|C230088H06Rik|ENSMUSG00000097168|transcript|ENSMUST00000181752.1|lincRNA|3/5|n.1322-43054C>T||||||	GT:GQ:DP:RD:AD:FREQ:DP4	0/0:.:142:142:0:0%:68,74,0,0	0/1:.:172:162:10:5.81%:98,64,7,3
4	147273440	.	G	T	.	str10	DP=250;SOMATIC;SS=2;SSC=21;GPV=1;SPV=0.0071669;ANN=T|upstream_gene_variant|MODIFIER|Gm13135|ENSMUSG00000082925|transcript|ENSMUST00000117628.1|processed_pseudogene||n.-2536G>T|||||2536|,T|intron_variant|MODIFIER|Gm26624|ENSMUSG00000097122|transcript|ENSMUST00000181486.1|lincRNA|1/2|n.1898-42819G>T||||||,T|intron_variant|MODIFIER|C230088H06Rik|ENSMUSG00000097168|transcript|ENSMUST00000181084.1|lincRNA|1/3|n.147-44599C>A||||||,T|intron_variant|MODIFIER|C230088H06Rik|ENSMUSG00000097168|transcript|ENSMUST00000181752.1|lincRNA|3/5|n.1322-44686C>A||||||	GT:GQ:DP:RD:AD:FREQ:DP4	0/0:.:125:125:0:0%:74,51,0,0	0/1:.:125:118:7:5.6%:89,29,7,0
4	147344663	.	C	T	.	PASS	DP=265;SOMATIC;SS=2;SSC=16;GPV=1;SPV=0.02315;ANN=T|intron_variant|MODIFIER|Gm26624|ENSMUSG00000097122|transcript|ENSMUST00000181486.1|lincRNA|2/2|n.1907+28395C>T||||||,T|intron_variant|MODIFIER|C230088H06Rik|ENSMUSG00000097168|transcript|ENSMUST00000181084.1|lincRNA|1/3|n.146+14345G>A||||||,T|intron_variant|MODIFIER|C230088H06Rik|ENSMUSG00000097168|transcript|ENSMUST00000181752.1|lincRNA|3/5|n.1321+14258G>A||||||	GT:GQ:DP:RD:AD:FREQ:DP4	0/0:.:109:109:0:0%:55,54,0,0	0/1:.:156:149:7:4.49%:97,52,5,2
4	147449053	.	G	T	.	PASS	DP=254;SOMATIC;SS=2;SSC=33;GPV=1;SPV=0.00043826;ANN=T|downstream_gene_variant|MODIFIER|Vmn2r-ps19|ENSMUSG00000093975|transcript|ENSMUST00000179720.1|unprocessed_pseudogene||n.*4405G>T|||||4405|,T|intron_variant|MODIFIER|Gm26624|ENSMUSG00000097122|transcript|ENSMUST00000181486.1|lincRNA|2/2|n.1908-6105G>T||||||,T|intron_variant|MODIFIER|C230088H06Rik|ENSMUSG00000097168|transcript|ENSMUST00000181752.1|lincRNA|1/5|n.27+43122C>A||||||	GT:GQ:DP:RD:AD:FREQ:DP4	0/0:.:105:105:0:0%:29,76,0,0	0/1:.:149:135:14:9.4%:85,50,7,7
4	147456315	.	C	T	.	PASS	DP=302;SOMATIC;SS=2;SSC=35;GPV=1;SPV=0.00030921;ANN=T|intron_variant|MODIFIER|C230088H06Rik|ENSMUSG00000097168|transcript|ENSMUST00000181752.1|lincRNA|1/5|n.27+35860G>A||||||,T|non_coding_transcript_exon_variant|MODIFIER|Gm26624|ENSMUSG00000097122|transcript|ENSMUST00000181486.1|lincRNA|3/3|n.3065C>T||||||	GT:GQ:DP:RD:AD:FREQ:DP4	0/0:.:137:137:0:0%:67,70,0,0	0/1:.:165:152:13:7.88%:87,65,6,7
4	147456330	.	T	C	.	PASS	DP=279;SOMATIC;SS=2;SSC=22;GPV=1;SPV=0.0060481;ANN=C|intron_variant|MODIFIER|C230088H06Rik|ENSMUSG00000097168|transcript|ENSMUST00000181752.1|lincRNA|1/5|n.27+35845A>G||||||,C|non_coding_transcript_exon_variant|MODIFIER|Gm26624|ENSMUSG00000097122|transcript|ENSMUST00000181486.1|lincRNA|3/3|n.3080T>C||||||	GT:GQ:DP:RD:AD:FREQ:DP4	0/0:.:130:130:0:0%:59,71,0,0	0/1:.:149:141:8:5.37%:80,61,5,3
4	147461536	.	A	C	.	PASS	DP=108;SOMATIC;SS=2;SSC=19;GPV=1;SPV=0.012235;ANN=C|downstream_gene_variant|MODIFIER|Gm26624|ENSMUSG00000097122|transcript|ENSMUST00000181486.1|lincRNA||n.*4517A>C|||||4517|,C|intron_variant|MODIFIER|C230088H06Rik|ENSMUSG00000097168|transcript|ENSMUST00000181752.1|lincRNA|1/5|n.27+30639T>G||||||	GT:GQ:DP:RD:AD:FREQ:DP4	0/0:.:49:49:0:0%:30,19,0,0	0/1:.:59:52:7:11.86%:45,7,5,2
4	147461719	.	T	A	.	PASS	DP=126;SOMATIC;SS=2;SSC=21;GPV=1;SPV=0.006922;ANN=A|downstream_gene_variant|MODIFIER|Gm26624|ENSMUSG00000097122|transcript|ENSMUST00000181486.1|lincRNA||n.*4700T>A|||||4700|,A|intron_variant|MODIFIER|C230088H06Rik|ENSMUSG00000097168|transcript|ENSMUST00000181752.1|lincRNA|1/5|n.27+30456A>T||||||	GT:GQ:DP:RD:AD:FREQ:DP4	0/0:.:69:69:0:0%:36,33,0,0	0/1:.:57:50:6:10.71%:33,17,5,1
4	147492441	.	T	C	.	PASS	DP=122;SOMATIC;SS=2;SSC=18;GPV=1;SPV=0.015354;ANN=C|5_prime_UTR_variant|MODIFIER|Zfp982|ENSMUSG00000078496|transcript|ENSMUST00000105721.8|protein_coding|1/4|c.-165T>C|||||15170|,C|upstream_gene_variant|MODIFIER|C230088H06Rik|ENSMUSG00000097168|transcript|ENSMUST00000181752.1|lincRNA||n.-240A>G|||||240|	GT:GQ:DP:RD:AD:FREQ:DP4	0/0:.:53:53:0:0%:24,29,0,0	0/1:.:69:61:7:10.29%:38,23,5,2
4	147492448	.	G	A	.	PASS	DP=139;SOMATIC;SS=2;SSC=18;GPV=1;SPV=0.012814;ANN=A|5_prime_UTR_variant|MODIFIER|Zfp982|ENSMUSG00000078496|transcript|ENSMUST00000105721.8|protein_coding|1/4|c.-158G>A|||||15163|,A|upstream_gene_variant|MODIFIER|C230088H06Rik|ENSMUSG00000097168|transcript|ENSMUST00000181752.1|lincRNA||n.-247C>T|||||247|	GT:GQ:DP:RD:AD:FREQ:DP4	0/0:.:63:63:0:0%:27,36,0,0	0/1:.:76:69:7:9.21%:44,25,5,2
4	147492466	.	G	A	.	PASS	DP=139;SOMATIC;SS=2;SSC=21;GPV=1;SPV=0.0066981;ANN=A|5_prime_UTR_variant|MODIFIER|Zfp982|ENSMUSG00000078496|transcript|ENSMUST00000105721.8|protein_coding|1/4|c.-140G>A|||||15145|,A|upstream_gene_variant|MODIFIER|C230088H06Rik|ENSMUSG00000097168|transcript|ENSMUST00000181752.1|lincRNA||n.-265C>T|||||265|	GT:GQ:DP:RD:AD:FREQ:DP4	0/0:.:63:63:0:0%:30,33,0,0	0/1:.:76:68:8:10.53%:47,21,6,2
4	147510229	.	C	A	.	PASS	DP=472;SOMATIC;SS=2;SSC=19;GPV=1;SPV=0.010022;ANN=A|intron_variant|MODIFIER|Zfp982|ENSMUSG00000078496|transcript|ENSMUST00000063704.7|protein_coding|1/2|c.31-524C>A||||||,A|intron_variant|MODIFIER|Zfp982|ENSMUSG00000078496|transcript|ENSMUST00000105721.8|protein_coding|2/3|c.31-524C>A||||||	GT:GQ:DP:RD:AD:FREQ:DP4	0/0:.:226:226:0:0%:116,110,0,0	0/1:.:246:239:7:2.85%:151,88,6,1
4	147542771	.	A	T	.	str10	DP=185;SOMATIC;SS=2;SSC=16;GPV=1;SPV=0.023363;ANN=T|3_prime_UTR_variant|MODIFIER|Gm16503|ENSMUSG00000078160|transcript|ENSMUST00000104964.2|protein_coding|1/1|c.*1409A>T|||||1409|	GT:GQ:DP:RD:AD:FREQ:DP4	0/0:.:68:68:0:0%:38,30,0,0	0/1:.:117:109:8:6.84%:68,41,8,0
4	147542782	.	C	G	.	PASS	DP=172;SOMATIC;SS=2;SSC=16;GPV=1;SPV=0.021858;ANN=G|3_prime_UTR_variant|MODIFIER|Gm16503|ENSMUSG00000078160|transcript|ENSMUST00000104964.2|protein_coding|1/1|c.*1420C>G|||||1420|	GT:GQ:DP:RD:AD:FREQ:DP4	0/0:.:64:64:0:0%:36,28,0,0	0/1:.:108:100:8:7.41%:64,36,5,3
4	147542786	.	C	G	.	PASS	DP=177;SOMATIC;SS=2;SSC=16;GPV=1;SPV=0.020133;ANN=G|3_prime_UTR_variant|MODIFIER|Gm16503|ENSMUSG00000078160|transcript|ENSMUST00000104964.2|protein_coding|1/1|c.*1424C>G|||||1424|	GT:GQ:DP:RD:AD:FREQ:DP4	0/0:.:67:67:0:0%:38,29,0,0	0/1:.:110:102:8:7.27%:66,36,7,1
4	147557786	.	T	C	.	str10	DP=124;SOMATIC;SS=2;SSC=15;GPV=1;SPV=0.029043;ANN=C|intron_variant|MODIFIER|Zfp985|ENSMUSG00000065999|transcript|ENSMUST00000081742.6|protein_coding|1/5|c.-153+4360T>C||||||,C|intron_variant|MODIFIER|Zfp985|ENSMUSG00000065999|transcript|ENSMUST00000139784.7|protein_coding|1/3|c.-29+4360T>C||||||WARNING_TRANSCRIPT_NO_STOP_CODON,C|intron_variant|MODIFIER|Zfp985|ENSMUSG00000065999|transcript|ENSMUST00000143885.7|protein_coding|1/5|c.-200+4360T>C||||||WARNING_TRANSCRIPT_INCOMPLETE	GT:GQ:DP:RD:AD:FREQ:DP4	0/0:.:48:48:0:0%:28,20,0,0	0/1:.:76:69:7:9.21%:52,17,7,0
4	147565079	.	T	G	.	PASS	DP=200;SOMATIC;SS=2;SSC=19;GPV=1;SPV=0.01153;ANN=G|intron_variant|MODIFIER|Zfp985|ENSMUSG00000065999|transcript|ENSMUST00000081742.6|protein_coding|3/5|c.-29+2121T>G||||||,G|intron_variant|MODIFIER|Zfp985|ENSMUSG00000065999|transcript|ENSMUST00000139784.7|protein_coding|1/3|c.-29+11653T>G||||||WARNING_TRANSCRIPT_NO_STOP_CODON,G|intron_variant|MODIFIER|Zfp985|ENSMUSG00000065999|transcript|ENSMUST00000143885.7|protein_coding|3/5|c.-76+2121T>G||||||WARNING_TRANSCRIPT_INCOMPLETE	GT:GQ:DP:RD:AD:FREQ:DP4	0/0:.:84:84:0:0%:35,49,0,0	0/1:.:116:108:8:6.9%:64,44,3,5
4	147581177	.	G	T	.	str10	DP=132;SOMATIC;SS=2;SSC=14;GPV=1;SPV=0.034066;ANN=T|intron_variant|MODIFIER|Zfp985|ENSMUSG00000065999|transcript|ENSMUST00000081742.6|protein_coding|4/5|c.31-65G>T||||||,T|intron_variant|MODIFIER|Zfp985|ENSMUSG00000065999|transcript|ENSMUST00000139784.7|protein_coding|2/3|c.31-65G>T||||||WARNING_TRANSCRIPT_NO_STOP_CODON,T|intron_variant|MODIFIER|Zfp985|ENSMUSG00000065999|transcript|ENSMUST00000143885.7|protein_coding|4/5|c.31-65G>T||||||WARNING_TRANSCRIPT_INCOMPLETE	GT:GQ:DP:RD:AD:FREQ:DP4	0/0:.:49:49:0:0%:21,28,0,0	0/1:.:83:75:7:8.54%:50,25,7,0
4	147581183	.	T	C	.	str10	DP=133;SOMATIC;SS=2;SSC=16;GPV=1;SPV=0.020132;ANN=C|intron_variant|MODIFIER|Zfp985|ENSMUSG00000065999|transcript|ENSMUST00000081742.6|protein_coding|4/5|c.31-59T>C||||||,C|intron_variant|MODIFIER|Zfp985|ENSMUSG00000065999|transcript|ENSMUST00000139784.7|protein_coding|2/3|c.31-59T>C||||||WARNING_TRANSCRIPT_NO_STOP_CODON,C|intron_variant|MODIFIER|Zfp985|ENSMUSG00000065999|transcript|ENSMUST00000143885.7|protein_coding|4/5|c.31-59T>C||||||WARNING_TRANSCRIPT_INCOMPLETE	GT:GQ:DP:RD:AD:FREQ:DP4	0/0:.:50:50:0:0%:21,29,0,0	0/1:.:83:75:8:9.64%:49,26,8,0
4	147581209	.	G	T	.	PASS	DP=134;SOMATIC;SS=2;SSC=18;GPV=1;SPV=0.014114;ANN=T|intron_variant|MODIFIER|Zfp985|ENSMUSG00000065999|transcript|ENSMUST00000081742.6|protein_coding|4/5|c.31-33G>T||||||,T|intron_variant|MODIFIER|Zfp985|ENSMUSG00000065999|transcript|ENSMUST00000139784.7|protein_coding|2/3|c.31-33G>T||||||WARNING_TRANSCRIPT_NO_STOP_CODON,T|intron_variant|MODIFIER|Zfp985|ENSMUSG00000065999|transcript|ENSMUST00000143885.7|protein_coding|4/5|c.31-33G>T||||||WARNING_TRANSCRIPT_INCOMPLETE	GT:GQ:DP:RD:AD:FREQ:DP4	0/0:.:49:49:0:0%:26,23,0,0	0/1:.:85:76:9:10.59%:55,21,8,1
4	147581388	.	C	A	.	PASS	DP=142;SOMATIC;SS=2;SSC=44;GPV=1;SPV=3.9713e-05;ANN=A|intron_variant|MODIFIER|Zfp985|ENSMUSG00000065999|transcript|ENSMUST00000081742.6|protein_coding|5/5|c.157+20C>A||||||,A|intron_variant|MODIFIER|Zfp985|ENSMUSG00000065999|transcript|ENSMUST00000139784.7|protein_coding|3/3|c.157+20C>A||||||WARNING_TRANSCRIPT_NO_STOP_CODON,A|intron_variant|MODIFIER|Zfp985|ENSMUSG00000065999|transcript|ENSMUST00000143885.7|protein_coding|5/5|c.157+20C>A||||||WARNING_TRANSCRIPT_INCOMPLETE	GT:GQ:DP:RD:AD:FREQ:DP4	0/0:.:63:63:0:0%:31,32,0,0	0/1:.:79:63:16:20.25%:34,29,12,4
4	147616884	.	G	A	.	PASS	DP=143;SOMATIC;SS=2;SSC=16;GPV=1;SPV=0.022202;ANN=A|intron_variant|MODIFIER|Zfp979|ENSMUSG00000066000|transcript|ENSMUST00000037565.13|protein_coding|3/4|c.76-1478C>T||||||,A|intron_variant|MODIFIER|Zfp979|ENSMUSG00000066000|transcript|ENSMUST00000105720.7|protein_coding|3/4|c.76-1478C>T||||||,A|intron_variant|MODIFIER|Zfp979|ENSMUSG00000066000|transcript|ENSMUST00000133006.1|protein_coding|3/4|c.76-1478C>T||||||WARNING_TRANSCRIPT_INCOMPLETE	GT:GQ:DP:RD:AD:FREQ:DP4	0/0:.:66:66:0:0%:36,30,0,0	0/1:.:77:71:6:7.79%:45,26,5,1
4	147690595	.	A	G	.	str10	DP=44;SOMATIC;SS=2;SSC=21;GPV=1;SPV=0.0063975;ANN=G|intron_variant|MODIFIER|Zfp534|ENSMUSG00000062518|transcript|ENSMUST00000117638.1|protein_coding|1/3|c.-74-8225T>C||||||	GT:GQ:DP:RD:AD:FREQ:DP4	0/0:.:21:21:0:0%:16,5,0,0	0/1:.:23:16:7:30.43%:9,7,7,0
4	147707943	.	G	T	.	PASS	DP=143;SOMATIC;SS=2;SSC=23;GPV=1;SPV=0.0042756;ANN=T|intergenic_region|MODIFIER|Zfp534-Gm13137|ENSMUSG00000062518-ENSMUSG00000096521|intergenic_region|ENSMUSG00000062518-ENSMUSG00000096521|||n.147707943G>T||||||	GT:GQ:DP:RD:AD:FREQ:DP4	0/0:.:44:44:0:0%:16,28,0,0	0/1:.:99:85:14:14.14%:56,29,12,2
4	147718480	.	T	G	.	PASS	DP=141;SOMATIC;SS=2;SSC=21;GPV=1;SPV=0.0077953;ANN=G|intergenic_region|MODIFIER|Zfp534-Gm13137|ENSMUSG00000062518-ENSMUSG00000096521|intergenic_region|ENSMUSG00000062518-ENSMUSG00000096521|||n.147718480T>G||||||	GT:GQ:DP:RD:AD:FREQ:DP4	0/0:.:69:69:0:0%:34,35,0,0	0/1:.:72:65:7:9.72%:40,25,6,1
4	147761323	.	G	T	.	str10	DP=97;SOMATIC;SS=2;SSC=21;GPV=1;SPV=0.0071435;ANN=T|splice_region_variant|LOW|Zfp984|ENSMUSG00000078495|transcript|ENSMUST00000122309.1|protein_coding|2/4|c.-73C>A||||||,T|5_prime_UTR_variant|MODIFIER|Zfp984|ENSMUSG00000078495|transcript|ENSMUST00000122309.1|protein_coding|2/4|c.-73C>A|||||73|,T|intron_variant|MODIFIER|Zfp984|ENSMUSG00000078495|transcript|ENSMUST00000105734.9|protein_coding|3/5|c.-28-45C>A||||||	GT:GQ:DP:RD:AD:FREQ:DP4	0/0:.:53:53:0:0%:29,24,0,0	0/1:.:44:38:6:13.64%:21,17,6,0
4	147794289	.	G	A	.	PASS	DP=312;SOMATIC;SS=2;SSC=20;GPV=1;SPV=0.0095513;ANN=A|intron_variant|MODIFIER|Gm20707|ENSMUSG00000093594|transcript|ENSMUST00000176201.1|lincRNA|3/3|n.337+1369C>T||||||,A|intron_variant|MODIFIER|Zfp984|ENSMUSG00000078495|transcript|ENSMUST00000105734.9|protein_coding|3/5|c.-29+1369C>T||||||	GT:GQ:DP:RD:AD:FREQ:DP4	0/0:.:136:136:0:0%:76,60,0,0	0/1:.:176:168:8:4.55%:124,44,7,1
4	147810004	.	T	G	.	PASS	DP=137;SOMATIC;SS=2;SSC=31;GPV=1;SPV=0.00078131;ANN=G|upstream_gene_variant|MODIFIER|Gm20707|ENSMUSG00000093594|transcript|ENSMUST00000176201.1|lincRNA||n.-164A>C|||||164|,G|upstream_gene_variant|MODIFIER|Zfp984|ENSMUSG00000078495|transcript|ENSMUST00000105734.9|protein_coding||c.-48754A>C|||||216|,G|intergenic_region|MODIFIER|Gm20707-Rps19-ps3|ENSMUSG00000093594-ENSMUSG00000080059|intergenic_region|ENSMUSG00000093594-ENSMUSG00000080059|||n.147810004T>G||||||	GT:GQ:DP:RD:AD:FREQ:DP4	0/0:.:59:59:0:0%:29,30,0,0	0/1:.:78:66:12:15.38%:35,31,8,4
4	149618234	.	A	G	.	str10	DP=66;SOMATIC;SS=2;SSC=17;GPV=1;SPV=0.019012;ANN=G|intron_variant|MODIFIER|Clstn1|ENSMUSG00000039953|transcript|ENSMUST00000039144.6|protein_coding|2/18|c.214+4062A>G||||||,G|intron_variant|MODIFIER|Clstn1|ENSMUSG00000039953|transcript|ENSMUST00000105691.7|protein_coding|2/17|c.214+4062A>G||||||,G|intron_variant|MODIFIER|Clstn1|ENSMUSG00000039953|transcript|ENSMUST00000137232.1|processed_transcript|2/3|n.214+4062A>G||||||	GT:GQ:DP:RD:AD:FREQ:DP4	0/0:.:35:35:0:0%:18,17,0,0	0/1:.:31:26:5:16.13%:21,5,5,0
4	156335682	.	C	T	.	PASS	DP=125;SOMATIC;SS=2;SSC=36;GPV=1;SPV=0.00022865;ANN=T|intron_variant|MODIFIER|Vmn2r-ps159|ENSMUSG00000057021|transcript|ENSMUST00000074107.12|processed_transcript|3/3|n.1372+965C>T||||||,T|intron_variant|MODIFIER|Vmn2r-ps159|ENSMUSG00000057021|transcript|ENSMUST00000189559.6|processed_transcript|2/3|n.1089+965C>T||||||,T|non_coding_transcript_exon_variant|MODIFIER|Vmn2r-ps159|ENSMUSG00000057021|transcript|ENSMUST00000096792.6|transcribed_unprocessed_pseudogene|4/6|n.1464C>T||||||	GT:GQ:DP:RD:AD:FREQ:DP4	0/0:.:60:60:0:0%:28,32,0,0	0/1:.:65:53:12:18.46%:36,17,5,7
5	3023696	.	T	C	.	PASS	DP=55;SOMATIC;SS=2;SSC=29;GPV=1;SPV=0.0012081;ANN=C|intergenic_region|MODIFIER|V1rg10-Gm3027|ENSMUSG00000098947-ENSMUSG00000090577|intergenic_region|ENSMUSG00000098947-ENSMUSG00000090577|||n.3023696T>C||||||	GT:GQ:DP:RD:AD:FREQ:DP4	0/0:.:32:32:0:0%:20,12,0,0	0/1:.:23:16:7:30.43%:5,11,2,5
5	3129076	.	G	A	.	PASS	DP=73;SOMATIC;SS=2;SSC=17;GPV=1;SPV=0.016558;ANN=A|downstream_gene_variant|MODIFIER|Gm8715|ENSMUSG00000091483|transcript|ENSMUST00000162728.2|unprocessed_pseudogene||n.*1693G>A|||||1693|,A|intergenic_region|MODIFIER|Gm8715-Gm18985|ENSMUSG00000091483-ENSMUSG00000105800|intergenic_region|ENSMUSG00000091483-ENSMUSG00000105800|||n.3129076G>A||||||	GT:GQ:DP:RD:AD:FREQ:DP4	0/0:.:31:31:0:0%:18,13,0,0	0/1:.:42:35:7:16.67%:24,11,6,1
5	5523222	.	T	C	.	PASS	DP=80;SOMATIC;SS=2;SSC=24;GPV=1;SPV=0.0032962;ANN=C|intergenic_region|MODIFIER|Cldn12-Gtpbp10|ENSMUSG00000046798-ENSMUSG00000040464|intergenic_region|ENSMUSG00000046798-ENSMUSG00000040464|||n.5523222T>C||||||	GT:GQ:DP:RD:AD:FREQ:DP4	0/0:.:39:39:0:0%:22,17,0,0	0/1:.:41:33:8:19.51%:20,13,7,1
5	5523228	.	G	A	.	PASS	DP=80;SOMATIC;SS=2;SSC=23;GPV=1;SPV=0.0040718;ANN=A|intergenic_region|MODIFIER|Cldn12-Gtpbp10|ENSMUSG00000046798-ENSMUSG00000040464|intergenic_region|ENSMUSG00000046798-ENSMUSG00000040464|||n.5523228G>A||||||	GT:GQ:DP:RD:AD:FREQ:DP4	0/0:.:38:38:0:0%:22,16,0,0	0/1:.:42:34:8:19.05%:20,14,7,1
5	5523238	.	C	A	.	PASS	DP=82;SOMATIC;SS=2;SSC=24;GPV=1;SPV=0.0033116;ANN=A|intergenic_region|MODIFIER|Cldn12-Gtpbp10|ENSMUSG00000046798-ENSMUSG00000040464|intergenic_region|ENSMUSG00000046798-ENSMUSG00000040464|||n.5523238C>A||||||	GT:GQ:DP:RD:AD:FREQ:DP4	0/0:.:40:40:0:0%:24,16,0,0	0/1:.:42:34:8:19.05%:18,16,6,2
5	5523263	.	G	C	.	PASS	DP=81;SOMATIC;SS=2;SSC=21;GPV=1;SPV=0.0064655;ANN=C|intergenic_region|MODIFIER|Cldn12-Gtpbp10|ENSMUSG00000046798-ENSMUSG00000040464|intergenic_region|ENSMUSG00000046798-ENSMUSG00000040464|||n.5523263G>C||||||	GT:GQ:DP:RD:AD:FREQ:DP4	0/0:.:40:40:0:0%:24,16,0,0	0/1:.:41:34:7:17.07%:19,15,4,3
5	5523272	.	G	A	.	PASS	DP=76;SOMATIC;SS=2;SSC=21;GPV=1;SPV=0.0070355;ANN=A|intergenic_region|MODIFIER|Cldn12-Gtpbp10|ENSMUSG00000046798-ENSMUSG00000040464|intergenic_region|ENSMUSG00000046798-ENSMUSG00000040464|||n.5523272G>A||||||	GT:GQ:DP:RD:AD:FREQ:DP4	0/0:.:37:37:0:0%:22,15,0,0	0/1:.:39:32:7:17.95%:18,14,4,3
5	14904048	.	C	T	.	str10	DP=84;SOMATIC;SS=2;SSC=17;GPV=1;SPV=0.017366;ANN=T|intergenic_region|MODIFIER|Pclo-Gm9758|ENSMUSG00000061601-ENSMUSG00000033219|intergenic_region|ENSMUSG00000061601-ENSMUSG00000033219|||n.14904048C>T||||||	GT:GQ:DP:RD:AD:FREQ:DP4	0/0:.:40:40:0:0%:16,24,0,0	0/1:.:44:38:6:13.64%:27,11,6,0
5	14904054	.	C	T	.	str10	DP=86;SOMATIC;SS=2;SSC=22;GPV=1;SPV=0.0059264;ANN=T|intergenic_region|MODIFIER|Pclo-Gm9758|ENSMUSG00000061601-ENSMUSG00000033219|intergenic_region|ENSMUSG00000061601-ENSMUSG00000033219|||n.14904054C>T||||||	GT:GQ:DP:RD:AD:FREQ:DP4	0/0:.:39:39:0:0%:18,21,0,0	0/1:.:47:39:8:17.02%:28,11,8,0
5	14928190	.	G	T	.	PASS	DP=70;SOMATIC;SS=2;SSC=32;GPV=1;SPV=0.00060612;ANN=T|intergenic_region|MODIFIER|Gm9758-Speer4e|ENSMUSG00000033219-ENSMUSG00000091255|intergenic_region|ENSMUSG00000033219-ENSMUSG00000091255|||n.14928190G>T||||||	GT:GQ:DP:RD:AD:FREQ:DP4	0/0:.:23:23:0:0%:8,15,0,0	0/1:.:47:31:16:34.04%:20,11,4,12
5	14951226	.	A	G	.	PASS	DP=131;SOMATIC;SS=2;SSC=19;GPV=1;SPV=0.012164;ANN=G|intergenic_region|MODIFIER|Speer4e-Gm10354|ENSMUSG00000091255-ENSMUSG00000072188|intergenic_region|ENSMUSG00000091255-ENSMUSG00000072188|||n.14951226A>G||||||	GT:GQ:DP:RD:AD:FREQ:DP4	0/0:.:54:54:0:0%:16,38,0,0	0/1:.:77:69:8:10.39%:53,16,6,2
5	14951341	.	C	T	.	PASS	DP=108;SOMATIC;SS=2;SSC=14;GPV=1;SPV=0.03264;ANN=T|intergenic_region|MODIFIER|Speer4e-Gm10354|ENSMUSG00000091255-ENSMUSG00000072188|intergenic_region|ENSMUSG00000091255-ENSMUSG00000072188|||n.14951341C>T||||||	GT:GQ:DP:RD:AD:FREQ:DP4	0/0:.:36:36:0:0%:16,20,0,0	0/1:.:72:63:8:11.27%:34,29,5,3
5	14981488	.	G	C	.	str10	DP=210;SOMATIC;SS=2;SSC=14;GPV=1;SPV=0.032956;ANN=C|upstream_gene_variant|MODIFIER|Gm10354|ENSMUSG00000072188|transcript|ENSMUST00000096953.4|protein_coding||c.-2613C>G|||||2553|,C|intergenic_region|MODIFIER|Gm10354-Gm17019|ENSMUSG00000072188-ENSMUSG00000091897|intergenic_region|ENSMUSG00000072188-ENSMUSG00000091897|||n.14981488G>C||||||	GT:GQ:DP:RD:AD:FREQ:DP4	0/0:.:90:90:0:0%:44,46,0,0	0/1:.:120:114:6:5%:53,61,0,6
5	15023554	.	G	A	.	str10	DP=252;SOMATIC;SS=2;SSC=16;GPV=1;SPV=0.024983;ANN=A|intergenic_region|MODIFIER|Gm10354-Gm17019|ENSMUSG00000072188-ENSMUSG00000091897|intergenic_region|ENSMUSG00000072188-ENSMUSG00000091897|||n.15023554G>A||||||	GT:GQ:DP:RD:AD:FREQ:DP4	0/0:.:102:102:0:0%:31,71,0,0	0/1:.:150:143:7:4.67%:91,52,7,0
5	15025220	.	G	A	.	str10	DP=241;SOMATIC;SS=2;SSC=18;GPV=1;SPV=0.012612;ANN=A|downstream_gene_variant|MODIFIER|Gm17019|ENSMUSG00000091897|transcript|ENSMUST00000167908.1|protein_coding||c.*4064C>T|||||3730|,A|intergenic_region|MODIFIER|Gm10354-Gm17019|ENSMUSG00000072188-ENSMUSG00000091897|intergenic_region|ENSMUSG00000072188-ENSMUSG00000091897|||n.15025220G>A||||||	GT:GQ:DP:RD:AD:FREQ:DP4	0/0:.:100:100:0:0%:47,53,0,0	0/1:.:141:133:8:5.67%:93,40,0,8
5	15473449	.	A	C	.	PASS	DP=83;SOMATIC;SS=2;SSC=28;GPV=1;SPV=0.0012957;ANN=C|intron_variant|MODIFIER|Gm21149|ENSMUSG00000099762|transcript|ENSMUST00000197995.1|protein_coding|3/4|c.444-295T>G||||||,C|intron_variant|MODIFIER|Gm43391|ENSMUSG00000106004|transcript|ENSMUST00000198110.1|antisense|1/1|n.150+275A>C||||||,C|intron_variant|MODIFIER|Gm43391|ENSMUSG00000106004|transcript|ENSMUST00000196145.4|antisense|2/2|n.193+275A>C||||||,C|intron_variant|MODIFIER|Gm43391|ENSMUSG00000106004|transcript|ENSMUST00000197796.1|antisense|2/2|n.186+275A>C||||||	GT:GQ:DP:RD:AD:FREQ:DP4	0/0:.:49:49:0:0%:0,49,0,0	0/1:.:34:27:7:20.59%:0,27,0,7
5	15474864	.	C	G	.	str10	DP=42;SOMATIC;SS=2;SSC=21;GPV=1;SPV=0.0073888;ANN=G|intron_variant|MODIFIER|Gm21149|ENSMUSG00000099762|transcript|ENSMUST00000197995.1|protein_coding|2/4|c.299+284G>C||||||,G|intron_variant|MODIFIER|Gm43391|ENSMUSG00000106004|transcript|ENSMUST00000198110.1|antisense|1/1|n.151-414C>G||||||,G|intron_variant|MODIFIER|Gm43391|ENSMUSG00000106004|transcript|ENSMUST00000196145.4|antisense|2/2|n.194-1304C>G||||||,G|intron_variant|MODIFIER|Gm43391|ENSMUSG00000106004|transcript|ENSMUST00000197796.1|antisense|2/2|n.186+1690C>G||||||	GT:GQ:DP:RD:AD:FREQ:DP4	0/0:.:22:22:0:0%:9,13,0,0	0/1:.:20:14:6:30%:9,5,6,0
5	15484900	.	T	G	.	PASS	DP=127;SOMATIC;SS=2;SSC=25;GPV=1;SPV=0.0027807;ANN=G|intergenic_region|MODIFIER|Gm43391-Gm21847|ENSMUSG00000106004-ENSMUSG00000094230|intergenic_region|ENSMUSG00000106004-ENSMUSG00000094230|||n.15484900T>G||||||	GT:GQ:DP:RD:AD:FREQ:DP4	0/0:.:59:59:0:0%:38,21,0,0	0/1:.:68:59:9:13.24%:49,10,8,1
5	15516898	.	G	C	.	PASS	DP=109;SOMATIC;SS=2;SSC=22;GPV=1;SPV=0.0050454;ANN=C|intron_variant|MODIFIER|Gm21847|ENSMUSG00000094230|transcript|ENSMUST00000178227.5|antisense|1/2|n.75+335G>C||||||	GT:GQ:DP:RD:AD:FREQ:DP4	0/0:.:51:51:0:0%:30,21,0,0	0/1:.:58:50:8:13.79%:26,24,2,6
5	15532122	.	C	A	.	PASS	DP=61;SOMATIC;SS=2;SSC=17;GPV=1;SPV=0.016607;ANN=A|upstream_gene_variant|MODIFIER|Gm21190|ENSMUSG00000106445|transcript|ENSMUST00000196384.1|protein_coding||c.-2904G>T|||||2900|,A|downstream_gene_variant|MODIFIER|Gm21847|ENSMUSG00000094230|transcript|ENSMUST00000198681.1|antisense||n.*2510C>A|||||2510|,A|intron_variant|MODIFIER|Gm21847|ENSMUSG00000094230|transcript|ENSMUST00000178227.5|antisense|2/2|n.222+6189C>A||||||	GT:GQ:DP:RD:AD:FREQ:DP4	0/0:.:23:23:0:0%:12,11,0,0	0/1:.:38:30:8:21.05%:19,11,5,3
5	15535864	.	G	C	.	PASS	DP=77;SOMATIC;SS=2;SSC=17;GPV=1;SPV=0.017775;ANN=C|downstream_gene_variant|MODIFIER|Gm30613|ENSMUSG00000105300|transcript|ENSMUST00000197277.1|antisense||n.*2138C>G|||||2138|,C|intron_variant|MODIFIER|Gm21847|ENSMUSG00000094230|transcript|ENSMUST00000178227.5|antisense|2/2|n.222+9931G>C||||||	GT:GQ:DP:RD:AD:FREQ:DP4	0/0:.:24:24:0:0%:19,5,0,0	0/1:.:53:43:10:18.87%:25,18,6,4
5	15535899	.	A	C	.	PASS	DP=75;SOMATIC;SS=2;SSC=15;GPV=1;SPV=0.026731;ANN=C|downstream_gene_variant|MODIFIER|Gm30613|ENSMUSG00000105300|transcript|ENSMUST00000197277.1|antisense||n.*2103T>G|||||2103|,C|intron_variant|MODIFIER|Gm21847|ENSMUSG00000094230|transcript|ENSMUST00000178227.5|antisense|2/2|n.222+9966A>C||||||	GT:GQ:DP:RD:AD:FREQ:DP4	0/0:.:26:26:0:0%:22,4,0,0	0/1:.:49:41:8:16.33%:26,15,4,4
5	15552479	.	A	G	.	str10	DP=257;SOMATIC;SS=2;SSC=30;GPV=1;SPV=0.0008438;ANN=G|intron_variant|MODIFIER|Gm21847|ENSMUSG00000094230|transcript|ENSMUST00000178227.5|antisense|2/2|n.222+26546A>G||||||,G|intron_variant|MODIFIER|Gm30613|ENSMUSG00000105300|transcript|ENSMUST00000197277.1|antisense|5/5|n.469-14434T>C||||||	GT:GQ:DP:RD:AD:FREQ:DP4	0/0:.:94:94:0:0%:67,27,0,0	0/1:.:163:148:15:9.2%:123,25,15,0
5	15602713	.	C	T	.	PASS	DP=135;SOMATIC;SS=2;SSC=24;GPV=1;SPV=0.0036583;ANN=T|intron_variant|MODIFIER|Gm21847|ENSMUSG00000094230|transcript|ENSMUST00000178227.5|antisense|2/2|n.223-53121C>T||||||,T|intron_variant|MODIFIER|Gm30613|ENSMUSG00000105300|transcript|ENSMUST00000197277.1|antisense|1/5|n.93+2261G>A||||||	GT:GQ:DP:RD:AD:FREQ:DP4	0/0:.:56:56:0:0%:32,24,0,0	0/1:.:79:69:10:12.66%:49,20,8,2
5	15607086	.	A	C	.	PASS	DP=105;SOMATIC;SS=2;SSC=26;GPV=1;SPV=0.0024087;ANN=C|upstream_gene_variant|MODIFIER|Gm30613|ENSMUSG00000105300|transcript|ENSMUST00000197277.1|antisense||n.-2020T>G|||||2020|,C|intron_variant|MODIFIER|Gm21847|ENSMUSG00000094230|transcript|ENSMUST00000178227.5|antisense|2/2|n.223-48748A>C||||||	GT:GQ:DP:RD:AD:FREQ:DP4	0/0:.:26:26:0:0%:10,16,0,0	0/1:.:79:60:19:24.05%:28,32,9,10
5	15607104	.	G	A	.	PASS	DP=96;SOMATIC;SS=2;SSC=16;GPV=1;SPV=0.023357;ANN=A|upstream_gene_variant|MODIFIER|Gm30613|ENSMUSG00000105300|transcript|ENSMUST00000197277.1|antisense||n.-2038C>T|||||2038|,A|intron_variant|MODIFIER|Gm21847|ENSMUSG00000094230|transcript|ENSMUST00000178227.5|antisense|2/2|n.223-48730G>A||||||	GT:GQ:DP:RD:AD:FREQ:DP4	0/0:.:26:26:0:0%:12,14,0,0	0/1:.:70:58:11:15.94%:26,32,3,8
5	15610700	.	A	T	.	PASS	DP=200;SOMATIC;SS=2;SSC=28;GPV=1;SPV=0.0014724;ANN=T|intron_variant|MODIFIER|Gm21847|ENSMUSG00000094230|transcript|ENSMUST00000178227.5|antisense|2/2|n.223-45134A>T||||||	GT:GQ:DP:RD:AD:FREQ:DP4	0/0:.:68:68:0:0%:41,27,0,0	0/1:.:132:117:15:11.36%:78,39,9,6
5	15637227	.	G	A	.	PASS	DP=160;SOMATIC;SS=2;SSC=24;GPV=1;SPV=0.0031708;ANN=A|intron_variant|MODIFIER|Gm21847|ENSMUSG00000094230|transcript|ENSMUST00000178227.5|antisense|2/2|n.223-18607G>A||||||	GT:GQ:DP:RD:AD:FREQ:DP4	0/0:.:68:68:0:0%:54,14,0,0	0/1:.:92:82:10:10.87%:76,6,10,0
5	22492216	.	G	C	.	PASS	DP=38;SOMATIC;SS=2;SSC=17;GPV=1;SPV=0.019656;ANN=C|intron_variant|MODIFIER|Orc5|ENSMUSG00000029012|transcript|ENSMUST00000030872.11|protein_coding|13/13|c.1263-4999C>G||||||,C|intron_variant|MODIFIER|Orc5|ENSMUSG00000029012|transcript|ENSMUST00000135906.7|retained_intron|12/12|n.1385-4999C>G||||||	GT:GQ:DP:RD:AD:FREQ:DP4	0/0:.:17:17:0:0%:2,15,0,0	0/1:.:21:15:6:28.57%:9,6,1,5
5	25581772	.	C	T	.	str10	DP=76;SOMATIC;SS=2;SSC=16;GPV=1;SPV=0.023995;ANN=T|intergenic_region|MODIFIER|Gm43141-Gm10062|ENSMUSG00000105744-ENSMUSG00000059244|intergenic_region|ENSMUSG00000105744-ENSMUSG00000059244|||n.25581772C>T||||||	GT:GQ:DP:RD:AD:FREQ:DP4	0/0:.:34:34:0:0%:21,13,0,0	0/1:.:42:36:6:14.29%:27,9,6,0
5	25581795	.	C	T	.	PASS	DP=75;SOMATIC;SS=2;SSC=17;GPV=1;SPV=0.016203;ANN=T|intergenic_region|MODIFIER|Gm43141-Gm10062|ENSMUSG00000105744-ENSMUSG00000059244|intergenic_region|ENSMUSG00000105744-ENSMUSG00000059244|||n.25581795C>T||||||	GT:GQ:DP:RD:AD:FREQ:DP4	0/0:.:36:36:0:0%:21,15,0,0	0/1:.:39:33:6:15.38%:21,12,5,1
5	25581841	.	C	T	.	str10	DP=66;SOMATIC;SS=2;SSC=20;GPV=1;SPV=0.0081036;ANN=T|intergenic_region|MODIFIER|Gm43141-Gm10062|ENSMUSG00000105744-ENSMUSG00000059244|intergenic_region|ENSMUSG00000105744-ENSMUSG00000059244|||n.25581841C>T||||||	GT:GQ:DP:RD:AD:FREQ:DP4	0/0:.:35:35:0:0%:20,15,0,0	0/1:.:31:25:6:19.35%:13,12,0,6
5	25885438	.	G	A	.	str10	DP=75;SOMATIC;SS=2;SSC=16;GPV=1;SPV=0.023523;ANN=A|intergenic_region|MODIFIER|Actr3b-Gm21655|ENSMUSG00000056367-ENSMUSG00000105052|intergenic_region|ENSMUSG00000056367-ENSMUSG00000105052|||n.25885438G>A||||||	GT:GQ:DP:RD:AD:FREQ:DP4	0/0:.:22:22:0:0%:9,13,0,0	0/1:.:53:43:10:18.87%:31,12,10,0
5	25885592	.	C	T	.	PASS	DP=69;SOMATIC;SS=2;SSC=24;GPV=1;SPV=0.003619;ANN=T|intergenic_region|MODIFIER|Actr3b-Gm21655|ENSMUSG00000056367-ENSMUSG00000105052|intergenic_region|ENSMUSG00000056367-ENSMUSG00000105052|||n.25885592C>T||||||	GT:GQ:DP:RD:AD:FREQ:DP4	0/0:.:33:33:0:0%:19,14,0,0	0/1:.:36:28:8:22.22%:20,8,2,6
5	25996322	.	C	A	.	PASS	DP=164;SOMATIC;SS=2;SSC=27;GPV=1;SPV=0.0016017;ANN=A|downstream_gene_variant|MODIFIER|Gm1979|ENSMUSG00000091049|transcript|ENSMUST00000168875.7|protein_coding||c.*3850G>T|||||2700|,A|downstream_gene_variant|MODIFIER|Gm1979|ENSMUSG00000091049|transcript|ENSMUST00000170224.2|protein_coding||c.*3850G>T|||||3850|WARNING_TRANSCRIPT_NO_START_CODON,A|intergenic_region|MODIFIER|Gm21698-Gm1979|ENSMUSG00000096045-ENSMUSG00000091049|intergenic_region|ENSMUSG00000096045-ENSMUSG00000091049|||n.25996322C>A||||||	GT:GQ:DP:RD:AD:FREQ:DP4	0/0:.:58:58:0:0%:25,33,0,0	0/1:.:106:92:14:13.21%:62,30,12,2
5	26042629	.	A	C	.	str10	DP=84;SOMATIC;SS=2;SSC=25;GPV=1;SPV=0.0029764;ANN=C|upstream_gene_variant|MODIFIER|Speer4a|ENSMUSG00000073119|transcript|ENSMUST00000079447.3|protein_coding||c.-3146T>G|||||3071|,C|intergenic_region|MODIFIER|Speer4a-Gm7347|ENSMUSG00000073119-ENSMUSG00000073117|intergenic_region|ENSMUSG00000073119-ENSMUSG00000073117|||n.26042629A>C||||||	GT:GQ:DP:RD:AD:FREQ:DP4	0/0:.:35:35:0:0%:22,13,0,0	0/1:.:49:39:10:20.41%:24,15,10,0
5	26058127	.	T	C	.	str10	DP=89;SOMATIC;SS=2;SSC=17;GPV=1;SPV=0.018054;ANN=C|intron_variant|MODIFIER|Gm7347|ENSMUSG00000073117|transcript|ENSMUST00000095004.3|protein_coding|1/4|c.139+245A>G||||||	GT:GQ:DP:RD:AD:FREQ:DP4	0/0:.:48:48:0:0%:21,27,0,0	0/1:.:41:36:5:12.2%:26,10,5,0
5	26064148	.	A	T	.	str10	DP=63;SOMATIC;SS=2;SSC=22;GPV=1;SPV=0.0055447;ANN=T|intergenic_region|MODIFIER|Gm7347-Gm6089|ENSMUSG00000073117-ENSMUSG00000105422|intergenic_region|ENSMUSG00000073117-ENSMUSG00000105422|||n.26064148A>T||||||	GT:GQ:DP:RD:AD:FREQ:DP4	0/0:.:35:35:0:0%:13,22,0,0	0/1:.:28:22:6:21.43%:16,6,6,0
5	26255944	.	G	A	.	str10	DP=69;SOMATIC;SS=2;SSC=15;GPV=1;SPV=0.027216;ANN=A|upstream_gene_variant|MODIFIER|Gm7361|ENSMUSG00000059645|transcript|ENSMUST00000074148.6|protein_coding||c.-1818G>A|||||1747|,A|intergenic_region|MODIFIER|Gm10220-Gm7361|ENSMUSG00000067698-ENSMUSG00000059645|intergenic_region|ENSMUSG00000067698-ENSMUSG00000059645|||n.26255944G>A||||||	GT:GQ:DP:RD:AD:FREQ:DP4	0/0:.:30:30:0:0%:17,13,0,0	0/1:.:39:33:6:15.38%:19,14,6,0
5	26600347	.	T	C	.	PASS	DP=58;SOMATIC;SS=2;SSC=18;GPV=1;SPV=0.01467;ANN=C|downstream_gene_variant|MODIFIER|Gm42844|ENSMUSG00000105491|transcript|ENSMUST00000200355.1|processed_pseudogene||n.*798T>C|||||798|,C|intergenic_region|MODIFIER|Gm42844-Dpp6|ENSMUSG00000105491-ENSMUSG00000061576|intergenic_region|ENSMUSG00000105491-ENSMUSG00000061576|||n.26600347T>C||||||	GT:GQ:DP:RD:AD:FREQ:DP4	0/0:.:28:28:0:0%:12,16,0,0	0/1:.:30:24:6:20%:16,8,4,2
5	26600362	.	T	G	.	PASS	DP=58;SOMATIC;SS=2;SSC=17;GPV=1;SPV=0.017618;ANN=G|downstream_gene_variant|MODIFIER|Gm42844|ENSMUSG00000105491|transcript|ENSMUST00000200355.1|processed_pseudogene||n.*813T>G|||||813|,G|intergenic_region|MODIFIER|Gm42844-Dpp6|ENSMUSG00000105491-ENSMUSG00000061576|intergenic_region|ENSMUSG00000105491-ENSMUSG00000061576|||n.26600362T>G||||||	GT:GQ:DP:RD:AD:FREQ:DP4	0/0:.:31:31:0:0%:14,17,0,0	0/1:.:27:22:5:18.52%:17,5,3,2
5	28925981	.	A	C	.	PASS	DP=68;SOMATIC;SS=2;SSC=29;GPV=1;SPV=0.0010644;ANN=C|intron_variant|MODIFIER|9530036O11Rik|ENSMUSG00000097726|transcript|ENSMUST00000180878.7|antisense|5/6|n.560-6565A>C||||||	GT:GQ:DP:RD:AD:FREQ:DP4	0/0:.:34:34:0:0%:22,12,0,0	0/1:.:34:25:9:26.47%:18,7,7,2
5	28926010	.	A	T	.	PASS	DP=63;SOMATIC;SS=2;SSC=25;GPV=1;SPV=0.0027159;ANN=T|intron_variant|MODIFIER|9530036O11Rik|ENSMUSG00000097726|transcript|ENSMUST00000180878.7|antisense|5/6|n.560-6536A>T||||||	GT:GQ:DP:RD:AD:FREQ:DP4	0/0:.:31:31:0:0%:19,12,0,0	0/1:.:32:24:8:25%:15,9,6,2
5	31062889	.	A	T	.	PASS	DP=88;SOMATIC;SS=2;SSC=14;GPV=1;SPV=0.034032;ANN=T|upstream_gene_variant|MODIFIER|Cad|ENSMUSG00000013629|transcript|ENSMUST00000202227.1|processed_transcript||n.-3406A>T|||||3406|,T|downstream_gene_variant|MODIFIER|Cad|ENSMUSG00000013629|transcript|ENSMUST00000202967.1|retained_intron||n.*2925A>T|||||2925|,T|intron_variant|MODIFIER|Cad|ENSMUSG00000013629|transcript|ENSMUST00000013773.11|protein_coding|15/43|c.2287+297A>T||||||,T|intron_variant|MODIFIER|Cad|ENSMUSG00000013629|transcript|ENSMUST00000201838.3|protein_coding|15/17|c.2287+297A>T||||||,T|intron_variant|MODIFIER|Cad|ENSMUSG00000013629|transcript|ENSMUST00000201182.3|protein_coding|15/42|c.2287+297A>T||||||,T|intron_variant|MODIFIER|Cad|ENSMUSG00000013629|transcript|ENSMUST00000202795.3|protein_coding|15/43|c.2287+297A>T||||||,T|intron_variant|MODIFIER|Cad|ENSMUSG00000013629|transcript|ENSMUST00000201844.1|retained_intron|3/3|n.429+297A>T||||||,T|intron_variant|MODIFIER|Cad|ENSMUSG00000013629|transcript|ENSMUST00000200953.3|protein_coding|14/42|c.2098+297A>T||||||	GT:GQ:DP:RD:AD:FREQ:DP4	0/0:.:31:31:0:0%:15,16,0,0	0/1:.:57:46:7:13.21%:26,20,6,1
5	31425646	.	A	G	.	str10	DP=62;SOMATIC;SS=2;SSC=31;GPV=1;SPV=0.00070525;ANN=G|intergenic_region|MODIFIER|Gm19457-Gm43659|ENSMUSG00000106935-ENSMUSG00000106866|intergenic_region|ENSMUSG00000106935-ENSMUSG00000106866|||n.31425646A>G||||||	GT:GQ:DP:RD:AD:FREQ:DP4	0/0:.:32:32:0:0%:20,12,0,0	0/1:.:30:21:9:30%:12,9,9,0
5	31425737	.	T	C	.	str10	DP=73;SOMATIC;SS=2;SSC=19;GPV=1;SPV=0.010788;ANN=C|intergenic_region|MODIFIER|Gm19457-Gm43659|ENSMUSG00000106935-ENSMUSG00000106866|intergenic_region|ENSMUSG00000106935-ENSMUSG00000106866|||n.31425737T>C||||||	GT:GQ:DP:RD:AD:FREQ:DP4	0/0:.:30:30:0:0%:18,12,0,0	0/1:.:43:35:8:18.6%:28,7,0,8
5	38456428	.	T	C	.	str10	DP=86;SOMATIC;SS=2;SSC=18;GPV=1;SPV=0.012967;ANN=C|intron_variant|MODIFIER|Slc2a9|ENSMUSG00000005107|transcript|ENSMUST00000067886.11|protein_coding|2/11|c.193-3166A>G||||||,C|intron_variant|MODIFIER|Slc2a9|ENSMUSG00000005107|transcript|ENSMUST00000067872.11|protein_coding|2/11|c.148-3166A>G||||||,C|intron_variant|MODIFIER|Slc2a9|ENSMUSG00000005107|transcript|ENSMUST00000005238.12|protein_coding|3/10|c.148-3166A>G||||||,C|intron_variant|MODIFIER|Slc2a9|ENSMUSG00000005107|transcript|ENSMUST00000122970.7|nonsense_mediated_decay|2/10|c.193-3166A>G||||||,C|intron_variant|MODIFIER|Slc2a9|ENSMUSG00000005107|transcript|ENSMUST00000143758.7|protein_coding|2/9|c.193-3166A>G||||||,C|intron_variant|MODIFIER|Slc2a9|ENSMUSG00000005107|transcript|ENSMUST00000147664.7|protein_coding|4/5|c.148-3166A>G||||||WARNING_TRANSCRIPT_INCOMPLETE,C|intron_variant|MODIFIER|Slc2a9|ENSMUSG00000005107|transcript|ENSMUST00000129099.7|protein_coding|3/12|c.148-3166A>G||||||,C|intron_variant|MODIFIER|Slc2a9|ENSMUSG00000005107|transcript|ENSMUST00000155634.7|protein_coding|4/13|c.148-3166A>G||||||,C|intron_variant|MODIFIER|Slc2a9|ENSMUSG00000005107|transcript|ENSMUST00000156272.7|protein_coding|2/4|c.193-3166A>G||||||WARNING_TRANSCRIPT_INCOMPLETE	GT:GQ:DP:RD:AD:FREQ:DP4	0/0:.:43:43:0:0%:25,18,0,0	0/1:.:43:37:6:13.95%:21,16,6,0
5	38456573	.	C	T	.	PASS	DP=87;SOMATIC;SS=2;SSC=16;GPV=1;SPV=0.024301;ANN=T|intron_variant|MODIFIER|Slc2a9|ENSMUSG00000005107|transcript|ENSMUST00000067886.11|protein_coding|2/11|c.193-3311G>A||||||,T|intron_variant|MODIFIER|Slc2a9|ENSMUSG00000005107|transcript|ENSMUST00000067872.11|protein_coding|2/11|c.148-3311G>A||||||,T|intron_variant|MODIFIER|Slc2a9|ENSMUSG00000005107|transcript|ENSMUST00000005238.12|protein_coding|3/10|c.148-3311G>A||||||,T|intron_variant|MODIFIER|Slc2a9|ENSMUSG00000005107|transcript|ENSMUST00000122970.7|nonsense_mediated_decay|2/10|c.193-3311G>A||||||,T|intron_variant|MODIFIER|Slc2a9|ENSMUSG00000005107|transcript|ENSMUST00000143758.7|protein_coding|2/9|c.193-3311G>A||||||,T|intron_variant|MODIFIER|Slc2a9|ENSMUSG00000005107|transcript|ENSMUST00000147664.7|protein_coding|4/5|c.148-3311G>A||||||WARNING_TRANSCRIPT_INCOMPLETE,T|intron_variant|MODIFIER|Slc2a9|ENSMUSG00000005107|transcript|ENSMUST00000129099.7|protein_coding|3/12|c.148-3311G>A||||||,T|intron_variant|MODIFIER|Slc2a9|ENSMUSG00000005107|transcript|ENSMUST00000155634.7|protein_coding|4/13|c.148-3311G>A||||||,T|intron_variant|MODIFIER|Slc2a9|ENSMUSG00000005107|transcript|ENSMUST00000156272.7|protein_coding|2/4|c.193-3311G>A||||||WARNING_TRANSCRIPT_INCOMPLETE	GT:GQ:DP:RD:AD:FREQ:DP4	0/0:.:39:39:0:0%:19,20,0,0	0/1:.:48:42:6:12.5%:27,15,3,3
5	38456623	.	C	T	.	PASS	DP=77;SOMATIC;SS=2;SSC=49;GPV=1;SPV=1.2576e-05;ANN=T|intron_variant|MODIFIER|Slc2a9|ENSMUSG00000005107|transcript|ENSMUST00000067886.11|protein_coding|2/11|c.193-3361G>A||||||,T|intron_variant|MODIFIER|Slc2a9|ENSMUSG00000005107|transcript|ENSMUST00000067872.11|protein_coding|2/11|c.148-3361G>A||||||,T|intron_variant|MODIFIER|Slc2a9|ENSMUSG00000005107|transcript|ENSMUST00000005238.12|protein_coding|3/10|c.148-3361G>A||||||,T|intron_variant|MODIFIER|Slc2a9|ENSMUSG00000005107|transcript|ENSMUST00000122970.7|nonsense_mediated_decay|2/10|c.193-3361G>A||||||,T|intron_variant|MODIFIER|Slc2a9|ENSMUSG00000005107|transcript|ENSMUST00000143758.7|protein_coding|2/9|c.193-3361G>A||||||,T|intron_variant|MODIFIER|Slc2a9|ENSMUSG00000005107|transcript|ENSMUST00000147664.7|protein_coding|4/5|c.148-3361G>A||||||WARNING_TRANSCRIPT_INCOMPLETE,T|intron_variant|MODIFIER|Slc2a9|ENSMUSG00000005107|transcript|ENSMUST00000129099.7|protein_coding|3/12|c.148-3361G>A||||||,T|intron_variant|MODIFIER|Slc2a9|ENSMUSG00000005107|transcript|ENSMUST00000155634.7|protein_coding|4/13|c.148-3361G>A||||||,T|intron_variant|MODIFIER|Slc2a9|ENSMUSG00000005107|transcript|ENSMUST00000156272.7|protein_coding|2/4|c.193-3361G>A||||||WARNING_TRANSCRIPT_INCOMPLETE	GT:GQ:DP:RD:AD:FREQ:DP4	0/0:.:41:41:0:0%:18,23,0,0	0/1:.:36:23:13:36.11%:14,9,5,8
5	38456625	.	T	C	.	PASS	DP=77;SOMATIC;SS=2;SSC=50;GPV=1;SPV=8.0346e-06;ANN=C|intron_variant|MODIFIER|Slc2a9|ENSMUSG00000005107|transcript|ENSMUST00000067886.11|protein_coding|2/11|c.193-3363A>G||||||,C|intron_variant|MODIFIER|Slc2a9|ENSMUSG00000005107|transcript|ENSMUST00000067872.11|protein_coding|2/11|c.148-3363A>G||||||,C|intron_variant|MODIFIER|Slc2a9|ENSMUSG00000005107|transcript|ENSMUST00000005238.12|protein_coding|3/10|c.148-3363A>G||||||,C|intron_variant|MODIFIER|Slc2a9|ENSMUSG00000005107|transcript|ENSMUST00000122970.7|nonsense_mediated_decay|2/10|c.193-3363A>G||||||,C|intron_variant|MODIFIER|Slc2a9|ENSMUSG00000005107|transcript|ENSMUST00000143758.7|protein_coding|2/9|c.193-3363A>G||||||,C|intron_variant|MODIFIER|Slc2a9|ENSMUSG00000005107|transcript|ENSMUST00000147664.7|protein_coding|4/5|c.148-3363A>G||||||WARNING_TRANSCRIPT_INCOMPLETE,C|intron_variant|MODIFIER|Slc2a9|ENSMUSG00000005107|transcript|ENSMUST00000129099.7|protein_coding|3/12|c.148-3363A>G||||||,C|intron_variant|MODIFIER|Slc2a9|ENSMUSG00000005107|transcript|ENSMUST00000155634.7|protein_coding|4/13|c.148-3363A>G||||||,C|intron_variant|MODIFIER|Slc2a9|ENSMUSG00000005107|transcript|ENSMUST00000156272.7|protein_coding|2/4|c.193-3363A>G||||||WARNING_TRANSCRIPT_INCOMPLETE	GT:GQ:DP:RD:AD:FREQ:DP4	0/0:.:42:42:0:0%:19,23,0,0	0/1:.:35:22:13:37.14%:14,8,5,8
5	52692638	.	C	T	.	str10	DP=74;SOMATIC;SS=2;SSC=19;GPV=1;SPV=0.01036;ANN=T|intergenic_region|MODIFIER|Sepsecs-Pi4k2b|ENSMUSG00000029173-ENSMUSG00000029186|intergenic_region|ENSMUSG00000029173-ENSMUSG00000029186|||n.52692638C>T||||||	GT:GQ:DP:RD:AD:FREQ:DP4	0/0:.:34:34:0:0%:16,18,0,0	0/1:.:40:33:7:17.5%:27,6,7,0
5	55899931	.	A	G	.	str10	DP=66;SOMATIC;SS=2;SSC=29;GPV=1;SPV=0.001019;ANN=G|intergenic_region|MODIFIER|Gm43705-Gm43315|ENSMUSG00000105678-ENSMUSG00000105685|intergenic_region|ENSMUSG00000105678-ENSMUSG00000105685|||n.55899931A>G||||||	GT:GQ:DP:RD:AD:FREQ:DP4	0/0:.:36:36:0:0%:11,25,0,0	0/1:.:30:22:8:26.67%:12,10,8,0
5	55899942	.	A	G	.	str10	DP=71;SOMATIC;SS=2;SSC=39;GPV=1;SPV=0.00011173;ANN=G|intergenic_region|MODIFIER|Gm43705-Gm43315|ENSMUSG00000105678-ENSMUSG00000105685|intergenic_region|ENSMUSG00000105678-ENSMUSG00000105685|||n.55899942A>G||||||	GT:GQ:DP:RD:AD:FREQ:DP4	0/0:.:37:37:0:0%:12,25,0,0	0/1:.:34:23:11:32.35%:12,11,11,0
5	55899946	.	A	G	.	str10	DP=74;SOMATIC;SS=2;SSC=39;GPV=1;SPV=0.00011725;ANN=G|intergenic_region|MODIFIER|Gm43705-Gm43315|ENSMUSG00000105678-ENSMUSG00000105685|intergenic_region|ENSMUSG00000105678-ENSMUSG00000105685|||n.55899946A>G||||||	GT:GQ:DP:RD:AD:FREQ:DP4	0/0:.:38:38:0:0%:13,25,0,0	0/1:.:36:24:11:31.43%:10,14,11,0
5	57250303	.	T	G	.	str10	DP=86;SOMATIC;SS=2;SSC=15;GPV=1;SPV=0.026101;ANN=G|intergenic_region|MODIFIER|Gm3283-Gm8115|ENSMUSG00000104739-ENSMUSG00000104560|intergenic_region|ENSMUSG00000104739-ENSMUSG00000104560|||n.57250303T>G||||||	GT:GQ:DP:RD:AD:FREQ:DP4	0/0:.:38:38:0:0%:20,18,0,0	0/1:.:48:42:6:12.5%:30,12,6,0
5	57250310	.	T	C	.	str10	DP=88;SOMATIC;SS=2;SSC=15;GPV=1;SPV=0.029322;ANN=C|intergenic_region|MODIFIER|Gm3283-Gm8115|ENSMUSG00000104739-ENSMUSG00000104560|intergenic_region|ENSMUSG00000104739-ENSMUSG00000104560|||n.57250310T>C||||||	GT:GQ:DP:RD:AD:FREQ:DP4	0/0:.:38:38:0:0%:20,18,0,0	0/1:.:50:44:6:12%:31,13,6,0
5	59751057	.	T	A	.	PASS	DP=82;SOMATIC;SS=2;SSC=14;GPV=1;SPV=0.035045;ANN=A|intergenic_region|MODIFIER|Gm43042-Gm43043|ENSMUSG00000106634-ENSMUSG00000104889|intergenic_region|ENSMUSG00000106634-ENSMUSG00000104889|||n.59751057T>A||||||	GT:GQ:DP:RD:AD:FREQ:DP4	0/0:.:34:34:0:0%:16,18,0,0	0/1:.:48:42:6:12.5%:21,21,4,2
5	61598342	.	G	C	.	PASS	DP=67;SOMATIC;SS=2;SSC=31;GPV=1;SPV=0.00065807;ANN=C|downstream_gene_variant|MODIFIER|Gm43383|ENSMUSG00000105675|transcript|ENSMUST00000195981.1|processed_pseudogene||n.*4228C>G|||||4228|,C|intergenic_region|MODIFIER|Gm43382-Gm43383|ENSMUSG00000106370-ENSMUSG00000105675|intergenic_region|ENSMUSG00000106370-ENSMUSG00000105675|||n.61598342G>C||||||	GT:GQ:DP:RD:AD:FREQ:DP4	0/0:.:38:38:0:0%:21,17,0,0	0/1:.:29:21:8:27.59%:10,11,4,4
5	61910579	.	C	T	.	PASS	DP=70;SOMATIC;SS=2;SSC=19;GPV=1;SPV=0.010528;ANN=T|intergenic_region|MODIFIER|G6pd2-Gm42430|ENSMUSG00000089992-ENSMUSG00000106530|intergenic_region|ENSMUSG00000089992-ENSMUSG00000106530|||n.61910579C>T||||||	GT:GQ:DP:RD:AD:FREQ:DP4	0/0:.:32:32:0:0%:14,18,0,0	0/1:.:38:31:7:18.42%:20,11,5,2
5	61910616	.	T	A	.	PASS	DP=67;SOMATIC;SS=2;SSC=20;GPV=1;SPV=0.0095989;ANN=A|intergenic_region|MODIFIER|G6pd2-Gm42430|ENSMUSG00000089992-ENSMUSG00000106530|intergenic_region|ENSMUSG00000089992-ENSMUSG00000106530|||n.61910616T>A||||||	GT:GQ:DP:RD:AD:FREQ:DP4	0/0:.:31:31:0:0%:15,16,0,0	0/1:.:36:29:7:19.44%:15,14,5,2
5	79420264	.	T	A	.	str10	DP=63;SOMATIC;SS=2;SSC=27;GPV=1;SPV=0.0017273;ANN=A|intergenic_region|MODIFIER|Gm25756-Gm43234|ENSMUSG00000077178-ENSMUSG00000107308|intergenic_region|ENSMUSG00000077178-ENSMUSG00000107308|||n.79420264T>A||||||	GT:GQ:DP:RD:AD:FREQ:DP4	0/0:.:17:17:0:0%:9,8,0,0	0/1:.:46:29:17:36.96%:19,10,17,0
5	79432631	.	C	T	.	PASS	DP=58;SOMATIC;SS=2;SSC=14;GPV=1;SPV=0.034241;ANN=T|intergenic_region|MODIFIER|Gm25756-Gm43234|ENSMUSG00000077178-ENSMUSG00000107308|intergenic_region|ENSMUSG00000077178-ENSMUSG00000107308|||n.79432631C>T||||||	GT:GQ:DP:RD:AD:FREQ:DP4	0/0:.:21:21:0:0%:10,11,0,0	0/1:.:37:30:7:18.92%:19,11,2,5
5	86547366	.	A	C	.	str10	DP=83;SOMATIC;SS=2;SSC=14;GPV=1;SPV=0.032512;ANN=C|intron_variant|MODIFIER|Tmprss11f|ENSMUSG00000048764|transcript|ENSMUST00000116553.8|protein_coding|3/10|c.167-2469T>G||||||	GT:GQ:DP:RD:AD:FREQ:DP4	0/0:.:35:35:0:0%:20,15,0,0	0/1:.:48:42:6:12.5%:25,17,0,6
5	91783718	.	C	T	.	PASS	DP=58;SOMATIC;SS=2;SSC=17;GPV=1;SPV=0.016245;ANN=T|upstream_gene_variant|MODIFIER|Gm43596|ENSMUSG00000107337|transcript|ENSMUST00000202818.1|processed_pseudogene||n.-4880C>T|||||4880|,T|downstream_gene_variant|MODIFIER|Gm19649|ENSMUSG00000106712|transcript|ENSMUST00000201126.1|TEC||n.*2343G>A|||||2343|,T|intergenic_region|MODIFIER|Gm28271-Gm19649|ENSMUSG00000099468-ENSMUSG00000106712|intergenic_region|ENSMUSG00000099468-ENSMUSG00000106712|||n.91783718C>T||||||	GT:GQ:DP:RD:AD:FREQ:DP4	0/0:.:18:18:0:0%:11,7,0,0	0/1:.:40:30:10:25%:20,10,5,5
5	92547212	.	T	C	.	PASS	DP=78;SOMATIC;SS=2;SSC=26;GPV=1;SPV=0.0021244;ANN=C|intergenic_region|MODIFIER|Scarb2-Fam47e|ENSMUSG00000029426-ENSMUSG00000057068|intergenic_region|ENSMUSG00000029426-ENSMUSG00000057068|||n.92547212T>C||||||	GT:GQ:DP:RD:AD:FREQ:DP4	0/0:.:29:29:0:0%:12,17,0,0	0/1:.:49:37:12:24.49%:14,23,3,9
5	94673935	.	A	C	.	PASS	DP=92;SOMATIC;SS=2;SSC=27;GPV=1;SPV=0.0017062;ANN=C|intron_variant|MODIFIER|Gm6205|ENSMUSG00000092073|transcript|ENSMUST00000190001.6|protein_coding|1/3|c.-25-8685A>C||||||	GT:GQ:DP:RD:AD:FREQ:DP4	0/0:.:48:48:0:0%:26,22,0,0	0/1:.:44:35:8:18.6%:25,10,5,3
5	95136566	.	C	T	.	str10	DP=42;SOMATIC;SS=2;SSC=15;GPV=1;SPV=0.025658;ANN=T|intergenic_region|MODIFIER|Gm7942-Gm16513|ENSMUSG00000092166-ENSMUSG00000095996|intergenic_region|ENSMUSG00000092166-ENSMUSG00000095996|||n.95136566C>T||||||	GT:GQ:DP:RD:AD:FREQ:DP4	0/0:.:18:18:0:0%:15,3,0,0	0/1:.:24:18:6:25%:16,2,6,0
5	101272343	.	C	T	.	PASS	DP=85;SOMATIC;SS=2;SSC=15;GPV=1;SPV=0.028059;ANN=T|intergenic_region|MODIFIER|Gm36793-Cycs-ps2|ENSMUSG00000106255-ENSMUSG00000105965|intergenic_region|ENSMUSG00000106255-ENSMUSG00000105965|||n.101272343C>T||||||	GT:GQ:DP:RD:AD:FREQ:DP4	0/0:.:37:37:0:0%:16,21,0,0	0/1:.:48:42:6:12.5%:23,19,3,3
5	105783942	.	G	A	.	PASS	DP=60;SOMATIC;SS=2;SSC=18;GPV=1;SPV=0.013139;ANN=A|intron_variant|MODIFIER|Lrrc8d|ENSMUSG00000046079|transcript|ENSMUST00000060531.15|protein_coding|2/2|c.-2-27782G>A||||||,A|intron_variant|MODIFIER|Lrrc8d|ENSMUSG00000046079|transcript|ENSMUST00000120847.7|protein_coding|2/2|c.-2-27782G>A||||||,A|intron_variant|MODIFIER|Lrrc8d|ENSMUSG00000046079|transcript|ENSMUST00000154807.1|protein_coding|1/1|c.-2-27782G>A||||||WARNING_TRANSCRIPT_NO_STOP_CODON,A|intron_variant|MODIFIER|Lrrc8d|ENSMUSG00000046079|transcript|ENSMUST00000140081.7|processed_transcript|1/2|n.146-46425G>A||||||,A|intron_variant|MODIFIER|Lrrc8d|ENSMUSG00000046079|transcript|ENSMUST00000127686.7|protein_coding|2/2|c.-2-27782G>A||||||WARNING_TRANSCRIPT_NO_STOP_CODON,A|intron_variant|MODIFIER|Lrrc8d|ENSMUSG00000046079|transcript|ENSMUST00000156630.7|protein_coding|2/2|c.-2-27782G>A||||||WARNING_TRANSCRIPT_INCOMPLETE,A|intron_variant|MODIFIER|Lrrc8d|ENSMUSG00000046079|transcript|ENSMUST00000149831.7|processed_transcript|2/3|n.168-27782G>A||||||	GT:GQ:DP:RD:AD:FREQ:DP4	0/0:.:33:33:0:0%:21,12,0,0	0/1:.:27:21:5:19.23%:17,4,4,1
5	112903021	.	A	C	.	PASS	DP=70;SOMATIC;SS=2;SSC=17;GPV=1;SPV=0.018774;ANN=C|intergenic_region|MODIFIER|Myo18b-Adrbk2|ENSMUSG00000072720-ENSMUSG00000042249|intergenic_region|ENSMUSG00000072720-ENSMUSG00000042249|||n.112903021A>C||||||	GT:GQ:DP:RD:AD:FREQ:DP4	0/0:.:26:26:0:0%:17,9,0,0	0/1:.:44:36:8:18.18%:22,14,7,1
5	112904888	.	A	T	.	PASS	DP=90;SOMATIC;SS=2;SSC=18;GPV=1;SPV=0.014496;ANN=T|intergenic_region|MODIFIER|Myo18b-Adrbk2|ENSMUSG00000072720-ENSMUSG00000042249|intergenic_region|ENSMUSG00000072720-ENSMUSG00000042249|||n.112904888A>T||||||	GT:GQ:DP:RD:AD:FREQ:DP4	0/0:.:39:39:0:0%:24,15,0,0	0/1:.:51:43:7:14%:28,15,6,1
5	118794772	.	G	A	.	PASS	DP=115;SOMATIC;SS=2;SSC=20;GPV=1;SPV=0.0079649;ANN=A|intergenic_region|MODIFIER|Med13l-Gm43782|ENSMUSG00000018076-ENSMUSG00000106708|intergenic_region|ENSMUSG00000018076-ENSMUSG00000106708|||n.118794772G>A||||||	GT:GQ:DP:RD:AD:FREQ:DP4	0/0:.:39:38:0:0%:19,19,0,0	0/1:.:76:63:11:14.86%:43,20,3,8
5	121330575	.	T	A	.	str10	DP=66;SOMATIC;SS=2;SSC=21;GPV=1;SPV=0.0071446;ANN=A|intron_variant|MODIFIER|Gm15800|ENSMUSG00000042744|transcript|ENSMUST00000042614.12|protein_coding|49/75|c.7632+954T>A||||||	GT:GQ:DP:RD:AD:FREQ:DP4	0/0:.:37:37:0:0%:22,15,0,0	0/1:.:29:19:5:20.83%:15,4,5,0
5	129722600	.	C	T	.	PASS	DP=76;SOMATIC;SS=2;SSC=19;GPV=1;SPV=0.010634;ANN=T|upstream_gene_variant|MODIFIER|Gbas|ENSMUSG00000029432|transcript|ENSMUST00000086046.9|protein_coding||c.-2545C>T|||||2463|,T|upstream_gene_variant|MODIFIER|Gbas|ENSMUSG00000029432|transcript|ENSMUST00000124342.7|nonsense_mediated_decay||c.-2545C>T|||||2499|,T|upstream_gene_variant|MODIFIER|Gbas|ENSMUSG00000029432|transcript|ENSMUST00000186265.5|protein_coding||c.-2545C>T|||||2499|,T|upstream_gene_variant|MODIFIER|Gm15903|ENSMUSG00000086916|transcript|ENSMUST00000155796.1|sense_intronic||n.-4446C>T|||||4446|,T|upstream_gene_variant|MODIFIER|Gbas|ENSMUSG00000029432|transcript|ENSMUST00000195946.4|nonsense_mediated_decay||c.-2545C>T|||||2501|,T|downstream_gene_variant|MODIFIER|Mrps17|ENSMUSG00000034211|transcript|ENSMUST00000042191.11|protein_coding||c.*4445C>T|||||4120|,T|downstream_gene_variant|MODIFIER|Mrps17|ENSMUSG00000034211|transcript|ENSMUST00000121339.1|protein_coding||c.*4445C>T|||||3725|,T|downstream_gene_variant|MODIFIER|Mrps17|ENSMUSG00000034211|transcript|ENSMUST00000119604.7|protein_coding||c.*4445C>T|||||3909|,T|downstream_gene_variant|MODIFIER|Mrps17|ENSMUSG00000034211|transcript|ENSMUST00000121813.7|protein_coding||c.*4445C>T|||||4310|,T|downstream_gene_variant|MODIFIER|Mrps17|ENSMUSG00000034211|transcript|ENSMUST00000119576.7|protein_coding||c.*4445C>T|||||44|,T|downstream_gene_variant|MODIFIER|Mrps17|ENSMUSG00000034211|transcript|ENSMUST00000118420.7|protein_coding||c.*4445C>T|||||4203|,T|downstream_gene_variant|MODIFIER|Mrps17|ENSMUSG00000034211|transcript|ENSMUST00000119985.1|protein_coding||c.*4445C>T|||||4153|,T|downstream_gene_variant|MODIFIER|Mrps17|ENSMUSG00000034211|transcript|ENSMUST00000136108.7|protein_coding||c.*4546C>T|||||4546|WARNING_TRANSCRIPT_INCOMPLETE,T|downstream_gene_variant|MODIFIER|Mrps17|ENSMUSG00000034211|transcript|ENSMUST00000154358.5|protein_coding||c.*4581C>T|||||4581|WARNING_TRANSCRIPT_INCOMPLETE,T|intergenic_region|MODIFIER|Mrps17-Gbas|ENSMUSG00000034211-ENSMUSG00000029432|intergenic_region|ENSMUSG00000034211-ENSMUSG00000029432|||n.129722600C>T||||||	GT:GQ:DP:RD:AD:FREQ:DP4	0/0:.:39:39:0:0%:20,19,0,0	0/1:.:37:31:6:16.22%:19,12,1,5
5	136157681	.	C	T	.	PASS	DP=50;SOMATIC;SS=2;SSC=17;GPV=1;SPV=0.017871;ANN=T|intron_variant|MODIFIER|Orai2|ENSMUSG00000039747|transcript|ENSMUST00000041048.5|protein_coding|2/2|c.225+3806G>A||||||,T|intron_variant|MODIFIER|Orai2|ENSMUSG00000039747|transcript|ENSMUST00000197052.1|protein_coding|3/3|c.225+3806G>A||||||WARNING_TRANSCRIPT_NO_STOP_CODON,T|intron_variant|MODIFIER|Orai2|ENSMUSG00000039747|transcript|ENSMUST00000196454.4|protein_coding|4/4|c.267+3806G>A||||||	GT:GQ:DP:RD:AD:FREQ:DP4	0/0:.:15:15:0:0%:10,5,0,0	0/1:.:35:25:10:28.57%:18,7,4,6
5	145919900	.	C	A	.	PASS	DP=82;SOMATIC;SS=2;SSC=21;GPV=1;SPV=0.0070105;ANN=A|upstream_gene_variant|MODIFIER|Gm42431|ENSMUSG00000105405|transcript|ENSMUST00000196880.1|processed_pseudogene||n.-1022G>T|||||1022|,A|intergenic_region|MODIFIER|Gm42431-Gm43624|ENSMUSG00000105405-ENSMUSG00000104805|intergenic_region|ENSMUSG00000105405-ENSMUSG00000104805|||n.145919900C>A||||||	GT:GQ:DP:RD:AD:FREQ:DP4	0/0:.:33:33:0:0%:19,14,0,0	0/1:.:49:40:9:18.37%:24,16,7,2
5	145919905	.	G	T	.	PASS	DP=81;SOMATIC;SS=2;SSC=20;GPV=1;SPV=0.0097766;ANN=T|upstream_gene_variant|MODIFIER|Gm42431|ENSMUSG00000105405|transcript|ENSMUST00000196880.1|processed_pseudogene||n.-1027C>A|||||1027|,T|intergenic_region|MODIFIER|Gm42431-Gm43624|ENSMUSG00000105405-ENSMUSG00000104805|intergenic_region|ENSMUSG00000105405-ENSMUSG00000104805|||n.145919905G>T||||||	GT:GQ:DP:RD:AD:FREQ:DP4	0/0:.:34:34:0:0%:18,16,0,0	0/1:.:47:39:8:17.02%:25,14,4,4
5	145951969	.	T	C	.	str10	DP=84;SOMATIC;SS=2;SSC=19;GPV=1;SPV=0.011062;ANN=C|upstream_gene_variant|MODIFIER|Gm43624|ENSMUSG00000104805|transcript|ENSMUST00000197368.1|unprocessed_pseudogene||n.-4083T>C|||||4083|,C|intergenic_region|MODIFIER|Gm42431-Gm43624|ENSMUSG00000105405-ENSMUSG00000104805|intergenic_region|ENSMUSG00000105405-ENSMUSG00000104805|||n.145951969T>C||||||	GT:GQ:DP:RD:AD:FREQ:DP4	0/0:.:43:43:0:0%:21,22,0,0	0/1:.:41:35:6:14.63%:25,10,6,0
5	146050304	.	G	A	.	PASS	DP=84;SOMATIC;SS=2;SSC=18;GPV=1;SPV=0.014606;ANN=A|intergenic_region|MODIFIER|Gm43239-Gm8458|ENSMUSG00000104636-ENSMUSG00000105390|intergenic_region|ENSMUSG00000104636-ENSMUSG00000105390|||n.146050304G>A||||||	GT:GQ:DP:RD:AD:FREQ:DP4	0/0:.:33:33:0:0%:13,20,0,0	0/1:.:51:43:8:15.69%:36,7,7,1
5	146050311	.	A	C	.	PASS	DP=81;SOMATIC;SS=2;SSC=18;GPV=1;SPV=0.014102;ANN=C|intergenic_region|MODIFIER|Gm43239-Gm8458|ENSMUSG00000104636-ENSMUSG00000105390|intergenic_region|ENSMUSG00000104636-ENSMUSG00000105390|||n.146050311A>C||||||	GT:GQ:DP:RD:AD:FREQ:DP4	0/0:.:29:29:0:0%:13,16,0,0	0/1:.:52:43:9:17.31%:34,9,8,1
5	146050392	.	T	G	.	PASS	DP=89;SOMATIC;SS=2;SSC=21;GPV=1;SPV=0.0064393;ANN=G|intergenic_region|MODIFIER|Gm43239-Gm8458|ENSMUSG00000104636-ENSMUSG00000105390|intergenic_region|ENSMUSG00000104636-ENSMUSG00000105390|||n.146050392T>G||||||	GT:GQ:DP:RD:AD:FREQ:DP4	0/0:.:36:36:0:0%:18,18,0,0	0/1:.:53:43:9:17.31%:27,16,5,4
5	146510059	.	G	A	.	PASS	DP=91;SOMATIC;SS=2;SSC=27;GPV=1;SPV=0.0016548;ANN=A|upstream_gene_variant|MODIFIER|Gm3402|ENSMUSG00000041505|transcript|ENSMUST00000036715.15|protein_coding||c.-4092G>A|||||4092|,A|upstream_gene_variant|MODIFIER|Gm3402|ENSMUSG00000041505|transcript|ENSMUST00000200228.4|protein_coding||c.-4092G>A|||||4064|,A|upstream_gene_variant|MODIFIER|Gm3402|ENSMUSG00000041505|transcript|ENSMUST00000077133.6|protein_coding||c.-4092G>A|||||4092|,A|downstream_gene_variant|MODIFIER|4930449I24Rik|ENSMUSG00000079093|transcript|ENSMUST00000110598.2|protein_coding||c.*5055G>A|||||4876|,A|intergenic_region|MODIFIER|4930449I24Rik-Gm3402|ENSMUSG00000079093-ENSMUSG00000041505|intergenic_region|ENSMUSG00000079093-ENSMUSG00000041505|||n.146510059G>A||||||	GT:GQ:DP:RD:AD:FREQ:DP4	0/0:.:39:38:0:0%:14,24,0,0	0/1:.:52:37:10:21.28%:23,14,6,4
5	146542328	.	T	C	.	PASS	DP=65;SOMATIC;SS=2;SSC=25;GPV=1;SPV=0.0027508;ANN=C|downstream_gene_variant|MODIFIER|Gm3409|ENSMUSG00000096664|transcript|ENSMUST00000199142.4|protein_coding||c.*2079T>C|||||1901|,C|downstream_gene_variant|MODIFIER|Gm3409|ENSMUSG00000096664|transcript|ENSMUST00000110597.3|protein_coding||c.*2079T>C|||||2079|,C|downstream_gene_variant|MODIFIER|Gm3409|ENSMUSG00000096664|transcript|ENSMUST00000110599.8|protein_coding||c.*2079T>C|||||1901|,C|intergenic_region|MODIFIER|Gm3409-Gm3415|ENSMUSG00000096664-ENSMUSG00000095557|intergenic_region|ENSMUSG00000096664-ENSMUSG00000095557|||n.146542328T>C||||||	GT:GQ:DP:RD:AD:FREQ:DP4	0/0:.:32:32:0:0%:17,15,0,0	0/1:.:33:25:8:24.24%:16,9,7,1
6	3084647	.	C	T	.	PASS	DP=66;SOMATIC;SS=2;SSC=17;GPV=1;SPV=0.01975;ANN=T|intergenic_region|MODIFIER|Vmn1r-ps5-Vmn1r-ps6|ENSMUSG00000106974-ENSMUSG00000107380|intergenic_region|ENSMUSG00000106974-ENSMUSG00000107380|||n.3084647C>T||||||	GT:GQ:DP:RD:AD:FREQ:DP4	0/0:.:27:27:0:0%:10,17,0,0	0/1:.:39:32:7:17.95%:17,15,6,1
6	3408690	.	A	T	.	PASS	DP=71;SOMATIC;SS=2;SSC=21;GPV=1;SPV=0.0077416;ANN=T|intergenic_region|MODIFIER|Samd9l-Hepacam2|ENSMUSG00000047735-ENSMUSG00000044156|intergenic_region|ENSMUSG00000047735-ENSMUSG00000044156|||n.3408690A>T||||||	GT:GQ:DP:RD:AD:FREQ:DP4	0/0:.:34:34:0:0%:18,16,0,0	0/1:.:37:30:7:18.92%:22,8,5,2
6	8107921	.	T	C	.	PASS	DP=85;SOMATIC;SS=2;SSC=17;GPV=1;SPV=0.016419;ANN=C|intron_variant|MODIFIER|Col28a1|ENSMUSG00000068794|transcript|ENSMUST00000115537.1|protein_coding|13/34|c.1165-1258A>G||||||	GT:GQ:DP:RD:AD:FREQ:DP4	0/0:.:23:23:0:0%:13,10,0,0	0/1:.:62:50:12:19.35%:35,15,10,2
6	8108011	.	T	A	.	PASS	DP=87;SOMATIC;SS=2;SSC=25;GPV=1;SPV=0.0028693;ANN=A|intron_variant|MODIFIER|Col28a1|ENSMUSG00000068794|transcript|ENSMUST00000115537.1|protein_coding|13/34|c.1165-1348A>T||||||	GT:GQ:DP:RD:AD:FREQ:DP4	0/0:.:31:31:0:0%:15,16,0,0	0/1:.:56:43:12:21.82%:34,9,8,4
6	14669972	.	G	A	.	PASS	DP=83;SOMATIC;SS=2;SSC=18;GPV=1;SPV=0.013611;ANN=A|intergenic_region|MODIFIER|Gm44446-Ppp1r3a|ENSMUSG00000107657-ENSMUSG00000042717|intergenic_region|ENSMUSG00000107657-ENSMUSG00000042717|||n.14669972G>A||||||	GT:GQ:DP:RD:AD:FREQ:DP4	0/0:.:33:33:0:0%:22,11,0,0	0/1:.:50:42:8:16%:28,14,7,1
6	21070108	.	A	T	.	str10	DP=83;SOMATIC;SS=2;SSC=20;GPV=1;SPV=0.0086439;ANN=T|intergenic_region|MODIFIER|Gm23960-Gm26373|ENSMUSG00000087831-ENSMUSG00000088458|intergenic_region|ENSMUSG00000087831-ENSMUSG00000088458|||n.21070108A>T||||||	GT:GQ:DP:RD:AD:FREQ:DP4	0/0:.:44:44:0:0%:26,18,0,0	0/1:.:39:33:6:15.38%:25,8,6,0
6	26065224	.	T	C	.	PASS	DP=53;SOMATIC;SS=2;SSC=19;GPV=1;SPV=0.011867;ANN=C|intergenic_region|MODIFIER|Gm20756-Gm24691|ENSMUSG00000106799-ENSMUSG00000088387|intergenic_region|ENSMUSG00000106799-ENSMUSG00000088387|||n.26065224T>C||||||	GT:GQ:DP:RD:AD:FREQ:DP4	0/0:.:21:21:0:0%:8,13,0,0	0/1:.:32:24:8:25%:17,7,3,5
6	27045093	.	C	T	.	PASS	DP=53;SOMATIC;SS=2;SSC=22;GPV=1;SPV=0.0057611;ANN=T|intergenic_region|MODIFIER|Gm42474-Grm8|ENSMUSG00000106742-ENSMUSG00000024211|intergenic_region|ENSMUSG00000106742-ENSMUSG00000024211|||n.27045093C>T||||||	GT:GQ:DP:RD:AD:FREQ:DP4	0/0:.:26:26:0:0%:13,13,0,0	0/1:.:27:20:7:25.93%:7,13,1,6
6	31644032	.	C	T	.	str10	DP=60;SOMATIC;SS=2;SSC=25;GPV=1;SPV=0.0030658;ANN=T|intron_variant|MODIFIER|Gm43154|ENSMUSG00000086804|transcript|ENSMUST00000124919.7|lincRNA|1/2|n.243-27651C>T||||||,T|intron_variant|MODIFIER|Gm43154|ENSMUSG00000086804|transcript|ENSMUST00000149613.1|lincRNA|1/1|n.164+38580C>T||||||,T|intron_variant|MODIFIER|Gm43154|ENSMUSG00000086804|transcript|ENSMUST00000210190.1|lincRNA|2/2|n.682+31822C>T||||||	GT:GQ:DP:RD:AD:FREQ:DP4	0/0:.:32:32:0:0%:19,13,0,0	0/1:.:28:21:7:25%:17,4,7,0
6	31644034	.	C	T	.	str10	DP=60;SOMATIC;SS=2;SSC=25;GPV=1;SPV=0.0030658;ANN=T|intron_variant|MODIFIER|Gm43154|ENSMUSG00000086804|transcript|ENSMUST00000124919.7|lincRNA|1/2|n.243-27649C>T||||||,T|intron_variant|MODIFIER|Gm43154|ENSMUSG00000086804|transcript|ENSMUST00000149613.1|lincRNA|1/1|n.164+38582C>T||||||,T|intron_variant|MODIFIER|Gm43154|ENSMUSG00000086804|transcript|ENSMUST00000210190.1|lincRNA|2/2|n.682+31824C>T||||||	GT:GQ:DP:RD:AD:FREQ:DP4	0/0:.:32:32:0:0%:19,13,0,0	0/1:.:28:21:7:25%:17,4,7,0
6	31644069	.	C	T	.	str10	DP=64;SOMATIC;SS=2;SSC=23;GPV=1;SPV=0.0042329;ANN=T|intron_variant|MODIFIER|Gm43154|ENSMUSG00000086804|transcript|ENSMUST00000124919.7|lincRNA|1/2|n.243-27614C>T||||||,T|intron_variant|MODIFIER|Gm43154|ENSMUSG00000086804|transcript|ENSMUST00000149613.1|lincRNA|1/1|n.164+38617C>T||||||,T|intron_variant|MODIFIER|Gm43154|ENSMUSG00000086804|transcript|ENSMUST00000210190.1|lincRNA|2/2|n.682+31859C>T||||||	GT:GQ:DP:RD:AD:FREQ:DP4	0/0:.:33:33:0:0%:17,16,0,0	0/1:.:31:24:7:22.58%:17,7,7,0
6	32505386	.	G	T	.	str10	DP=76;SOMATIC;SS=2;SSC=22;GPV=1;SPV=0.0054247;ANN=T|intron_variant|MODIFIER|Plxna4|ENSMUSG00000029765|transcript|ENSMUST00000115096.3|protein_coding|2/31|c.1186-8491C>A||||||	GT:GQ:DP:RD:AD:FREQ:DP4	0/0:.:29:29:0:0%:16,13,0,0	0/1:.:47:37:10:21.28%:25,12,10,0
6	32505394	.	A	T	.	str10	DP=77;SOMATIC;SS=2;SSC=22;GPV=1;SPV=0.0059624;ANN=T|intron_variant|MODIFIER|Plxna4|ENSMUSG00000029765|transcript|ENSMUST00000115096.3|protein_coding|2/31|c.1186-8499T>A||||||	GT:GQ:DP:RD:AD:FREQ:DP4	0/0:.:29:29:0:0%:17,12,0,0	0/1:.:48:38:10:20.83%:25,13,10,0
6	32505417	.	G	C	.	PASS	DP=77;SOMATIC;SS=2;SSC=22;GPV=1;SPV=0.0059624;ANN=C|intron_variant|MODIFIER|Plxna4|ENSMUSG00000029765|transcript|ENSMUST00000115096.3|protein_coding|2/31|c.1186-8522C>G||||||	GT:GQ:DP:RD:AD:FREQ:DP4	0/0:.:29:29:0:0%:16,13,0,0	0/1:.:48:38:10:20.83%:23,15,9,1
6	35720399	.	G	A	.	PASS	DP=75;SOMATIC;SS=2;SSC=17;GPV=1;SPV=0.019062;ANN=A|intergenic_region|MODIFIER|Gm42931-Gm43442|ENSMUSG00000107110-ENSMUSG00000107145|intergenic_region|ENSMUSG00000107110-ENSMUSG00000107145|||n.35720399G>A||||||	GT:GQ:DP:RD:AD:FREQ:DP4	0/0:.:35:35:0:0%:20,15,0,0	0/1:.:40:34:6:15%:27,7,3,3
6	43026599	.	A	C	.	PASS	DP=220;SOMATIC;SS=2;SSC=15;GPV=1;SPV=0.026222;ANN=C|intergenic_region|MODIFIER|Gm17472-Olfr443-ps1|ENSMUSG00000091008-ENSMUSG00000091386|intergenic_region|ENSMUSG00000091008-ENSMUSG00000091386|||n.43026599A>C||||||	GT:GQ:DP:RD:AD:FREQ:DP4	0/0:.:88:88:0:0%:26,62,0,0	0/1:.:132:125:7:5.3%:93,32,4,3
6	43026617	.	C	G	.	PASS	DP=228;SOMATIC;SS=2;SSC=14;GPV=1;SPV=0.032634;ANN=G|intergenic_region|MODIFIER|Gm17472-Olfr443-ps1|ENSMUSG00000091008-ENSMUSG00000091386|intergenic_region|ENSMUSG00000091008-ENSMUSG00000091386|||n.43026617C>G||||||	GT:GQ:DP:RD:AD:FREQ:DP4	0/0:.:87:87:0:0%:20,67,0,0	0/1:.:141:134:7:4.96%:94,40,4,3
6	43064129	.	T	C	.	str10	DP=68;SOMATIC;SS=2;SSC=15;GPV=1;SPV=0.030476;ANN=C|upstream_gene_variant|MODIFIER|Olfr443-ps1|ENSMUSG00000091386|transcript|ENSMUST00000204422.1|processed_transcript||n.-3179T>C|||||3179|,C|intergenic_region|MODIFIER|Gm17472-Olfr443-ps1|ENSMUSG00000091008-ENSMUSG00000091386|intergenic_region|ENSMUSG00000091008-ENSMUSG00000091386|||n.43064129T>C||||||	GT:GQ:DP:RD:AD:FREQ:DP4	0/0:.:21:21:0:0%:9,12,0,0	0/1:.:47:34:8:19.05%:23,11,8,0
6	47761122	.	G	A	.	PASS	DP=377;SOMATIC;SS=2;SSC=18;GPV=1;SPV=0.012947;ANN=A|intergenic_region|MODIFIER|Gm25283-Rny3|ENSMUSG00000087897-ENSMUSG00000064945|intergenic_region|ENSMUSG00000087897-ENSMUSG00000064945|||n.47761122G>A||||||	GT:GQ:DP:RD:AD:FREQ:DP4	0/0:.:173:173:0:0%:106,67,0,0	0/1:.:204:197:7:3.43%:180,17,7,0
6	47765849	.	G	A	.	PASS	DP=536;SOMATIC;SS=2;SSC=27;GPV=1;SPV=0.0018927;ANN=A|intergenic_region|MODIFIER|Gm25283-Rny3|ENSMUSG00000087897-ENSMUSG00000064945|intergenic_region|ENSMUSG00000087897-ENSMUSG00000064945|||n.47765849G>A||||||	GT:GQ:DP:RD:AD:FREQ:DP4	0/0:.:172:171:0:0%:93,78,0,0	0/1:.:364:348:16:4.4%:229,119,9,7
6	52386599	.	G	A	.	PASS	DP=79;SOMATIC;SS=2;SSC=17;GPV=1;SPV=0.016727;ANN=A|intergenic_region|MODIFIER|Gm15054-1700094M24Rik|ENSMUSG00000084282-ENSMUSG00000107895|intergenic_region|ENSMUSG00000084282-ENSMUSG00000107895|||n.52386599G>A||||||	GT:GQ:DP:RD:AD:FREQ:DP4	0/0:.:43:43:0:0%:13,30,0,0	0/1:.:36:31:5:13.89%:18,13,2,3
6	54994741	.	T	A	.	PASS	DP=80;SOMATIC;SS=2;SSC=16;GPV=1;SPV=0.023776;ANN=A|upstream_gene_variant|MODIFIER|Ggct|ENSMUSG00000002797|transcript|ENSMUST00000131475.1|protein_coding||c.-1906A>T|||||1791|,A|upstream_gene_variant|MODIFIER|Ggct|ENSMUSG00000002797|transcript|ENSMUST00000002874.7|processed_transcript||n.-2034A>T|||||2034|,A|upstream_gene_variant|MODIFIER|Ggct|ENSMUSG00000002797|transcript|ENSMUST00000204301.2|nonsense_mediated_decay||c.-1906A>T|||||1880|,A|upstream_gene_variant|MODIFIER|Ggct|ENSMUSG00000002797|transcript|ENSMUST00000136527.1|retained_intron||n.-1878A>T|||||1878|,A|upstream_gene_variant|MODIFIER|Ggct|ENSMUSG00000002797|transcript|ENSMUST00000203208.1|protein_coding||c.-1906A>T|||||1878|WARNING_TRANSCRIPT_INCOMPLETE,A|upstream_gene_variant|MODIFIER|Ggct|ENSMUSG00000002797|transcript|ENSMUST00000204770.1|retained_intron||n.-2117A>T|||||2117|,A|intergenic_region|MODIFIER|Ggct-Gars|ENSMUSG00000002797-ENSMUSG00000029777|intergenic_region|ENSMUSG00000002797-ENSMUSG00000029777|||n.54994741T>A||||||	GT:GQ:DP:RD:AD:FREQ:DP4	0/0:.:40:40:0:0%:19,21,0,0	0/1:.:40:33:5:13.16%:24,9,2,3
6	57478324	.	A	C	.	PASS	DP=89;SOMATIC;SS=2;SSC=17;GPV=1;SPV=0.01724;ANN=C|intron_variant|MODIFIER|4930533I22Rik|ENSMUSG00000093535|transcript|ENSMUST00000176290.1|antisense|1/6|n.95-118A>C||||||	GT:GQ:DP:RD:AD:FREQ:DP4	0/0:.:34:34:0:0%:17,17,0,0	0/1:.:55:47:8:14.55%:32,15,6,2
6	57478349	.	C	T	.	PASS	DP=84;SOMATIC;SS=2;SSC=17;GPV=1;SPV=0.017262;ANN=T|intron_variant|MODIFIER|4930533I22Rik|ENSMUSG00000093535|transcript|ENSMUST00000176290.1|antisense|1/6|n.95-93C>T||||||	GT:GQ:DP:RD:AD:FREQ:DP4	0/0:.:32:32:0:0%:16,16,0,0	0/1:.:52:44:8:15.38%:28,16,6,2
6	58593069	.	G	A	.	PASS	DP=144;SOMATIC;SS=2;SSC=19;GPV=1;SPV=0.01005;ANN=A|upstream_gene_variant|MODIFIER|Abcg2|ENSMUSG00000029802|transcript|ENSMUST00000031822.12|protein_coding||c.-62588G>A|||||3602|,A|upstream_gene_variant|MODIFIER|Abcg2|ENSMUSG00000029802|transcript|ENSMUST00000148008.1|protein_coding||c.-62588G>A|||||2906|WARNING_TRANSCRIPT_INCOMPLETE,A|intron_variant|MODIFIER|Abcg2|ENSMUSG00000029802|transcript|ENSMUST00000147213.7|protein_coding|2/4|c.-20+8009G>A||||||WARNING_TRANSCRIPT_INCOMPLETE	GT:GQ:DP:RD:AD:FREQ:DP4	0/0:.:56:56:0:0%:18,38,0,0	0/1:.:88:79:9:10.23%:34,45,5,4
6	58602541	.	G	T	.	PASS	DP=193;SOMATIC;SS=2;SSC=13;GPV=1;SPV=0.040063;ANN=T|intron_variant|MODIFIER|Abcg2|ENSMUSG00000029802|transcript|ENSMUST00000031822.12|protein_coding|1/15|c.-20+5433G>T||||||,T|intron_variant|MODIFIER|Abcg2|ENSMUSG00000029802|transcript|ENSMUST00000148008.1|protein_coding|2/2|c.-20+5433G>T||||||WARNING_TRANSCRIPT_INCOMPLETE,T|intron_variant|MODIFIER|Abcg2|ENSMUSG00000029802|transcript|ENSMUST00000147213.7|protein_coding|2/4|c.-20+17481G>T||||||WARNING_TRANSCRIPT_INCOMPLETE	GT:GQ:DP:RD:AD:FREQ:DP4	0/0:.:70:70:0:0%:40,30,0,0	0/1:.:123:116:7:5.69%:78,38,6,1
6	58620932	.	G	T	.	PASS	DP=71;SOMATIC;SS=2;SSC=17;GPV=1;SPV=0.018229;ANN=T|intron_variant|MODIFIER|Abcg2|ENSMUSG00000029802|transcript|ENSMUST00000031822.12|protein_coding|1/15|c.-20+23824G>T||||||,T|intron_variant|MODIFIER|Abcg2|ENSMUSG00000029802|transcript|ENSMUST00000148008.1|protein_coding|2/2|c.-20+23824G>T||||||WARNING_TRANSCRIPT_INCOMPLETE,T|intron_variant|MODIFIER|Abcg2|ENSMUSG00000029802|transcript|ENSMUST00000147213.7|protein_coding|2/4|c.-19-34706G>T||||||WARNING_TRANSCRIPT_INCOMPLETE	GT:GQ:DP:RD:AD:FREQ:DP4	0/0:.:38:38:0:0%:19,19,0,0	0/1:.:33:28:5:15.15%:14,14,4,1
6	62567903	.	G	A	.	str10	DP=63;SOMATIC;SS=2;SSC=21;GPV=1;SPV=0.0078134;ANN=A|intergenic_region|MODIFIER|Ccser1-Gm19237|ENSMUSG00000039578-ENSMUSG00000108160|intergenic_region|ENSMUSG00000039578-ENSMUSG00000108160|||n.62567903G>A||||||	GT:GQ:DP:RD:AD:FREQ:DP4	0/0:.:27:27:0:0%:19,8,0,0	0/1:.:36:28:8:22.22%:20,8,8,0
6	63058482	.	G	A	.	str10	DP=81;SOMATIC;SS=2;SSC=29;GPV=1;SPV=0.0010481;ANN=A|intergenic_region|MODIFIER|Gm19131-Nasp-ps1|ENSMUSG00000107708-ENSMUSG00000107484|intergenic_region|ENSMUSG00000107708-ENSMUSG00000107484|||n.63058482G>A||||||	GT:GQ:DP:RD:AD:FREQ:DP4	0/0:.:41:41:0:0%:21,20,0,0	0/1:.:40:31:9:22.5%:15,16,9,0
6	67674691	.	G	C	.	PASS	DP=66;SOMATIC;SS=2;SSC=28;GPV=1;SPV=0.0013735;ANN=C|intergenic_region|MODIFIER|Rpl18a-ps2-Igkv14-134-1|ENSMUSG00000105464-ENSMUSG00000104883|intergenic_region|ENSMUSG00000105464-ENSMUSG00000104883|||n.67674691G>C||||||	GT:GQ:DP:RD:AD:FREQ:DP4	0/0:.:35:35:0:0%:12,23,0,0	0/1:.:31:23:8:25.81%:15,8,7,1
6	67699015	.	T	A	.	PASS	DP=68;SOMATIC;SS=2;SSC=17;GPV=1;SPV=0.015967;ANN=A|intergenic_region|MODIFIER|Rpl18a-ps2-Igkv14-134-1|ENSMUSG00000105464-ENSMUSG00000104883|intergenic_region|ENSMUSG00000105464-ENSMUSG00000104883|||n.67699015T>A||||||	GT:GQ:DP:RD:AD:FREQ:DP4	0/0:.:26:26:0:0%:12,14,0,0	0/1:.:42:34:8:19.05%:24,10,7,1
6	70212535	.	A	G	.	str10	DP=63;SOMATIC;SS=2;SSC=18;GPV=1;SPV=0.015088;ANN=G|upstream_gene_variant|MODIFIER|Igkv6-25|ENSMUSG00000094930|transcript|ENSMUST00000103383.2|IG_V_gene||c.-2898A>G|||||2865|WARNING_TRANSCRIPT_INCOMPLETE,G|downstream_gene_variant|MODIFIER|Igkv8-24|ENSMUSG00000076583|transcript|ENSMUST00000103384.1|IG_V_gene||c.*4323T>C|||||4323|WARNING_TRANSCRIPT_INCOMPLETE,G|intron_variant|MODIFIER|Gm8828|ENSMUSG00000105727|transcript|ENSMUST00000196786.1|processed_pseudogene|1/1|n.269+964T>C||||||	GT:GQ:DP:RD:AD:FREQ:DP4	0/0:.:27:27:0:0%:10,17,0,0	0/1:.:36:29:7:19.44%:21,8,0,7
6	76483267	.	A	T	.	PASS	DP=89;SOMATIC;SS=2;SSC=19;GPV=1;SPV=0.010686;ANN=T|intergenic_region|MODIFIER|Gm44163-Gm9008|ENSMUSG00000107612-ENSMUSG00000072476|intergenic_region|ENSMUSG00000107612-ENSMUSG00000072476|||n.76483267A>T||||||	GT:GQ:DP:RD:AD:FREQ:DP4	0/0:.:41:41:0:0%:21,20,0,0	0/1:.:48:41:7:14.58%:27,14,4,3
6	79031114	.	G	A	.	PASS	DP=69;SOMATIC;SS=2;SSC=18;GPV=1;SPV=0.01354;ANN=A|upstream_gene_variant|MODIFIER|Gm20362|ENSMUSG00000108072|transcript|ENSMUST00000204808.1|lincRNA||n.-930G>A|||||930|,A|intergenic_region|MODIFIER|Gm29005-Gm20362|ENSMUSG00000101720-ENSMUSG00000108072|intergenic_region|ENSMUSG00000101720-ENSMUSG00000108072|||n.79031114G>A||||||	GT:GQ:DP:RD:AD:FREQ:DP4	0/0:.:34:34:0:0%:14,20,0,0	0/1:.:35:29:6:17.14%:22,7,4,2
6	82328039	.	A	G	.	PASS	DP=76;SOMATIC;SS=2;SSC=21;GPV=1;SPV=0.0064279;ANN=G|intergenic_region|MODIFIER|Gm44209-Tacr1|ENSMUSG00000107809-ENSMUSG00000030043|intergenic_region|ENSMUSG00000107809-ENSMUSG00000030043|||n.82328039A>G||||||	GT:GQ:DP:RD:AD:FREQ:DP4	0/0:.:47:47:0:0%:25,22,0,0	0/1:.:29:24:5:17.24%:15,9,4,1
6	82328064	.	G	T	.	PASS	DP=81;SOMATIC;SS=2;SSC=20;GPV=1;SPV=0.0092631;ANN=T|intergenic_region|MODIFIER|Gm44209-Tacr1|ENSMUSG00000107809-ENSMUSG00000030043|intergenic_region|ENSMUSG00000107809-ENSMUSG00000030043|||n.82328064G>T||||||	GT:GQ:DP:RD:AD:FREQ:DP4	0/0:.:48:48:0:0%:25,23,0,0	0/1:.:33:28:5:15.15%:17,11,4,1
6	82328069	.	G	T	.	PASS	DP=83;SOMATIC;SS=2;SSC=20;GPV=1;SPV=0.0095837;ANN=T|intergenic_region|MODIFIER|Gm44209-Tacr1|ENSMUSG00000107809-ENSMUSG00000030043|intergenic_region|ENSMUSG00000107809-ENSMUSG00000030043|||n.82328069G>T||||||	GT:GQ:DP:RD:AD:FREQ:DP4	0/0:.:49:49:0:0%:24,25,0,0	0/1:.:34:29:5:14.71%:16,13,4,1
6	82328094	.	A	C	.	PASS	DP=90;SOMATIC;SS=2;SSC=17;GPV=1;SPV=0.019356;ANN=C|intergenic_region|MODIFIER|Gm44209-Tacr1|ENSMUSG00000107809-ENSMUSG00000030043|intergenic_region|ENSMUSG00000107809-ENSMUSG00000030043|||n.82328094A>C||||||	GT:GQ:DP:RD:AD:FREQ:DP4	0/0:.:48:48:0:0%:26,22,0,0	0/1:.:42:37:5:11.9%:23,14,4,1
6	82328108	.	A	T	.	PASS	DP=96;SOMATIC;SS=2;SSC=17;GPV=1;SPV=0.017767;ANN=T|intergenic_region|MODIFIER|Gm44209-Tacr1|ENSMUSG00000107809-ENSMUSG00000030043|intergenic_region|ENSMUSG00000107809-ENSMUSG00000030043|||n.82328108A>T||||||	GT:GQ:DP:RD:AD:FREQ:DP4	0/0:.:52:52:0:0%:29,23,0,0	0/1:.:44:39:5:11.36%:23,16,4,1
6	82328113	.	A	G	.	PASS	DP=100;SOMATIC;SS=2;SSC=17;GPV=1;SPV=0.018207;ANN=G|intergenic_region|MODIFIER|Gm44209-Tacr1|ENSMUSG00000107809-ENSMUSG00000030043|intergenic_region|ENSMUSG00000107809-ENSMUSG00000030043|||n.82328113A>G||||||	GT:GQ:DP:RD:AD:FREQ:DP4	0/0:.:54:54:0:0%:29,25,0,0	0/1:.:46:41:5:10.87%:25,16,4,1
6	82680246	.	C	A	.	PASS	DP=74;SOMATIC;SS=2;SSC=22;GPV=1;SPV=0.0051023;ANN=A|intron_variant|MODIFIER|Gm44145|ENSMUSG00000107453|transcript|ENSMUST00000203711.1|antisense|1/1|n.73+42C>A||||||,A|intron_variant|MODIFIER|Pole4|ENSMUSG00000030042|transcript|ENSMUST00000161309.7|processed_transcript|1/3|n.183+24937G>T||||||	GT:GQ:DP:RD:AD:FREQ:DP4	0/0:.:31:31:0:0%:19,12,0,0	0/1:.:43:34:9:20.93%:18,16,4,5
6	89685503	.	G	A	.	PASS	DP=63;SOMATIC;SS=2;SSC=19;GPV=1;SPV=0.012154;ANN=A|intergenic_region|MODIFIER|Txnrd3-Vmn1r-ps25|ENSMUSG00000000811-ENSMUSG00000100128|intergenic_region|ENSMUSG00000000811-ENSMUSG00000100128|||n.89685503G>A||||||	GT:GQ:DP:RD:AD:FREQ:DP4	0/0:.:28:28:0:0%:12,16,0,0	0/1:.:35:28:7:20%:17,11,2,5
6	103217224	.	C	T	.	PASS	DP=50;SOMATIC;SS=2;SSC=17;GPV=1;SPV=0.019592;ANN=T|intergenic_region|MODIFIER|Gm44449-Gm44295|ENSMUSG00000107445-ENSMUSG00000108296|intergenic_region|ENSMUSG00000107445-ENSMUSG00000108296|||n.103217224C>T||||||	GT:GQ:DP:RD:AD:FREQ:DP4	0/0:.:18:18:0:0%:12,6,0,0	0/1:.:32:24:8:25%:16,8,5,3
6	117760161	.	A	C	.	PASS	DP=83;SOMATIC;SS=2;SSC=17;GPV=1;SPV=0.016152;ANN=C|intergenic_region|MODIFIER|1700030F04Rik-Gm6253|ENSMUSG00000099869-ENSMUSG00000071237|intergenic_region|ENSMUSG00000099869-ENSMUSG00000071237|||n.117760161A>C||||||	GT:GQ:DP:RD:AD:FREQ:DP4	0/0:.:40:40:0:0%:22,18,0,0	0/1:.:43:37:6:13.95%:27,10,4,2
6	119481368	.	T	G	.	str10	DP=75;SOMATIC;SS=2;SSC=15;GPV=1;SPV=0.030276;ANN=G|3_prime_UTR_variant|MODIFIER|Fbxl14|ENSMUSG00000030019|transcript|ENSMUST00000032094.6|protein_coding|1/1|c.*306T>G|||||306|,G|intron_variant|MODIFIER|Wnt5b|ENSMUSG00000030170|transcript|ENSMUST00000119369.1|protein_coding|1/4|c.-18-33096A>C||||||,G|intron_variant|MODIFIER|Wnt5b|ENSMUSG00000030170|transcript|ENSMUST00000178696.7|protein_coding|1/4|c.-57-33096A>C||||||	GT:GQ:DP:RD:AD:FREQ:DP4	0/0:.:32:32:0:0%:24,8,0,0	0/1:.:43:37:6:13.95%:29,8,0,6
6	124612761	.	C	A	.	PASS	DP=71;SOMATIC;SS=2;SSC=22;GPV=1;SPV=0.006277;ANN=A|intergenic_region|MODIFIER|C1rb-C1s2|ENSMUSG00000098470-ENSMUSG00000079343|intergenic_region|ENSMUSG00000098470-ENSMUSG00000079343|||n.124612761C>A||||||	GT:GQ:DP:RD:AD:FREQ:DP4	0/0:.:35:35:0:0%:11,24,0,0	0/1:.:36:29:7:19.44%:13,16,1,6
6	131860319	.	G	A	.	PASS	DP=61;SOMATIC;SS=2;SSC=17;GPV=1;SPV=0.01652;ANN=A|intergenic_region|MODIFIER|Tas2r114-Gm43973|ENSMUSG00000063478-ENSMUSG00000107983|intergenic_region|ENSMUSG00000063478-ENSMUSG00000107983|||n.131860319G>A||||||	GT:GQ:DP:RD:AD:FREQ:DP4	0/0:.:33:33:0:0%:19,14,0,0	0/1:.:28:23:5:17.86%:11,12,2,3
6	132271305	.	A	T	.	str10	DP=78;SOMATIC;SS=2;SSC=22;GPV=1;SPV=0.0058219;ANN=T|intergenic_region|MODIFIER|Gm43979-Prpmp5|ENSMUSG00000107834-ENSMUSG00000107874|intergenic_region|ENSMUSG00000107834-ENSMUSG00000107874|||n.132271305A>T||||||	GT:GQ:DP:RD:AD:FREQ:DP4	0/0:.:39:39:0:0%:22,17,0,0	0/1:.:39:32:7:17.95%:26,6,7,0
6	136311887	.	C	T	.	PASS	DP=71;SOMATIC;SS=2;SSC=22;GPV=1;SPV=0.0050564;ANN=T|intergenic_region|MODIFIER|Gm26105-Gm8994|ENSMUSG00000087878-ENSMUSG00000094973|intergenic_region|ENSMUSG00000087878-ENSMUSG00000094973|||n.136311887C>T||||||	GT:GQ:DP:RD:AD:FREQ:DP4	0/0:.:36:36:0:0%:16,20,0,0	0/1:.:35:28:7:20%:21,7,2,5
6	148432181	.	T	A	.	PASS	DP=64;SOMATIC;SS=2;SSC=16;GPV=1;SPV=0.02029;ANN=A|intron_variant|MODIFIER|Tmtc1|ENSMUSG00000030306|transcript|ENSMUST00000060095.14|protein_coding|1/19|c.300-6197A>T||||||,A|intron_variant|MODIFIER|Tmtc1|ENSMUSG00000030306|transcript|ENSMUST00000100772.9|protein_coding|1/18|c.300-6197A>T||||||,A|intron_variant|MODIFIER|Tmtc1|ENSMUSG00000030306|transcript|ENSMUST00000203991.1|protein_coding|1/4|c.30-6197A>T||||||WARNING_TRANSCRIPT_INCOMPLETE,A|intron_variant|MODIFIER|Tmtc1|ENSMUSG00000030306|transcript|ENSMUST00000140797.3|nonsense_mediated_decay|1/16|c.30-6197A>T||||||	GT:GQ:DP:RD:AD:FREQ:DP4	0/0:.:27:26:0:0%:14,12,0,0	0/1:.:37:25:6:19.35%:20,5,4,2
6	149502488	.	C	T	.	PASS	DP=70;SOMATIC;SS=2;SSC=14;GPV=1;SPV=0.034293;ANN=T|downstream_gene_variant|MODIFIER|Bicd1|ENSMUSG00000003452|transcript|ENSMUST00000130270.1|retained_intron||n.*4717C>T|||||4717|,T|intron_variant|MODIFIER|Bicd1|ENSMUSG00000003452|transcript|ENSMUST00000086829.10|protein_coding|3/8|c.579+7776C>T||||||,T|intron_variant|MODIFIER|Bicd1|ENSMUSG00000003452|transcript|ENSMUST00000111513.8|protein_coding|3/7|c.579+7776C>T||||||,T|intron_variant|MODIFIER|Bicd1|ENSMUSG00000003452|transcript|ENSMUST00000003544.13|protein_coding|3/9|c.579+7776C>T||||||,T|intron_variant|MODIFIER|Bicd1|ENSMUSG00000003452|transcript|ENSMUST00000173408.7|nonsense_mediated_decay|3/9|c.579+7776C>T||||||	GT:GQ:DP:RD:AD:FREQ:DP4	0/0:.:29:29:0:0%:12,17,0,0	0/1:.:41:35:6:14.63%:26,9,5,1
7	4592587	.	G	C	.	PASS	DP=76;SOMATIC;SS=2;SSC=16;GPV=1;SPV=0.024483;ANN=C|downstream_gene_variant|MODIFIER|Ptprh|ENSMUSG00000035429|transcript|ENSMUST00000205341.1|processed_transcript||n.*3929C>G|||||3929|,C|intron_variant|MODIFIER|Ptprh|ENSMUSG00000035429|transcript|ENSMUST00000049113.13|protein_coding|4/19|c.463+5327C>G||||||,C|intron_variant|MODIFIER|Ptprh|ENSMUSG00000035429|transcript|ENSMUST00000206999.1|nonsense_mediated_decay|4/19|c.463+5327C>G||||||,C|intron_variant|MODIFIER|Ptprh|ENSMUSG00000035429|transcript|ENSMUST00000166650.2|protein_coding|5/19|c.463+5327C>G||||||	GT:GQ:DP:RD:AD:FREQ:DP4	0/0:.:30:30:0:0%:17,13,0,0	0/1:.:46:39:7:15.22%:24,15,5,2
7	7087747	.	A	G	.	str10	DP=86;SOMATIC;SS=2;SSC=19;GPV=1;SPV=0.010118;ANN=G|intergenic_region|MODIFIER|Pafah1b1-ps2-Gm6828|ENSMUSG00000109177-ENSMUSG00000109488|intergenic_region|ENSMUSG00000109177-ENSMUSG00000109488|||n.7087747A>G||||||	GT:GQ:DP:RD:AD:FREQ:DP4	0/0:.:36:36:0:0%:18,18,0,0	0/1:.:50:42:8:16%:26,16,8,0
7	10324778	.	G	T	.	str10	DP=95;SOMATIC;SS=2;SSC=31;GPV=1;SPV=0.00072834;ANN=T|downstream_gene_variant|MODIFIER|RP23-469O12.6|ENSMUSG00000109949|transcript|ENSMUST00000211796.1|processed_pseudogene||n.*1488C>A|||||1488|,T|intergenic_region|MODIFIER|Vmn1r-ps48-RP23-469O12.6|ENSMUSG00000093487-ENSMUSG00000109949|intergenic_region|ENSMUSG00000093487-ENSMUSG00000109949|||n.10324778G>T||||||	GT:GQ:DP:RD:AD:FREQ:DP4	0/0:.:30:30:0:0%:16,14,0,0	0/1:.:65:48:17:26.15%:37,11,16,1
7	12011513	.	T	C	.	PASS	DP=63;SOMATIC;SS=2;SSC=14;GPV=1;SPV=0.033697;ANN=C|intergenic_region|MODIFIER|Vmn1r-ps60-RP23-35L23.7|ENSMUSG00000092318-ENSMUSG00000109758|intergenic_region|ENSMUSG00000092318-ENSMUSG00000109758|||n.12011513T>C||||||	GT:GQ:DP:RD:AD:FREQ:DP4	0/0:.:23:23:0:0%:12,11,0,0	0/1:.:40:33:7:17.5%:23,10,3,4
7	14209726	.	C	G	.	str10	DP=65;SOMATIC;SS=2;SSC=16;GPV=1;SPV=0.022771;ANN=G|intergenic_region|MODIFIER|Sult2a-ps4-Sult2a6|ENSMUSG00000080705-ENSMUSG00000070810|intergenic_region|ENSMUSG00000080705-ENSMUSG00000070810|||n.14209726C>G||||||	GT:GQ:DP:RD:AD:FREQ:DP4	0/0:.:19:19:0:0%:6,13,0,0	0/1:.:46:36:10:21.74%:22,14,10,0
7	16447731	.	G	C	.	PASS	DP=78;SOMATIC;SS=2;SSC=18;GPV=1;SPV=0.012702;ANN=C|intergenic_region|MODIFIER|Zc3h4-Tmem160|ENSMUSG00000059273-ENSMUSG00000019158|intergenic_region|ENSMUSG00000059273-ENSMUSG00000019158|||n.16447731G>C||||||	GT:GQ:DP:RD:AD:FREQ:DP4	0/0:.:39:39:0:0%:18,21,0,0	0/1:.:39:33:6:15.38%:26,7,5,1
7	16447765	.	G	T	.	PASS	DP=84;SOMATIC;SS=2;SSC=16;GPV=1;SPV=0.020038;ANN=T|intergenic_region|MODIFIER|Zc3h4-Tmem160|ENSMUSG00000059273-ENSMUSG00000019158|intergenic_region|ENSMUSG00000059273-ENSMUSG00000019158|||n.16447765G>T||||||	GT:GQ:DP:RD:AD:FREQ:DP4	0/0:.:39:39:0:0%:17,22,0,0	0/1:.:45:39:6:13.33%:29,10,5,1
7	17182020	.	T	C	.	PASS	DP=65;SOMATIC;SS=2;SSC=22;GPV=1;SPV=0.0050994;ANN=C|intergenic_region|MODIFIER|Gm45032-Psg29|ENSMUSG00000108462-ENSMUSG00000023159|intergenic_region|ENSMUSG00000108462-ENSMUSG00000023159|||n.17182020T>C||||||	GT:GQ:DP:RD:AD:FREQ:DP4	0/0:.:27:27:0:0%:20,7,0,0	0/1:.:38:29:9:23.68%:18,11,5,4
7	17662131	.	C	T	.	str10	DP=66;SOMATIC;SS=2;SSC=17;GPV=1;SPV=0.017865;ANN=T|intergenic_region|MODIFIER|Gm9519-Psg-ps1|ENSMUSG00000108654-ENSMUSG00000108558|intergenic_region|ENSMUSG00000108654-ENSMUSG00000108558|||n.17662131C>T||||||	GT:GQ:DP:RD:AD:FREQ:DP4	0/0:.:31:31:0:0%:15,16,0,0	0/1:.:35:29:6:17.14%:16,13,6,0
7	17662145	.	C	T	.	str10	DP=65;SOMATIC;SS=2;SSC=16;GPV=1;SPV=0.02165;ANN=T|intergenic_region|MODIFIER|Gm9519-Psg-ps1|ENSMUSG00000108654-ENSMUSG00000108558|intergenic_region|ENSMUSG00000108654-ENSMUSG00000108558|||n.17662145C>T||||||	GT:GQ:DP:RD:AD:FREQ:DP4	0/0:.:29:29:0:0%:16,13,0,0	0/1:.:36:29:6:17.14%:17,12,6,0
7	18202591	.	T	G	.	PASS	DP=58;SOMATIC;SS=2;SSC=19;GPV=1;SPV=0.011595;ANN=G|intergenic_region|MODIFIER|Gm44613-Gm9521|ENSMUSG00000108545-ENSMUSG00000108798|intergenic_region|ENSMUSG00000108545-ENSMUSG00000108798|||n.18202591T>G||||||	GT:GQ:DP:RD:AD:FREQ:DP4	0/0:.:33:33:0:0%:21,12,0,0	0/1:.:25:20:5:20%:15,5,3,2
7	20594365	.	A	G	.	PASS	DP=57;SOMATIC;SS=2;SSC=17;GPV=1;SPV=0.01812;ANN=G|intron_variant|MODIFIER|Gm4513|ENSMUSG00000109060|transcript|ENSMUST00000207881.1|protein_coding|2/2|c.-30-51T>C||||||	GT:GQ:DP:RD:AD:FREQ:DP4	0/0:.:19:19:0:0%:9,10,0,0	0/1:.:38:29:9:23.68%:18,11,8,1
7	23216617	.	G	T	.	PASS	DP=45;SOMATIC;SS=2;SSC=38;GPV=1;SPV=0.00012822;ANN=T|upstream_gene_variant|MODIFIER|Vmn1r165|ENSMUSG00000095358|transcript|ENSMUST00000179594.1|protein_coding||c.-715G>T|||||715|,T|intergenic_region|MODIFIER|Gm8728-Vmn1r165|ENSMUSG00000109535-ENSMUSG00000095358|intergenic_region|ENSMUSG00000109535-ENSMUSG00000095358|||n.23216617G>T||||||	GT:GQ:DP:RD:AD:FREQ:DP4	0/0:.:20:20:0:0%:15,5,0,0	0/1:.:25:12:12:50%:12,0,9,3
7	24697376	.	T	C	.	PASS	DP=90;SOMATIC;SS=2;SSC=19;GPV=1;SPV=0.010049;ANN=C|intergenic_region|MODIFIER|Gm44971-Gm36776|ENSMUSG00000108768-ENSMUSG00000108430|intergenic_region|ENSMUSG00000108768-ENSMUSG00000108430|||n.24697376T>C||||||	GT:GQ:DP:RD:AD:FREQ:DP4	0/0:.:29:29:0:0%:17,12,0,0	0/1:.:61:50:11:18.03%:31,19,3,8
7	25855793	.	T	A	.	PASS	DP=72;SOMATIC;SS=2;SSC=25;GPV=1;SPV=0.0025376;ANN=A|upstream_gene_variant|MODIFIER|Gm30146|ENSMUSG00000108415|transcript|ENSMUST00000206564.1|lincRNA||n.-4347T>A|||||4347|,A|intergenic_region|MODIFIER|Gm4613-Gm30146|ENSMUSG00000090467-ENSMUSG00000108415|intergenic_region|ENSMUSG00000090467-ENSMUSG00000108415|||n.25855793T>A||||||	GT:GQ:DP:RD:AD:FREQ:DP4	0/0:.:28:28:0:0%:12,16,0,0	0/1:.:44:33:11:25%:22,11,9,2
7	27776754	.	T	G	.	PASS	DP=83;SOMATIC;SS=2;SSC=22;GPV=1;SPV=0.0059301;ANN=G|intergenic_region|MODIFIER|Gm10046-Zfp626|ENSMUSG00000109143-ENSMUSG00000030604|intergenic_region|ENSMUSG00000109143-ENSMUSG00000030604|||n.27776754T>G||||||	GT:GQ:DP:RD:AD:FREQ:DP4	0/0:.:29:29:0:0%:20,9,0,0	0/1:.:54:43:11:20.37%:28,15,7,4
7	28221896	.	C	T	.	str10	DP=73;SOMATIC;SS=2;SSC=22;GPV=1;SPV=0.0057212;ANN=T|upstream_gene_variant|MODIFIER|Gm45011|ENSMUSG00000108968|transcript|ENSMUST00000207620.1|TEC||n.-4462C>T|||||4462|,T|intergenic_region|MODIFIER|Dyrk1b-Gm45011|ENSMUSG00000002409-ENSMUSG00000108968|intergenic_region|ENSMUSG00000002409-ENSMUSG00000108968|||n.28221896C>T||||||	GT:GQ:DP:RD:AD:FREQ:DP4	0/0:.:33:33:0:0%:21,12,0,0	0/1:.:40:32:8:20%:21,11,8,0
7	28221899	.	C	T	.	str10	DP=80;SOMATIC;SS=2;SSC=23;GPV=1;SPV=0.0050024;ANN=T|upstream_gene_variant|MODIFIER|Gm45011|ENSMUSG00000108968|transcript|ENSMUST00000207620.1|TEC||n.-4459C>T|||||4459|,T|intergenic_region|MODIFIER|Dyrk1b-Gm45011|ENSMUSG00000002409-ENSMUSG00000108968|intergenic_region|ENSMUSG00000002409-ENSMUSG00000108968|||n.28221899C>T||||||	GT:GQ:DP:RD:AD:FREQ:DP4	0/0:.:37:37:0:0%:24,13,0,0	0/1:.:43:35:8:18.6%:23,12,8,0
7	38725836	.	C	A	.	PASS	DP=86;SOMATIC;SS=2;SSC=31;GPV=1;SPV=0.00069719;ANN=A|upstream_gene_variant|MODIFIER|Gm21115|ENSMUSG00000100841|transcript|ENSMUST00000187565.1|unprocessed_pseudogene||n.-2080G>T|||||2080|,A|intergenic_region|MODIFIER|Gm21115-Gm21276|ENSMUSG00000100841-ENSMUSG00000094233|intergenic_region|ENSMUSG00000100841-ENSMUSG00000094233|||n.38725836C>A||||||	GT:GQ:DP:RD:AD:FREQ:DP4	0/0:.:27:27:0:0%:16,11,0,0	0/1:.:59:42:17:28.81%:28,14,11,6
7	39393122	.	C	T	.	str10	DP=49;SOMATIC;SS=2;SSC=18;GPV=1;SPV=0.013784;ANN=T|intergenic_region|MODIFIER|Gm9271-Gm5114|ENSMUSG00000100721-ENSMUSG00000053742|intergenic_region|ENSMUSG00000100721-ENSMUSG00000053742|||n.39393122C>T||||||	GT:GQ:DP:RD:AD:FREQ:DP4	0/0:.:21:21:0:0%:14,7,0,0	0/1:.:28:21:7:25%:14,7,7,0
7	41225088	.	T	G	.	PASS	DP=66;SOMATIC;SS=2;SSC=19;GPV=1;SPV=0.012047;ANN=G|intron_variant|MODIFIER|Gm5592|ENSMUSG00000072259|transcript|ENSMUST00000206490.1|protein_coding|1/2|c.8-60995T>G||||||,G|intron_variant|MODIFIER|Gm44748|ENSMUSG00000108754|transcript|ENSMUST00000206040.1|lincRNA|1/4|n.96+59037A>C||||||	GT:GQ:DP:RD:AD:FREQ:DP4	0/0:.:24:24:0:0%:12,12,0,0	0/1:.:42:33:9:21.43%:24,9,8,1
7	41245658	.	G	T	.	str10	DP=72;SOMATIC;SS=2;SSC=18;GPV=1;SPV=0.012656;ANN=T|upstream_gene_variant|MODIFIER|Gm9244|ENSMUSG00000049062|transcript|ENSMUST00000056767.3|unprocessed_pseudogene||n.-1363G>T|||||1363|,T|intron_variant|MODIFIER|Gm5592|ENSMUSG00000072259|transcript|ENSMUST00000206490.1|protein_coding|1/2|c.8-40425G>T||||||,T|intron_variant|MODIFIER|Gm44748|ENSMUSG00000108754|transcript|ENSMUST00000206040.1|lincRNA|1/4|n.96+38467C>A||||||	GT:GQ:DP:RD:AD:FREQ:DP4	0/0:.:32:32:0:0%:20,12,0,0	0/1:.:40:33:7:17.5%:28,5,7,0
7	41245660	.	T	G	.	str10	DP=71;SOMATIC;SS=2;SSC=19;GPV=1;SPV=0.011566;ANN=G|upstream_gene_variant|MODIFIER|Gm9244|ENSMUSG00000049062|transcript|ENSMUST00000056767.3|unprocessed_pseudogene||n.-1361T>G|||||1361|,G|intron_variant|MODIFIER|Gm5592|ENSMUSG00000072259|transcript|ENSMUST00000206490.1|protein_coding|1/2|c.8-40423T>G||||||,G|intron_variant|MODIFIER|Gm44748|ENSMUSG00000108754|transcript|ENSMUST00000206040.1|lincRNA|1/4|n.96+38465A>C||||||	GT:GQ:DP:RD:AD:FREQ:DP4	0/0:.:32:32:0:0%:20,12,0,0	0/1:.:39:32:7:17.95%:28,4,7,0
7	41465528	.	T	C	.	str10	DP=67;SOMATIC;SS=2;SSC=17;GPV=1;SPV=0.019518;ANN=C|downstream_gene_variant|MODIFIER|Gm44521|ENSMUSG00000108312|transcript|ENSMUST00000206469.1|processed_pseudogene||n.*2122A>G|||||2122|,C|intron_variant|MODIFIER|Gm20449|ENSMUSG00000092592|transcript|ENSMUST00000094532.3|nonsense_mediated_decay|1/7|c.4-6587A>G||||||	GT:GQ:DP:RD:AD:FREQ:DP4	0/0:.:31:31:0:0%:13,18,0,0	0/1:.:36:30:6:16.67%:17,13,6,0
7	41465551	.	C	T	.	str10	DP=68;SOMATIC;SS=2;SSC=18;GPV=1;SPV=0.01483;ANN=T|downstream_gene_variant|MODIFIER|Gm44521|ENSMUSG00000108312|transcript|ENSMUST00000206469.1|processed_pseudogene||n.*2099G>A|||||2099|,T|intron_variant|MODIFIER|Gm20449|ENSMUSG00000092592|transcript|ENSMUST00000094532.3|nonsense_mediated_decay|1/7|c.4-6610G>A||||||	GT:GQ:DP:RD:AD:FREQ:DP4	0/0:.:33:33:0:0%:13,20,0,0	0/1:.:35:29:6:17.14%:16,13,6,0
7	41465556	.	C	A	.	str10	DP=68;SOMATIC;SS=2;SSC=16;GPV=1;SPV=0.02124;ANN=A|downstream_gene_variant|MODIFIER|Gm44521|ENSMUSG00000108312|transcript|ENSMUST00000206469.1|processed_pseudogene||n.*2094G>T|||||2094|,A|intron_variant|MODIFIER|Gm20449|ENSMUSG00000092592|transcript|ENSMUST00000094532.3|nonsense_mediated_decay|1/7|c.4-6615G>T||||||	GT:GQ:DP:RD:AD:FREQ:DP4	0/0:.:31:31:0:0%:13,18,0,0	0/1:.:37:31:6:16.22%:17,14,6,0
7	41465580	.	T	C	.	PASS	DP=63;SOMATIC;SS=2;SSC=17;GPV=1;SPV=0.019794;ANN=C|downstream_gene_variant|MODIFIER|Gm44521|ENSMUSG00000108312|transcript|ENSMUST00000206469.1|processed_pseudogene||n.*2070A>G|||||2070|,C|intron_variant|MODIFIER|Gm20449|ENSMUSG00000092592|transcript|ENSMUST00000094532.3|nonsense_mediated_decay|1/7|c.4-6639A>G||||||	GT:GQ:DP:RD:AD:FREQ:DP4	0/0:.:29:29:0:0%:14,15,0,0	0/1:.:34:28:6:17.65%:17,11,4,2
7	42519749	.	A	T	.	PASS	DP=54;SOMATIC;SS=2;SSC=27;GPV=1;SPV=0.0019543;ANN=T|intergenic_region|MODIFIER|Gm44523-Gm44997|ENSMUSG00000108491-ENSMUSG00000108446|intergenic_region|ENSMUSG00000108491-ENSMUSG00000108446|||n.42519749A>T||||||	GT:GQ:DP:RD:AD:FREQ:DP4	0/0:.:30:30:0:0%:19,11,0,0	0/1:.:24:17:7:29.17%:8,9,3,4
7	43115043	.	T	C	.	PASS	DP=74;SOMATIC;SS=2;SSC=19;GPV=1;SPV=0.012549;ANN=C|intron_variant|MODIFIER|Zfp936|ENSMUSG00000064194|transcript|ENSMUST00000205912.1|protein_coding|1/3|c.3+761T>C||||||WARNING_TRANSCRIPT_INCOMPLETE	GT:GQ:DP:RD:AD:FREQ:DP4	0/0:.:37:37:0:0%:13,24,0,0	0/1:.:37:31:6:16.22%:18,13,4,2
7	43115061	.	G	A	.	PASS	DP=72;SOMATIC;SS=2;SSC=21;GPV=1;SPV=0.0069889;ANN=A|intron_variant|MODIFIER|Zfp936|ENSMUSG00000064194|transcript|ENSMUST00000205912.1|protein_coding|1/3|c.3+779G>A||||||WARNING_TRANSCRIPT_INCOMPLETE	GT:GQ:DP:RD:AD:FREQ:DP4	0/0:.:35:35:0:0%:12,23,0,0	0/1:.:37:30:7:18.92%:19,11,5,2
7	47926506	.	A	T	.	PASS	DP=72;SOMATIC;SS=2;SSC=20;GPV=1;SPV=0.0085671;ANN=T|intergenic_region|MODIFIER|Gm5734-Mrgprc2-ps|ENSMUSG00000101759-ENSMUSG00000101906|intergenic_region|ENSMUSG00000101759-ENSMUSG00000101906|||n.47926506A>T||||||	GT:GQ:DP:RD:AD:FREQ:DP4	0/0:.:34:34:0:0%:19,15,0,0	0/1:.:38:31:7:18.42%:18,13,6,1
7	48126492	.	A	G	.	PASS	DP=57;SOMATIC;SS=2;SSC=21;GPV=1;SPV=0.0063445;ANN=G|intergenic_region|MODIFIER|Gm28665-Mrgprb5|ENSMUSG00000101352-ENSMUSG00000070551|intergenic_region|ENSMUSG00000101352-ENSMUSG00000070551|||n.48126492A>G||||||	GT:GQ:DP:RD:AD:FREQ:DP4	0/0:.:31:31:0:0%:18,13,0,0	0/1:.:26:20:6:23.08%:9,11,4,2
7	59762806	.	T	C	.	str10	DP=76;SOMATIC;SS=2;SSC=21;GPV=1;SPV=0.0073832;ANN=C|upstream_gene_variant|MODIFIER|Gm23313|ENSMUSG00000096865|transcript|ENSMUST00000178931.1|snoRNA||n.-3687A>G|||||3687|,C|upstream_gene_variant|MODIFIER|Gm25471|ENSMUSG00000094837|transcript|ENSMUST00000180126.1|snoRNA||n.-1159A>G|||||1159|,C|downstream_gene_variant|MODIFIER|Gm22776|ENSMUSG00000094109|transcript|ENSMUST00000178634.1|snoRNA||n.*1282A>G|||||1282|,C|downstream_gene_variant|MODIFIER|Gm23446|ENSMUSG00000094218|transcript|ENSMUST00000177977.1|snoRNA||n.*3805A>G|||||3805|,C|intron_variant|MODIFIER|Snhg14|ENSMUSG00000100826|transcript|ENSMUST00000185693.6|antisense|1/5|n.21-86322A>G||||||,C|intron_variant|MODIFIER|Snhg14|ENSMUSG00000100826|transcript|ENSMUST00000188162.1|antisense|1/5|n.36-41185A>G||||||	GT:GQ:DP:RD:AD:FREQ:DP4	0/0:.:18:18:0:0%:6,12,0,0	0/1:.:58:42:16:27.59%:33,9,0,16
7	59880606	.	C	A	.	str10	DP=204;SOMATIC;SS=2;SSC=33;GPV=1;SPV=0.00045166;ANN=A|upstream_gene_variant|MODIFIER|Snord116l2|ENSMUSG00000096759|transcript|ENSMUST00000178675.1|snoRNA||n.-3580G>T|||||3580|,A|upstream_gene_variant|MODIFIER|Snord116l8|ENSMUSG00000095458|transcript|ENSMUST00000179889.1|snoRNA||n.-1054G>T|||||1054|,A|downstream_gene_variant|MODIFIER|Snord116l7|ENSMUSG00000096313|transcript|ENSMUST00000179895.1|snoRNA||n.*1383G>T|||||1383|,A|downstream_gene_variant|MODIFIER|Snord116l6|ENSMUSG00000096190|transcript|ENSMUST00000179955.1|snoRNA||n.*3893G>T|||||3893|,A|intron_variant|MODIFIER|Snhg14|ENSMUSG00000100826|transcript|ENSMUST00000188162.1|antisense|1/5|n.35+24046G>T||||||	GT:GQ:DP:RD:AD:FREQ:DP4	0/0:.:68:68:0:0%:49,19,0,0	0/1:.:136:118:18:13.24%:102,16,18,0
7	62760593	.	A	C	.	PASS	DP=65;SOMATIC;SS=2;SSC=29;GPV=1;SPV=0.0012065;ANN=C|intergenic_region|MODIFIER|Gm9445-A26c2|ENSMUSG00000109204-ENSMUSG00000109344|intergenic_region|ENSMUSG00000109204-ENSMUSG00000109344|||n.62760593A>C||||||	GT:GQ:DP:RD:AD:FREQ:DP4	0/0:.:32:32:0:0%:14,18,0,0	0/1:.:33:24:9:27.27%:14,10,6,3
7	65562530	.	A	C	.	PASS	DP=78;SOMATIC;SS=2;SSC=36;GPV=1;SPV=0.00021148;ANN=C|intergenic_region|MODIFIER|Tjp1-Gm7546|ENSMUSG00000030516-ENSMUSG00000086232|intergenic_region|ENSMUSG00000030516-ENSMUSG00000086232|||n.65562530A>C||||||	GT:GQ:DP:RD:AD:FREQ:DP4	0/0:.:45:45:0:0%:19,26,0,0	0/1:.:33:24:9:27.27%:18,6,6,3
7	65562535	.	T	G	.	PASS	DP=79;SOMATIC;SS=2;SSC=35;GPV=1;SPV=0.00025485;ANN=G|intergenic_region|MODIFIER|Tjp1-Gm7546|ENSMUSG00000030516-ENSMUSG00000086232|intergenic_region|ENSMUSG00000030516-ENSMUSG00000086232|||n.65562535T>G||||||	GT:GQ:DP:RD:AD:FREQ:DP4	0/0:.:45:45:0:0%:19,26,0,0	0/1:.:34:25:9:26.47%:18,7,6,3
7	65562537	.	C	T	.	PASS	DP=80;SOMATIC;SS=2;SSC=35;GPV=1;SPV=0.00030447;ANN=T|intergenic_region|MODIFIER|Tjp1-Gm7546|ENSMUSG00000030516-ENSMUSG00000086232|intergenic_region|ENSMUSG00000030516-ENSMUSG00000086232|||n.65562537C>T||||||	GT:GQ:DP:RD:AD:FREQ:DP4	0/0:.:45:45:0:0%:19,26,0,0	0/1:.:35:26:9:25.71%:17,9,6,3
7	79147940	.	A	G	.	PASS	DP=38;SOMATIC;SS=2;SSC=20;GPV=1;SPV=0.009828;ANN=G|upstream_gene_variant|MODIFIER|Mfge8|ENSMUSG00000030605|transcript|ENSMUST00000206338.1|retained_intron||n.-4154T>C|||||4154|,G|upstream_gene_variant|MODIFIER|Mfge8|ENSMUSG00000030605|transcript|ENSMUST00000205929.1|retained_intron||n.-4890T>C|||||4890|,G|upstream_gene_variant|MODIFIER|Mfge8|ENSMUSG00000030605|transcript|ENSMUST00000205688.1|processed_transcript||n.-380T>C|||||380|,G|intron_variant|MODIFIER|Mfge8|ENSMUSG00000030605|transcript|ENSMUST00000032825.13|protein_coding|1/9|c.73+955T>C||||||,G|intron_variant|MODIFIER|Mfge8|ENSMUSG00000030605|transcript|ENSMUST00000107409.4|protein_coding|1/8|c.73+955T>C||||||,G|intron_variant|MODIFIER|Mfge8|ENSMUSG00000030605|transcript|ENSMUST00000205526.1|retained_intron|1/2|n.95+955T>C||||||,G|intron_variant|MODIFIER|Mfge8|ENSMUSG00000030605|transcript|ENSMUST00000206844.1|processed_transcript|1/2|n.237+55T>C||||||,G|intron_variant|MODIFIER|Mfge8|ENSMUSG00000030605|transcript|ENSMUST00000205563.1|nonsense_mediated_decay|1/4|c.73+955T>C||||||	GT:GQ:DP:RD:AD:FREQ:DP4	0/0:.:19:19:0:0%:9,10,0,0	0/1:.:19:13:6:31.58%:8,5,4,2
7	82654612	.	A	G	.	PASS	DP=80;SOMATIC;SS=2;SSC=21;GPV=1;SPV=0.0064818;ANN=G|intron_variant|MODIFIER|Efl1|ENSMUSG00000038563|transcript|ENSMUST00000039881.3|protein_coding|3/19|c.159+2664A>G||||||,G|intron_variant|MODIFIER|Efl1|ENSMUSG00000038563|transcript|ENSMUST00000179489.7|protein_coding|3/19|c.159+2664A>G||||||,G|intron_variant|MODIFIER|Efl1|ENSMUSG00000038563|transcript|ENSMUST00000125245.7|retained_intron|3/14|n.195+2664A>G||||||,G|intron_variant|MODIFIER|Efl1|ENSMUSG00000038563|transcript|ENSMUST00000141726.7|protein_coding|3/6|c.159+2664A>G||||||WARNING_TRANSCRIPT_INCOMPLETE,G|intron_variant|MODIFIER|Efl1|ENSMUSG00000038563|transcript|ENSMUST00000207868.1|protein_coding|2/2|c.159+2664A>G||||||	GT:GQ:DP:RD:AD:FREQ:DP4	0/0:.:44:44:0:0%:27,17,0,0	0/1:.:36:30:6:16.67%:16,14,5,1
7	82996720	.	A	T	.	str10	DP=77;SOMATIC;SS=2;SSC=15;GPV=1;SPV=0.029773;ANN=T|downstream_gene_variant|MODIFIER|Gm22934|ENSMUSG00000077149|transcript|ENSMUST00000103961.1|snoRNA||n.*1754A>T|||||1754|,T|intergenic_region|MODIFIER|Gm22934-A530021J07Rik|ENSMUSG00000077149-ENSMUSG00000053528|intergenic_region|ENSMUSG00000077149-ENSMUSG00000053528|||n.82996720A>T||||||	GT:GQ:DP:RD:AD:FREQ:DP4	0/0:.:33:33:0:0%:17,16,0,0	0/1:.:44:38:6:13.64%:20,18,6,0
7	83171162	.	C	A	.	str10	DP=83;SOMATIC;SS=2;SSC=23;GPV=1;SPV=0.0040901;ANN=A|intron_variant|MODIFIER|A530021J07Rik|ENSMUSG00000053528|transcript|ENSMUST00000208699.1|lincRNA|3/3|n.914-7464C>A||||||,A|intron_variant|MODIFIER|A530021J07Rik|ENSMUSG00000053528|transcript|ENSMUST00000208611.1|lincRNA|3/3|n.597-7464C>A||||||,A|intron_variant|MODIFIER|A530021J07Rik|ENSMUSG00000053528|transcript|ENSMUST00000207727.1|lincRNA|4/4|n.603-7464C>A||||||	GT:GQ:DP:RD:AD:FREQ:DP4	0/0:.:54:54:0:0%:21,33,0,0	0/1:.:29:24:5:17.24%:17,7,5,0
7	83171255	.	T	A	.	PASS	DP=73;SOMATIC;SS=2;SSC=15;GPV=1;SPV=0.026414;ANN=A|intron_variant|MODIFIER|A530021J07Rik|ENSMUSG00000053528|transcript|ENSMUST00000208699.1|lincRNA|3/3|n.914-7371T>A||||||,A|intron_variant|MODIFIER|A530021J07Rik|ENSMUSG00000053528|transcript|ENSMUST00000208611.1|lincRNA|3/3|n.597-7371T>A||||||,A|intron_variant|MODIFIER|A530021J07Rik|ENSMUSG00000053528|transcript|ENSMUST00000207727.1|lincRNA|4/4|n.603-7371T>A||||||	GT:GQ:DP:RD:AD:FREQ:DP4	0/0:.:32:32:0:0%:19,13,0,0	0/1:.:41:35:6:14.63%:21,14,3,3
7	84640980	.	T	A	.	PASS	DP=61;SOMATIC;SS=2;SSC=18;GPV=1;SPV=0.014208;ANN=A|intron_variant|MODIFIER|Zfand6|ENSMUSG00000030629|transcript|ENSMUST00000069537.2|protein_coding|2/7|c.-17-6571A>T||||||,A|intron_variant|MODIFIER|Zfand6|ENSMUSG00000030629|transcript|ENSMUST00000178385.8|protein_coding|1/6|c.-17-6571A>T||||||,A|intron_variant|MODIFIER|Zfand6|ENSMUSG00000030629|transcript|ENSMUST00000209117.1|protein_coding|1/6|c.-17-6571A>T||||||,A|intron_variant|MODIFIER|Zfand6|ENSMUSG00000030629|transcript|ENSMUST00000209165.1|protein_coding|2/7|c.-17-6571A>T||||||WARNING_TRANSCRIPT_NO_STOP_CODON,A|intron_variant|MODIFIER|Zfand6|ENSMUSG00000030629|transcript|ENSMUST00000207865.1|protein_coding|2/7|c.-18+1306A>T||||||WARNING_TRANSCRIPT_INCOMPLETE,A|intron_variant|MODIFIER|Zfand6|ENSMUSG00000030629|transcript|ENSMUST00000208782.1|protein_coding|1/6|c.-17-6571A>T||||||WARNING_TRANSCRIPT_INCOMPLETE,A|intron_variant|MODIFIER|Zfand6|ENSMUSG00000030629|transcript|ENSMUST00000208519.1|retained_intron|1/4|n.58-6571A>T||||||,A|intron_variant|MODIFIER|Zfand6|ENSMUSG00000030629|transcript|ENSMUST00000207975.1|protein_coding|2/3|c.-18+1306A>T||||||WARNING_TRANSCRIPT_INCOMPLETE	GT:GQ:DP:RD:AD:FREQ:DP4	0/0:.:25:25:0:0%:11,14,0,0	0/1:.:36:26:7:21.21%:21,5,4,3
7	90411518	.	T	G	.	str10	DP=66;SOMATIC;SS=2;SSC=18;GPV=1;SPV=0.015235;ANN=G|downstream_gene_variant|MODIFIER|Sytl2|ENSMUSG00000030616|transcript|ENSMUST00000190731.6|protein_coding||c.*1971T>G|||||1079|,G|downstream_gene_variant|MODIFIER|Sytl2|ENSMUSG00000030616|transcript|ENSMUST00000107210.2|protein_coding||c.*1971T>G|||||1079|,G|downstream_gene_variant|MODIFIER|Sytl2|ENSMUSG00000030616|transcript|ENSMUST00000107211.7|protein_coding||c.*1971T>G|||||1079|,G|downstream_gene_variant|MODIFIER|Sytl2|ENSMUSG00000030616|transcript|ENSMUST00000190837.6|protein_coding||c.*1971T>G|||||1079|,G|downstream_gene_variant|MODIFIER|Sytl2|ENSMUSG00000030616|transcript|ENSMUST00000190365.6|processed_transcript||n.*1079T>G|||||1079|,G|downstream_gene_variant|MODIFIER|Sytl2|ENSMUSG00000030616|transcript|ENSMUST00000098310.8|processed_transcript||n.*1079T>G|||||1079|,G|downstream_gene_variant|MODIFIER|Sytl2|ENSMUSG00000030616|transcript|ENSMUST00000189194.1|retained_intron||n.*1079T>G|||||1079|,G|downstream_gene_variant|MODIFIER|Sytl2|ENSMUSG00000030616|transcript|ENSMUST00000208809.1|retained_intron||n.*799T>G|||||799|,G|downstream_gene_variant|MODIFIER|Sytl2|ENSMUSG00000030616|transcript|ENSMUST00000208580.1|retained_intron||n.*1079T>G|||||1079|,G|downstream_gene_variant|MODIFIER|Sytl2|ENSMUSG00000030616|transcript|ENSMUST00000208486.1|retained_intron||n.*1079T>G|||||1079|,G|downstream_gene_variant|MODIFIER|Sytl2|ENSMUSG00000030616|transcript|ENSMUST00000209188.1|retained_intron||n.*1080T>G|||||1080|,G|intergenic_region|MODIFIER|Sytl2-Ccdc89|ENSMUSG00000030616-ENSMUSG00000044362|intergenic_region|ENSMUSG00000030616-ENSMUSG00000044362|||n.90411518T>G||||||	GT:GQ:DP:RD:AD:FREQ:DP4	0/0:.:23:23:0:0%:8,15,0,0	0/1:.:43:34:9:20.93%:17,17,9,0
7	90419390	.	G	A	.	str10	DP=80;SOMATIC;SS=2;SSC=23;GPV=1;SPV=0.0050024;ANN=A|intergenic_region|MODIFIER|Sytl2-Ccdc89|ENSMUSG00000030616-ENSMUSG00000044362|intergenic_region|ENSMUSG00000030616-ENSMUSG00000044362|||n.90419390G>A||||||	GT:GQ:DP:RD:AD:FREQ:DP4	0/0:.:37:37:0:0%:20,17,0,0	0/1:.:43:35:8:18.6%:25,10,8,0
7	90419395	.	T	A	.	str10	DP=77;SOMATIC;SS=2;SSC=15;GPV=1;SPV=0.029773;ANN=A|intergenic_region|MODIFIER|Sytl2-Ccdc89|ENSMUSG00000030616-ENSMUSG00000044362|intergenic_region|ENSMUSG00000030616-ENSMUSG00000044362|||n.90419395T>A||||||	GT:GQ:DP:RD:AD:FREQ:DP4	0/0:.:33:33:0:0%:20,13,0,0	0/1:.:44:38:6:13.64%:28,10,6,0
7	90419411	.	C	T	.	str10	DP=82;SOMATIC;SS=2;SSC=15;GPV=1;SPV=0.02675;ANN=T|intergenic_region|MODIFIER|Sytl2-Ccdc89|ENSMUSG00000030616-ENSMUSG00000044362|intergenic_region|ENSMUSG00000030616-ENSMUSG00000044362|||n.90419411C>T||||||	GT:GQ:DP:RD:AD:FREQ:DP4	0/0:.:36:36:0:0%:22,14,0,0	0/1:.:46:40:6:13.04%:29,11,6,0
7	97273168	.	A	C	.	PASS	DP=48;SOMATIC;SS=2;SSC=14;GPV=1;SPV=0.035714;ANN=C|intron_variant|MODIFIER|Gab2|ENSMUSG00000004508|transcript|ENSMUST00000004622.6|protein_coding|3/9|c.623+1126A>C||||||,C|intron_variant|MODIFIER|Gab2|ENSMUSG00000004508|transcript|ENSMUST00000206791.1|protein_coding|3/9|c.623+1126A>C||||||	GT:GQ:DP:RD:AD:FREQ:DP4	0/0:.:17:17:0:0%:8,9,0,0	0/1:.:31:24:7:22.58%:7,17,6,1
7	104887566	.	C	T	.	str10	DP=61;SOMATIC;SS=2;SSC=22;GPV=1;SPV=0.0052423;ANN=T|intergenic_region|MODIFIER|Olfr665-Olfr666|ENSMUSG00000073917-ENSMUSG00000063582|intergenic_region|ENSMUSG00000073917-ENSMUSG00000063582|||n.104887566C>T||||||	GT:GQ:DP:RD:AD:FREQ:DP4	0/0:.:23:23:0:0%:12,11,0,0	0/1:.:38:28:10:26.32%:19,9,10,0
7	104887615	.	C	T	.	str10	DP=70;SOMATIC;SS=2;SSC=22;GPV=1;SPV=0.0062547;ANN=T|intergenic_region|MODIFIER|Olfr665-Olfr666|ENSMUSG00000073917-ENSMUSG00000063582|intergenic_region|ENSMUSG00000073917-ENSMUSG00000063582|||n.104887615C>T||||||	GT:GQ:DP:RD:AD:FREQ:DP4	0/0:.:26:26:0:0%:17,9,0,0	0/1:.:44:34:10:22.73%:25,9,10,0
7	104887620	.	T	G	.	PASS	DP=71;SOMATIC;SS=2;SSC=23;GPV=1;SPV=0.0041524;ANN=G|intergenic_region|MODIFIER|Olfr665-Olfr666|ENSMUSG00000073917-ENSMUSG00000063582|intergenic_region|ENSMUSG00000073917-ENSMUSG00000063582|||n.104887620T>G||||||	GT:GQ:DP:RD:AD:FREQ:DP4	0/0:.:28:28:0:0%:17,11,0,0	0/1:.:43:33:10:23.26%:25,8,9,1
7	104887622	.	C	A	.	PASS	DP=70;SOMATIC;SS=2;SSC=24;GPV=1;SPV=0.0037092;ANN=A|intergenic_region|MODIFIER|Olfr665-Olfr666|ENSMUSG00000073917-ENSMUSG00000063582|intergenic_region|ENSMUSG00000073917-ENSMUSG00000063582|||n.104887622C>A||||||	GT:GQ:DP:RD:AD:FREQ:DP4	0/0:.:28:28:0:0%:17,11,0,0	0/1:.:42:32:10:23.81%:24,8,9,1
7	104887649	.	A	T	.	PASS	DP=70;SOMATIC;SS=2;SSC=16;GPV=1;SPV=0.020715;ANN=T|intergenic_region|MODIFIER|Olfr665-Olfr666|ENSMUSG00000073917-ENSMUSG00000063582|intergenic_region|ENSMUSG00000073917-ENSMUSG00000063582|||n.104887649A>T||||||	GT:GQ:DP:RD:AD:FREQ:DP4	0/0:.:21:21:0:0%:14,7,0,0	0/1:.:49:39:10:20.41%:31,8,9,1
7	113453187	.	C	T	.	PASS	DP=64;SOMATIC;SS=2;SSC=40;GPV=1;SPV=9.6987e-05;ANN=T|upstream_gene_variant|MODIFIER|RP23-78K13.4|ENSMUSG00000109779|transcript|ENSMUST00000209594.1|processed_pseudogene||n.-4268G>A|||||4268|,T|intergenic_region|MODIFIER|RP23-78K13.4-Far1|ENSMUSG00000109779-ENSMUSG00000030759|intergenic_region|ENSMUSG00000109779-ENSMUSG00000030759|||n.113453187C>T||||||	GT:GQ:DP:RD:AD:FREQ:DP4	0/0:.:26:26:0:0%:10,16,0,0	0/1:.:38:23:15:39.47%:16,7,8,7
7	139599704	.	C	T	.	PASS	DP=68;SOMATIC;SS=2;SSC=14;GPV=1;SPV=0.035069;ANN=T|downstream_gene_variant|MODIFIER|Cfap46|ENSMUSG00000049571|transcript|ENSMUST00000196540.4|protein_coding||c.*3520G>A|||||1247|WARNING_TRANSCRIPT_NO_START_CODON,T|downstream_gene_variant|MODIFIER|Cfap46|ENSMUSG00000049571|transcript|ENSMUST00000093991.10|retained_intron||n.*1376G>A|||||1376|,T|downstream_gene_variant|MODIFIER|Cfap46|ENSMUSG00000049571|transcript|ENSMUST00000166503.5|retained_intron||n.*1376G>A|||||1376|,T|downstream_gene_variant|MODIFIER|Cfap46|ENSMUSG00000049571|transcript|ENSMUST00000129990.7|protein_coding||c.*1454G>A|||||1247|,T|intergenic_region|MODIFIER|Nkx6-2-Cfap46|ENSMUSG00000041309-ENSMUSG00000049571|intergenic_region|ENSMUSG00000041309-ENSMUSG00000049571|||n.139599704C>T||||||	GT:GQ:DP:RD:AD:FREQ:DP4	0/0:.:28:28:0:0%:12,16,0,0	0/1:.:40:34:6:15%:21,13,3,3
7	140306085	.	G	A	.	PASS	DP=98;SOMATIC;SS=2;SSC=32;GPV=1;SPV=0.00056312;ANN=A|intergenic_region|MODIFIER|5830411N06Rik-RP23-284K1.5|ENSMUSG00000054672-ENSMUSG00000109875|intergenic_region|ENSMUSG00000054672-ENSMUSG00000109875|||n.140306085G>A||||||	GT:GQ:DP:RD:AD:FREQ:DP4	0/0:.:53:53:0:0%:32,21,0,0	0/1:.:45:36:9:20%:18,18,4,5
8	3763790	.	T	C	.	PASS	DP=73;SOMATIC;SS=2;SSC=15;GPV=1;SPV=0.027851;ANN=C|intergenic_region|MODIFIER|Cd209a-Gm24934|ENSMUSG00000031494-ENSMUSG00000076952|intergenic_region|ENSMUSG00000031494-ENSMUSG00000076952|||n.3763790T>C||||||	GT:GQ:DP:RD:AD:FREQ:DP4	0/0:.:28:28:0:0%:17,11,0,0	0/1:.:45:38:7:15.56%:23,15,5,2
8	5364928	.	T	A	.	PASS	DP=71;SOMATIC;SS=2;SSC=17;GPV=1;SPV=0.019276;ANN=A|intergenic_region|MODIFIER|n-R5s94-Gm44693|ENSMUSG00000064507-ENSMUSG00000109313|intergenic_region|ENSMUSG00000064507-ENSMUSG00000109313|||n.5364928T>A||||||	GT:GQ:DP:RD:AD:FREQ:DP4	0/0:.:33:33:0:0%:25,8,0,0	0/1:.:38:32:6:15.79%:17,15,3,3
8	13317581	.	C	G	.	PASS	DP=94;SOMATIC;SS=2;SSC=15;GPV=1;SPV=0.025829;ANN=G|upstream_gene_variant|MODIFIER|Tmco3|ENSMUSG00000038497|transcript|ENSMUST00000210750.1|processed_transcript||n.-55C>G|||||55|,G|intron_variant|MODIFIER|Tmco3|ENSMUSG00000038497|transcript|ENSMUST00000045229.6|protein_coding|10/12|c.1694-1262C>G||||||,G|intron_variant|MODIFIER|Tmco3|ENSMUSG00000038497|transcript|ENSMUST00000210600.1|protein_coding|2/3|c.278-2182C>G||||||WARNING_TRANSCRIPT_INCOMPLETE,G|intron_variant|MODIFIER|Tmco3|ENSMUSG00000038497|transcript|ENSMUST00000210762.1|processed_transcript|3/5|n.614-1262C>G||||||,G|intron_variant|MODIFIER|Tmco3|ENSMUSG00000038497|transcript|ENSMUST00000211517.1|processed_transcript|2/4|n.508-1262C>G||||||	GT:GQ:DP:RD:AD:FREQ:DP4	0/0:.:37:37:0:0%:21,16,0,0	0/1:.:57:50:7:12.28%:31,19,2,5
8	13835515	.	G	C	.	PASS	DP=53;SOMATIC;SS=2;SSC=17;GPV=1;SPV=0.017864;ANN=C|3_prime_UTR_variant|MODIFIER|AF366264|ENSMUSG00000057116|transcript|ENSMUST00000071308.5|protein_coding|1/1|c.*1066C>G|||||1066|	GT:GQ:DP:RD:AD:FREQ:DP4	0/0:.:16:16:0:0%:5,11,0,0	0/1:.:37:27:10:27.03%:18,9,7,3
8	19705522	.	C	A	.	PASS	DP=431;SOMATIC;SS=2;SSC=45;GPV=1;SPV=2.9026e-05;ANN=A|intergenic_region|MODIFIER|Gm6483-RP24-366L10.1|ENSMUSG00000087153-ENSMUSG00000110531|intergenic_region|ENSMUSG00000087153-ENSMUSG00000110531|||n.19705522C>A||||||	GT:GQ:DP:RD:AD:FREQ:DP4	0/0:.:186:186:0:0%:103,83,0,0	0/1:.:245:227:18:7.35%:144,83,16,2
8	19711258	.	T	C	.	str10	DP=117;SOMATIC;SS=2;SSC=18;GPV=1;SPV=0.015703;ANN=C|non_coding_transcript_exon_variant|MODIFIER|RP24-366L10.1|ENSMUSG00000110531|transcript|ENSMUST00000212265.1|processed_pseudogene|1/1|n.448A>G||||||	GT:GQ:DP:RD:AD:FREQ:DP4	0/0:.:51:51:0:0%:29,22,0,0	0/1:.:66:59:7:10.61%:38,21,7,0
8	19760407	.	T	C	.	PASS	DP=151;SOMATIC;SS=2;SSC=16;GPV=1;SPV=0.020052;ANN=C|intergenic_region|MODIFIER|4930467E23Rik-RP24-366L10.3|ENSMUSG00000096265-ENSMUSG00000110669|intergenic_region|ENSMUSG00000096265-ENSMUSG00000110669|||n.19760407T>C||||||	GT:GQ:DP:RD:AD:FREQ:DP4	0/0:.:57:57:0:0%:37,20,0,0	0/1:.:94:86:8:8.51%:59,27,7,1
8	19801347	.	C	T	.	PASS	DP=126;SOMATIC;SS=2;SSC=16;GPV=1;SPV=0.023508;ANN=T|downstream_gene_variant|MODIFIER|Gm26853|ENSMUSG00000097230|transcript|ENSMUST00000180757.1|lincRNA||n.*2799C>T|||||2799|,T|intergenic_region|MODIFIER|Gm26853-RP24-344F2.1|ENSMUSG00000097230-ENSMUSG00000110591|intergenic_region|ENSMUSG00000097230-ENSMUSG00000110591|||n.19801347C>T||||||	GT:GQ:DP:RD:AD:FREQ:DP4	0/0:.:51:51:0:0%:20,31,0,0	0/1:.:75:68:7:9.33%:50,18,3,4
8	20006636	.	A	G	.	str10	DP=116;SOMATIC;SS=2;SSC=21;GPV=1;SPV=0.0068612;ANN=G|intron_variant|MODIFIER|RP23-478P10.3|ENSMUSG00000110649|transcript|ENSMUST00000212174.1|unprocessed_pseudogene|1/1|n.232-1910A>G||||||	GT:GQ:DP:RD:AD:FREQ:DP4	0/0:.:64:64:0:0%:21,43,0,0	0/1:.:52:46:6:11.54%:13,33,0,6
8	20028033	.	T	A	.	PASS	DP=149;SOMATIC;SS=2;SSC=24;GPV=1;SPV=0.0033899;ANN=A|intergenic_region|MODIFIER|RP23-478P10.1-Gm20946|ENSMUSG00000110589-ENSMUSG00000094421|intergenic_region|ENSMUSG00000110589-ENSMUSG00000094421|||n.20028033T>A||||||	GT:GQ:DP:RD:AD:FREQ:DP4	0/0:.:74:74:0:0%:55,19,0,0	0/1:.:75:67:8:10.67%:48,19,7,1
8	20297751	.	A	G	.	PASS	DP=96;SOMATIC;SS=2;SSC=27;GPV=1;SPV=0.0016268;ANN=G|upstream_gene_variant|MODIFIER|6820431F20Rik|ENSMUSG00000071796|transcript|ENSMUST00000153748.1|processed_transcript||n.-319T>C|||||319|,G|intron_variant|MODIFIER|Gm26804|ENSMUSG00000097263|transcript|ENSMUST00000181248.1|lincRNA|1/1|n.689+4586A>G||||||	GT:GQ:DP:RD:AD:FREQ:DP4	0/0:.:35:35:0:0%:11,24,0,0	0/1:.:61:48:13:21.31%:34,14,2,11
8	20546254	.	G	T	.	PASS	DP=177;SOMATIC;SS=2;SSC=17;GPV=1;SPV=0.017298;ANN=T|intergenic_region|MODIFIER|2610005L07Rik-Gm21182|ENSMUSG00000071793-ENSMUSG00000095766|intergenic_region|ENSMUSG00000071793-ENSMUSG00000095766|||n.20546254G>T||||||	GT:GQ:DP:RD:AD:FREQ:DP4	0/0:.:69:69:0:0%:26,43,0,0	0/1:.:108:100:8:7.41%:44,56,6,2
8	20590836	.	T	C	.	str10	DP=169;SOMATIC;SS=2;SSC=26;GPV=1;SPV=0.0021386;ANN=C|intergenic_region|MODIFIER|Gm21092-RP23-152N9.2|ENSMUSG00000095403-ENSMUSG00000110574|intergenic_region|ENSMUSG00000095403-ENSMUSG00000110574|||n.20590836T>C||||||	GT:GQ:DP:RD:AD:FREQ:DP4	0/0:.:97:97:0:0%:36,61,0,0	0/1:.:72:65:7:9.72%:7,58,0,7
8	20661344	.	G	C	.	str10	DP=68;SOMATIC;SS=2;SSC=14;GPV=1;SPV=0.034032;ANN=C|intergenic_region|MODIFIER|Gm21119-AC140205.10|ENSMUSG00000095294-ENSMUSG00000110699|intergenic_region|ENSMUSG00000095294-ENSMUSG00000110699|||n.20661344G>C||||||	GT:GQ:DP:RD:AD:FREQ:DP4	0/0:.:20:20:0:0%:10,10,0,0	0/1:.:48:39:9:18.75%:20,19,9,0
8	20828870	.	C	G	.	str10	DP=193;SOMATIC;SS=2;SSC=26;GPV=1;SPV=0.002043;ANN=G|intron_variant|MODIFIER|AC140205.10|ENSMUSG00000110699|transcript|ENSMUST00000212367.1|unprocessed_pseudogene|1/3|n.89+429C>G||||||	GT:GQ:DP:RD:AD:FREQ:DP4	0/0:.:94:94:0:0%:41,53,0,0	0/1:.:99:90:9:9.09%:50,40,9,0
8	38829960	.	C	A	.	PASS	DP=77;SOMATIC;SS=2;SSC=17;GPV=1;SPV=0.019081;ANN=A|intergenic_region|MODIFIER|RP24-371M20.1-Gm23128|ENSMUSG00000110236-ENSMUSG00000106007|intergenic_region|ENSMUSG00000110236-ENSMUSG00000106007|||n.38829960C>A||||||	GT:GQ:DP:RD:AD:FREQ:DP4	0/0:.:41:41:0:0%:22,19,0,0	0/1:.:36:31:5:13.89%:17,14,3,2
8	38829973	.	C	G	.	PASS	DP=80;SOMATIC;SS=2;SSC=17;GPV=1;SPV=0.018132;ANN=G|intergenic_region|MODIFIER|RP24-371M20.1-Gm23128|ENSMUSG00000110236-ENSMUSG00000106007|intergenic_region|ENSMUSG00000110236-ENSMUSG00000106007|||n.38829973C>G||||||	GT:GQ:DP:RD:AD:FREQ:DP4	0/0:.:43:43:0:0%:21,22,0,0	0/1:.:37:32:5:13.51%:18,14,3,2
8	38829995	.	A	G	.	PASS	DP=78;SOMATIC;SS=2;SSC=18;GPV=1;SPV=0.013181;ANN=G|intergenic_region|MODIFIER|RP24-371M20.1-Gm23128|ENSMUSG00000110236-ENSMUSG00000106007|intergenic_region|ENSMUSG00000110236-ENSMUSG00000106007|||n.38829995A>G||||||	GT:GQ:DP:RD:AD:FREQ:DP4	0/0:.:44:44:0:0%:21,23,0,0	0/1:.:34:29:5:14.71%:19,10,2,3
8	38830009	.	A	G	.	PASS	DP=82;SOMATIC;SS=2;SSC=17;GPV=1;SPV=0.018396;ANN=G|intergenic_region|MODIFIER|RP24-371M20.1-Gm23128|ENSMUSG00000110236-ENSMUSG00000106007|intergenic_region|ENSMUSG00000110236-ENSMUSG00000106007|||n.38830009A>G||||||	GT:GQ:DP:RD:AD:FREQ:DP4	0/0:.:44:44:0:0%:19,25,0,0	0/1:.:38:33:5:13.16%:21,12,2,3
8	39520630	.	T	A	.	str10	DP=53;SOMATIC;SS=2;SSC=26;GPV=1;SPV=0.0023637;ANN=A|intergenic_region|MODIFIER|RP23-251C4.1-Msr1|ENSMUSG00000110118-ENSMUSG00000025044|intergenic_region|ENSMUSG00000110118-ENSMUSG00000025044|||n.39520630T>A||||||	GT:GQ:DP:RD:AD:FREQ:DP4	0/0:.:32:32:0:0%:18,14,0,0	0/1:.:21:15:6:28.57%:10,5,6,0
8	45881035	.	A	T	.	PASS	DP=88;SOMATIC;SS=2;SSC=21;GPV=1;SPV=0.0071028;ANN=T|upstream_gene_variant|MODIFIER|Pdlim3|ENSMUSG00000031636|transcript|ENSMUST00000034053.6|protein_coding||c.-4545A>T|||||4426|,T|upstream_gene_variant|MODIFIER|Pdlim3|ENSMUSG00000031636|transcript|ENSMUST00000210422.1|protein_coding||c.-4545A>T|||||4485|,T|upstream_gene_variant|MODIFIER|Pdlim3|ENSMUSG00000031636|transcript|ENSMUST00000211190.1|retained_intron||n.-4452A>T|||||4452|,T|intergenic_region|MODIFIER|Gm25309-Pdlim3|ENSMUSG00000080378-ENSMUSG00000031636|intergenic_region|ENSMUSG00000080378-ENSMUSG00000031636|||n.45881035A>T||||||	GT:GQ:DP:RD:AD:FREQ:DP4	0/0:.:54:54:0:0%:27,27,0,0	0/1:.:34:29:5:14.71%:19,10,4,1
8	45966464	.	G	A	.	str10	DP=87;SOMATIC;SS=2;SSC=16;GPV=1;SPV=0.020837;ANN=A|intron_variant|MODIFIER|1700029J07Rik|ENSMUSG00000071103|transcript|ENSMUST00000095323.7|protein_coding|4/6|c.534+1392C>T||||||,A|intron_variant|MODIFIER|1700029J07Rik|ENSMUSG00000071103|transcript|ENSMUST00000098786.2|protein_coding|5/7|c.534+1392C>T||||||	GT:GQ:DP:RD:AD:FREQ:DP4	0/0:.:32:32:0:0%:16,16,0,0	0/1:.:55:47:8:14.55%:29,18,8,0
8	45966470	.	C	T	.	str10	DP=85;SOMATIC;SS=2;SSC=18;GPV=1;SPV=0.015637;ANN=T|intron_variant|MODIFIER|1700029J07Rik|ENSMUSG00000071103|transcript|ENSMUST00000095323.7|protein_coding|4/6|c.534+1386G>A||||||,T|intron_variant|MODIFIER|1700029J07Rik|ENSMUSG00000071103|transcript|ENSMUST00000098786.2|protein_coding|5/7|c.534+1386G>A||||||	GT:GQ:DP:RD:AD:FREQ:DP4	0/0:.:33:33:0:0%:17,16,0,0	0/1:.:52:44:8:15.38%:25,19,8,0
8	45966690	.	C	T	.	str10	DP=67;SOMATIC;SS=2;SSC=19;GPV=1;SPV=0.011839;ANN=T|intron_variant|MODIFIER|1700029J07Rik|ENSMUSG00000071103|transcript|ENSMUST00000095323.7|protein_coding|4/6|c.534+1166G>A||||||,T|intron_variant|MODIFIER|1700029J07Rik|ENSMUSG00000071103|transcript|ENSMUST00000098786.2|protein_coding|5/7|c.534+1166G>A||||||	GT:GQ:DP:RD:AD:FREQ:DP4	0/0:.:30:30:0:0%:10,20,0,0	0/1:.:37:30:7:18.92%:20,10,0,7
8	45966697	.	G	T	.	str10	DP=64;SOMATIC;SS=2;SSC=19;GPV=1;SPV=0.010825;ANN=T|intron_variant|MODIFIER|1700029J07Rik|ENSMUSG00000071103|transcript|ENSMUST00000095323.7|protein_coding|4/6|c.534+1159C>A||||||,T|intron_variant|MODIFIER|1700029J07Rik|ENSMUSG00000071103|transcript|ENSMUST00000098786.2|protein_coding|5/7|c.534+1159C>A||||||	GT:GQ:DP:RD:AD:FREQ:DP4	0/0:.:29:29:0:0%:11,18,0,0	0/1:.:35:28:7:20%:19,9,0,7
8	51132629	.	C	T	.	PASS	DP=60;SOMATIC;SS=2;SSC=17;GPV=1;SPV=0.019113;ANN=T|intergenic_region|MODIFIER|RP23-127M7.1-RP23-339P15.2|ENSMUSG00000110246-ENSMUSG00000109840|intergenic_region|ENSMUSG00000110246-ENSMUSG00000109840|||n.51132629C>T||||||	GT:GQ:DP:RD:AD:FREQ:DP4	0/0:.:22:22:0:0%:8,14,0,0	0/1:.:38:30:8:21.05%:17,13,5,3
8	56933177	.	G	C	.	PASS	DP=63;SOMATIC;SS=2;SSC=14;GPV=1;SPV=0.037442;ANN=C|intergenic_region|MODIFIER|RP24-84J11.2-RP24-84J11.1|ENSMUSG00000110000-ENSMUSG00000110043|intergenic_region|ENSMUSG00000110000-ENSMUSG00000110043|||n.56933177G>C||||||	GT:GQ:DP:RD:AD:FREQ:DP4	0/0:.:18:18:0:0%:12,6,0,0	0/1:.:45:36:9:20%:28,8,2,7
8	69470964	.	G	A	.	PASS	DP=93;SOMATIC;SS=2;SSC=19;GPV=1;SPV=0.012221;ANN=A|downstream_gene_variant|MODIFIER|Gm43263|ENSMUSG00000106683|transcript|ENSMUST00000201619.1|lincRNA||n.*2528C>T|||||2528|,A|downstream_gene_variant|MODIFIER|RP23-468H22.4|ENSMUSG00000110536|transcript|ENSMUST00000212536.1|processed_pseudogene||n.*558G>A|||||558|,A|intergenic_region|MODIFIER|RP23-468H22.4-Gm43263|ENSMUSG00000110536-ENSMUSG00000106683|intergenic_region|ENSMUSG00000110536-ENSMUSG00000106683|||n.69470964G>A||||||	GT:GQ:DP:RD:AD:FREQ:DP4	0/0:.:42:42:0:0%:22,20,0,0	0/1:.:51:44:7:13.73%:28,16,6,1
8	69544794	.	C	T	.	str10	DP=96;SOMATIC;SS=2;SSC=26;GPV=1;SPV=0.0019999;ANN=T|downstream_gene_variant|MODIFIER|Rps7-ps1|ENSMUSG00000110434|transcript|ENSMUST00000211928.1|processed_pseudogene||n.*3447C>T|||||3447|,T|intergenic_region|MODIFIER|Rps7-ps1-Zfp868|ENSMUSG00000110434-ENSMUSG00000060427|intergenic_region|ENSMUSG00000110434-ENSMUSG00000060427|||n.69544794C>T||||||	GT:GQ:DP:RD:AD:FREQ:DP4	0/0:.:32:32:0:0%:12,20,0,0	0/1:.:64:50:14:21.88%:27,23,1,13
8	74005459	.	G	T	.	PASS	DP=78;SOMATIC;SS=2;SSC=33;GPV=1;SPV=0.00048561;ANN=T|intergenic_region|MODIFIER|RP24-291F20.1-RP24-396C10.1|ENSMUSG00000110609-ENSMUSG00000110703|intergenic_region|ENSMUSG00000110609-ENSMUSG00000110703|||n.74005459G>T||||||	GT:GQ:DP:RD:AD:FREQ:DP4	0/0:.:34:34:0:0%:18,16,0,0	0/1:.:44:32:12:27.27%:20,12,7,5
8	78081298	.	T	G	.	str10	DP=82;SOMATIC;SS=2;SSC=17;GPV=1;SPV=0.018147;ANN=G|intergenic_region|MODIFIER|RP24-531B24.1-RP23-99L5.1|ENSMUSG00000110382-ENSMUSG00000109948|intergenic_region|ENSMUSG00000110382-ENSMUSG00000109948|||n.78081298T>G||||||	GT:GQ:DP:RD:AD:FREQ:DP4	0/0:.:28:28:0:0%:16,12,0,0	0/1:.:54:45:9:16.67%:25,20,9,0
8	80739615	.	G	C	.	PASS	DP=119;SOMATIC;SS=2;SSC=35;GPV=1;SPV=0.00030092;ANN=C|upstream_gene_variant|MODIFIER|Smarca5|ENSMUSG00000031715|transcript|ENSMUST00000043359.8|protein_coding||c.-519C>G|||||118|,C|upstream_gene_variant|MODIFIER|Smarca5|ENSMUSG00000031715|transcript|ENSMUST00000122807.7|retained_intron||n.-190C>G|||||190|,C|intergenic_region|MODIFIER|Smarca5-Gab1|ENSMUSG00000031715-ENSMUSG00000031714|intergenic_region|ENSMUSG00000031715-ENSMUSG00000031714|||n.80739615G>C||||||	GT:GQ:DP:RD:AD:FREQ:DP4	0/0:.:42:42:0:0%:18,24,0,0	0/1:.:77:60:17:22.08%:35,25,7,10
8	83711084	.	A	G	.	PASS	DP=66;SOMATIC;SS=2;SSC=20;GPV=1;SPV=0.0090333;ANN=G|upstream_gene_variant|MODIFIER|Ddx39|ENSMUSG00000005481|transcript|ENSMUST00000019576.14|protein_coding||c.-8307A>G|||||4093|,G|upstream_gene_variant|MODIFIER|Ddx39|ENSMUSG00000005481|transcript|ENSMUST00000172396.7|protein_coding||c.-8307A>G|||||4188|,G|upstream_gene_variant|MODIFIER|Ddx39|ENSMUSG00000005481|transcript|ENSMUST00000140521.7|nonsense_mediated_decay||c.-8307A>G|||||4184|,G|upstream_gene_variant|MODIFIER|Ddx39|ENSMUSG00000005481|transcript|ENSMUST00000127505.7|retained_intron||n.-4184A>G|||||4184|,G|upstream_gene_variant|MODIFIER|Ddx39|ENSMUSG00000005481|transcript|ENSMUST00000109810.1|protein_coding||c.-8307A>G|||||4464|,G|upstream_gene_variant|MODIFIER|Ddx39|ENSMUSG00000005481|transcript|ENSMUST00000212949.1|nonsense_mediated_decay||c.-8307A>G|||||4188|,G|intergenic_region|MODIFIER|Pkn1-Ddx39|ENSMUSG00000057672-ENSMUSG00000005481|intergenic_region|ENSMUSG00000057672-ENSMUSG00000005481|||n.83711084A>G||||||	GT:GQ:DP:RD:AD:FREQ:DP4	0/0:.:39:39:0:0%:17,22,0,0	0/1:.:27:22:5:18.52%:18,4,2,3
8	110778754	.	G	A	.	PASS	DP=78;SOMATIC;SS=2;SSC=16;GPV=1;SPV=0.02072;ANN=A|intron_variant|MODIFIER|Il34|ENSMUSG00000031750|transcript|ENSMUST00000076846.10|protein_coding|1/6|c.-392-23104C>T||||||,A|intron_variant|MODIFIER|Il34|ENSMUSG00000031750|transcript|ENSMUST00000150680.1|protein_coding|1/7|c.-392-23104C>T||||||,A|intron_variant|MODIFIER|Il34|ENSMUSG00000031750|transcript|ENSMUST00000148732.1|processed_transcript|1/1|n.100+12035C>T||||||,A|intron_variant|MODIFIER|Il34|ENSMUSG00000031750|transcript|ENSMUST00000137362.1|processed_transcript|1/1|n.184-23104C>T||||||	GT:GQ:DP:RD:AD:FREQ:DP4	0/0:.:34:34:0:0%:18,16,0,0	0/1:.:44:34:6:15%:28,6,4,2
8	120531709	.	T	C	.	PASS	DP=52;SOMATIC;SS=2;SSC=15;GPV=1;SPV=0.025159;ANN=C|upstream_gene_variant|MODIFIER|Gse1|ENSMUSG00000031822|transcript|ENSMUST00000120493.7|protein_coding||c.-21877T>C|||||4148|,C|intron_variant|MODIFIER|Gse1|ENSMUSG00000031822|transcript|ENSMUST00000034279.15|protein_coding|1/15|c.38-21875T>C||||||,C|intron_variant|MODIFIER|Gse1|ENSMUSG00000031822|transcript|ENSMUST00000180448.2|protein_coding|2/2|c.2138-21875T>C||||||WARNING_TRANSCRIPT_INCOMPLETE,C|intron_variant|MODIFIER|Gm20388|ENSMUSG00000092329|transcript|ENSMUST00000127664.1|protein_coding|1/15|c.21+620770T>C||||||	GT:GQ:DP:RD:AD:FREQ:DP4	0/0:.:20:20:0:0%:7,13,0,0	0/1:.:32:25:7:21.88%:11,14,4,3
8	124553707	.	T	C	.	PASS	DP=120;SOMATIC;SS=2;SSC=81;GPV=1;SPV=7.8513e-09;ANN=C|downstream_gene_variant|MODIFIER|Cog2|ENSMUSG00000031979|transcript|ENSMUST00000034460.10|protein_coding||c.*2215T>C|||||1699|,C|downstream_gene_variant|MODIFIER|Agt|ENSMUSG00000031980|transcript|ENSMUST00000063278.6|protein_coding||c.*3223A>G|||||2827|,C|intergenic_region|MODIFIER|Cog2-Agt|ENSMUSG00000031979-ENSMUSG00000031980|intergenic_region|ENSMUSG00000031979-ENSMUSG00000031980|||n.124553707T>C||||||	GT:GQ:DP:RD:AD:FREQ:DP4	0/0:.:31:31:0:0%:16,15,0,0	0/1:.:89:42:47:52.81%:28,14,37,10
8	124553740	.	G	C	.	PASS	DP=89;SOMATIC;SS=2;SSC=20;GPV=1;SPV=0.0090161;ANN=C|downstream_gene_variant|MODIFIER|Cog2|ENSMUSG00000031979|transcript|ENSMUST00000034460.10|protein_coding||c.*2248G>C|||||1732|,C|downstream_gene_variant|MODIFIER|Agt|ENSMUSG00000031980|transcript|ENSMUST00000063278.6|protein_coding||c.*3190C>G|||||2794|,C|intergenic_region|MODIFIER|Cog2-Agt|ENSMUSG00000031979-ENSMUSG00000031980|intergenic_region|ENSMUSG00000031979-ENSMUSG00000031980|||n.124553740G>C||||||	GT:GQ:DP:RD:AD:FREQ:DP4	0/0:.:38:38:0:0%:18,20,0,0	0/1:.:51:43:8:15.69%:29,14,1,7
8	125611787	.	A	C	.	str10	DP=52;SOMATIC;SS=2;SSC=16;GPV=1;SPV=0.020443;ANN=C|intron_variant|MODIFIER|RP24-170O17.2|ENSMUSG00000110629|transcript|ENSMUST00000212260.1|lincRNA|2/2|n.387-4315A>C||||||,C|intron_variant|MODIFIER|RP24-170O17.2|ENSMUSG00000110629|transcript|ENSMUST00000213085.1|lincRNA|2/3|n.378-12469A>C||||||	GT:GQ:DP:RD:AD:FREQ:DP4	0/0:.:27:27:0:0%:4,23,0,0	0/1:.:25:20:5:20%:6,14,5,0
8	128941603	.	C	A	.	PASS	DP=99;SOMATIC;SS=2;SSC=14;GPV=1;SPV=0.036122;ANN=A|intergenic_region|MODIFIER|Gm3952-Ccdc7a|ENSMUSG00000102141-ENSMUSG00000025808|intergenic_region|ENSMUSG00000102141-ENSMUSG00000025808|||n.128941603C>A||||||	GT:GQ:DP:RD:AD:FREQ:DP4	0/0:.:41:41:0:0%:12,29,0,0	0/1:.:58:52:6:10.34%:30,22,3,3
9	3036199	.	T	A	.	PASS	DP=379;SOMATIC;SS=2;SSC=27;GPV=1;SPV=0.0016197;ANN=A|upstream_gene_variant|MODIFIER|Gm10715|ENSMUSG00000096201|transcript|ENSMUST00000177969.1|protein_coding||c.-912T>A|||||912|WARNING_TRANSCRIPT_NO_STOP_CODON,A|upstream_gene_variant|MODIFIER|Gm10715|ENSMUSG00000096201|transcript|ENSMUST00000155807.2|protein_coding||c.-678T>A|||||678|WARNING_TRANSCRIPT_NO_STOP_CODON,A|downstream_gene_variant|MODIFIER|Gm17535|ENSMUSG00000096736|transcript|ENSMUST00000178641.1|protein_coding||c.*394T>A|||||394|WARNING_TRANSCRIPT_NO_STOP_CODON,A|downstream_gene_variant|MODIFIER|Gm10717|ENSMUSG00000095891|transcript|ENSMUST00000179264.1|protein_coding||c.*3611T>A|||||3611|WARNING_TRANSCRIPT_NO_STOP_CODON,A|downstream_gene_variant|MODIFIER|Gm10717|ENSMUSG00000095891|transcript|ENSMUST00000099056.3|protein_coding||c.*3377T>A|||||3377|WARNING_TRANSCRIPT_NO_STOP_CODON,A|downstream_gene_variant|MODIFIER|Gm10717|ENSMUSG00000095891|transcript|ENSMUST00000179839.7|protein_coding||c.*2910T>A|||||2910|WARNING_TRANSCRIPT_NO_STOP_CODON,A|downstream_gene_variant|MODIFIER|Mir101c|ENSMUSG00000106183|transcript|ENSMUST00000195989.1|miRNA||n.*2470A>T|||||2470|,A|intron_variant|MODIFIER|Gm26870|ENSMUSG00000097312|transcript|ENSMUST00000181957.1|lincRNA|1/1|n.586+1529A>T||||||,A|intron_variant|MODIFIER|Gm26870|ENSMUSG00000097312|transcript|ENSMUST00000181572.1|lincRNA|1/2|n.584-984A>T||||||	GT:GQ:DP:RD:AD:FREQ:DP4	0/0:.:113:110:0:0%:45,65,0,0	0/1:.:266:247:18:6.79%:168,79,14,4
9	3191811	.	C	A	.	PASS	DP=89;SOMATIC;SS=2;SSC=21;GPV=1;SPV=0.0076636;ANN=A|downstream_gene_variant|MODIFIER|RP23-400F19.3|ENSMUSG00000110587|transcript|ENSMUST00000212122.1|processed_pseudogene||n.*3480C>A|||||3480|,A|intron_variant|MODIFIER|4930433N12Rik|ENSMUSG00000042360|transcript|ENSMUST00000048921.12|lincRNA|3/5|n.576+501G>T||||||,A|intron_variant|MODIFIER|4930433N12Rik|ENSMUSG00000042360|transcript|ENSMUST00000188577.1|retained_intron|3/3|n.593+501G>T||||||	GT:GQ:DP:RD:AD:FREQ:DP4	0/0:.:30:30:0:0%:16,14,0,0	0/1:.:59:48:11:18.64%:32,16,9,2
9	3191899	.	T	C	.	PASS	DP=64;SOMATIC;SS=2;SSC=15;GPV=1;SPV=0.026666;ANN=C|downstream_gene_variant|MODIFIER|RP23-400F19.3|ENSMUSG00000110587|transcript|ENSMUST00000212122.1|processed_pseudogene||n.*3568T>C|||||3568|,C|intron_variant|MODIFIER|4930433N12Rik|ENSMUSG00000042360|transcript|ENSMUST00000048921.12|lincRNA|3/5|n.576+413A>G||||||,C|intron_variant|MODIFIER|4930433N12Rik|ENSMUSG00000042360|transcript|ENSMUST00000188577.1|retained_intron|3/3|n.593+413A>G||||||	GT:GQ:DP:RD:AD:FREQ:DP4	0/0:.:22:22:0:0%:15,7,0,0	0/1:.:42:34:8:19.05%:20,14,4,4
9	4143318	.	C	T	.	str10	DP=59;SOMATIC;SS=2;SSC=30;GPV=1;SPV=0.00079701;ANN=T|intergenic_region|MODIFIER|Gucy1a2-RP23-408J7.1|ENSMUSG00000041624-ENSMUSG00000110691|intergenic_region|ENSMUSG00000041624-ENSMUSG00000110691|||n.4143318C>T||||||	GT:GQ:DP:RD:AD:FREQ:DP4	0/0:.:30:30:0:0%:22,8,0,0	0/1:.:29:20:9:31.03%:12,8,9,0
9	4143330	.	G	T	.	str10	DP=57;SOMATIC;SS=2;SSC=37;GPV=1;SPV=0.00019952;ANN=T|intergenic_region|MODIFIER|Gucy1a2-RP23-408J7.1|ENSMUSG00000041624-ENSMUSG00000110691|intergenic_region|ENSMUSG00000041624-ENSMUSG00000110691|||n.4143330G>T||||||	GT:GQ:DP:RD:AD:FREQ:DP4	0/0:.:26:26:0:0%:20,6,0,0	0/1:.:31:19:12:38.71%:14,5,12,0
9	6846497	.	C	G	.	str10	DP=68;SOMATIC;SS=2;SSC=21;GPV=1;SPV=0.0071754;ANN=G|intergenic_region|MODIFIER|Gm23097-Dync2h1|ENSMUSG00000065382-ENSMUSG00000047193|intergenic_region|ENSMUSG00000065382-ENSMUSG00000047193|||n.6846497C>G||||||	GT:GQ:DP:RD:AD:FREQ:DP4	0/0:.:21:21:0:0%:8,13,0,0	0/1:.:47:35:12:25.53%:26,9,12,0
9	7498744	.	T	C	.	PASS	DP=81;SOMATIC;SS=2;SSC=24;GPV=1;SPV=0.0038659;ANN=C|upstream_gene_variant|MODIFIER|Mmp10|ENSMUSG00000047562|transcript|ENSMUST00000034488.2|protein_coding||c.-3650T>C|||||3608|,C|intergenic_region|MODIFIER|Mmp1a-Mmp10|ENSMUSG00000043089-ENSMUSG00000047562|intergenic_region|ENSMUSG00000043089-ENSMUSG00000047562|||n.7498744T>C||||||	GT:GQ:DP:RD:AD:FREQ:DP4	0/0:.:26:26:0:0%:15,11,0,0	0/1:.:55:42:13:23.64%:28,14,7,6
9	17805323	.	C	T	.	PASS	DP=65;SOMATIC;SS=2;SSC=17;GPV=1;SPV=0.01893;ANN=T|intergenic_region|MODIFIER|Gm5611-Gm44498|ENSMUSG00000090602-ENSMUSG00000105805|intergenic_region|ENSMUSG00000090602-ENSMUSG00000105805|||n.17805323C>T||||||	GT:GQ:DP:RD:AD:FREQ:DP4	0/0:.:24:24:0:0%:13,11,0,0	0/1:.:41:33:8:19.51%:21,12,6,2
9	31634504	.	A	G	.	PASS	DP=63;SOMATIC;SS=2;SSC=14;GPV=1;SPV=0.034215;ANN=G|intergenic_region|MODIFIER|Tmem45b-Barx2|ENSMUSG00000041737-ENSMUSG00000032033|intergenic_region|ENSMUSG00000041737-ENSMUSG00000032033|||n.31634504A>G||||||	GT:GQ:DP:RD:AD:FREQ:DP4	0/0:.:26:26:0:0%:17,9,0,0	0/1:.:37:31:6:16.22%:17,14,3,3
9	31634540	.	A	T	.	PASS	DP=70;SOMATIC;SS=2;SSC=14;GPV=1;SPV=0.034293;ANN=T|intergenic_region|MODIFIER|Tmem45b-Barx2|ENSMUSG00000041737-ENSMUSG00000032033|intergenic_region|ENSMUSG00000041737-ENSMUSG00000032033|||n.31634540A>T||||||	GT:GQ:DP:RD:AD:FREQ:DP4	0/0:.:29:29:0:0%:18,11,0,0	0/1:.:41:35:6:14.63%:25,10,2,4
9	37442639	.	C	G	.	PASS	DP=114;SOMATIC;SS=2;SSC=15;GPV=1;SPV=0.028113;ANN=G|intergenic_region|MODIFIER|Robo3-Msantd2|ENSMUSG00000032128-ENSMUSG00000042138|intergenic_region|ENSMUSG00000032128-ENSMUSG00000042138|||n.37442639C>G||||||	GT:GQ:DP:RD:AD:FREQ:DP4	0/0:.:50:50:0:0%:18,32,0,0	0/1:.:64:58:6:9.38%:24,34,4,2
9	57222358	.	G	A	.	str10	DP=67;SOMATIC;SS=2;SSC=16;GPV=1;SPV=0.021438;ANN=A|intergenic_region|MODIFIER|1700041C23Rik-Trcg1|ENSMUSG00000100282-ENSMUSG00000070298|intergenic_region|ENSMUSG00000100282-ENSMUSG00000070298|||n.57222358G>A||||||	GT:GQ:DP:RD:AD:FREQ:DP4	0/0:.:27:27:0:0%:12,15,0,0	0/1:.:40:33:7:17.5%:14,19,0,7
9	67436860	.	A	C	.	str10	DP=55;SOMATIC;SS=2;SSC=18;GPV=1;SPV=0.015273;ANN=C|intron_variant|MODIFIER|Tln2|ENSMUSG00000052698|transcript|ENSMUST00000039662.8|protein_coding|2/57|c.-37+23056T>G||||||,C|intron_variant|MODIFIER|Tln2|ENSMUSG00000052698|transcript|ENSMUST00000040025.13|protein_coding|2/57|c.-37+23056T>G||||||	GT:GQ:DP:RD:AD:FREQ:DP4	0/0:.:30:30:0:0%:6,24,0,0	0/1:.:25:20:5:20%:11,9,5,0
9	70888009	.	C	T	.	str10	DP=63;SOMATIC;SS=2;SSC=16;GPV=1;SPV=0.023889;ANN=T|intron_variant|MODIFIER|Lipc|ENSMUSG00000032207|transcript|ENSMUST00000034731.8|protein_coding|1/8|c.85+46467G>A||||||	GT:GQ:DP:RD:AD:FREQ:DP4	0/0:.:28:28:0:0%:16,12,0,0	0/1:.:35:29:6:17.14%:21,8,6,0
9	70888107	.	G	T	.	PASS	DP=56;SOMATIC;SS=2;SSC=32;GPV=1;SPV=0.00056864;ANN=T|intron_variant|MODIFIER|Lipc|ENSMUSG00000032207|transcript|ENSMUST00000034731.8|protein_coding|1/8|c.85+46369C>A||||||	GT:GQ:DP:RD:AD:FREQ:DP4	0/0:.:25:25:0:0%:11,14,0,0	0/1:.:31:20:11:35.48%:14,6,9,2
9	70888161	.	T	G	.	PASS	DP=76;SOMATIC;SS=2;SSC=25;GPV=1;SPV=0.0030411;ANN=G|intron_variant|MODIFIER|Lipc|ENSMUSG00000032207|transcript|ENSMUST00000034731.8|protein_coding|1/8|c.85+46315A>C||||||	GT:GQ:DP:RD:AD:FREQ:DP4	0/0:.:29:29:0:0%:14,15,0,0	0/1:.:47:36:11:23.4%:21,15,4,7
9	86088450	.	A	T	.	PASS	DP=68;SOMATIC;SS=2;SSC=29;GPV=1;SPV=0.0010672;ANN=T|intergenic_region|MODIFIER|Tpbg-Ube2cbp|ENSMUSG00000035274-ENSMUSG00000032415|intergenic_region|ENSMUSG00000035274-ENSMUSG00000032415|||n.86088450A>T||||||	GT:GQ:DP:RD:AD:FREQ:DP4	0/0:.:37:37:0:0%:14,23,0,0	0/1:.:31:23:8:25.81%:14,9,5,3
9	88315029	.	C	T	.	str10	DP=73;SOMATIC;SS=2;SSC=23;GPV=1;SPV=0.0039935;ANN=T|intergenic_region|MODIFIER|Gm5066-Nt5e|ENSMUSG00000100337-ENSMUSG00000032420|intergenic_region|ENSMUSG00000100337-ENSMUSG00000032420|||n.88315029C>T||||||	GT:GQ:DP:RD:AD:FREQ:DP4	0/0:.:29:29:0:0%:14,15,0,0	0/1:.:44:34:10:22.73%:18,16,10,0
9	106849934	.	G	A	.	PASS	DP=78;SOMATIC;SS=2;SSC=39;GPV=1;SPV=0.00010362;ANN=A|upstream_gene_variant|MODIFIER|Vprbp|ENSMUSG00000040325|transcript|ENSMUST00000188343.1|retained_intron||n.-952G>A|||||952|,A|intron_variant|MODIFIER|Vprbp|ENSMUSG00000040325|transcript|ENSMUST00000159645.7|protein_coding|11/22|c.1674+1944G>A||||||,A|intron_variant|MODIFIER|Manf|ENSMUSG00000032575|transcript|ENSMUST00000159620.8|protein_coding|4/4|c.*36-11477C>T||||||WARNING_TRANSCRIPT_NO_START_CODON,A|intron_variant|MODIFIER|Vprbp|ENSMUSG00000040325|transcript|ENSMUST00000161758.2|protein_coding|10/22|c.1674+1944G>A||||||,A|intron_variant|MODIFIER|Vprbp|ENSMUSG00000040325|transcript|ENSMUST00000055009.14|protein_coding|10/22|c.1674+1944G>A||||||	GT:GQ:DP:RD:AD:FREQ:DP4	0/0:.:29:29:0:0%:21,8,0,0	0/1:.:49:32:17:34.69%:21,11,15,2
9	106849937	.	T	A	.	PASS	DP=77;SOMATIC;SS=2;SSC=38;GPV=1;SPV=0.00013249;ANN=A|upstream_gene_variant|MODIFIER|Vprbp|ENSMUSG00000040325|transcript|ENSMUST00000188343.1|retained_intron||n.-949T>A|||||949|,A|intron_variant|MODIFIER|Vprbp|ENSMUSG00000040325|transcript|ENSMUST00000159645.7|protein_coding|11/22|c.1674+1947T>A||||||,A|intron_variant|MODIFIER|Manf|ENSMUSG00000032575|transcript|ENSMUST00000159620.8|protein_coding|4/4|c.*36-11480A>T||||||WARNING_TRANSCRIPT_NO_START_CODON,A|intron_variant|MODIFIER|Vprbp|ENSMUSG00000040325|transcript|ENSMUST00000161758.2|protein_coding|10/22|c.1674+1947T>A||||||,A|intron_variant|MODIFIER|Vprbp|ENSMUSG00000040325|transcript|ENSMUST00000055009.14|protein_coding|10/22|c.1674+1947T>A||||||	GT:GQ:DP:RD:AD:FREQ:DP4	0/0:.:28:28:0:0%:21,7,0,0	0/1:.:49:32:17:34.69%:20,12,15,2
9	110254516	.	G	A	.	PASS	DP=67;SOMATIC;SS=2;SSC=17;GPV=1;SPV=0.01658;ANN=A|upstream_gene_variant|MODIFIER|Gm43622|ENSMUSG00000104988|transcript|ENSMUST00000200140.1|TEC||n.-372C>T|||||372|,A|intron_variant|MODIFIER|Cspg5|ENSMUSG00000032482|transcript|ENSMUST00000035058.9|protein_coding|3/4|c.1383-1629G>A||||||,A|intron_variant|MODIFIER|Cspg5|ENSMUSG00000032482|transcript|ENSMUST00000196060.4|protein_coding|3/4|c.1383-1629G>A||||||,A|intron_variant|MODIFIER|Cspg5|ENSMUSG00000032482|transcript|ENSMUST00000199736.1|protein_coding|2/3|c.1140-1629G>A||||||,A|intron_variant|MODIFIER|Cspg5|ENSMUSG00000032482|transcript|ENSMUST00000197850.4|protein_coding|3/3|c.1383-1629G>A||||||	GT:GQ:DP:RD:AD:FREQ:DP4	0/0:.:23:23:0:0%:15,8,0,0	0/1:.:44:35:9:20.45%:23,12,6,3
9	120130171	.	C	A	.	str10	DP=81;SOMATIC;SS=2;SSC=18;GPV=1;SPV=0.013855;ANN=A|synonymous_variant|LOW|Rpsa|ENSMUSG00000032518|transcript|ENSMUST00000035105.5|protein_coding|4/7|c.306C>A|p.Arg102Arg|404/1861|306/888|102/295||,A|upstream_gene_variant|MODIFIER|Snora62|ENSMUSG00000064925|transcript|ENSMUST00000082991.1|snoRNA||n.-244C>A|||||244|,A|downstream_gene_variant|MODIFIER|Gm24044|ENSMUSG00000065041|transcript|ENSMUST00000083107.1|snoRNA||n.*1236C>A|||||1236|,A|downstream_gene_variant|MODIFIER|Gm26448|ENSMUSG00000064380|transcript|ENSMUST00000082446.1|snoRNA||n.*618C>A|||||618|	GT:GQ:DP:RD:AD:FREQ:DP4	0/0:.:40:40:0:0%:23,17,0,0	0/1:.:41:35:6:14.63%:26,9,6,0
9	120130193	.	A	G	.	str10	DP=82;SOMATIC;SS=2;SSC=20;GPV=1;SPV=0.0084761;ANN=G|missense_variant|MODERATE|Rpsa|ENSMUSG00000032518|transcript|ENSMUST00000035105.5|protein_coding|4/7|c.328A>G|p.Asn110Asp|426/1861|328/888|110/295||,G|upstream_gene_variant|MODIFIER|Snora62|ENSMUSG00000064925|transcript|ENSMUST00000082991.1|snoRNA||n.-222A>G|||||222|,G|downstream_gene_variant|MODIFIER|Gm24044|ENSMUSG00000065041|transcript|ENSMUST00000083107.1|snoRNA||n.*1258A>G|||||1258|,G|downstream_gene_variant|MODIFIER|Gm26448|ENSMUSG00000064380|transcript|ENSMUST00000082446.1|snoRNA||n.*640A>G|||||640|	GT:GQ:DP:RD:AD:FREQ:DP4	0/0:.:39:39:0:0%:21,18,0,0	0/1:.:43:36:7:16.28%:27,9,7,0
9	120130257	.	A	G	.	str10	DP=93;SOMATIC;SS=2;SSC=25;GPV=1;SPV=0.0030877;ANN=G|missense_variant|MODERATE|Rpsa|ENSMUSG00000032518|transcript|ENSMUST00000035105.5|protein_coding|4/7|c.392A>G|p.His131Arg|490/1861|392/888|131/295||,G|upstream_gene_variant|MODIFIER|Snora62|ENSMUSG00000064925|transcript|ENSMUST00000082991.1|snoRNA||n.-158A>G|||||158|,G|downstream_gene_variant|MODIFIER|Gm24044|ENSMUSG00000065041|transcript|ENSMUST00000083107.1|snoRNA||n.*1322A>G|||||1322|,G|downstream_gene_variant|MODIFIER|Gm26448|ENSMUSG00000064380|transcript|ENSMUST00000082446.1|snoRNA||n.*704A>G|||||704|	GT:GQ:DP:RD:AD:FREQ:DP4	0/0:.:46:46:0:0%:15,31,0,0	0/1:.:47:39:8:17.02%:31,8,8,0
9	120130333	.	T	C	.	PASS	DP=93;SOMATIC;SS=2;SSC=22;GPV=1;SPV=0.0058989;ANN=C|synonymous_variant|LOW|Rpsa|ENSMUSG00000032518|transcript|ENSMUST00000035105.5|protein_coding|4/7|c.468T>C|p.Tyr156Tyr|566/1861|468/888|156/295||,C|upstream_gene_variant|MODIFIER|Snora62|ENSMUSG00000064925|transcript|ENSMUST00000082991.1|snoRNA||n.-82T>C|||||82|,C|downstream_gene_variant|MODIFIER|Gm24044|ENSMUSG00000065041|transcript|ENSMUST00000083107.1|snoRNA||n.*1398T>C|||||1398|,C|downstream_gene_variant|MODIFIER|Gm26448|ENSMUSG00000064380|transcript|ENSMUST00000082446.1|snoRNA||n.*780T>C|||||780|	GT:GQ:DP:RD:AD:FREQ:DP4	0/0:.:52:52:0:0%:18,34,0,0	0/1:.:41:35:6:14.63%:24,11,1,5
9	120130344	.	C	T	.	PASS	DP=93;SOMATIC;SS=2;SSC=19;GPV=1;SPV=0.011078;ANN=T|missense_variant|MODERATE|Rpsa|ENSMUSG00000032518|transcript|ENSMUST00000035105.5|protein_coding|4/7|c.479C>T|p.Ala160Val|577/1861|479/888|160/295||,T|upstream_gene_variant|MODIFIER|Snora62|ENSMUSG00000064925|transcript|ENSMUST00000082991.1|snoRNA||n.-71C>T|||||71|,T|downstream_gene_variant|MODIFIER|Gm24044|ENSMUSG00000065041|transcript|ENSMUST00000083107.1|snoRNA||n.*1409C>T|||||1409|,T|downstream_gene_variant|MODIFIER|Gm26448|ENSMUSG00000064380|transcript|ENSMUST00000082446.1|snoRNA||n.*791C>T|||||791|	GT:GQ:DP:RD:AD:FREQ:DP4	0/0:.:54:54:0:0%:20,34,0,0	0/1:.:39:34:5:12.82%:22,12,1,4
9	121225969	.	G	A	.	PASS	DP=40;SOMATIC;SS=2;SSC=20;GPV=1;SPV=0.0094041;ANN=A|intron_variant|MODIFIER|Ulk4|ENSMUSG00000040936|transcript|ENSMUST00000051565.12|nonsense_mediated_decay|18/34|c.*1781-17705C>T||||||,A|intron_variant|MODIFIER|Ulk4|ENSMUSG00000040936|transcript|ENSMUST00000051479.12|protein_coding|17/33|c.1657-17705C>T||||||,A|intron_variant|MODIFIER|Ulk4|ENSMUSG00000040936|transcript|ENSMUST00000164336.7|retained_intron|18/33|n.1870-17705C>T||||||,A|intron_variant|MODIFIER|Ulk4|ENSMUSG00000040936|transcript|ENSMUST00000170237.7|nonsense_mediated_decay|8/14|c.*366-17705C>T||||||,A|intron_variant|MODIFIER|Ulk4|ENSMUSG00000040936|transcript|ENSMUST00000171923.7|protein_coding|17/36|c.1657-17705C>T||||||,A|intron_variant|MODIFIER|Ulk4|ENSMUSG00000040936|transcript|ENSMUST00000171061.7|nonsense_mediated_decay|17/33|c.1657-17705C>T||||||	GT:GQ:DP:RD:AD:FREQ:DP4	0/0:.:23:23:0:0%:12,11,0,0	0/1:.:17:12:5:29.41%:6,6,4,1
9	122867848	.	A	C	.	PASS	DP=70;SOMATIC;SS=2;SSC=16;GPV=1;SPV=0.024883;ANN=C|intergenic_region|MODIFIER|Zfp445-A530083I20Rik|ENSMUSG00000047036-ENSMUSG00000097322|intergenic_region|ENSMUSG00000047036-ENSMUSG00000097322|||n.122867848A>C||||||	GT:GQ:DP:RD:AD:FREQ:DP4	0/0:.:31:31:0:0%:18,13,0,0	0/1:.:39:33:6:15.38%:23,10,4,2
9	122867861	.	G	T	.	PASS	DP=69;SOMATIC;SS=2;SSC=16;GPV=1;SPV=0.023029;ANN=T|intergenic_region|MODIFIER|Zfp445-A530083I20Rik|ENSMUSG00000047036-ENSMUSG00000097322|intergenic_region|ENSMUSG00000047036-ENSMUSG00000097322|||n.122867861G>T||||||	GT:GQ:DP:RD:AD:FREQ:DP4	0/0:.:31:31:0:0%:16,15,0,0	0/1:.:38:32:6:15.79%:24,8,4,2
9	124299182	.	T	C	.	PASS	DP=78;SOMATIC;SS=2;SSC=18;GPV=1;SPV=0.013181;ANN=C|downstream_gene_variant|MODIFIER|2010315B03Rik|ENSMUSG00000074829|transcript|ENSMUST00000186041.1|processed_transcript||n.*1538A>G|||||1538|,C|intron_variant|MODIFIER|2010315B03Rik|ENSMUSG00000074829|transcript|ENSMUST00000177714.7|protein_coding|1/3|c.4-3698A>G||||||,C|intron_variant|MODIFIER|2010315B03Rik|ENSMUSG00000074829|transcript|ENSMUST00000071300.12|protein_coding|2/4|c.67-3698A>G||||||WARNING_TRANSCRIPT_INCOMPLETE,C|intron_variant|MODIFIER|2010315B03Rik|ENSMUSG00000074829|transcript|ENSMUST00000189915.6|protein_coding|1/3|c.-6-3698A>G||||||WARNING_TRANSCRIPT_NO_STOP_CODON,C|intron_variant|MODIFIER|2010315B03Rik|ENSMUSG00000074829|transcript|ENSMUST00000185949.1|protein_coding|2/4|c.79-3698A>G||||||WARNING_TRANSCRIPT_NO_STOP_CODON	GT:GQ:DP:RD:AD:FREQ:DP4	0/0:.:44:44:0:0%:21,23,0,0	0/1:.:34:29:5:14.71%:20,9,4,1
