# Supplementary material for: Induced somatic mutation accumulation during skeletal muscle regeneration reduces muscle strength
Source: Nat Aging. 2025 Aug 20;5(9):1739–49. doi: 10.1038/s43587-025-00941-y (PMC12443595; doi:10.1038/s43587-025-00941-y)
Supplement: Supplementary file 3 — VCF files from the non-downsampled analysis containing all detected SNVs. [file 43587_2025_941_MOESM3_ESM.zip › Supplementary_file2/Msh2_deficient_non-downsampled.vcf]

##fileformat=VCFv4.1
##FILTER=<ID=PASS,Description="All filters passed">
##source=VarScan2
##INFO=<ID=DP,Number=1,Type=Integer,Description="Total depth of quality bases">
##INFO=<ID=SOMATIC,Number=0,Type=Flag,Description="Indicates if record is a somatic mutation">
##INFO=<ID=SS,Number=1,Type=String,Description="Somatic status of variant (0=Reference,1=Germline,2=Somatic,3=LOH, or 5=Unknown)">
##INFO=<ID=SSC,Number=1,Type=String,Description="Somatic score in Phred scale (0-255) derived from somatic p-value">
##INFO=<ID=GPV,Number=1,Type=Float,Description="Fisher's Exact Test P-value of tumor+normal versus no variant for Germline calls">
##INFO=<ID=SPV,Number=1,Type=Float,Description="Fisher's Exact Test P-value of tumor versus normal for Somatic/LOH calls">
##FILTER=<ID=str10,Description="Less than 10% or more than 90% of variant supporting reads on one strand">
##FILTER=<ID=indelError,Description="Likely artifact due to indel reads at this position">
##FORMAT=<ID=GT,Number=1,Type=String,Description="Genotype">
##FORMAT=<ID=GQ,Number=1,Type=Integer,Description="Genotype Quality">
##FORMAT=<ID=DP,Number=1,Type=Integer,Description="Read Depth">
##FORMAT=<ID=RD,Number=1,Type=Integer,Description="Depth of reference-supporting bases (reads1)">
##FORMAT=<ID=AD,Number=1,Type=Integer,Description="Depth of variant-supporting bases (reads2)">
##FORMAT=<ID=FREQ,Number=1,Type=String,Description="Variant allele frequency">
##FORMAT=<ID=DP4,Number=1,Type=String,Description="Strand read counts: ref/fwd, ref/rev, var/fwd, var/rev">
##contig=<ID=1>
##contig=<ID=10>
##contig=<ID=11>
##contig=<ID=12>
##contig=<ID=13>
##contig=<ID=14>
##contig=<ID=15>
##contig=<ID=16>
##contig=<ID=17>
##contig=<ID=18>
##contig=<ID=19>
##contig=<ID=2>
##contig=<ID=3>
##contig=<ID=4>
##contig=<ID=5>
##contig=<ID=6>
##contig=<ID=7>
##contig=<ID=8>
##contig=<ID=9>
##bcftools_isecVersion=1.12+htslib-1.12
##bcftools_isecCommand=isec -p /proj/snic2020-16-79/santhilal/SomaticMutation/Peter_mouse_muscle/reanalysis/SNP_overlaps/Msh2d_myo_spleen_Msh2d_myo_muscle_dbSNP_removed/ -C /proj/snic2020-16-79/santhilal/SomaticMutation/Peter_mouse_muscle/reanalysis/SNP_overlaps/Msh2d_myo_spleen_Msh2d_myo_muscle.Varscan2_MuTect2_Strelka2_overlaps_headerAdded.vcf.gz /proj/snic2020-16-79/santhilal/dbs/mm10/SNPs/mgp.v5.merged.snps_all.dbSNP142.vcf.gz; Date=Fri Nov 19 14:59:01 2021
##SnpEffVersion="4.3t (build 2017-11-24 10:18), by Pablo Cingolani"
##SnpEffCmd="SnpEff  GRCm38.86 -stats /proj/snic2020-16-79/santhilal/SomaticMutation/Peter_mouse_muscle/reanalysis/snpEFF_out/Msh2d_myo_spleen_Msh2d_myo_muscle.snpeff_dbSNPrmd.html /proj/snic2020-16-79/santhilal/SomaticMutation/Peter_mouse_muscle/reanalysis/SNP_overlaps/Msh2d_myo_spleen_Msh2d_myo_muscle_dbSNP_removed/0000.vcf "
##INFO=<ID=ANN,Number=.,Type=String,Description="Functional annotations: 'Allele | Annotation | Annotation_Impact | Gene_Name | Gene_ID | Feature_Type | Feature_ID | Transcript_BioType | Rank | HGVS.c | HGVS.p | cDNA.pos / cDNA.length | CDS.pos / CDS.length | AA.pos / AA.length | Distance | ERRORS / WARNINGS / INFO' ">
##INFO=<ID=LOF,Number=.,Type=String,Description="Predicted loss of function effects for this variant. Format: 'Gene_Name | Gene_ID | Number_of_transcripts_in_gene | Percent_of_transcripts_affected'">
##INFO=<ID=NMD,Number=.,Type=String,Description="Predicted nonsense mediated decay effects for this variant. Format: 'Gene_Name | Gene_ID | Number_of_transcripts_in_gene | Percent_of_transcripts_affected'">
#CHROM	POS	ID	REF	ALT	QUAL	FILTER	INFO	FORMAT	NORMAL	TUMOR
1	3191810	.	G	A	.	PASS	DP=53;SOMATIC;SS=2;SSC=26;GPV=1;SPV=0.0020554;ANN=A|intergenic_region|MODIFIER|Gm26206-Xkr4|ENSMUSG00000064842-ENSMUSG00000051951|intergenic_region|ENSMUSG00000064842-ENSMUSG00000051951|||n.3191810G>A||||||	GT:GQ:DP:RD:AD:FREQ:DP4	0/0:.:19:19:0:0%:12,7,0,0	0/1:.:34:22:12:35.29%:16,6,10,2
1	3191826	.	C	T	.	PASS	DP=61;SOMATIC;SS=2;SSC=43;GPV=1;SPV=4.3153e-05;ANN=T|intergenic_region|MODIFIER|Gm26206-Xkr4|ENSMUSG00000064842-ENSMUSG00000051951|intergenic_region|ENSMUSG00000064842-ENSMUSG00000051951|||n.3191826C>T||||||	GT:GQ:DP:RD:AD:FREQ:DP4	0/0:.:20:20:0:0%:12,8,0,0	0/1:.:41:21:20:48.78%:16,5,18,2
1	3191915	.	A	G	.	PASS	DP=58;SOMATIC;SS=2;SSC=19;GPV=1;SPV=0.010464;ANN=G|intergenic_region|MODIFIER|Gm26206-Xkr4|ENSMUSG00000064842-ENSMUSG00000051951|intergenic_region|ENSMUSG00000064842-ENSMUSG00000051951|||n.3191915A>G||||||	GT:GQ:DP:RD:AD:FREQ:DP4	0/0:.:21:21:0:0%:9,12,0,0	0/1:.:37:27:9:25%:14,13,3,6
1	6664479	.	C	T	.	str10	DP=47;SOMATIC;SS=2;SSC=15;GPV=1;SPV=0.027568;ANN=T|intron_variant|MODIFIER|St18|ENSMUSG00000033740|transcript|ENSMUST00000140079.7|protein_coding|2/23|c.-121-73101C>T||||||,T|intron_variant|MODIFIER|St18|ENSMUSG00000033740|transcript|ENSMUST00000131494.7|protein_coding|2/22|c.-43-88515C>T||||||	GT:GQ:DP:RD:AD:FREQ:DP4	0/0:.:20:20:0:0%:7,13,0,0	0/1:.:27:21:6:22.22%:7,14,0,6
1	10311772	.	T	G	.	PASS	DP=51;SOMATIC;SS=2;SSC=17;GPV=1;SPV=0.018094;ANN=G|intergenic_region|MODIFIER|Arfgef1-Cpa6|ENSMUSG00000067851-ENSMUSG00000042501|intergenic_region|ENSMUSG00000067851-ENSMUSG00000042501|||n.10311772T>G||||||	GT:GQ:DP:RD:AD:FREQ:DP4	0/0:.:27:27:0:0%:16,11,0,0	0/1:.:24:19:5:20.83%:12,7,3,2
1	15468799	.	C	A	.	str10	DP=70;SOMATIC;SS=2;SSC=16;GPV=1;SPV=0.022991;ANN=A|intron_variant|MODIFIER|Kcnb2|ENSMUSG00000092083|transcript|ENSMUST00000170146.2|protein_coding|1/1|c.579+155769C>A||||||,A|intron_variant|MODIFIER|Kcnb2|ENSMUSG00000092083|transcript|ENSMUST00000175681.2|protein_coding|2/2|c.579+155769C>A||||||	GT:GQ:DP:RD:AD:FREQ:DP4	0/0:.:36:36:0:0%:17,19,0,0	0/1:.:34:29:5:14.71%:20,9,0,5
1	16538830	.	C	G	.	PASS	DP=52;SOMATIC;SS=2;SSC=26;GPV=1;SPV=0.002381;ANN=G|downstream_gene_variant|MODIFIER|Ube2w|ENSMUSG00000025939|transcript|ENSMUST00000182554.7|protein_coding||c.*2942G>C|||||1960|WARNING_TRANSCRIPT_NO_START_CODON,G|intergenic_region|MODIFIER|Stau2-Ube2w|ENSMUSG00000025920-ENSMUSG00000025939|intergenic_region|ENSMUSG00000025920-ENSMUSG00000025939|||n.16538830C>G||||||	GT:GQ:DP:RD:AD:FREQ:DP4	0/0:.:35:35:0:0%:10,25,0,0	0/1:.:17:12:5:29.41%:7,5,3,2
1	24462829	.	G	C	.	str10	DP=79;SOMATIC;SS=2;SSC=21;GPV=1;SPV=0.0064316;ANN=C|intron_variant|MODIFIER|Col19a1|ENSMUSG00000026141|transcript|ENSMUST00000115244.8|protein_coding|11/50|c.1018-1300C>G||||||,C|intron_variant|MODIFIER|Col19a1|ENSMUSG00000026141|transcript|ENSMUST00000051344.5|protein_coding|11/47|c.1018-1300C>G||||||	GT:GQ:DP:RD:AD:FREQ:DP4	0/0:.:39:39:0:0%:24,15,0,0	0/1:.:40:33:7:17.5%:18,15,0,7
1	38573038	.	C	T	.	PASS	DP=77;SOMATIC;SS=2;SSC=26;GPV=1;SPV=0.002237;ANN=T|intron_variant|MODIFIER|Aff3|ENSMUSG00000037138|transcript|ENSMUST00000027250.13|processed_transcript|2/7|n.255-36092G>A||||||,T|intron_variant|MODIFIER|Aff3|ENSMUSG00000037138|transcript|ENSMUST00000134963.1|nonsense_mediated_decay|1/3|c.-5-36092G>A||||||,T|intron_variant|MODIFIER|Aff3|ENSMUSG00000037138|transcript|ENSMUST00000095027.8|protein_coding|1/21|c.54-36092G>A||||||,T|intron_variant|MODIFIER|Aff3|ENSMUSG00000037138|transcript|ENSMUST00000039827.13|protein_coding|2/22|c.54-36092G>A||||||,T|intron_variant|MODIFIER|Aff3|ENSMUSG00000037138|transcript|ENSMUST00000212668.1|protein_coding|1/3|c.54-34037G>A||||||WARNING_TRANSCRIPT_NO_STOP_CODON	GT:GQ:DP:RD:AD:FREQ:DP4	0/0:.:43:43:0:0%:25,18,0,0	0/1:.:34:27:7:20.59%:18,9,6,1
1	54779274	.	G	A	.	str10	DP=75;SOMATIC;SS=2;SSC=21;GPV=1;SPV=0.0077492;ANN=A|intron_variant|MODIFIER|Ankrd44|ENSMUSG00000052331|transcript|ENSMUST00000179030.7|protein_coding|3/27|c.191-917C>T||||||,A|intron_variant|MODIFIER|Ankrd44|ENSMUSG00000052331|transcript|ENSMUST00000178935.7|retained_intron|3/10|n.379-917C>T||||||,A|intron_variant|MODIFIER|Ankrd44|ENSMUSG00000052331|transcript|ENSMUST00000180327.7|retained_intron|3/7|n.412-917C>T||||||,A|intron_variant|MODIFIER|Ankrd44|ENSMUSG00000052331|transcript|ENSMUST00000178905.1|processed_transcript|2/6|n.159-917C>T||||||,A|intron_variant|MODIFIER|Ankrd44|ENSMUSG00000052331|transcript|ENSMUST00000177679.1|protein_coding|3/4|c.116-917C>T||||||WARNING_TRANSCRIPT_INCOMPLETE,A|intron_variant|MODIFIER|Ankrd44|ENSMUSG00000052331|transcript|ENSMUST00000044359.15|protein_coding|3/27|c.191-917C>T||||||	GT:GQ:DP:RD:AD:FREQ:DP4	0/0:.:36:36:0:0%:18,18,0,0	0/1:.:39:32:7:17.95%:20,12,7,0
1	54779288	.	C	T	.	str10	DP=74;SOMATIC;SS=2;SSC=23;GPV=1;SPV=0.0046387;ANN=T|intron_variant|MODIFIER|Ankrd44|ENSMUSG00000052331|transcript|ENSMUST00000179030.7|protein_coding|3/27|c.191-931G>A||||||,T|intron_variant|MODIFIER|Ankrd44|ENSMUSG00000052331|transcript|ENSMUST00000178935.7|retained_intron|3/10|n.379-931G>A||||||,T|intron_variant|MODIFIER|Ankrd44|ENSMUSG00000052331|transcript|ENSMUST00000180327.7|retained_intron|3/7|n.412-931G>A||||||,T|intron_variant|MODIFIER|Ankrd44|ENSMUSG00000052331|transcript|ENSMUST00000178905.1|processed_transcript|2/6|n.159-931G>A||||||,T|intron_variant|MODIFIER|Ankrd44|ENSMUSG00000052331|transcript|ENSMUST00000177679.1|protein_coding|3/4|c.116-931G>A||||||WARNING_TRANSCRIPT_INCOMPLETE,T|intron_variant|MODIFIER|Ankrd44|ENSMUSG00000052331|transcript|ENSMUST00000044359.15|protein_coding|3/27|c.191-931G>A||||||	GT:GQ:DP:RD:AD:FREQ:DP4	0/0:.:38:38:0:0%:18,20,0,0	0/1:.:36:29:7:19.44%:17,12,7,0
1	58929346	.	G	A	.	PASS	DP=63;SOMATIC;SS=2;SSC=24;GPV=1;SPV=0.003585;ANN=A|intron_variant|MODIFIER|Trak2|ENSMUSG00000026028|transcript|ENSMUST00000027186.11|protein_coding|3/15|c.287-2619C>T||||||,A|intron_variant|MODIFIER|Trak2|ENSMUSG00000026028|transcript|ENSMUST00000173590.1|protein_coding|2/2|c.92-2619C>T||||||WARNING_TRANSCRIPT_NO_STOP_CODON,A|intron_variant|MODIFIER|Trak2|ENSMUSG00000026028|transcript|ENSMUST00000174120.1|protein_coding|2/13|c.287-2619C>T||||||	GT:GQ:DP:RD:AD:FREQ:DP4	0/0:.:30:30:0:0%:23,7,0,0	0/1:.:33:25:8:24.24%:13,12,7,1
1	58929364	.	G	T	.	PASS	DP=70;SOMATIC;SS=2;SSC=21;GPV=1;SPV=0.0069635;ANN=T|intron_variant|MODIFIER|Trak2|ENSMUSG00000026028|transcript|ENSMUST00000027186.11|protein_coding|3/15|c.287-2637C>A||||||,T|intron_variant|MODIFIER|Trak2|ENSMUSG00000026028|transcript|ENSMUST00000173590.1|protein_coding|2/2|c.92-2637C>A||||||WARNING_TRANSCRIPT_NO_STOP_CODON,T|intron_variant|MODIFIER|Trak2|ENSMUSG00000026028|transcript|ENSMUST00000174120.1|protein_coding|2/13|c.287-2637C>A||||||	GT:GQ:DP:RD:AD:FREQ:DP4	0/0:.:34:34:0:0%:23,11,0,0	0/1:.:36:29:7:19.44%:17,12,6,1
1	58929378	.	G	C	.	PASS	DP=76;SOMATIC;SS=2;SSC=33;GPV=1;SPV=0.00049444;ANN=C|intron_variant|MODIFIER|Trak2|ENSMUSG00000026028|transcript|ENSMUST00000027186.11|protein_coding|3/15|c.287-2651C>G||||||,C|intron_variant|MODIFIER|Trak2|ENSMUSG00000026028|transcript|ENSMUST00000173590.1|protein_coding|2/2|c.92-2651C>G||||||WARNING_TRANSCRIPT_NO_STOP_CODON,C|intron_variant|MODIFIER|Trak2|ENSMUSG00000026028|transcript|ENSMUST00000174120.1|protein_coding|2/13|c.287-2651C>G||||||	GT:GQ:DP:RD:AD:FREQ:DP4	0/0:.:33:33:0:0%:20,13,0,0	0/1:.:43:31:12:27.91%:18,13,10,2
1	60791037	.	C	T	.	PASS	DP=68;SOMATIC;SS=2;SSC=16;GPV=1;SPV=0.021037;ANN=T|upstream_gene_variant|MODIFIER|Gm11609|ENSMUSG00000083118|transcript|ENSMUST00000121926.1|processed_pseudogene||n.-1453C>T|||||1453|,T|intron_variant|MODIFIER|2310016D23Rik|ENSMUSG00000085965|transcript|ENSMUST00000130082.1|lincRNA|1/3|n.75-6907C>T||||||	GT:GQ:DP:RD:AD:FREQ:DP4	0/0:.:18:18:0:0%:8,10,0,0	0/1:.:50:37:11:22.92%:23,14,8,3
1	60791134	.	A	T	.	PASS	DP=47;SOMATIC;SS=2;SSC=30;GPV=1;SPV=0.0009932;ANN=T|upstream_gene_variant|MODIFIER|Gm11609|ENSMUSG00000083118|transcript|ENSMUST00000121926.1|processed_pseudogene||n.-1356A>T|||||1356|,T|intron_variant|MODIFIER|2310016D23Rik|ENSMUSG00000085965|transcript|ENSMUST00000130082.1|lincRNA|1/3|n.75-6810A>T||||||	GT:GQ:DP:RD:AD:FREQ:DP4	0/0:.:18:18:0:0%:9,9,0,0	0/1:.:29:17:12:41.38%:11,6,8,4
1	85001099	.	C	G	.	PASS	DP=68;SOMATIC;SS=2;SSC=17;GPV=1;SPV=0.015866;ANN=G|intron_variant|MODIFIER|C130026I21Rik|ENSMUSG00000052477|transcript|ENSMUST00000159114.1|processed_transcript|2/2|n.170-8023G>C||||||	GT:GQ:DP:RD:AD:FREQ:DP4	0/0:.:29:29:0:0%:15,14,0,0	0/1:.:39:32:7:17.95%:24,8,4,3
1	85026156	.	C	A	.	PASS	DP=151;SOMATIC;SS=2;SSC=19;GPV=1;SPV=0.010494;ANN=A|downstream_gene_variant|MODIFIER|Gm7582|ENSMUSG00000061852|transcript|ENSMUST00000160831.2|unprocessed_pseudogene||n.*1798G>T|||||1798|,A|intron_variant|MODIFIER|C130026I21Rik|ENSMUSG00000052477|transcript|ENSMUST00000159114.1|processed_transcript|2/2|n.170-33080G>T||||||	GT:GQ:DP:RD:AD:FREQ:DP4	0/0:.:79:79:0:0%:47,32,0,0	0/1:.:72:66:6:8.33%:35,31,3,3
1	85091363	.	A	G	.	PASS	DP=63;SOMATIC;SS=2;SSC=22;GPV=1;SPV=0.0052563;ANN=G|intron_variant|MODIFIER|A530032D15Rik|ENSMUSG00000089844|transcript|ENSMUST00000160792.7|protein_coding|4/6|c.431-174T>C||||||,G|intron_variant|MODIFIER|A530032D15Rik|ENSMUSG00000089844|transcript|ENSMUST00000161724.7|protein_coding|4/7|c.431-174T>C||||||,G|intron_variant|MODIFIER|C130026I21Rik|ENSMUSG00000052477|transcript|ENSMUST00000159114.1|processed_transcript|2/2|n.170-98287T>C||||||	GT:GQ:DP:RD:AD:FREQ:DP4	0/0:.:26:26:0:0%:14,12,0,0	0/1:.:37:28:9:24.32%:20,8,8,1
1	85122483	.	A	C	.	PASS	DP=113;SOMATIC;SS=2;SSC=18;GPV=1;SPV=0.015095;ANN=C|intron_variant|MODIFIER|C130026I21Rik|ENSMUSG00000052477|transcript|ENSMUST00000162421.1|protein_coding|1/2|c.81-8828T>G||||||,C|intron_variant|MODIFIER|C130026I21Rik|ENSMUSG00000052477|transcript|ENSMUST00000161267.7|protein_coding|1/2|c.33-8828T>G||||||,C|intron_variant|MODIFIER|C130026I21Rik|ENSMUSG00000052477|transcript|ENSMUST00000159114.1|processed_transcript|2/2|n.169+123157T>G||||||	GT:GQ:DP:RD:AD:FREQ:DP4	0/0:.:63:63:0:0%:31,32,0,0	0/1:.:50:45:5:10%:31,14,4,1
1	85158819	.	C	T	.	PASS	DP=145;SOMATIC;SS=2;SSC=26;GPV=1;SPV=0.0024182;ANN=T|upstream_gene_variant|MODIFIER|Gm6264|ENSMUSG00000089716|transcript|ENSMUST00000162896.1|transcribed_unprocessed_pseudogene||n.-2044C>T|||||2044|,T|upstream_gene_variant|MODIFIER|Gm6264|ENSMUSG00000089716|transcript|ENSMUST00000160802.7|transcribed_unprocessed_pseudogene||n.-945C>T|||||945|,T|intron_variant|MODIFIER|C130026I21Rik|ENSMUSG00000052477|transcript|ENSMUST00000162421.1|protein_coding|1/2|c.81-45164G>A||||||,T|intron_variant|MODIFIER|C130026I21Rik|ENSMUSG00000052477|transcript|ENSMUST00000161267.7|protein_coding|1/2|c.33-45164G>A||||||,T|intron_variant|MODIFIER|C130026I21Rik|ENSMUSG00000052477|transcript|ENSMUST00000159114.1|processed_transcript|2/2|n.169+86821G>A||||||,T|intron_variant|MODIFIER|Gm2619|ENSMUSG00000091199|transcript|ENSMUST00000166777.3|transcribed_unprocessed_pseudogene|3/4|n.380-1097G>A||||||	GT:GQ:DP:RD:AD:FREQ:DP4	0/0:.:59:59:0:0%:35,24,0,0	0/1:.:86:75:11:12.79%:49,26,6,5
1	85247736	.	T	A	.	PASS	DP=267;SOMATIC;SS=2;SSC=30;GPV=1;SPV=0.00082198;ANN=A|upstream_gene_variant|MODIFIER|C130026I21Rik|ENSMUSG00000052477|transcript|ENSMUST00000159114.1|processed_transcript||n.-1339A>T|||||1339|,A|intron_variant|MODIFIER|C130026I21Rik|ENSMUSG00000052477|transcript|ENSMUST00000093506.11|protein_coding|7/7|c.676+563A>T||||||,A|intron_variant|MODIFIER|C130026I21Rik|ENSMUSG00000052477|transcript|ENSMUST00000162421.1|protein_coding|1/2|c.80+14099A>T||||||,A|intron_variant|MODIFIER|C130026I21Rik|ENSMUSG00000052477|transcript|ENSMUST00000064341.8|protein_coding|6/6|c.592+563A>T||||||,A|intron_variant|MODIFIER|C130026I21Rik|ENSMUSG00000052477|transcript|ENSMUST00000161267.7|protein_coding|1/2|c.32+22297A>T||||||,A|intron_variant|MODIFIER|C130026I21Rik|ENSMUSG00000052477|transcript|ENSMUST00000161685.7|protein_coding|3/3|c.196+563A>T||||||WARNING_TRANSCRIPT_NO_START_CODON,A|intron_variant|MODIFIER|Gm16028|ENSMUSG00000090252|transcript|ENSMUST00000162347.1|antisense|1/1|n.543+343T>A||||||,A|intron_variant|MODIFIER|C130026I21Rik|ENSMUSG00000052477|transcript|ENSMUST00000159582.7|protein_coding|6/6|c.592+563A>T||||||WARNING_TRANSCRIPT_NO_STOP_CODON,A|intron_variant|MODIFIER|Gm2619|ENSMUSG00000091199|transcript|ENSMUST00000166777.3|transcribed_unprocessed_pseudogene|3/4|n.379+66616A>T||||||	GT:GQ:DP:RD:AD:FREQ:DP4	0/0:.:93:93:0:0%:36,57,0,0	0/1:.:174:158:16:9.2%:65,93,6,10
1	85508855	.	G	T	.	str10	DP=122;SOMATIC;SS=2;SSC=37;GPV=1;SPV=0.00016335;ANN=T|downstream_gene_variant|MODIFIER|Gm16092|ENSMUSG00000089714|transcript|ENSMUST00000161449.1|lincRNA||n.*2278C>A|||||2278|,T|intron_variant|MODIFIER|Gm2427|ENSMUSG00000101751|transcript|ENSMUST00000189121.1|unprocessed_pseudogene|4/8|n.338+380G>T||||||	GT:GQ:DP:RD:AD:FREQ:DP4	0/0:.:48:48:0:0%:38,10,0,0	0/1:.:74:58:16:21.62%:44,14,15,1
1	85508985	.	C	T	.	PASS	DP=92;SOMATIC;SS=2;SSC=17;GPV=1;SPV=0.019611;ANN=T|downstream_gene_variant|MODIFIER|Gm16092|ENSMUSG00000089714|transcript|ENSMUST00000161449.1|lincRNA||n.*2148G>A|||||2148|,T|intron_variant|MODIFIER|Gm2427|ENSMUSG00000101751|transcript|ENSMUST00000189121.1|unprocessed_pseudogene|4/8|n.338+510C>T||||||	GT:GQ:DP:RD:AD:FREQ:DP4	0/0:.:43:43:0:0%:19,24,0,0	0/1:.:49:43:6:12.24%:25,18,3,3
1	85586650	.	A	G	.	PASS	DP=168;SOMATIC;SS=2;SSC=17;GPV=1;SPV=0.019455;ANN=G|upstream_gene_variant|MODIFIER|Sp110|ENSMUSG00000070034|transcript|ENSMUST00000186740.1|retained_intron||n.-2372T>C|||||2372|,G|intron_variant|MODIFIER|Sp110|ENSMUSG00000070034|transcript|ENSMUST00000093508.6|protein_coding|6/11|c.740-355T>C||||||,G|intron_variant|MODIFIER|Sp110|ENSMUSG00000070034|transcript|ENSMUST00000128339.7|retained_intron|2/6|n.157-355T>C||||||,G|intron_variant|MODIFIER|Sp110|ENSMUSG00000070034|transcript|ENSMUST00000131950.7|retained_intron|6/10|n.862-355T>C||||||	GT:GQ:DP:RD:AD:FREQ:DP4	0/0:.:71:71:0:0%:35,36,0,0	0/1:.:97:90:7:7.22%:63,27,5,2
1	85586652	.	C	T	.	PASS	DP=170;SOMATIC;SS=2;SSC=16;GPV=1;SPV=0.020722;ANN=T|upstream_gene_variant|MODIFIER|Sp110|ENSMUSG00000070034|transcript|ENSMUST00000186740.1|retained_intron||n.-2374G>A|||||2374|,T|intron_variant|MODIFIER|Sp110|ENSMUSG00000070034|transcript|ENSMUST00000093508.6|protein_coding|6/11|c.740-357G>A||||||,T|intron_variant|MODIFIER|Sp110|ENSMUSG00000070034|transcript|ENSMUST00000128339.7|retained_intron|2/6|n.157-357G>A||||||,T|intron_variant|MODIFIER|Sp110|ENSMUSG00000070034|transcript|ENSMUST00000131950.7|retained_intron|6/10|n.862-357G>A||||||	GT:GQ:DP:RD:AD:FREQ:DP4	0/0:.:71:71:0:0%:35,36,0,0	0/1:.:99:92:7:7.07%:65,27,5,2
1	85599296	.	T	G	.	str10	DP=250;SOMATIC;SS=2;SSC=18;GPV=1;SPV=0.01543;ANN=G|upstream_gene_variant|MODIFIER|Sp110|ENSMUSG00000070034|transcript|ENSMUST00000093508.6|protein_coding||c.-3188A>C|||||479|,G|upstream_gene_variant|MODIFIER|Sp140|ENSMUSG00000070031|transcript|ENSMUST00000080204.10|protein_coding||c.-1864T>G|||||1407|,G|upstream_gene_variant|MODIFIER|Sp110|ENSMUSG00000070034|transcript|ENSMUST00000143363.7|processed_transcript||n.-517A>C|||||517|,G|upstream_gene_variant|MODIFIER|Sp110|ENSMUSG00000070034|transcript|ENSMUST00000152399.7|processed_transcript||n.-517A>C|||||517|,G|upstream_gene_variant|MODIFIER|Sp140|ENSMUSG00000070031|transcript|ENSMUST00000113385.2|nonsense_mediated_decay||c.-1193T>G|||||1082|,G|upstream_gene_variant|MODIFIER|Sp110|ENSMUSG00000070034|transcript|ENSMUST00000131950.7|retained_intron||n.-547A>C|||||547|,G|upstream_gene_variant|MODIFIER|Sp110|ENSMUSG00000070034|transcript|ENSMUST00000151690.7|processed_transcript||n.-517A>C|||||517|,G|upstream_gene_variant|MODIFIER|Sp110|ENSMUSG00000070034|transcript|ENSMUST00000150114.7|processed_transcript||n.-517A>C|||||517|,G|upstream_gene_variant|MODIFIER|Sp110|ENSMUSG00000070034|transcript|ENSMUST00000130727.1|processed_transcript||n.-517A>C|||||517|,G|downstream_gene_variant|MODIFIER|Gm10552|ENSMUSG00000073628|transcript|ENSMUST00000161763.1|antisense||n.*4789A>C|||||4789|,G|non_coding_transcript_exon_variant|MODIFIER|Gm16094|ENSMUSG00000090103|transcript|ENSMUST00000162784.1|antisense|1/2|n.11T>G||||||	GT:GQ:DP:RD:AD:FREQ:DP4	0/0:.:124:124:0:0%:78,46,0,0	0/1:.:126:120:6:4.76%:85,35,6,0
1	85599402	.	C	A	.	PASS	DP=200;SOMATIC;SS=2;SSC=15;GPV=1;SPV=0.030659;ANN=A|upstream_gene_variant|MODIFIER|Sp110|ENSMUSG00000070034|transcript|ENSMUST00000093508.6|protein_coding||c.-3294G>T|||||585|,A|upstream_gene_variant|MODIFIER|Sp140|ENSMUSG00000070031|transcript|ENSMUST00000080204.10|protein_coding||c.-1758C>A|||||1301|,A|upstream_gene_variant|MODIFIER|Sp110|ENSMUSG00000070034|transcript|ENSMUST00000143363.7|processed_transcript||n.-623G>T|||||623|,A|upstream_gene_variant|MODIFIER|Sp110|ENSMUSG00000070034|transcript|ENSMUST00000152399.7|processed_transcript||n.-623G>T|||||623|,A|upstream_gene_variant|MODIFIER|Sp140|ENSMUSG00000070031|transcript|ENSMUST00000113385.2|nonsense_mediated_decay||c.-1087C>A|||||976|,A|upstream_gene_variant|MODIFIER|Sp110|ENSMUSG00000070034|transcript|ENSMUST00000131950.7|retained_intron||n.-653G>T|||||653|,A|upstream_gene_variant|MODIFIER|Sp110|ENSMUSG00000070034|transcript|ENSMUST00000151690.7|processed_transcript||n.-623G>T|||||623|,A|upstream_gene_variant|MODIFIER|Sp110|ENSMUSG00000070034|transcript|ENSMUST00000150114.7|processed_transcript||n.-623G>T|||||623|,A|upstream_gene_variant|MODIFIER|Sp110|ENSMUSG00000070034|transcript|ENSMUST00000130727.1|processed_transcript||n.-623G>T|||||623|,A|downstream_gene_variant|MODIFIER|Gm10552|ENSMUSG00000073628|transcript|ENSMUST00000161763.1|antisense||n.*4683G>T|||||4683|,A|non_coding_transcript_exon_variant|MODIFIER|Gm16094|ENSMUSG00000090103|transcript|ENSMUST00000162784.1|antisense|1/2|n.117C>A||||||	GT:GQ:DP:RD:AD:FREQ:DP4	0/0:.:87:87:0:0%:45,42,0,0	0/1:.:113:107:6:5.31%:67,40,2,4
1	85600344	.	G	C	.	PASS	DP=237;SOMATIC;SS=2;SSC=16;GPV=1;SPV=0.020313;ANN=C|upstream_gene_variant|MODIFIER|Sp110|ENSMUSG00000070034|transcript|ENSMUST00000093508.6|protein_coding||c.-4236C>G|||||1527|,C|upstream_gene_variant|MODIFIER|Sp140|ENSMUSG00000070031|transcript|ENSMUST00000080204.10|protein_coding||c.-816G>C|||||359|,C|upstream_gene_variant|MODIFIER|Sp110|ENSMUSG00000070034|transcript|ENSMUST00000143363.7|processed_transcript||n.-1565C>G|||||1565|,C|upstream_gene_variant|MODIFIER|Sp110|ENSMUSG00000070034|transcript|ENSMUST00000152399.7|processed_transcript||n.-1565C>G|||||1565|,C|upstream_gene_variant|MODIFIER|Sp140|ENSMUSG00000070031|transcript|ENSMUST00000113385.2|nonsense_mediated_decay||c.-145G>C|||||34|,C|upstream_gene_variant|MODIFIER|Sp110|ENSMUSG00000070034|transcript|ENSMUST00000131950.7|retained_intron||n.-1595C>G|||||1595|,C|upstream_gene_variant|MODIFIER|Sp110|ENSMUSG00000070034|transcript|ENSMUST00000151690.7|processed_transcript||n.-1565C>G|||||1565|,C|upstream_gene_variant|MODIFIER|Sp110|ENSMUSG00000070034|transcript|ENSMUST00000150114.7|processed_transcript||n.-1565C>G|||||1565|,C|upstream_gene_variant|MODIFIER|Sp110|ENSMUSG00000070034|transcript|ENSMUST00000130727.1|processed_transcript||n.-1565C>G|||||1565|,C|downstream_gene_variant|MODIFIER|Gm16094|ENSMUSG00000090103|transcript|ENSMUST00000162784.1|antisense||n.*505G>C|||||505|,C|downstream_gene_variant|MODIFIER|Gm10552|ENSMUSG00000073628|transcript|ENSMUST00000161763.1|antisense||n.*3741C>G|||||3741|,C|intergenic_region|MODIFIER|Gm16094-Sp140|ENSMUSG00000090103-ENSMUSG00000070031|intergenic_region|ENSMUSG00000090103-ENSMUSG00000070031|||n.85600344G>C||||||	GT:GQ:DP:RD:AD:FREQ:DP4	0/0:.:112:112:0:0%:63,49,0,0	0/1:.:125:119:6:4.8%:89,30,5,1
1	85601338	.	C	T	.	PASS	DP=224;SOMATIC;SS=2;SSC=29;GPV=1;SPV=0.0010045;ANN=T|upstream_gene_variant|MODIFIER|Sp110|ENSMUSG00000070034|transcript|ENSMUST00000093508.6|protein_coding||c.-5230G>A|||||2521|,T|upstream_gene_variant|MODIFIER|Sp110|ENSMUSG00000070034|transcript|ENSMUST00000143363.7|processed_transcript||n.-2559G>A|||||2559|,T|upstream_gene_variant|MODIFIER|Sp110|ENSMUSG00000070034|transcript|ENSMUST00000152399.7|processed_transcript||n.-2559G>A|||||2559|,T|upstream_gene_variant|MODIFIER|Sp110|ENSMUSG00000070034|transcript|ENSMUST00000131950.7|retained_intron||n.-2589G>A|||||2589|,T|upstream_gene_variant|MODIFIER|Sp110|ENSMUSG00000070034|transcript|ENSMUST00000151690.7|processed_transcript||n.-2559G>A|||||2559|,T|upstream_gene_variant|MODIFIER|Sp110|ENSMUSG00000070034|transcript|ENSMUST00000150114.7|processed_transcript||n.-2559G>A|||||2559|,T|upstream_gene_variant|MODIFIER|Sp110|ENSMUSG00000070034|transcript|ENSMUST00000130727.1|processed_transcript||n.-2559G>A|||||2559|,T|downstream_gene_variant|MODIFIER|Gm16094|ENSMUSG00000090103|transcript|ENSMUST00000162784.1|antisense||n.*1499C>T|||||1499|,T|downstream_gene_variant|MODIFIER|Gm10552|ENSMUSG00000073628|transcript|ENSMUST00000161763.1|antisense||n.*2747G>A|||||2747|,T|intron_variant|MODIFIER|Sp140|ENSMUSG00000070031|transcript|ENSMUST00000080204.10|protein_coding|1/16|c.32+147C>T||||||,T|intron_variant|MODIFIER|Sp140|ENSMUSG00000070031|transcript|ENSMUST00000113385.2|nonsense_mediated_decay|2/3|c.*35+147C>T||||||	GT:GQ:DP:RD:AD:FREQ:DP4	0/0:.:80:80:0:0%:54,26,0,0	0/1:.:144:129:15:10.42%:88,41,9,6
1	85644416	.	G	A	.	PASS	DP=79;SOMATIC;SS=2;SSC=18;GPV=1;SPV=0.015655;ANN=A|downstream_gene_variant|MODIFIER|Sp140|ENSMUSG00000070031|transcript|ENSMUST00000159234.1|processed_transcript||n.*1526G>A|||||1526|,A|intron_variant|MODIFIER|Sp140|ENSMUSG00000070031|transcript|ENSMUST00000080204.10|protein_coding|16/16|c.1507-168G>A||||||,A|intron_variant|MODIFIER|Sp140|ENSMUSG00000070031|transcript|ENSMUST00000160119.1|retained_intron|1/1|n.359-168G>A||||||,A|intron_variant|MODIFIER|Gm17017|ENSMUSG00000090246|transcript|ENSMUST00000161540.1|antisense|1/1|n.192-981C>T||||||,A|intron_variant|MODIFIER|Sp140|ENSMUSG00000070031|transcript|ENSMUST00000161497.1|protein_coding|5/5|c.454-168G>A||||||WARNING_TRANSCRIPT_NO_START_CODON	GT:GQ:DP:RD:AD:FREQ:DP4	0/0:.:34:34:0:0%:14,20,0,0	0/1:.:45:38:7:15.56%:27,11,6,1
1	87514468	.	A	C	.	str10	DP=62;SOMATIC;SS=2;SSC=38;GPV=1;SPV=0.00014502;ANN=C|upstream_gene_variant|MODIFIER|Ngef|ENSMUSG00000026259|transcript|ENSMUST00000027477.14|protein_coding||c.-4269T>G|||||4106|,C|downstream_gene_variant|MODIFIER|Gm17181|ENSMUSG00000091123|transcript|ENSMUST00000168856.1|processed_pseudogene||n.*171A>C|||||171|,C|intron_variant|MODIFIER|Ngef|ENSMUSG00000026259|transcript|ENSMUST00000068681.11|protein_coding|3/14|c.378-5081T>G||||||,C|intron_variant|MODIFIER|Neu2|ENSMUSG00000079434|transcript|ENSMUST00000166055.7|protein_coding|1/2|c.-12+4253A>C||||||WARNING_TRANSCRIPT_INCOMPLETE	GT:GQ:DP:RD:AD:FREQ:DP4	0/0:.:39:39:0:0%:23,16,0,0	0/1:.:23:15:8:34.78%:6,9,8,0
1	87514502	.	A	T	.	str10	DP=50;SOMATIC;SS=2;SSC=35;GPV=1;SPV=0.00031496;ANN=T|upstream_gene_variant|MODIFIER|Ngef|ENSMUSG00000026259|transcript|ENSMUST00000027477.14|protein_coding||c.-4303T>A|||||4140|,T|downstream_gene_variant|MODIFIER|Gm17181|ENSMUSG00000091123|transcript|ENSMUST00000168856.1|processed_pseudogene||n.*205A>T|||||205|,T|intron_variant|MODIFIER|Ngef|ENSMUSG00000026259|transcript|ENSMUST00000068681.11|protein_coding|3/14|c.378-5115T>A||||||,T|intron_variant|MODIFIER|Neu2|ENSMUSG00000079434|transcript|ENSMUST00000166055.7|protein_coding|1/2|c.-12+4287A>T||||||WARNING_TRANSCRIPT_INCOMPLETE	GT:GQ:DP:RD:AD:FREQ:DP4	0/0:.:35:35:0:0%:21,14,0,0	0/1:.:15:9:6:40%:2,7,6,0
1	88172554	.	C	T	.	str10	DP=47;SOMATIC;SS=2;SSC=36;GPV=1;SPV=0.00020638;ANN=T|intron_variant|MODIFIER|Ugt1a10|ENSMUSG00000090165|transcript|ENSMUST00000113142.9|protein_coding|1/4|c.856-42490C>T||||||,T|intron_variant|MODIFIER|Ugt1a9|ENSMUSG00000090175|transcript|ENSMUST00000073772.4|protein_coding|1/4|c.850-42490C>T||||||,T|intron_variant|MODIFIER|Ugt1a7c|ENSMUSG00000090124|transcript|ENSMUST00000058237.13|protein_coding|1/4|c.859-42490C>T||||||,T|intron_variant|MODIFIER|Ugt1a6a|ENSMUSG00000054545|transcript|ENSMUST00000014263.5|protein_coding|1/4|c.858+33223C>T||||||,T|intron_variant|MODIFIER|Ugt1a5|ENSMUSG00000089943|transcript|ENSMUST00000097659.4|protein_coding|1/4|c.852+5651C>T||||||,T|intron_variant|MODIFIER|Ugt1a7c|ENSMUSG00000090124|transcript|ENSMUST00000113135.5|protein_coding|2/5|c.858+33223C>T||||||,T|intron_variant|MODIFIER|Ugt1a6a|ENSMUSG00000054545|transcript|ENSMUST00000113134.7|protein_coding|2/5|c.858+33223C>T||||||,T|intron_variant|MODIFIER|Ugt1a6a|ENSMUSG00000054545|transcript|ENSMUST00000124852.1|retained_intron|2/2|n.982+33223C>T||||||,T|intron_variant|MODIFIER|Ugt1a6b|ENSMUSG00000090145|transcript|ENSMUST00000113137.1|protein_coding|1/4|c.859-42490C>T||||||,T|intron_variant|MODIFIER|Ugt1a10|ENSMUSG00000090165|transcript|ENSMUST00000138182.7|protein_coding|1/3|c.184-42490C>T||||||WARNING_TRANSCRIPT_INCOMPLETE,T|intron_variant|MODIFIER|Gm20528|ENSMUSG00000092220|transcript|ENSMUST00000173165.1|processed_transcript|1/1|n.394+45637G>A||||||,T|intron_variant|MODIFIER|Ugt1a10|ENSMUSG00000090165|transcript|ENSMUST00000173325.1|protein_coding|2/4|c.259-42490C>T||||||WARNING_TRANSCRIPT_NO_STOP_CODON,T|intron_variant|MODIFIER|Ugt1a7c|ENSMUSG00000090124|transcript|ENSMUST00000150634.7|protein_coding|1/3|c.184-42490C>T||||||WARNING_TRANSCRIPT_INCOMPLETE,T|intron_variant|MODIFIER|Ugt1a7c|ENSMUSG00000090124|transcript|ENSMUST00000126203.7|nonsense_mediated_decay|1/3|c.184-42490C>T||||||,T|intron_variant|MODIFIER|Ugt1a6a|ENSMUSG00000054545|transcript|ENSMUST00000140092.7|protein_coding|2/4|c.60+33223C>T||||||WARNING_TRANSCRIPT_INCOMPLETE,T|intron_variant|MODIFIER|Ugt1a8|ENSMUSG00000089675|transcript|ENSMUST00000113139.1|protein_coding|1/4|c.856-42490C>T||||||,T|intron_variant|MODIFIER|Ugt1a6b|ENSMUSG00000090145|transcript|ENSMUST00000113138.7|protein_coding|2/5|c.859-42490C>T||||||	GT:GQ:DP:RD:AD:FREQ:DP4	0/0:.:17:17:0:0%:9,8,0,0	0/1:.:30:15:15:50%:9,6,15,0
1	89534813	.	T	A	.	PASS	DP=79;SOMATIC;SS=2;SSC=20;GPV=1;SPV=0.0095389;ANN=A|intron_variant|MODIFIER|Agap1|ENSMUSG00000055013|transcript|ENSMUST00000027521.14|protein_coding|1/17|c.164-69785T>A||||||,A|intron_variant|MODIFIER|Agap1|ENSMUSG00000055013|transcript|ENSMUST00000190096.6|protein_coding|1/16|c.164-69785T>A||||||	GT:GQ:DP:RD:AD:FREQ:DP4	0/0:.:46:46:0:0%:28,18,0,0	0/1:.:33:27:5:15.62%:17,10,4,1
1	97178247	.	A	T	.	PASS	DP=64;SOMATIC;SS=2;SSC=20;GPV=1;SPV=0.0098204;ANN=T|intron_variant|MODIFIER|Gm7133|ENSMUSG00000100484|transcript|ENSMUST00000187797.1|unprocessed_pseudogene|2/12|n.529-4731A>T||||||	GT:GQ:DP:RD:AD:FREQ:DP4	0/0:.:33:33:0:0%:20,13,0,0	0/1:.:31:25:6:19.35%:15,10,5,1
1	97178335	.	C	T	.	PASS	DP=52;SOMATIC;SS=2;SSC=23;GPV=1;SPV=0.0049585;ANN=T|intron_variant|MODIFIER|Gm7133|ENSMUSG00000100484|transcript|ENSMUST00000187797.1|unprocessed_pseudogene|2/12|n.529-4643C>T||||||	GT:GQ:DP:RD:AD:FREQ:DP4	0/0:.:29:29:0:0%:18,11,0,0	0/1:.:23:17:6:26.09%:10,7,2,4
1	100351259	.	C	T	.	PASS	DP=62;SOMATIC;SS=2;SSC=19;GPV=1;SPV=0.010939;ANN=T|intron_variant|MODIFIER|Cntnap5b|ENSMUSG00000067028|transcript|ENSMUST00000188735.1|protein_coding|7/16|c.1133-7395C>T||||||WARNING_TRANSCRIPT_NO_START_CODON,T|intron_variant|MODIFIER|Cntnap5b|ENSMUSG00000067028|transcript|ENSMUST00000086738.9|protein_coding|13/23|c.2075-7395C>T||||||,T|intron_variant|MODIFIER|Cntnap5b|ENSMUSG00000067028|transcript|ENSMUST00000185484.1|processed_transcript|3/4|n.404-7395C>T||||||	GT:GQ:DP:RD:AD:FREQ:DP4	0/0:.:28:28:0:0%:17,11,0,0	0/1:.:34:27:7:20.59%:18,9,3,4
1	105025410	.	G	C	.	str10	DP=75;SOMATIC;SS=2;SSC=33;GPV=1;SPV=0.00046759;ANN=C|intergenic_region|MODIFIER|Cdh20-Gm29012|ENSMUSG00000050840-ENSMUSG00000099669|intergenic_region|ENSMUSG00000050840-ENSMUSG00000099669|||n.105025410G>C||||||	GT:GQ:DP:RD:AD:FREQ:DP4	0/0:.:44:44:0:0%:21,23,0,0	0/1:.:31:23:8:25.81%:13,10,8,0
1	106802554	.	G	T	.	str10	DP=63;SOMATIC;SS=2;SSC=17;GPV=1;SPV=0.018608;ANN=T|intergenic_region|MODIFIER|Vps4b-Serpinb5|ENSMUSG00000009907-ENSMUSG00000067006|intergenic_region|ENSMUSG00000009907-ENSMUSG00000067006|||n.106802554G>T||||||	GT:GQ:DP:RD:AD:FREQ:DP4	0/0:.:26:26:0:0%:16,10,0,0	0/1:.:37:30:7:18.92%:21,9,7,0
1	106802642	.	G	A	.	PASS	DP=84;SOMATIC;SS=2;SSC=19;GPV=1;SPV=0.012038;ANN=A|intergenic_region|MODIFIER|Vps4b-Serpinb5|ENSMUSG00000009907-ENSMUSG00000067006|intergenic_region|ENSMUSG00000009907-ENSMUSG00000067006|||n.106802642G>A||||||	GT:GQ:DP:RD:AD:FREQ:DP4	0/0:.:31:31:0:0%:18,13,0,0	0/1:.:53:44:9:16.98%:29,15,8,1
1	106802677	.	G	A	.	PASS	DP=83;SOMATIC;SS=2;SSC=19;GPV=1;SPV=0.011434;ANN=A|intergenic_region|MODIFIER|Vps4b-Serpinb5|ENSMUSG00000009907-ENSMUSG00000067006|intergenic_region|ENSMUSG00000009907-ENSMUSG00000067006|||n.106802677G>A||||||	GT:GQ:DP:RD:AD:FREQ:DP4	0/0:.:34:34:0:0%:18,16,0,0	0/1:.:49:41:8:16.33%:27,14,6,2
1	106922983	.	C	T	.	str10	DP=52;SOMATIC;SS=2;SSC=16;GPV=1;SPV=0.020443;ANN=T|intergenic_region|MODIFIER|Pou2f3-rs1-Serpinb12|ENSMUSG00000083613-ENSMUSG00000059956|intergenic_region|ENSMUSG00000083613-ENSMUSG00000059956|||n.106922983C>T||||||	GT:GQ:DP:RD:AD:FREQ:DP4	0/0:.:27:27:0:0%:19,8,0,0	0/1:.:25:20:5:20%:10,10,5,0
1	111104494	.	C	G	.	PASS	DP=51;SOMATIC;SS=2;SSC=25;GPV=1;SPV=0.0029895;ANN=G|intergenic_region|MODIFIER|Cdh19-Gm29088|ENSMUSG00000047216-ENSMUSG00000101253|intergenic_region|ENSMUSG00000047216-ENSMUSG00000101253|||n.111104494C>G||||||	GT:GQ:DP:RD:AD:FREQ:DP4	0/0:.:27:27:0:0%:15,12,0,0	0/1:.:24:17:7:29.17%:13,4,5,2
1	111104514	.	T	C	.	PASS	DP=52;SOMATIC;SS=2;SSC=27;GPV=1;SPV=0.0018325;ANN=C|intergenic_region|MODIFIER|Cdh19-Gm29088|ENSMUSG00000047216-ENSMUSG00000101253|intergenic_region|ENSMUSG00000047216-ENSMUSG00000101253|||n.111104514T>C||||||	GT:GQ:DP:RD:AD:FREQ:DP4	0/0:.:29:29:0:0%:14,15,0,0	0/1:.:23:16:7:30.43%:11,5,4,3
1	111104519	.	T	A	.	PASS	DP=47;SOMATIC;SS=2;SSC=29;GPV=1;SPV=0.0010169;ANN=A|intergenic_region|MODIFIER|Cdh19-Gm29088|ENSMUSG00000047216-ENSMUSG00000101253|intergenic_region|ENSMUSG00000047216-ENSMUSG00000101253|||n.111104519T>A||||||	GT:GQ:DP:RD:AD:FREQ:DP4	0/0:.:25:25:0:0%:11,14,0,0	0/1:.:22:14:8:36.36%:10,4,4,4
1	112600304	.	A	T	.	PASS	DP=70;SOMATIC;SS=2;SSC=29;GPV=1;SPV=0.0011917;ANN=T|intergenic_region|MODIFIER|Gm22331-Gm8204|ENSMUSG00000088691-ENSMUSG00000099884|intergenic_region|ENSMUSG00000088691-ENSMUSG00000099884|||n.112600304A>T||||||	GT:GQ:DP:RD:AD:FREQ:DP4	0/0:.:32:32:0:0%:8,24,0,0	0/1:.:38:28:10:26.32%:20,8,2,8
1	112600341	.	G	A	.	str10	DP=63;SOMATIC;SS=2;SSC=24;GPV=1;SPV=0.0036796;ANN=A|intergenic_region|MODIFIER|Gm22331-Gm8204|ENSMUSG00000088691-ENSMUSG00000099884|intergenic_region|ENSMUSG00000088691-ENSMUSG00000099884|||n.112600341G>A||||||	GT:GQ:DP:RD:AD:FREQ:DP4	0/0:.:33:33:0:0%:8,25,0,0	0/1:.:30:23:7:23.33%:16,7,0,7
1	114579621	.	G	T	.	PASS	DP=66;SOMATIC;SS=2;SSC=17;GPV=1;SPV=0.017865;ANN=T|intergenic_region|MODIFIER|9330185C12Rik-Gm4854|ENSMUSG00000097648-ENSMUSG00000101687|intergenic_region|ENSMUSG00000097648-ENSMUSG00000101687|||n.114579621G>T||||||	GT:GQ:DP:RD:AD:FREQ:DP4	0/0:.:31:31:0:0%:17,14,0,0	0/1:.:35:29:6:17.14%:20,9,4,2
1	114579628	.	C	A	.	PASS	DP=65;SOMATIC;SS=2;SSC=17;GPV=1;SPV=0.016282;ANN=A|intergenic_region|MODIFIER|9330185C12Rik-Gm4854|ENSMUSG00000097648-ENSMUSG00000101687|intergenic_region|ENSMUSG00000097648-ENSMUSG00000101687|||n.114579628C>A||||||	GT:GQ:DP:RD:AD:FREQ:DP4	0/0:.:31:31:0:0%:17,14,0,0	0/1:.:34:28:6:17.65%:20,8,4,2
1	114579638	.	C	T	.	PASS	DP=65;SOMATIC;SS=2;SSC=20;GPV=1;SPV=0.0089139;ANN=T|intergenic_region|MODIFIER|9330185C12Rik-Gm4854|ENSMUSG00000097648-ENSMUSG00000101687|intergenic_region|ENSMUSG00000097648-ENSMUSG00000101687|||n.114579638C>T||||||	GT:GQ:DP:RD:AD:FREQ:DP4	0/0:.:34:34:0:0%:18,16,0,0	0/1:.:31:25:6:19.35%:19,6,4,2
1	116276696	.	T	G	.	PASS	DP=56;SOMATIC;SS=2;SSC=36;GPV=1;SPV=0.0002398;ANN=G|intron_variant|MODIFIER|Cntnap5a|ENSMUSG00000070695|transcript|ENSMUST00000043725.8|protein_coding|12/23|c.1874-15639T>G||||||	GT:GQ:DP:RD:AD:FREQ:DP4	0/0:.:22:22:0:0%:7,15,0,0	0/1:.:34:20:14:41.18%:13,7,11,3
1	116276703	.	A	T	.	PASS	DP=57;SOMATIC;SS=2;SSC=37;GPV=1;SPV=0.0001809;ANN=T|intron_variant|MODIFIER|Cntnap5a|ENSMUSG00000070695|transcript|ENSMUST00000043725.8|protein_coding|12/23|c.1874-15632A>T||||||	GT:GQ:DP:RD:AD:FREQ:DP4	0/0:.:23:23:0:0%:8,15,0,0	0/1:.:34:20:14:41.18%:13,7,11,3
1	116276707	.	T	A	.	PASS	DP=54;SOMATIC;SS=2;SSC=32;GPV=1;SPV=0.00051722;ANN=A|intron_variant|MODIFIER|Cntnap5a|ENSMUSG00000070695|transcript|ENSMUST00000043725.8|protein_coding|12/23|c.1874-15628T>A||||||	GT:GQ:DP:RD:AD:FREQ:DP4	0/0:.:21:21:0:0%:7,14,0,0	0/1:.:33:20:13:39.39%:13,7,10,3
1	118015459	.	C	T	.	PASS	DP=56;SOMATIC;SS=2;SSC=16;GPV=1;SPV=0.021135;ANN=T|downstream_gene_variant|MODIFIER|Gm28358|ENSMUSG00000100703|transcript|ENSMUST00000189292.1|transcribed_unprocessed_pseudogene||n.*3631C>T|||||3631|,T|intron_variant|MODIFIER|Gm28358|ENSMUSG00000100703|transcript|ENSMUST00000187860.6|processed_transcript|4/4|n.535+3631C>T||||||	GT:GQ:DP:RD:AD:FREQ:DP4	0/0:.:29:29:0:0%:16,13,0,0	0/1:.:27:22:5:18.52%:15,7,3,2
1	118015470	.	C	A	.	PASS	DP=54;SOMATIC;SS=2;SSC=16;GPV=1;SPV=0.0208;ANN=A|downstream_gene_variant|MODIFIER|Gm28358|ENSMUSG00000100703|transcript|ENSMUST00000189292.1|transcribed_unprocessed_pseudogene||n.*3642C>A|||||3642|,A|intron_variant|MODIFIER|Gm28358|ENSMUSG00000100703|transcript|ENSMUST00000187860.6|processed_transcript|4/4|n.535+3642C>A||||||	GT:GQ:DP:RD:AD:FREQ:DP4	0/0:.:28:28:0:0%:15,13,0,0	0/1:.:26:21:5:19.23%:15,6,2,3
1	118015475	.	C	T	.	PASS	DP=51;SOMATIC;SS=2;SSC=16;GPV=1;SPV=0.022618;ANN=T|downstream_gene_variant|MODIFIER|Gm28358|ENSMUSG00000100703|transcript|ENSMUST00000189292.1|transcribed_unprocessed_pseudogene||n.*3647C>T|||||3647|,T|intron_variant|MODIFIER|Gm28358|ENSMUSG00000100703|transcript|ENSMUST00000187860.6|processed_transcript|4/4|n.535+3647C>T||||||	GT:GQ:DP:RD:AD:FREQ:DP4	0/0:.:26:26:0:0%:15,11,0,0	0/1:.:25:20:5:20%:14,6,2,3
1	123016940	.	G	T	.	PASS	DP=56;SOMATIC;SS=2;SSC=19;GPV=1;SPV=0.011127;ANN=T|intergenic_region|MODIFIER|Gm37970-Gm8403|ENSMUSG00000104180-ENSMUSG00000100762|intergenic_region|ENSMUSG00000104180-ENSMUSG00000100762|||n.123016940G>T||||||	GT:GQ:DP:RD:AD:FREQ:DP4	0/0:.:32:32:0:0%:14,18,0,0	0/1:.:24:19:5:20.83%:13,6,4,1
1	126629639	.	C	T	.	PASS	DP=39;SOMATIC;SS=2;SSC=20;GPV=1;SPV=0.0079695;ANN=T|intron_variant|MODIFIER|Nckap5|ENSMUSG00000049690|transcript|ENSMUST00000162664.7|retained_intron|2/2|n.382+66047G>A||||||,T|intron_variant|MODIFIER|Nckap5|ENSMUSG00000049690|transcript|ENSMUST00000162647.1|retained_intron|2/2|n.294+66047G>A||||||,T|intron_variant|MODIFIER|Nckap5|ENSMUSG00000049690|transcript|ENSMUST00000162646.7|protein_coding|2/6|c.69+66047G>A||||||WARNING_TRANSCRIPT_NO_STOP_CODON,T|intron_variant|MODIFIER|Nckap5|ENSMUSG00000049690|transcript|ENSMUST00000160693.1|protein_coding|2/5|c.69+66047G>A||||||WARNING_TRANSCRIPT_INCOMPLETE,T|intron_variant|MODIFIER|Nckap5|ENSMUSG00000049690|transcript|ENSMUST00000112583.7|protein_coding|2/16|c.69+66047G>A||||||,T|intron_variant|MODIFIER|Nckap5|ENSMUSG00000049690|transcript|ENSMUST00000094609.9|protein_coding|2/12|c.69+66047G>A||||||	GT:GQ:DP:RD:AD:FREQ:DP4	0/0:.:16:16:0:0%:10,6,0,0	0/1:.:23:15:8:34.78%:6,9,2,6
1	136973681	.	G	A	.	PASS	DP=69;SOMATIC;SS=2;SSC=17;GPV=1;SPV=0.017918;ANN=A|intergenic_region|MODIFIER|Nr5a2-Gm23763|ENSMUSG00000026398-ENSMUSG00000088970|intergenic_region|ENSMUSG00000026398-ENSMUSG00000088970|||n.136973681G>A||||||	GT:GQ:DP:RD:AD:FREQ:DP4	0/0:.:37:37:0:0%:11,26,0,0	0/1:.:32:27:5:15.62%:17,10,3,2
1	136973683	.	G	A	.	PASS	DP=67;SOMATIC;SS=2;SSC=17;GPV=1;SPV=0.017593;ANN=A|intergenic_region|MODIFIER|Nr5a2-Gm23763|ENSMUSG00000026398-ENSMUSG00000088970|intergenic_region|ENSMUSG00000026398-ENSMUSG00000088970|||n.136973683G>A||||||	GT:GQ:DP:RD:AD:FREQ:DP4	0/0:.:36:36:0:0%:12,24,0,0	0/1:.:31:26:5:16.13%:17,9,3,2
1	137350137	.	C	T	.	PASS	DP=68;SOMATIC;SS=2;SSC=16;GPV=1;SPV=0.023191;ANN=T|intergenic_region|MODIFIER|1700006P03Rik-Gm23534|ENSMUSG00000102738-ENSMUSG00000088164|intergenic_region|ENSMUSG00000102738-ENSMUSG00000088164|||n.137350137C>T||||||	GT:GQ:DP:RD:AD:FREQ:DP4	0/0:.:27:27:0:0%:14,13,0,0	0/1:.:41:34:7:17.07%:25,9,5,2
1	143833509	.	C	A	.	str10	DP=85;SOMATIC;SS=2;SSC=26;GPV=1;SPV=0.0024526;ANN=A|intergenic_region|MODIFIER|Uchl5-Rgs2|ENSMUSG00000018189-ENSMUSG00000026360|intergenic_region|ENSMUSG00000018189-ENSMUSG00000026360|||n.143833509C>A||||||	GT:GQ:DP:RD:AD:FREQ:DP4	0/0:.:43:43:0:0%:11,32,0,0	0/1:.:42:34:8:19.05%:20,14,8,0
1	143833522	.	A	T	.	str10	DP=85;SOMATIC;SS=2;SSC=31;GPV=1;SPV=0.00066412;ANN=T|intergenic_region|MODIFIER|Uchl5-Rgs2|ENSMUSG00000018189-ENSMUSG00000026360|intergenic_region|ENSMUSG00000018189-ENSMUSG00000026360|||n.143833522A>T||||||	GT:GQ:DP:RD:AD:FREQ:DP4	0/0:.:45:45:0:0%:10,35,0,0	0/1:.:40:31:9:22.5%:18,13,9,0
1	150728973	.	A	G	.	str10	DP=65;SOMATIC;SS=2;SSC=24;GPV=1;SPV=0.0035837;ANN=G|intron_variant|MODIFIER|Gm20631|ENSMUSG00000093650|transcript|ENSMUST00000177268.1|antisense|1/1|n.480-53379A>G||||||,G|intron_variant|MODIFIER|Hmcn1|ENSMUSG00000066842|transcript|ENSMUST00000074783.11|protein_coding|30/106|c.4627+3830T>C||||||,G|intron_variant|MODIFIER|Hmcn1|ENSMUSG00000066842|transcript|ENSMUST00000137197.8|protein_coding|30/105|c.4627+3830T>C||||||	GT:GQ:DP:RD:AD:FREQ:DP4	0/0:.:38:38:0:0%:22,16,0,0	0/1:.:27:21:6:22.22%:17,4,6,0
1	152180366	.	T	G	.	PASS	DP=47;SOMATIC;SS=2;SSC=28;GPV=1;SPV=0.0015592;ANN=G|intergenic_region|MODIFIER|Gm8964-Gm38238|ENSMUSG00000102090-ENSMUSG00000103744|intergenic_region|ENSMUSG00000102090-ENSMUSG00000103744|||n.152180366T>G||||||	GT:GQ:DP:RD:AD:FREQ:DP4	0/0:.:24:24:0:0%:10,14,0,0	0/1:.:23:15:8:34.78%:13,2,6,2
1	164983792	.	T	C	.	PASS	DP=66;SOMATIC;SS=2;SSC=21;GPV=1;SPV=0.0068794;ANN=C|intergenic_region|MODIFIER|1700029M03Rik-Gm26042|ENSMUSG00000101189-ENSMUSG00000080561|intergenic_region|ENSMUSG00000101189-ENSMUSG00000080561|||n.164983792T>C||||||	GT:GQ:DP:RD:AD:FREQ:DP4	0/0:.:19:19:0:0%:10,9,0,0	0/1:.:47:34:13:27.66%:24,10,7,6
1	172948241	.	A	G	.	PASS	DP=67;SOMATIC;SS=2;SSC=17;GPV=1;SPV=0.019012;ANN=G|intergenic_region|MODIFIER|Gm26077-Olfr16|ENSMUSG00000077252-ENSMUSG00000037924|intergenic_region|ENSMUSG00000077252-ENSMUSG00000037924|||n.172948241A>G||||||	GT:GQ:DP:RD:AD:FREQ:DP4	0/0:.:35:35:0:0%:20,15,0,0	0/1:.:32:26:5:16.13%:15,11,2,3
1	178129090	.	G	T	.	str10	DP=58;SOMATIC;SS=2;SSC=14;GPV=1;SPV=0.033228;ANN=T|intron_variant|MODIFIER|Gm16432|ENSMUSG00000091476|transcript|ENSMUST00000192146.1|nonsense_mediated_decay|15/21|c.2228+6278G>T||||||,T|intron_variant|MODIFIER|Gm16432|ENSMUSG00000091476|transcript|ENSMUST00000191719.5|processed_transcript|16/19|n.2467+6278G>T||||||	GT:GQ:DP:RD:AD:FREQ:DP4	0/0:.:24:24:0:0%:11,13,0,0	0/1:.:34:28:6:17.65%:17,11,6,0
1	178129113	.	C	T	.	str10	DP=60;SOMATIC;SS=2;SSC=15;GPV=1;SPV=0.026864;ANN=T|intron_variant|MODIFIER|Gm16432|ENSMUSG00000091476|transcript|ENSMUST00000192146.1|nonsense_mediated_decay|15/21|c.2228+6301C>T||||||,T|intron_variant|MODIFIER|Gm16432|ENSMUSG00000091476|transcript|ENSMUST00000191719.5|processed_transcript|16/19|n.2467+6301C>T||||||	GT:GQ:DP:RD:AD:FREQ:DP4	0/0:.:26:26:0:0%:12,14,0,0	0/1:.:34:28:6:17.65%:16,12,6,0
1	192626741	.	G	A	.	PASS	DP=59;SOMATIC;SS=2;SSC=17;GPV=1;SPV=0.016341;ANN=A|downstream_gene_variant|MODIFIER|Hhat|ENSMUSG00000037375|transcript|ENSMUST00000154755.6|processed_transcript||n.*705C>T|||||705|,A|intron_variant|MODIFIER|Hhat|ENSMUSG00000037375|transcript|ENSMUST00000192585.1|non_stop_decay|9/11|c.1062-31653C>T||||||WARNING_TRANSCRIPT_INCOMPLETE,A|intron_variant|MODIFIER|Hhat|ENSMUSG00000037375|transcript|ENSMUST00000128619.7|protein_coding|9/11|c.1062-31653C>T||||||,A|intron_variant|MODIFIER|Hhat|ENSMUSG00000037375|transcript|ENSMUST00000044190.11|protein_coding|9/11|c.1062-31653C>T||||||	GT:GQ:DP:RD:AD:FREQ:DP4	0/0:.:28:28:0:0%:19,9,0,0	0/1:.:31:25:6:19.35%:13,12,5,1
10	3238697	.	T	A	.	str10	DP=67;SOMATIC;SS=2;SSC=19;GPV=1;SPV=0.010428;ANN=A|intergenic_region|MODIFIER|9230019H11Rik-H60c|ENSMUSG00000071434-ENSMUSG00000091618|intergenic_region|ENSMUSG00000071434-ENSMUSG00000091618|||n.3238697T>A||||||	GT:GQ:DP:RD:AD:FREQ:DP4	0/0:.:25:25:0:0%:12,13,0,0	0/1:.:42:33:9:21.43%:22,11,9,0
10	3238700	.	A	C	.	str10	DP=68;SOMATIC;SS=2;SSC=19;GPV=1;SPV=0.011443;ANN=C|intergenic_region|MODIFIER|9230019H11Rik-H60c|ENSMUSG00000071434-ENSMUSG00000091618|intergenic_region|ENSMUSG00000071434-ENSMUSG00000091618|||n.3238700A>C||||||	GT:GQ:DP:RD:AD:FREQ:DP4	0/0:.:25:25:0:0%:12,13,0,0	0/1:.:43:34:9:20.93%:23,11,9,0
10	8670544	.	A	G	.	str10	DP=66;SOMATIC;SS=2;SSC=16;GPV=1;SPV=0.021438;ANN=G|intergenic_region|MODIFIER|Gm24374-Sash1|ENSMUSG00000077582-ENSMUSG00000015305|intergenic_region|ENSMUSG00000077582-ENSMUSG00000015305|||n.8670544A>G||||||	GT:GQ:DP:RD:AD:FREQ:DP4	0/0:.:30:30:0:0%:16,14,0,0	0/1:.:36:30:6:16.67%:20,10,6,0
10	14922524	.	A	G	.	str10	DP=69;SOMATIC;SS=2;SSC=18;GPV=1;SPV=0.01268;ANN=G|intergenic_region|MODIFIER|Nmbr-Gm23892|ENSMUSG00000019865-ENSMUSG00000088730|intergenic_region|ENSMUSG00000019865-ENSMUSG00000088730|||n.14922524A>G||||||	GT:GQ:DP:RD:AD:FREQ:DP4	0/0:.:39:39:0:0%:18,21,0,0	0/1:.:30:25:5:16.67%:13,12,5,0
10	14922548	.	C	T	.	PASS	DP=74;SOMATIC;SS=2;SSC=21;GPV=1;SPV=0.0072599;ANN=T|intergenic_region|MODIFIER|Nmbr-Gm23892|ENSMUSG00000019865-ENSMUSG00000088730|intergenic_region|ENSMUSG00000019865-ENSMUSG00000088730|||n.14922548C>T||||||	GT:GQ:DP:RD:AD:FREQ:DP4	0/0:.:40:40:0:0%:13,27,0,0	0/1:.:34:28:6:17.65%:16,12,5,1
10	14922619	.	A	G	.	PASS	DP=61;SOMATIC;SS=2;SSC=22;GPV=1;SPV=0.0053311;ANN=G|intergenic_region|MODIFIER|Nmbr-Gm23892|ENSMUSG00000019865-ENSMUSG00000088730|intergenic_region|ENSMUSG00000019865-ENSMUSG00000088730|||n.14922619A>G||||||	GT:GQ:DP:RD:AD:FREQ:DP4	0/0:.:34:34:0:0%:15,19,0,0	0/1:.:27:21:6:22.22%:9,12,5,1
10	15084881	.	T	G	.	str10	DP=48;SOMATIC;SS=2;SSC=30;GPV=1;SPV=0.00097743;ANN=G|intergenic_region|MODIFIER|Gm23892-Gm20125|ENSMUSG00000088730-ENSMUSG00000101969|intergenic_region|ENSMUSG00000088730-ENSMUSG00000101969|||n.15084881T>G||||||	GT:GQ:DP:RD:AD:FREQ:DP4	0/0:.:16:16:0:0%:9,7,0,0	0/1:.:32:18:14:43.75%:12,6,13,1
10	15936159	.	C	T	.	PASS	DP=48;SOMATIC;SS=2;SSC=16;GPV=1;SPV=0.021198;ANN=T|intergenic_region|MODIFIER|Gm23892-Gm20125|ENSMUSG00000088730-ENSMUSG00000101969|intergenic_region|ENSMUSG00000088730-ENSMUSG00000101969|||n.15936159C>T||||||	GT:GQ:DP:RD:AD:FREQ:DP4	0/0:.:19:19:0:0%:14,5,0,0	0/1:.:29:22:7:24.14%:12,10,5,2
10	22245064	.	C	T	.	PASS	DP=65;SOMATIC;SS=2;SSC=18;GPV=1;SPV=0.013409;ANN=T|intron_variant|MODIFIER|H60b|ENSMUSG00000075297|transcript|ENSMUST00000105522.8|protein_coding|1/5|c.-40-38384C>T||||||,T|intron_variant|MODIFIER|Raet1e|ENSMUSG00000053219|transcript|ENSMUST00000178026.1|protein_coding|5/5|c.*24+62949C>T||||||,T|intron_variant|MODIFIER|Gm26740|ENSMUSG00000097705|transcript|ENSMUST00000180456.1|antisense|2/3|n.165+20222G>A||||||,T|intron_variant|MODIFIER|Gm1972|ENSMUSG00000097053|transcript|ENSMUST00000181606.1|unprocessed_pseudogene|3/5|n.616+3682C>T||||||	GT:GQ:DP:RD:AD:FREQ:DP4	0/0:.:32:32:0:0%:16,16,0,0	0/1:.:33:27:6:18.18%:20,7,4,2
10	22550983	.	A	G	.	PASS	DP=63;SOMATIC;SS=2;SSC=38;GPV=1;SPV=0.00015672;ANN=G|intergenic_region|MODIFIER|Gm26585-Slc2a12|ENSMUSG00000097473-ENSMUSG00000037490|intergenic_region|ENSMUSG00000097473-ENSMUSG00000037490|||n.22550983A>G||||||	GT:GQ:DP:RD:AD:FREQ:DP4	0/0:.:34:34:0:0%:14,20,0,0	0/1:.:29:19:10:34.48%:14,5,9,1
10	22551058	.	C	T	.	PASS	DP=58;SOMATIC;SS=2;SSC=34;GPV=1;SPV=0.0003837;ANN=T|intergenic_region|MODIFIER|Gm26585-Slc2a12|ENSMUSG00000097473-ENSMUSG00000037490|intergenic_region|ENSMUSG00000097473-ENSMUSG00000037490|||n.22551058C>T||||||	GT:GQ:DP:RD:AD:FREQ:DP4	0/0:.:34:34:0:0%:15,19,0,0	0/1:.:24:16:8:33.33%:11,5,2,6
10	30577382	.	T	A	.	PASS	DP=67;SOMATIC;SS=2;SSC=21;GPV=1;SPV=0.0073605;ANN=A|intron_variant|MODIFIER|Trmt11|ENSMUSG00000019792|transcript|ENSMUST00000019927.6|protein_coding|7/12|c.679+10057A>T||||||	GT:GQ:DP:RD:AD:FREQ:DP4	0/0:.:40:40:0:0%:19,21,0,0	0/1:.:27:21:5:19.23%:15,6,3,2
10	31818545	.	G	T	.	PASS	DP=72;SOMATIC;SS=2;SSC=26;GPV=1;SPV=0.0022849;ANN=T|intron_variant|MODIFIER|Nkain2|ENSMUSG00000069670|transcript|ENSMUST00000191234.6|protein_coding|4/6|c.475-71983C>A||||||	GT:GQ:DP:RD:AD:FREQ:DP4	0/0:.:40:40:0:0%:15,25,0,0	0/1:.:32:25:7:21.88%:16,9,6,1
10	32337775	.	G	T	.	str10	DP=44;SOMATIC;SS=2;SSC=16;GPV=1;SPV=0.024218;ANN=T|intron_variant|MODIFIER|Nkain2|ENSMUSG00000069670|transcript|ENSMUST00000191234.6|protein_coding|2/6|c.193-7930C>A||||||,T|intron_variant|MODIFIER|Nkain2|ENSMUSG00000069670|transcript|ENSMUST00000092603.4|protein_coding|3/3|c.193-7930C>A||||||WARNING_TRANSCRIPT_NO_START_CODON	GT:GQ:DP:RD:AD:FREQ:DP4	0/0:.:15:15:0:0%:7,8,0,0	0/1:.:29:21:8:27.59%:15,6,8,0
10	35077688	.	A	T	.	PASS	DP=64;SOMATIC;SS=2;SSC=18;GPV=1;SPV=0.01357;ANN=T|intergenic_region|MODIFIER|Frk-Gm26341|ENSMUSG00000019779-ENSMUSG00000077749|intergenic_region|ENSMUSG00000019779-ENSMUSG00000077749|||n.35077688A>T||||||	GT:GQ:DP:RD:AD:FREQ:DP4	0/0:.:34:34:0:0%:22,12,0,0	0/1:.:30:22:5:18.52%:11,11,4,1
10	40324359	.	T	A	.	PASS	DP=70;SOMATIC;SS=2;SSC=22;GPV=1;SPV=0.0053871;ANN=A|intergenic_region|MODIFIER|Amd1-Cdk19os|ENSMUSG00000075232-ENSMUSG00000038491|intergenic_region|ENSMUSG00000075232-ENSMUSG00000038491|||n.40324359T>A||||||	GT:GQ:DP:RD:AD:FREQ:DP4	0/0:.:29:29:0:0%:13,16,0,0	0/1:.:41:32:9:21.95%:27,5,8,1
10	44194630	.	T	A	.	PASS	DP=62;SOMATIC;SS=2;SSC=14;GPV=1;SPV=0.035485;ANN=A|intergenic_region|MODIFIER|Aim1-Speer5-ps1|ENSMUSG00000019866-ENSMUSG00000091358|intergenic_region|ENSMUSG00000019866-ENSMUSG00000091358|||n.44194630T>A||||||	GT:GQ:DP:RD:AD:FREQ:DP4	0/0:.:17:17:0:0%:13,4,0,0	0/1:.:45:33:9:21.43%:26,7,6,3
10	47685575	.	G	A	.	PASS	DP=74;SOMATIC;SS=2;SSC=16;GPV=1;SPV=0.024272;ANN=A|intergenic_region|MODIFIER|Gm25650-Gm23584|ENSMUSG00000065718-ENSMUSG00000088280|intergenic_region|ENSMUSG00000065718-ENSMUSG00000088280|||n.47685575G>A||||||	GT:GQ:DP:RD:AD:FREQ:DP4	0/0:.:33:33:0:0%:21,12,0,0	0/1:.:41:35:6:14.63%:29,6,5,1
10	59345070	.	T	G	.	PASS	DP=63;SOMATIC;SS=2;SSC=26;GPV=1;SPV=0.0021401;ANN=G|intron_variant|MODIFIER|P4ha1|ENSMUSG00000019916|transcript|ENSMUST00000009789.14|protein_coding|5/14|c.463+1276T>G||||||,G|intron_variant|MODIFIER|P4ha1|ENSMUSG00000019916|transcript|ENSMUST00000092512.10|protein_coding|5/13|c.463+1276T>G||||||,G|intron_variant|MODIFIER|P4ha1|ENSMUSG00000019916|transcript|ENSMUST00000105466.2|protein_coding|5/14|c.463+1276T>G||||||	GT:GQ:DP:RD:AD:FREQ:DP4	0/0:.:35:35:0:0%:19,16,0,0	0/1:.:28:21:7:25%:15,6,5,2
10	79322458	.	G	A	.	PASS	DP=50;SOMATIC;SS=2;SSC=19;GPV=1;SPV=0.011854;ANN=A|intergenic_region|MODIFIER|Vmn2r81-Vmn2r82|ENSMUSG00000055515-ENSMUSG00000091468|intergenic_region|ENSMUSG00000055515-ENSMUSG00000091468|||n.79322458G>A||||||	GT:GQ:DP:RD:AD:FREQ:DP4	0/0:.:22:22:0:0%:16,6,0,0	0/1:.:28:21:7:25%:14,7,4,3
10	82386348	.	T	C	.	PASS	DP=64;SOMATIC;SS=2;SSC=21;GPV=1;SPV=0.0077214;ANN=C|intron_variant|MODIFIER|Gm4924|ENSMUSG00000073427|transcript|ENSMUST00000211099.1|protein_coding|4/4|c.*66+2504T>C||||||,C|intron_variant|MODIFIER|Gm4924|ENSMUSG00000073427|transcript|ENSMUST00000210025.1|nonsense_mediated_decay|4/7|c.*66+2504T>C||||||,C|intron_variant|MODIFIER|Gm4924|ENSMUSG00000073427|transcript|ENSMUST00000211078.1|nonsense_mediated_decay|4/6|c.*66+2504T>C||||||WARNING_TRANSCRIPT_NO_START_CODON	GT:GQ:DP:RD:AD:FREQ:DP4	0/0:.:30:30:0:0%:15,15,0,0	0/1:.:34:26:7:21.21%:17,9,6,1
10	83401483	.	G	A	.	str10	DP=46;SOMATIC;SS=2;SSC=17;GPV=1;SPV=0.019211;ANN=A|3_prime_UTR_variant|MODIFIER|D10Wsu102e|ENSMUSG00000020255|transcript|ENSMUST00000020488.8|protein_coding|4/4|c.*35561G>A|||||35561|	GT:GQ:DP:RD:AD:FREQ:DP4	0/0:.:24:24:0:0%:13,11,0,0	0/1:.:22:17:5:22.73%:14,3,5,0
10	88187910	.	T	A	.	PASS	DP=75;SOMATIC;SS=2;SSC=14;GPV=1;SPV=0.037743;ANN=A|intergenic_region|MODIFIER|Nup37-Ccdc53|ENSMUSG00000035351-ENSMUSG00000020056|intergenic_region|ENSMUSG00000035351-ENSMUSG00000020056|||n.88187910T>A||||||	GT:GQ:DP:RD:AD:FREQ:DP4	0/0:.:24:24:0:0%:12,12,0,0	0/1:.:51:43:8:15.69%:22,21,7,1
10	88618630	.	A	T	.	str10	DP=45;SOMATIC;SS=2;SSC=22;GPV=1;SPV=0.0050648;ANN=T|intergenic_region|MODIFIER|Mybpc1-Spic|ENSMUSG00000020061-ENSMUSG00000004359|intergenic_region|ENSMUSG00000020061-ENSMUSG00000004359|||n.88618630A>T||||||	GT:GQ:DP:RD:AD:FREQ:DP4	0/0:.:28:28:0:0%:14,14,0,0	0/1:.:17:12:5:29.41%:5,7,0,5
10	119174207	.	C	G	.	str10	DP=55;SOMATIC;SS=2;SSC=22;GPV=1;SPV=0.0061091;ANN=G|intergenic_region|MODIFIER|1700064J06Rik-Cand1|ENSMUSG00000100681-ENSMUSG00000020114|intergenic_region|ENSMUSG00000100681-ENSMUSG00000020114|||n.119174207C>G||||||	GT:GQ:DP:RD:AD:FREQ:DP4	0/0:.:30:30:0:0%:17,13,0,0	0/1:.:25:19:6:24%:11,8,6,0
10	126286265	.	A	C	.	PASS	DP=59;SOMATIC;SS=2;SSC=47;GPV=1;SPV=1.9733e-05;ANN=C|intergenic_region|MODIFIER|Gm22183-Mir378d|ENSMUSG00000093161-ENSMUSG00000098756|intergenic_region|ENSMUSG00000093161-ENSMUSG00000098756|||n.126286265A>C||||||	GT:GQ:DP:RD:AD:FREQ:DP4	0/0:.:41:41:0:0%:21,20,0,0	0/1:.:18:10:8:44.44%:6,4,6,2
11	10266471	.	G	A	.	PASS	DP=72;SOMATIC;SS=2;SSC=16;GPV=1;SPV=0.024567;ANN=A|intergenic_region|MODIFIER|Gm11996-Gm11997|ENSMUSG00000082312-ENSMUSG00000084045|intergenic_region|ENSMUSG00000082312-ENSMUSG00000084045|||n.10266471G>A||||||	GT:GQ:DP:RD:AD:FREQ:DP4	0/0:.:32:32:0:0%:16,16,0,0	0/1:.:40:34:6:15%:18,16,3,3
11	11135681	.	C	A	.	PASS	DP=76;SOMATIC;SS=2;SSC=20;GPV=1;SPV=0.0093993;ANN=A|upstream_gene_variant|MODIFIER|Gm23065|ENSMUSG00000088861|transcript|ENSMUST00000158236.1|rRNA||n.-4833C>A|||||4833|,A|downstream_gene_variant|MODIFIER|Vwc2|ENSMUSG00000050830|transcript|ENSMUST00000154155.1|processed_transcript||n.*4498C>A|||||4498|,A|intron_variant|MODIFIER|Vwc2|ENSMUSG00000050830|transcript|ENSMUST00000056344.4|protein_coding|1/3|c.694-18482C>A||||||,A|intron_variant|MODIFIER|Vwc2|ENSMUSG00000050830|transcript|ENSMUST00000109681.7|protein_coding|2/3|c.694-18482C>A||||||,A|intron_variant|MODIFIER|Vwc2|ENSMUSG00000050830|transcript|ENSMUST00000129670.7|nonsense_mediated_decay|2/4|c.694-18482C>A||||||	GT:GQ:DP:RD:AD:FREQ:DP4	0/0:.:32:32:0:0%:22,10,0,0	0/1:.:44:36:8:18.18%:23,13,3,5
11	56414104	.	C	T	.	PASS	DP=75;SOMATIC;SS=2;SSC=30;GPV=1;SPV=0.0009872;ANN=T|intergenic_region|MODIFIER|Gm24253-Gm12241|ENSMUSG00000065635-ENSMUSG00000081749|intergenic_region|ENSMUSG00000065635-ENSMUSG00000081749|||n.56414104C>T||||||	GT:GQ:DP:RD:AD:FREQ:DP4	0/0:.:25:25:0:0%:15,10,0,0	0/1:.:50:35:15:30%:23,12,10,5
11	63740874	.	T	C	.	str10	DP=67;SOMATIC;SS=2;SSC=22;GPV=1;SPV=0.0059334;ANN=C|intergenic_region|MODIFIER|Gm12287-Gm12288|ENSMUSG00000082256-ENSMUSG00000083142|intergenic_region|ENSMUSG00000082256-ENSMUSG00000083142|||n.63740874T>C||||||	GT:GQ:DP:RD:AD:FREQ:DP4	0/0:.:25:25:0:0%:14,11,0,0	0/1:.:42:32:10:23.81%:22,10,10,0
11	63740878	.	C	T	.	str10	DP=70;SOMATIC;SS=2;SSC=24;GPV=1;SPV=0.0037092;ANN=T|intergenic_region|MODIFIER|Gm12287-Gm12288|ENSMUSG00000082256-ENSMUSG00000083142|intergenic_region|ENSMUSG00000082256-ENSMUSG00000083142|||n.63740878C>T||||||	GT:GQ:DP:RD:AD:FREQ:DP4	0/0:.:28:28:0:0%:16,12,0,0	0/1:.:42:32:10:23.81%:22,10,10,0
11	73522510	.	G	A	.	str10	DP=57;SOMATIC;SS=2;SSC=20;GPV=1;SPV=0.0081572;ANN=A|intergenic_region|MODIFIER|Olfr382-Olfr383-ps1|ENSMUSG00000095312-ENSMUSG00000081961|intergenic_region|ENSMUSG00000095312-ENSMUSG00000081961|||n.73522510G>A||||||	GT:GQ:DP:RD:AD:FREQ:DP4	0/0:.:30:30:0:0%:14,16,0,0	0/1:.:27:21:6:22.22%:14,7,6,0
11	73873494	.	C	A	.	str10	DP=64;SOMATIC;SS=2;SSC=18;GPV=1;SPV=0.015575;ANN=A|upstream_gene_variant|MODIFIER|Gm44638|ENSMUSG00000108735|transcript|ENSMUST00000206645.1|unprocessed_pseudogene||n.-3834G>T|||||3834|,A|intergenic_region|MODIFIER|Gm44638-Olfr394|ENSMUSG00000108735-ENSMUSG00000056921|intergenic_region|ENSMUSG00000108735-ENSMUSG00000056921|||n.73873494C>A||||||	GT:GQ:DP:RD:AD:FREQ:DP4	0/0:.:35:35:0:0%:17,18,0,0	0/1:.:29:24:5:17.24%:16,8,5,0
11	73947347	.	C	T	.	str10	DP=47;SOMATIC;SS=2;SSC=20;GPV=1;SPV=0.009884;ANN=T|intergenic_region|MODIFIER|Olfr23-Olfr22-ps1|ENSMUSG00000069816-ENSMUSG00000079875|intergenic_region|ENSMUSG00000069816-ENSMUSG00000079875|||n.73947347C>T||||||	GT:GQ:DP:RD:AD:FREQ:DP4	0/0:.:19:19:0:0%:13,6,0,0	0/1:.:28:20:8:28.57%:15,5,8,0
11	79748548	.	C	A	.	PASS	DP=74;SOMATIC;SS=2;SSC=15;GPV=1;SPV=0.025217;ANN=A|intergenic_region|MODIFIER|Mir365-2-9130204K15Rik|ENSMUSG00000065489-ENSMUSG00000086474|intergenic_region|ENSMUSG00000065489-ENSMUSG00000086474|||n.79748548C>A||||||	GT:GQ:DP:RD:AD:FREQ:DP4	0/0:.:29:29:0:0%:14,15,0,0	0/1:.:45:38:7:15.56%:34,4,5,2
11	80150434	.	T	A	.	PASS	DP=72;SOMATIC;SS=2;SSC=25;GPV=1;SPV=0.0030403;ANN=A|upstream_gene_variant|MODIFIER|Adap2|ENSMUSG00000020709|transcript|ENSMUST00000021050.13|protein_coding||c.-3782T>A|||||3671|,A|upstream_gene_variant|MODIFIER|Adap2|ENSMUSG00000020709|transcript|ENSMUST00000134118.1|nonsense_mediated_decay||c.-3782T>A|||||3682|,A|intergenic_region|MODIFIER|Tefm-Adap2|ENSMUSG00000046909-ENSMUSG00000020709|intergenic_region|ENSMUSG00000046909-ENSMUSG00000020709|||n.80150434T>A||||||	GT:GQ:DP:RD:AD:FREQ:DP4	0/0:.:43:43:0:0%:23,20,0,0	0/1:.:29:23:6:20.69%:15,8,2,4
11	97271602	.	G	A	.	str10	DP=65;SOMATIC;SS=2;SSC=20;GPV=1;SPV=0.0089139;ANN=A|upstream_gene_variant|MODIFIER|Npepps|ENSMUSG00000001441|transcript|ENSMUST00000152546.2|nonsense_mediated_decay||c.-3980C>T|||||3979|WARNING_TRANSCRIPT_NO_START_CODON,A|upstream_gene_variant|MODIFIER|Npepps|ENSMUSG00000001441|transcript|ENSMUST00000154372.8|nonsense_mediated_decay||c.-3971C>T|||||3971|WARNING_TRANSCRIPT_NO_START_CODON,A|intron_variant|MODIFIER|Npepps|ENSMUSG00000001441|transcript|ENSMUST00000001480.13|protein_coding|1/22|c.259-3923C>T||||||,A|intron_variant|MODIFIER|Npepps|ENSMUSG00000001441|transcript|ENSMUST00000163950.1|retained_intron|1/2|n.355-3923C>T||||||,A|intron_variant|MODIFIER|Npepps|ENSMUSG00000001441|transcript|ENSMUST00000168743.7|protein_coding|1/5|c.208-3923C>T||||||WARNING_TRANSCRIPT_INCOMPLETE,A|intron_variant|MODIFIER|Npepps|ENSMUSG00000001441|transcript|ENSMUST00000154917.7|nonsense_mediated_decay|1/5|c.259-3923C>T||||||,A|intron_variant|MODIFIER|Npepps|ENSMUSG00000001441|transcript|ENSMUST00000167806.7|protein_coding|1/17|c.259-3923C>T||||||,A|intron_variant|MODIFIER|Npepps|ENSMUSG00000001441|transcript|ENSMUST00000172108.7|protein_coding|1/21|c.259-3923C>T||||||,A|intron_variant|MODIFIER|Npepps|ENSMUSG00000001441|transcript|ENSMUST00000165216.7|protein_coding|1/21|c.232-3923C>T||||||WARNING_TRANSCRIPT_NO_START_CODON	GT:GQ:DP:RD:AD:FREQ:DP4	0/0:.:34:34:0:0%:11,23,0,0	0/1:.:31:25:6:19.35%:21,4,6,0
12	18155079	.	C	T	.	PASS	DP=63;SOMATIC;SS=2;SSC=22;GPV=1;SPV=0.0060471;ANN=T|intergenic_region|MODIFIER|B430203G13Rik-Bnip3l-ps|ENSMUSG00000067356-ENSMUSG00000073198|intergenic_region|ENSMUSG00000067356-ENSMUSG00000073198|||n.18155079C>T||||||	GT:GQ:DP:RD:AD:FREQ:DP4	0/0:.:39:39:0:0%:27,12,0,0	0/1:.:24:19:5:20.83%:10,9,4,1
12	18303643	.	T	C	.	str10	DP=50;SOMATIC;SS=2;SSC=21;GPV=1;SPV=0.0065856;ANN=C|intergenic_region|MODIFIER|Bnip3l-ps-5730507C01Rik|ENSMUSG00000073198-ENSMUSG00000073197|intergenic_region|ENSMUSG00000073198-ENSMUSG00000073197|||n.18303643T>C||||||	GT:GQ:DP:RD:AD:FREQ:DP4	0/0:.:24:24:0:0%:11,13,0,0	0/1:.:26:19:7:26.92%:13,6,0,7
12	20835079	.	C	T	.	str10	DP=42;SOMATIC;SS=2;SSC=15;GPV=1;SPV=0.030957;ANN=T|intergenic_region|MODIFIER|1700030C10Rik-3110053B16Rik|ENSMUSG00000099759-ENSMUSG00000085642|intergenic_region|ENSMUSG00000099759-ENSMUSG00000085642|||n.20835079C>T||||||	GT:GQ:DP:RD:AD:FREQ:DP4	0/0:.:20:20:0:0%:12,8,0,0	0/1:.:22:17:5:22.73%:14,3,5,0
12	22816753	.	G	A	.	str10	DP=70;SOMATIC;SS=2;SSC=20;GPV=1;SPV=0.009812;ANN=A|intergenic_region|MODIFIER|Gm17391-2410018L13Rik|ENSMUSG00000095261-ENSMUSG00000073164|intergenic_region|ENSMUSG00000095261-ENSMUSG00000073164|||n.22816753G>A||||||	GT:GQ:DP:RD:AD:FREQ:DP4	0/0:.:41:41:0:0%:22,19,0,0	0/1:.:29:24:5:17.24%:18,6,5,0
12	23601498	.	C	T	.	str10	DP=50;SOMATIC;SS=2;SSC=18;GPV=1;SPV=0.014488;ANN=T|intron_variant|MODIFIER|Gm20474|ENSMUSG00000095564|transcript|ENSMUST00000180089.1|unprocessed_pseudogene|1/5|n.417-27517G>A||||||	GT:GQ:DP:RD:AD:FREQ:DP4	0/0:.:24:24:0:0%:7,17,0,0	0/1:.:26:20:6:23.08%:11,9,0,6
12	51309808	.	T	A	.	PASS	DP=62;SOMATIC;SS=2;SSC=17;GPV=1;SPV=0.018017;ANN=A|intergenic_region|MODIFIER|Rps11-ps4-G2e3|ENSMUSG00000046620-ENSMUSG00000035293|intergenic_region|ENSMUSG00000046620-ENSMUSG00000035293|||n.51309808T>A||||||	GT:GQ:DP:RD:AD:FREQ:DP4	0/0:.:29:29:0:0%:14,15,0,0	0/1:.:33:27:6:18.18%:25,2,6,0
12	51309932	.	C	T	.	PASS	DP=59;SOMATIC;SS=2;SSC=19;GPV=1;SPV=0.012523;ANN=T|intergenic_region|MODIFIER|Rps11-ps4-G2e3|ENSMUSG00000046620-ENSMUSG00000035293|intergenic_region|ENSMUSG00000046620-ENSMUSG00000035293|||n.51309932C>T||||||	GT:GQ:DP:RD:AD:FREQ:DP4	0/0:.:26:26:0:0%:13,13,0,0	0/1:.:33:26:7:21.21%:18,8,4,3
12	51576608	.	C	T	.	str10	DP=46;SOMATIC;SS=2;SSC=22;GPV=1;SPV=0.0062506;ANN=T|intergenic_region|MODIFIER|Scfd1-Coch|ENSMUSG00000020952-ENSMUSG00000020953|intergenic_region|ENSMUSG00000020952-ENSMUSG00000020953|||n.51576608C>T||||||	GT:GQ:DP:RD:AD:FREQ:DP4	0/0:.:28:28:0:0%:11,17,0,0	0/1:.:18:13:5:27.78%:8,5,5,0
12	51576611	.	A	C	.	str10	DP=45;SOMATIC;SS=2;SSC=21;GPV=1;SPV=0.0070128;ANN=C|intergenic_region|MODIFIER|Scfd1-Coch|ENSMUSG00000020952-ENSMUSG00000020953|intergenic_region|ENSMUSG00000020952-ENSMUSG00000020953|||n.51576611A>C||||||	GT:GQ:DP:RD:AD:FREQ:DP4	0/0:.:27:27:0:0%:11,16,0,0	0/1:.:18:13:5:27.78%:7,6,5,0
12	51576619	.	A	T	.	str10	DP=46;SOMATIC;SS=2;SSC=20;GPV=1;SPV=0.0084829;ANN=T|intergenic_region|MODIFIER|Scfd1-Coch|ENSMUSG00000020952-ENSMUSG00000020953|intergenic_region|ENSMUSG00000020952-ENSMUSG00000020953|||n.51576619A>T||||||	GT:GQ:DP:RD:AD:FREQ:DP4	0/0:.:27:27:0:0%:10,17,0,0	0/1:.:19:14:5:26.32%:8,6,5,0
12	77321308	.	T	A	.	str10	DP=77;SOMATIC;SS=2;SSC=20;GPV=1;SPV=0.0082153;ANN=A|intron_variant|MODIFIER|Fut8|ENSMUSG00000021065|transcript|ENSMUST00000062804.7|protein_coding|2/11|c.-324-2537T>A||||||,A|intron_variant|MODIFIER|Fut8|ENSMUSG00000021065|transcript|ENSMUST00000171770.8|protein_coding|2/11|c.-324-2537T>A||||||,A|intron_variant|MODIFIER|Fut8|ENSMUSG00000021065|transcript|ENSMUST00000177595.7|protein_coding|3/12|c.-324-2537T>A||||||	GT:GQ:DP:RD:AD:FREQ:DP4	0/0:.:41:41:0:0%:20,21,0,0	0/1:.:36:30:6:16.67%:16,14,6,0
12	77321398	.	A	G	.	PASS	DP=72;SOMATIC;SS=2;SSC=19;GPV=1;SPV=0.012467;ANN=G|intron_variant|MODIFIER|Fut8|ENSMUSG00000021065|transcript|ENSMUST00000062804.7|protein_coding|2/11|c.-324-2447A>G||||||,G|intron_variant|MODIFIER|Fut8|ENSMUSG00000021065|transcript|ENSMUST00000171770.8|protein_coding|2/11|c.-324-2447A>G||||||,G|intron_variant|MODIFIER|Fut8|ENSMUSG00000021065|transcript|ENSMUST00000177595.7|protein_coding|3/12|c.-324-2447A>G||||||	GT:GQ:DP:RD:AD:FREQ:DP4	0/0:.:36:36:0:0%:17,19,0,0	0/1:.:36:30:6:16.67%:17,13,2,4
12	84008284	.	T	A	.	PASS	DP=102;SOMATIC;SS=2;SSC=17;GPV=1;SPV=0.017049;ANN=A|upstream_gene_variant|MODIFIER|Acot1|ENSMUSG00000072949|transcript|ENSMUST00000168120.1|protein_coding||c.-1226T>A|||||1218|,A|intergenic_region|MODIFIER|Acot2-Acot1|ENSMUSG00000021226-ENSMUSG00000072949|intergenic_region|ENSMUSG00000021226-ENSMUSG00000072949|||n.84008284T>A||||||	GT:GQ:DP:RD:AD:FREQ:DP4	0/0:.:49:49:0:0%:28,21,0,0	0/1:.:53:47:6:11.32%:34,13,4,2
12	84008290	.	G	C	.	PASS	DP=96;SOMATIC;SS=2;SSC=16;GPV=1;SPV=0.021961;ANN=C|upstream_gene_variant|MODIFIER|Acot1|ENSMUSG00000072949|transcript|ENSMUST00000168120.1|protein_coding||c.-1220G>C|||||1212|,C|intergenic_region|MODIFIER|Acot2-Acot1|ENSMUSG00000021226-ENSMUSG00000072949|intergenic_region|ENSMUSG00000021226-ENSMUSG00000072949|||n.84008290G>C||||||	GT:GQ:DP:RD:AD:FREQ:DP4	0/0:.:44:44:0:0%:24,20,0,0	0/1:.:52:46:6:11.54%:30,16,4,2
12	84008294	.	C	T	.	PASS	DP=94;SOMATIC;SS=2;SSC=18;GPV=1;SPV=0.015072;ANN=T|upstream_gene_variant|MODIFIER|Acot1|ENSMUSG00000072949|transcript|ENSMUST00000168120.1|protein_coding||c.-1216C>T|||||1208|,T|intergenic_region|MODIFIER|Acot2-Acot1|ENSMUSG00000021226-ENSMUSG00000072949|intergenic_region|ENSMUSG00000021226-ENSMUSG00000072949|||n.84008294C>T||||||	GT:GQ:DP:RD:AD:FREQ:DP4	0/0:.:46:46:0:0%:27,19,0,0	0/1:.:48:42:6:12.5%:29,13,4,2
12	87539279	.	G	A	.	PASS	DP=69;SOMATIC;SS=2;SSC=29;GPV=1;SPV=0.001258;ANN=A|intergenic_region|MODIFIER|Gm8300-Oog1|ENSMUSG00000079034-ENSMUSG00000096576|intergenic_region|ENSMUSG00000079034-ENSMUSG00000096576|||n.87539279G>A||||||	GT:GQ:DP:RD:AD:FREQ:DP4	0/0:.:37:37:0:0%:19,18,0,0	0/1:.:32:24:8:25%:17,7,4,4
12	88011772	.	G	A	.	PASS	DP=49;SOMATIC;SS=2;SSC=16;GPV=1;SPV=0.023323;ANN=A|upstream_gene_variant|MODIFIER|Gm2075|ENSMUSG00000096049|transcript|ENSMUST00000180285.1|protein_coding||c.-76G>A|||||76|,A|intergenic_region|MODIFIER|Gm2046-Gm2075|ENSMUSG00000079030-ENSMUSG00000096049|intergenic_region|ENSMUSG00000079030-ENSMUSG00000096049|||n.88011772G>A||||||	GT:GQ:DP:RD:AD:FREQ:DP4	0/0:.:17:17:0:0%:10,7,0,0	0/1:.:32:24:8:25%:19,5,6,2
12	88036122	.	G	C	.	PASS	DP=73;SOMATIC;SS=2;SSC=15;GPV=1;SPV=0.027851;ANN=C|intergenic_region|MODIFIER|Gm2056-Gm16368|ENSMUSG00000095717-ENSMUSG00000095265|intergenic_region|ENSMUSG00000095717-ENSMUSG00000095265|||n.88036122G>C||||||	GT:GQ:DP:RD:AD:FREQ:DP4	0/0:.:28:28:0:0%:17,11,0,0	0/1:.:45:38:7:15.56%:24,14,6,1
12	96438492	.	T	G	.	PASS	DP=56;SOMATIC;SS=2;SSC=18;GPV=1;SPV=0.014587;ANN=G|intergenic_region|MODIFIER|Gm26480-Gm6863|ENSMUSG00000084568-ENSMUSG00000043483|intergenic_region|ENSMUSG00000084568-ENSMUSG00000043483|||n.96438492T>G||||||	GT:GQ:DP:RD:AD:FREQ:DP4	0/0:.:26:26:0:0%:11,15,0,0	0/1:.:30:22:6:21.43%:12,10,5,1
12	101150991	.	G	A	.	PASS	DP=56;SOMATIC;SS=2;SSC=29;GPV=1;SPV=0.0010571;ANN=A|downstream_gene_variant|MODIFIER|Kif4-ps|ENSMUSG00000092054|transcript|ENSMUST00000184686.1|transcribed_processed_pseudogene||n.*1713G>A|||||1713|,A|downstream_gene_variant|MODIFIER|Kif4-ps|ENSMUSG00000092054|transcript|ENSMUST00000185083.1|processed_transcript||n.*1233G>A|||||1233|,A|intergenic_region|MODIFIER|Kif4-ps-Gm18848|ENSMUSG00000092054-ENSMUSG00000098167|intergenic_region|ENSMUSG00000092054-ENSMUSG00000098167|||n.101150991G>A||||||	GT:GQ:DP:RD:AD:FREQ:DP4	0/0:.:33:33:0:0%:17,16,0,0	0/1:.:23:16:7:30.43%:11,5,4,3
12	101352252	.	G	A	.	PASS	DP=42;SOMATIC;SS=2;SSC=20;GPV=1;SPV=0.0091635;ANN=A|intergenic_region|MODIFIER|Gm22749-Catsperb|ENSMUSG00000064424-ENSMUSG00000047014|intergenic_region|ENSMUSG00000064424-ENSMUSG00000047014|||n.101352252G>A||||||	GT:GQ:DP:RD:AD:FREQ:DP4	0/0:.:17:17:0:0%:9,8,0,0	0/1:.:25:17:8:32%:13,4,5,3
12	101352261	.	C	T	.	PASS	DP=47;SOMATIC;SS=2;SSC=23;GPV=1;SPV=0.0049682;ANN=T|intergenic_region|MODIFIER|Gm22749-Catsperb|ENSMUSG00000064424-ENSMUSG00000047014|intergenic_region|ENSMUSG00000064424-ENSMUSG00000047014|||n.101352261C>T||||||	GT:GQ:DP:RD:AD:FREQ:DP4	0/0:.:21:21:0:0%:11,10,0,0	0/1:.:26:18:8:30.77%:13,5,5,3
12	101352300	.	C	T	.	PASS	DP=47;SOMATIC;SS=2;SSC=21;GPV=1;SPV=0.0069488;ANN=T|intergenic_region|MODIFIER|Gm22749-Catsperb|ENSMUSG00000064424-ENSMUSG00000047014|intergenic_region|ENSMUSG00000064424-ENSMUSG00000047014|||n.101352300C>T||||||	GT:GQ:DP:RD:AD:FREQ:DP4	0/0:.:25:25:0:0%:15,10,0,0	0/1:.:22:16:6:27.27%:12,4,2,4
12	116250318	.	G	A	.	PASS	DP=90;SOMATIC;SS=2;SSC=25;GPV=1;SPV=0.0030188;ANN=A|intron_variant|MODIFIER|Wdr60|ENSMUSG00000042050|transcript|ENSMUST00000039349.6|protein_coding|4/21|c.583-2015C>T||||||	GT:GQ:DP:RD:AD:FREQ:DP4	0/0:.:25:25:0:0%:16,9,0,0	0/1:.:65:49:16:24.62%:25,24,13,3
12	117074003	.	G	T	.	PASS	DP=74;SOMATIC;SS=2;SSC=23;GPV=1;SPV=0.0046387;ANN=T|intron_variant|MODIFIER|Ptprn2|ENSMUSG00000056553|transcript|ENSMUST00000070733.8|protein_coding|12/22|c.1746+51135G>T||||||,T|intron_variant|MODIFIER|Ptprn2|ENSMUSG00000056553|transcript|ENSMUST00000189009.6|processed_transcript|13/13|n.1920+26879G>T||||||,T|intron_variant|MODIFIER|Ptprn2|ENSMUSG00000056553|transcript|ENSMUST00000190247.6|nonsense_mediated_decay|12/22|c.1746+51135G>T||||||	GT:GQ:DP:RD:AD:FREQ:DP4	0/0:.:38:38:0:0%:21,17,0,0	0/1:.:36:29:7:19.44%:19,10,4,3
12	119556728	.	C	G	.	PASS	DP=116;SOMATIC;SS=2;SSC=18;GPV=1;SPV=0.01486;ANN=G|intergenic_region|MODIFIER|Macc1-Gm25675|ENSMUSG00000041886-ENSMUSG00000092720|intergenic_region|ENSMUSG00000041886-ENSMUSG00000092720|||n.119556728C>G||||||	GT:GQ:DP:RD:AD:FREQ:DP4	0/0:.:46:46:0:0%:13,33,0,0	0/1:.:70:62:8:11.43%:18,44,2,6
13	3408049	.	A	G	.	PASS	DP=99;SOMATIC;SS=2;SSC=25;GPV=1;SPV=0.0027188;ANN=G|intergenic_region|MODIFIER|Gm16505-2810429I04Rik|ENSMUSG00000096107-ENSMUSG00000097709|intergenic_region|ENSMUSG00000096107-ENSMUSG00000097709|||n.3408049A>G||||||	GT:GQ:DP:RD:AD:FREQ:DP4	0/0:.:39:39:0:0%:21,18,0,0	0/1:.:60:49:11:18.33%:39,10,8,3
13	7850757	.	A	C	.	PASS	DP=58;SOMATIC;SS=2;SSC=22;GPV=1;SPV=0.0056882;ANN=C|intergenic_region|MODIFIER|Gm22689-Gm9742|ENSMUSG00000076407-ENSMUSG00000091053|intergenic_region|ENSMUSG00000076407-ENSMUSG00000091053|||n.7850757A>C||||||	GT:GQ:DP:RD:AD:FREQ:DP4	0/0:.:32:32:0:0%:17,15,0,0	0/1:.:26:20:6:23.08%:17,3,5,1
13	7850776	.	A	T	.	PASS	DP=57;SOMATIC;SS=2;SSC=23;GPV=1;SPV=0.0048804;ANN=T|intergenic_region|MODIFIER|Gm22689-Gm9742|ENSMUSG00000076407-ENSMUSG00000091053|intergenic_region|ENSMUSG00000076407-ENSMUSG00000091053|||n.7850776A>T||||||	GT:GQ:DP:RD:AD:FREQ:DP4	0/0:.:32:32:0:0%:19,13,0,0	0/1:.:25:19:6:24%:13,6,5,1
13	16249205	.	G	A	.	PASS	DP=56;SOMATIC;SS=2;SSC=19;GPV=1;SPV=0.011127;ANN=A|intergenic_region|MODIFIER|Gm22628-Sugct|ENSMUSG00000095584-ENSMUSG00000055137|intergenic_region|ENSMUSG00000095584-ENSMUSG00000055137|||n.16249205G>A||||||	GT:GQ:DP:RD:AD:FREQ:DP4	0/0:.:32:32:0:0%:21,11,0,0	0/1:.:24:19:5:20.83%:15,4,3,2
13	26614135	.	C	A	.	PASS	DP=62;SOMATIC;SS=2;SSC=23;GPV=1;SPV=0.0043967;ANN=A|intergenic_region|MODIFIER|Gm11353-Hdgfl1|ENSMUSG00000060198-ENSMUSG00000045835|intergenic_region|ENSMUSG00000060198-ENSMUSG00000045835|||n.26614135C>A||||||	GT:GQ:DP:RD:AD:FREQ:DP4	0/0:.:24:24:0:0%:16,8,0,0	0/1:.:38:28:10:26.32%:18,10,8,2
13	31240172	.	C	A	.	PASS	DP=55;SOMATIC;SS=2;SSC=27;GPV=1;SPV=0.001902;ANN=A|intergenic_region|MODIFIER|4930401O12Rik-Gm11376|ENSMUSG00000087460-ENSMUSG00000087140|intergenic_region|ENSMUSG00000087460-ENSMUSG00000087140|||n.31240172C>A||||||	GT:GQ:DP:RD:AD:FREQ:DP4	0/0:.:20:20:0:0%:10,10,0,0	0/1:.:35:23:12:34.29%:13,10,7,5
13	33754725	.	A	T	.	PASS	DP=45;SOMATIC;SS=2;SSC=19;GPV=1;SPV=0.011302;ANN=T|intergenic_region|MODIFIER|Gm11395-Vmn2r-ps94|ENSMUSG00000097054-ENSMUSG00000080317|intergenic_region|ENSMUSG00000097054-ENSMUSG00000080317|||n.33754725A>T||||||	GT:GQ:DP:RD:AD:FREQ:DP4	0/0:.:16:16:0:0%:8,8,0,0	0/1:.:29:20:9:31.03%:15,5,6,3
13	33754737	.	C	T	.	PASS	DP=51;SOMATIC;SS=2;SSC=20;GPV=1;SPV=0.0092196;ANN=T|intergenic_region|MODIFIER|Gm11395-Vmn2r-ps94|ENSMUSG00000097054-ENSMUSG00000080317|intergenic_region|ENSMUSG00000097054-ENSMUSG00000080317|||n.33754737C>T||||||	GT:GQ:DP:RD:AD:FREQ:DP4	0/0:.:19:19:0:0%:12,7,0,0	0/1:.:32:23:9:28.12%:17,6,6,3
13	33754744	.	T	C	.	PASS	DP=47;SOMATIC;SS=2;SSC=17;GPV=1;SPV=0.018613;ANN=C|intergenic_region|MODIFIER|Gm11395-Vmn2r-ps94|ENSMUSG00000097054-ENSMUSG00000080317|intergenic_region|ENSMUSG00000097054-ENSMUSG00000080317|||n.33754744T>C||||||	GT:GQ:DP:RD:AD:FREQ:DP4	0/0:.:17:17:0:0%:11,6,0,0	0/1:.:30:22:8:26.67%:18,4,6,2
13	33754769	.	G	A	.	PASS	DP=46;SOMATIC;SS=2;SSC=17;GPV=1;SPV=0.018299;ANN=A|intergenic_region|MODIFIER|Gm11395-Vmn2r-ps94|ENSMUSG00000097054-ENSMUSG00000080317|intergenic_region|ENSMUSG00000097054-ENSMUSG00000080317|||n.33754769G>A||||||	GT:GQ:DP:RD:AD:FREQ:DP4	0/0:.:15:15:0:0%:7,8,0,0	0/1:.:31:22:9:29.03%:18,4,6,3
13	39751388	.	G	T	.	str10	DP=35;SOMATIC;SS=2;SSC=20;GPV=1;SPV=0.0092505;ANN=T|intergenic_region|MODIFIER|Gm38206-Gm23972|ENSMUSG00000103605-ENSMUSG00000065256|intergenic_region|ENSMUSG00000103605-ENSMUSG00000065256|||n.39751388G>T||||||	GT:GQ:DP:RD:AD:FREQ:DP4	0/0:.:20:20:0:0%:15,5,0,0	0/1:.:15:10:5:33.33%:8,2,5,0
13	50520812	.	G	A	.	str10	DP=61;SOMATIC;SS=2;SSC=16;GPV=1;SPV=0.020202;ANN=A|intergenic_region|MODIFIER|Gm8739-Mir683-1|ENSMUSG00000101136-ENSMUSG00000095697|intergenic_region|ENSMUSG00000101136-ENSMUSG00000095697|||n.50520812G>A||||||	GT:GQ:DP:RD:AD:FREQ:DP4	0/0:.:20:20:0:0%:7,13,0,0	0/1:.:41:32:9:21.95%:23,9,9,0
13	61114233	.	C	T	.	PASS	DP=68;SOMATIC;SS=2;SSC=23;GPV=1;SPV=0.0040937;ANN=T|intergenic_region|MODIFIER|Ctsq-Ctsr|ENSMUSG00000021439-ENSMUSG00000055679|intergenic_region|ENSMUSG00000021439-ENSMUSG00000055679|||n.61114233C>T||||||	GT:GQ:DP:RD:AD:FREQ:DP4	0/0:.:32:32:0:0%:17,15,0,0	0/1:.:36:28:8:22.22%:23,5,7,1
13	68099170	.	C	T	.	str10	DP=51;SOMATIC;SS=2;SSC=21;GPV=1;SPV=0.0074736;ANN=T|intergenic_region|MODIFIER|BC048507-Mtrr|ENSMUSG00000064063-ENSMUSG00000034617|intergenic_region|ENSMUSG00000064063-ENSMUSG00000034617|||n.68099170C>T||||||	GT:GQ:DP:RD:AD:FREQ:DP4	0/0:.:27:27:0:0%:15,12,0,0	0/1:.:24:18:6:25%:11,7,0,6
13	75205987	.	G	T	.	str10	DP=60;SOMATIC;SS=2;SSC=14;GPV=1;SPV=0.032422;ANN=T|intergenic_region|MODIFIER|Pcsk1-Gm4149|ENSMUSG00000021587-ENSMUSG00000074800|intergenic_region|ENSMUSG00000021587-ENSMUSG00000074800|||n.75205987G>T||||||	GT:GQ:DP:RD:AD:FREQ:DP4	0/0:.:25:25:0:0%:15,10,0,0	0/1:.:35:29:6:17.14%:21,8,6,0
13	76375543	.	C	T	.	PASS	DP=81;SOMATIC;SS=2;SSC=23;GPV=1;SPV=0.0049821;ANN=T|intergenic_region|MODIFIER|Gm24025-Mctp1|ENSMUSG00000092732-ENSMUSG00000021596|intergenic_region|ENSMUSG00000092732-ENSMUSG00000021596|||n.76375543C>T||||||	GT:GQ:DP:RD:AD:FREQ:DP4	0/0:.:29:29:0:0%:16,13,0,0	0/1:.:52:41:11:21.15%:37,4,9,2
13	76543080	.	A	G	.	PASS	DP=58;SOMATIC;SS=2;SSC=23;GPV=1;SPV=0.004441;ANN=G|intron_variant|MODIFIER|Mctp1|ENSMUSG00000021596|transcript|ENSMUST00000125209.7|protein_coding|1/20|c.718-98632A>G||||||	GT:GQ:DP:RD:AD:FREQ:DP4	0/0:.:37:37:0:0%:21,16,0,0	0/1:.:21:16:5:23.81%:12,4,3,2
13	80598106	.	C	T	.	PASS	DP=69;SOMATIC;SS=2;SSC=30;GPV=1;SPV=0.00084208;ANN=T|intergenic_region|MODIFIER|Gm24635-Arrdc3|ENSMUSG00000084661-ENSMUSG00000074794|intergenic_region|ENSMUSG00000084661-ENSMUSG00000074794|||n.80598106C>T||||||	GT:GQ:DP:RD:AD:FREQ:DP4	0/0:.:46:46:0:0%:20,26,0,0	0/1:.:23:17:6:26.09%:15,2,4,2
13	80598145	.	C	T	.	PASS	DP=68;SOMATIC;SS=2;SSC=29;GPV=1;SPV=0.0012297;ANN=T|intergenic_region|MODIFIER|Gm24635-Arrdc3|ENSMUSG00000084661-ENSMUSG00000074794|intergenic_region|ENSMUSG00000084661-ENSMUSG00000074794|||n.80598145C>T||||||	GT:GQ:DP:RD:AD:FREQ:DP4	0/0:.:44:44:0:0%:18,26,0,0	0/1:.:24:18:6:25%:17,1,4,2
13	82112701	.	T	A	.	PASS	DP=54;SOMATIC;SS=2;SSC=15;GPV=1;SPV=0.029083;ANN=A|intergenic_region|MODIFIER|Gm24295-Mir3961|ENSMUSG00000088923-ENSMUSG00000106655|intergenic_region|ENSMUSG00000088923-ENSMUSG00000106655|||n.82112701T>A||||||	GT:GQ:DP:RD:AD:FREQ:DP4	0/0:.:18:18:0:0%:14,4,0,0	0/1:.:36:28:8:22.22%:23,5,7,1
13	83852389	.	T	C	.	PASS	DP=73;SOMATIC;SS=2;SSC=16;GPV=1;SPV=0.023519;ANN=C|intron_variant|MODIFIER|C130071C03Rik|ENSMUSG00000050334|transcript|ENSMUST00000187663.1|lincRNA|1/2|n.93-20267T>C||||||,C|intron_variant|MODIFIER|C130071C03Rik|ENSMUSG00000050334|transcript|ENSMUST00000185281.6|lincRNA|3/3|n.452-20267T>C||||||	GT:GQ:DP:RD:AD:FREQ:DP4	0/0:.:29:29:0:0%:17,12,0,0	0/1:.:44:37:7:15.91%:30,7,4,3
13	85925974	.	G	A	.	PASS	DP=60;SOMATIC;SS=2;SSC=14;GPV=1;SPV=0.032422;ANN=A|intergenic_region|MODIFIER|Gm37641-Cox7c|ENSMUSG00000103196-ENSMUSG00000017778|intergenic_region|ENSMUSG00000103196-ENSMUSG00000017778|||n.85925974G>A||||||	GT:GQ:DP:RD:AD:FREQ:DP4	0/0:.:25:25:0:0%:16,9,0,0	0/1:.:35:29:6:17.14%:25,4,2,4
13	98721726	.	A	G	.	str10	DP=40;SOMATIC;SS=2;SSC=17;GPV=1;SPV=0.019439;ANN=G|downstream_gene_variant|MODIFIER|Fcho2|ENSMUSG00000041685|transcript|ENSMUST00000040340.14|protein_coding||c.*4028T>C|||||1681|,G|downstream_gene_variant|MODIFIER|Fcho2|ENSMUSG00000041685|transcript|ENSMUST00000099277.10|protein_coding||c.*4336T>C|||||1681|WARNING_TRANSCRIPT_NO_STOP_CODON,G|intergenic_region|MODIFIER|Tmem171-Fcho2|ENSMUSG00000052485-ENSMUSG00000041685|intergenic_region|ENSMUSG00000052485-ENSMUSG00000041685|||n.98721726A>G||||||	GT:GQ:DP:RD:AD:FREQ:DP4	0/0:.:18:18:0:0%:10,8,0,0	0/1:.:22:16:6:27.27%:14,2,0,6
13	103715944	.	A	G	.	str10	DP=43;SOMATIC;SS=2;SSC=24;GPV=1;SPV=0.0036085;ANN=G|intergenic_region|MODIFIER|Gm24870-Srek1|ENSMUSG00000096642-ENSMUSG00000032621|intergenic_region|ENSMUSG00000096642-ENSMUSG00000032621|||n.103715944A>G||||||	GT:GQ:DP:RD:AD:FREQ:DP4	0/0:.:22:22:0:0%:12,10,0,0	0/1:.:21:14:7:33.33%:7,7,7,0
13	103715973	.	G	A	.	str10	DP=46;SOMATIC;SS=2;SSC=26;GPV=1;SPV=0.0023054;ANN=A|intergenic_region|MODIFIER|Gm24870-Srek1|ENSMUSG00000096642-ENSMUSG00000032621|intergenic_region|ENSMUSG00000096642-ENSMUSG00000032621|||n.103715973G>A||||||	GT:GQ:DP:RD:AD:FREQ:DP4	0/0:.:20:20:0:0%:11,9,0,0	0/1:.:26:16:9:36%:7,9,9,0
13	111731426	.	A	T	.	PASS	DP=59;SOMATIC;SS=2;SSC=22;GPV=1;SPV=0.0062613;ANN=T|intron_variant|MODIFIER|Gm15287|ENSMUSG00000086480|transcript|ENSMUST00000132564.1|antisense|1/1|n.140-3087A>T||||||	GT:GQ:DP:RD:AD:FREQ:DP4	0/0:.:26:26:0:0%:14,12,0,0	0/1:.:33:25:8:24.24%:13,12,4,4
13	114813697	.	G	A	.	PASS	DP=67;SOMATIC;SS=2;SSC=15;GPV=1;SPV=0.031022;ANN=A|upstream_gene_variant|MODIFIER|Mocs2|ENSMUSG00000015536|transcript|ENSMUST00000015680.10|protein_coding||c.-7152G>A|||||4580|,A|upstream_gene_variant|MODIFIER|Mocs2|ENSMUSG00000015536|transcript|ENSMUST00000166104.8|protein_coding||c.-4609G>A|||||4539|,A|upstream_gene_variant|MODIFIER|Mocs2|ENSMUSG00000015536|transcript|ENSMUST00000166176.8|protein_coding||c.-7152G>A|||||4562|,A|upstream_gene_variant|MODIFIER|Mocs2|ENSMUSG00000015536|transcript|ENSMUST00000165022.8|protein_coding||c.-4609G>A|||||4589|,A|upstream_gene_variant|MODIFIER|Mocs2|ENSMUSG00000015536|transcript|ENSMUST00000165669.8|retained_intron||n.-4547G>A|||||4547|,A|upstream_gene_variant|MODIFIER|Mocs2|ENSMUSG00000015536|transcript|ENSMUST00000170985.7|retained_intron||n.-4573G>A|||||4573|,A|upstream_gene_variant|MODIFIER|Mocs2|ENSMUSG00000015536|transcript|ENSMUST00000050131.13|retained_intron||n.-4580G>A|||||4580|,A|upstream_gene_variant|MODIFIER|Mocs2|ENSMUSG00000015536|transcript|ENSMUST00000184046.7|nonsense_mediated_decay||c.-7152G>A|||||4573|,A|upstream_gene_variant|MODIFIER|Mocs2|ENSMUSG00000015536|transcript|ENSMUST00000184214.7|protein_coding||c.-4609G>A|||||4586|,A|upstream_gene_variant|MODIFIER|Mocs2|ENSMUSG00000015536|transcript|ENSMUST00000164737.7|protein_coding||c.-7152G>A|||||4590|,A|upstream_gene_variant|MODIFIER|Mocs2|ENSMUSG00000015536|transcript|ENSMUST00000184335.7|protein_coding||c.-4609G>A|||||4566|,A|upstream_gene_variant|MODIFIER|Mocs2|ENSMUSG00000015536|transcript|ENSMUST00000184245.7|protein_coding||c.-4609G>A|||||4574|,A|upstream_gene_variant|MODIFIER|Mocs2|ENSMUSG00000015536|transcript|ENSMUST00000184781.7|protein_coding||c.-4609G>A|||||4597|,A|upstream_gene_variant|MODIFIER|Mocs2|ENSMUSG00000015536|transcript|ENSMUST00000183407.1|protein_coding||c.-4609G>A|||||4603|,A|upstream_gene_variant|MODIFIER|Mocs2|ENSMUSG00000015536|transcript|ENSMUST00000184672.7|protein_coding||c.-7152G>A|||||4609|,A|upstream_gene_variant|MODIFIER|Mocs2|ENSMUSG00000015536|transcript|ENSMUST00000184282.1|retained_intron||n.-4561G>A|||||4561|,A|intergenic_region|MODIFIER|4930544M13Rik-Mocs2|ENSMUSG00000051758-ENSMUSG00000015536|intergenic_region|ENSMUSG00000051758-ENSMUSG00000015536|||n.114813697G>A||||||	GT:GQ:DP:RD:AD:FREQ:DP4	0/0:.:25:25:0:0%:11,14,0,0	0/1:.:42:35:7:16.67%:19,16,3,4
13	114813709	.	T	C	.	PASS	DP=69;SOMATIC;SS=2;SSC=14;GPV=1;SPV=0.032019;ANN=C|upstream_gene_variant|MODIFIER|Mocs2|ENSMUSG00000015536|transcript|ENSMUST00000015680.10|protein_coding||c.-7140T>C|||||4568|,C|upstream_gene_variant|MODIFIER|Mocs2|ENSMUSG00000015536|transcript|ENSMUST00000166104.8|protein_coding||c.-4597T>C|||||4527|,C|upstream_gene_variant|MODIFIER|Mocs2|ENSMUSG00000015536|transcript|ENSMUST00000166176.8|protein_coding||c.-7140T>C|||||4550|,C|upstream_gene_variant|MODIFIER|Mocs2|ENSMUSG00000015536|transcript|ENSMUST00000165022.8|protein_coding||c.-4597T>C|||||4577|,C|upstream_gene_variant|MODIFIER|Mocs2|ENSMUSG00000015536|transcript|ENSMUST00000165669.8|retained_intron||n.-4535T>C|||||4535|,C|upstream_gene_variant|MODIFIER|Mocs2|ENSMUSG00000015536|transcript|ENSMUST00000170985.7|retained_intron||n.-4561T>C|||||4561|,C|upstream_gene_variant|MODIFIER|Mocs2|ENSMUSG00000015536|transcript|ENSMUST00000050131.13|retained_intron||n.-4568T>C|||||4568|,C|upstream_gene_variant|MODIFIER|Mocs2|ENSMUSG00000015536|transcript|ENSMUST00000184046.7|nonsense_mediated_decay||c.-7140T>C|||||4561|,C|upstream_gene_variant|MODIFIER|Mocs2|ENSMUSG00000015536|transcript|ENSMUST00000184214.7|protein_coding||c.-4597T>C|||||4574|,C|upstream_gene_variant|MODIFIER|Mocs2|ENSMUSG00000015536|transcript|ENSMUST00000164737.7|protein_coding||c.-7140T>C|||||4578|,C|upstream_gene_variant|MODIFIER|Mocs2|ENSMUSG00000015536|transcript|ENSMUST00000184335.7|protein_coding||c.-4597T>C|||||4554|,C|upstream_gene_variant|MODIFIER|Mocs2|ENSMUSG00000015536|transcript|ENSMUST00000184245.7|protein_coding||c.-4597T>C|||||4562|,C|upstream_gene_variant|MODIFIER|Mocs2|ENSMUSG00000015536|transcript|ENSMUST00000184781.7|protein_coding||c.-4597T>C|||||4585|,C|upstream_gene_variant|MODIFIER|Mocs2|ENSMUSG00000015536|transcript|ENSMUST00000183407.1|protein_coding||c.-4597T>C|||||4591|,C|upstream_gene_variant|MODIFIER|Mocs2|ENSMUSG00000015536|transcript|ENSMUST00000184672.7|protein_coding||c.-7140T>C|||||4597|,C|upstream_gene_variant|MODIFIER|Mocs2|ENSMUSG00000015536|transcript|ENSMUST00000184282.1|retained_intron||n.-4549T>C|||||4549|,C|intergenic_region|MODIFIER|4930544M13Rik-Mocs2|ENSMUSG00000051758-ENSMUSG00000015536|intergenic_region|ENSMUSG00000051758-ENSMUSG00000015536|||n.114813709T>C||||||	GT:GQ:DP:RD:AD:FREQ:DP4	0/0:.:29:29:0:0%:13,16,0,0	0/1:.:40:34:6:15%:19,15,3,3
14	4208462	.	G	A	.	PASS	DP=58;SOMATIC;SS=2;SSC=64;GPV=1;SPV=3.7271e-07;ANN=A|downstream_gene_variant|MODIFIER|Gm2974|ENSMUSG00000079391|transcript|ENSMUST00000164512.7|protein_coding||c.*4701G>A|||||3567|,A|intergenic_region|MODIFIER|Gm2974-Gm11105|ENSMUSG00000079391-ENSMUSG00000094072|intergenic_region|ENSMUSG00000079391-ENSMUSG00000094072|||n.4208462G>A||||||	GT:GQ:DP:RD:AD:FREQ:DP4	0/0:.:41:41:0:0%:16,25,0,0	0/1:.:17:7:10:58.82%:5,2,9,1
14	4486928	.	G	A	.	PASS	DP=40;SOMATIC;SS=2;SSC=23;GPV=1;SPV=0.0045638;ANN=A|intron_variant|MODIFIER|Gm3173|ENSMUSG00000079386|transcript|ENSMUST00000164603.7|protein_coding|1/3|c.129-28908G>A||||||,A|intron_variant|MODIFIER|Gm3182|ENSMUSG00000091148|transcript|ENSMUST00000167902.1|protein_coding|4/4|c.610-2106G>A||||||,A|intron_variant|MODIFIER|Gm3173|ENSMUSG00000079386|transcript|ENSMUST00000166848.7|protein_coding|1/3|c.129-28908G>A||||||,A|intron_variant|MODIFIER|Gm3182|ENSMUSG00000091148|transcript|ENSMUST00000169364.7|protein_coding|4/4|c.609+2149G>A||||||	GT:GQ:DP:RD:AD:FREQ:DP4	0/0:.:25:25:0:0%:9,16,0,0	0/1:.:15:10:5:33.33%:3,7,4,1
14	4635226	.	G	A	.	PASS	DP=52;SOMATIC;SS=2;SSC=18;GPV=1;SPV=0.013977;ANN=A|missense_variant|MODERATE|Gm8159|ENSMUSG00000094258|transcript|ENSMUST00000170546.7|protein_coding|4/5|c.443G>A|p.Arg148His|448/1759|443/804|148/267||,A|missense_variant|MODERATE|Gm8159|ENSMUSG00000094258|transcript|ENSMUST00000163738.7|protein_coding|4/5|c.443G>A|p.Arg148His|506/997|443/615|148/204||,A|missense_variant|MODERATE|Gm8159|ENSMUSG00000094258|transcript|ENSMUST00000179231.1|protein_coding|4/4|c.443G>A|p.Arg148His|443/618|443/618|148/205||	GT:GQ:DP:RD:AD:FREQ:DP4	0/0:.:20:20:0:0%:12,8,0,0	0/1:.:32:24:8:25%:15,9,4,4
14	18274003	.	G	A	.	PASS	DP=74;SOMATIC;SS=2;SSC=34;GPV=1;SPV=0.00038834;ANN=A|upstream_gene_variant|MODIFIER|Rpl15|ENSMUSG00000012405|transcript|ENSMUST00000080281.13|protein_coding||c.-3553C>T|||||2936|,A|upstream_gene_variant|MODIFIER|Rpl15|ENSMUSG00000012405|transcript|ENSMUST00000112598.7|protein_coding||c.-3553C>T|||||3377|,A|upstream_gene_variant|MODIFIER|Rpl15|ENSMUSG00000012405|transcript|ENSMUST00000079419.10|protein_coding||c.-3553C>T|||||2974|,A|upstream_gene_variant|MODIFIER|Rpl15|ENSMUSG00000012405|transcript|ENSMUST00000100799.8|protein_coding||c.-3553C>T|||||3033|,A|upstream_gene_variant|MODIFIER|Rpl15|ENSMUSG00000012405|transcript|ENSMUST00000147121.1|protein_coding||c.-3553C>T|||||2612|WARNING_TRANSCRIPT_INCOMPLETE,A|intron_variant|MODIFIER|Nkiras1|ENSMUSG00000021772|transcript|ENSMUST00000132374.7|protein_coding|1/3|c.-18+2680G>A||||||,A|intron_variant|MODIFIER|Nkiras1|ENSMUSG00000021772|transcript|ENSMUST00000022294.14|nonsense_mediated_decay|1/4|c.-18+2680G>A||||||,A|intron_variant|MODIFIER|Nkiras1|ENSMUSG00000021772|transcript|ENSMUST00000152735.1|retained_intron|1/1|n.120+2680G>A||||||,A|intron_variant|MODIFIER|Nkiras1|ENSMUSG00000021772|transcript|ENSMUST00000145355.1|retained_intron|1/1|n.86+2680G>A||||||,A|intron_variant|MODIFIER|Nkiras1|ENSMUSG00000021772|transcript|ENSMUST00000133460.1|protein_coding|1/3|c.-128+2680G>A||||||WARNING_TRANSCRIPT_NO_STOP_CODON,A|intron_variant|MODIFIER|Nkiras1|ENSMUSG00000021772|transcript|ENSMUST00000150209.7|processed_transcript|1/3|n.113+2680G>A||||||,A|intron_variant|MODIFIER|Nkiras1|ENSMUSG00000021772|transcript|ENSMUST00000156186.1|processed_transcript|1/4|n.60+2680G>A||||||	GT:GQ:DP:RD:AD:FREQ:DP4	0/0:.:44:44:0:0%:25,19,0,0	0/1:.:30:22:8:26.67%:18,4,7,1
14	18274040	.	G	A	.	PASS	DP=71;SOMATIC;SS=2;SSC=25;GPV=1;SPV=0.0025309;ANN=A|upstream_gene_variant|MODIFIER|Rpl15|ENSMUSG00000012405|transcript|ENSMUST00000080281.13|protein_coding||c.-3590C>T|||||2973|,A|upstream_gene_variant|MODIFIER|Rpl15|ENSMUSG00000012405|transcript|ENSMUST00000112598.7|protein_coding||c.-3590C>T|||||3414|,A|upstream_gene_variant|MODIFIER|Rpl15|ENSMUSG00000012405|transcript|ENSMUST00000079419.10|protein_coding||c.-3590C>T|||||3011|,A|upstream_gene_variant|MODIFIER|Rpl15|ENSMUSG00000012405|transcript|ENSMUST00000100799.8|protein_coding||c.-3590C>T|||||3070|,A|upstream_gene_variant|MODIFIER|Rpl15|ENSMUSG00000012405|transcript|ENSMUST00000147121.1|protein_coding||c.-3590C>T|||||2649|WARNING_TRANSCRIPT_INCOMPLETE,A|intron_variant|MODIFIER|Nkiras1|ENSMUSG00000021772|transcript|ENSMUST00000132374.7|protein_coding|1/3|c.-17-2656G>A||||||,A|intron_variant|MODIFIER|Nkiras1|ENSMUSG00000021772|transcript|ENSMUST00000022294.14|nonsense_mediated_decay|1/4|c.-17-2656G>A||||||,A|intron_variant|MODIFIER|Nkiras1|ENSMUSG00000021772|transcript|ENSMUST00000152735.1|retained_intron|1/1|n.121-2656G>A||||||,A|intron_variant|MODIFIER|Nkiras1|ENSMUSG00000021772|transcript|ENSMUST00000145355.1|retained_intron|1/1|n.86+2717G>A||||||,A|intron_variant|MODIFIER|Nkiras1|ENSMUSG00000021772|transcript|ENSMUST00000133460.1|protein_coding|1/3|c.-128+2717G>A||||||WARNING_TRANSCRIPT_NO_STOP_CODON,A|intron_variant|MODIFIER|Nkiras1|ENSMUSG00000021772|transcript|ENSMUST00000150209.7|processed_transcript|1/3|n.113+2717G>A||||||,A|intron_variant|MODIFIER|Nkiras1|ENSMUSG00000021772|transcript|ENSMUST00000156186.1|processed_transcript|1/4|n.61-2656G>A||||||	GT:GQ:DP:RD:AD:FREQ:DP4	0/0:.:39:39:0:0%:20,19,0,0	0/1:.:32:25:7:21.88%:20,5,6,1
14	19885722	.	C	T	.	str10	DP=84;SOMATIC;SS=2;SSC=14;GPV=1;SPV=0.034402;ANN=T|intron_variant|MODIFIER|Gng2|ENSMUSG00000043004|transcript|ENSMUST00000160013.7|protein_coding|3/3|c.87+5564G>A||||||,T|intron_variant|MODIFIER|Gng2|ENSMUSG00000043004|transcript|ENSMUST00000159073.7|protein_coding|4/4|c.87+5564G>A||||||,T|intron_variant|MODIFIER|Gng2|ENSMUSG00000043004|transcript|ENSMUST00000159028.7|protein_coding|2/2|c.87+5564G>A||||||,T|intron_variant|MODIFIER|Gng2|ENSMUSG00000043004|transcript|ENSMUST00000055100.13|protein_coding|5/5|c.87+5564G>A||||||,T|intron_variant|MODIFIER|Gng2|ENSMUSG00000043004|transcript|ENSMUST00000162425.7|protein_coding|3/3|c.87+5564G>A||||||,T|intron_variant|MODIFIER|Gng2|ENSMUSG00000043004|transcript|ENSMUST00000161247.1|protein_coding|3/3|c.87+5564G>A||||||	GT:GQ:DP:RD:AD:FREQ:DP4	0/0:.:35:35:0:0%:18,17,0,0	0/1:.:49:43:6:12.24%:33,10,6,0
14	36379133	.	A	T	.	str10	DP=68;SOMATIC;SS=2;SSC=20;GPV=1;SPV=0.0094281;ANN=T|intergenic_region|MODIFIER|4930474N05Rik-Gm24394|ENSMUSG00000096405-ENSMUSG00000088766|intergenic_region|ENSMUSG00000096405-ENSMUSG00000088766|||n.36379133A>T||||||	GT:GQ:DP:RD:AD:FREQ:DP4	0/0:.:40:40:0:0%:22,18,0,0	0/1:.:28:23:5:17.86%:14,9,5,0
14	40203676	.	C	T	.	str10	DP=63;SOMATIC;SS=2;SSC=16;GPV=1;SPV=0.020274;ANN=T|intergenic_region|MODIFIER|Gm25012-Gm22191|ENSMUSG00000089021-ENSMUSG00000077019|intergenic_region|ENSMUSG00000089021-ENSMUSG00000077019|||n.40203676C>T||||||	GT:GQ:DP:RD:AD:FREQ:DP4	0/0:.:33:33:0:0%:16,17,0,0	0/1:.:30:25:5:16.67%:16,9,5,0
14	41407207	.	G	T	.	PASS	DP=37;SOMATIC;SS=2;SSC=22;GPV=1;SPV=0.0052707;ANN=T|intron_variant|MODIFIER|Gm6482|ENSMUSG00000092142|transcript|ENSMUST00000168128.1|protein_coding|1/4|c.155-42C>A||||||WARNING_TRANSCRIPT_NO_START_CODON	GT:GQ:DP:RD:AD:FREQ:DP4	0/0:.:16:16:0:0%:8,8,0,0	0/1:.:21:13:8:38.1%:13,0,8,0
14	41893950	.	G	A	.	PASS	DP=32;SOMATIC;SS=2;SSC=16;GPV=1;SPV=0.021691;ANN=A|upstream_gene_variant|MODIFIER|Gm17062|ENSMUSG00000092027|transcript|ENSMUST00000166987.1|unprocessed_pseudogene||n.-1491C>T|||||1491|,A|intergenic_region|MODIFIER|Gm17062-Gm7980|ENSMUSG00000092027-ENSMUSG00000095551|intergenic_region|ENSMUSG00000092027-ENSMUSG00000095551|||n.41893950G>A||||||	GT:GQ:DP:RD:AD:FREQ:DP4	0/0:.:16:16:0:0%:12,4,0,0	0/1:.:16:11:5:31.25%:10,1,5,0
14	43695975	.	C	T	.	str10	DP=75;SOMATIC;SS=2;SSC=17;GPV=1;SPV=0.016203;ANN=T|downstream_gene_variant|MODIFIER|Gm9672|ENSMUSG00000091990|transcript|ENSMUST00000166437.1|unprocessed_pseudogene||n.*4294G>A|||||4294|,T|intergenic_region|MODIFIER|Gm8165-Gm9672|ENSMUSG00000093968-ENSMUSG00000091990|intergenic_region|ENSMUSG00000093968-ENSMUSG00000091990|||n.43695975C>T||||||	GT:GQ:DP:RD:AD:FREQ:DP4	0/0:.:36:36:0:0%:12,24,0,0	0/1:.:39:33:6:15.38%:18,15,0,6
14	50571722	.	C	G	.	PASS	DP=64;SOMATIC;SS=2;SSC=26;GPV=1;SPV=0.0022058;ANN=G|intergenic_region|MODIFIER|Olfr743-Olfr744|ENSMUSG00000094285-ENSMUSG00000053815|intergenic_region|ENSMUSG00000094285-ENSMUSG00000053815|||n.50571722C>G||||||	GT:GQ:DP:RD:AD:FREQ:DP4	0/0:.:43:43:0:0%:26,17,0,0	0/1:.:21:15:5:25%:8,7,4,1
14	51320516	.	C	A	.	PASS	DP=122;SOMATIC;SS=2;SSC=18;GPV=1;SPV=0.013737;ANN=A|downstream_gene_variant|MODIFIER|Gm21718|ENSMUSG00000094991|transcript|ENSMUST00000186974.1|lincRNA||n.*3756C>A|||||3756|,A|downstream_gene_variant|MODIFIER|Gm21718|ENSMUSG00000094991|transcript|ENSMUST00000179170.1|lincRNA||n.*2748C>A|||||2748|,A|intergenic_region|MODIFIER|Gm21718-Gm3719|ENSMUSG00000094991-ENSMUSG00000091980|intergenic_region|ENSMUSG00000094991-ENSMUSG00000091980|||n.51320516C>A||||||	GT:GQ:DP:RD:AD:FREQ:DP4	0/0:.:24:24:0:0%:16,8,0,0	0/1:.:98:80:18:18.37%:65,15,15,3
14	56067278	.	A	C	.	str10	DP=56;SOMATIC;SS=2;SSC=25;GPV=1;SPV=0.0030441;ANN=C|upstream_gene_variant|MODIFIER|Mcpt4|ENSMUSG00000061068|transcript|ENSMUST00000043249.8|protein_coding||c.-5004T>G|||||4968|,C|intergenic_region|MODIFIER|Mcpt4-Mcpt8|ENSMUSG00000061068-ENSMUSG00000022157|intergenic_region|ENSMUSG00000061068-ENSMUSG00000022157|||n.56067278A>C||||||	GT:GQ:DP:RD:AD:FREQ:DP4	0/0:.:37:37:0:0%:21,16,0,0	0/1:.:19:14:5:26.32%:9,5,5,0
14	75441173	.	G	C	.	str10	DP=67;SOMATIC;SS=2;SSC=18;GPV=1;SPV=0.013477;ANN=C|intergenic_region|MODIFIER|Zc3h13-Siah3|ENSMUSG00000022000-ENSMUSG00000091722|intergenic_region|ENSMUSG00000022000-ENSMUSG00000091722|||n.75441173G>C||||||	GT:GQ:DP:RD:AD:FREQ:DP4	0/0:.:33:33:0:0%:18,15,0,0	0/1:.:34:28:6:17.65%:18,10,6,0
14	75441187	.	G	A	.	str10	DP=71;SOMATIC;SS=2;SSC=18;GPV=1;SPV=0.0136;ANN=A|intergenic_region|MODIFIER|Zc3h13-Siah3|ENSMUSG00000022000-ENSMUSG00000091722|intergenic_region|ENSMUSG00000022000-ENSMUSG00000091722|||n.75441187G>A||||||	GT:GQ:DP:RD:AD:FREQ:DP4	0/0:.:35:35:0:0%:18,17,0,0	0/1:.:36:30:6:16.67%:21,9,6,0
14	88167518	.	A	T	.	PASS	DP=69;SOMATIC;SS=2;SSC=19;GPV=1;SPV=0.012509;ANN=T|intergenic_region|MODIFIER|Gm26405-Gm9274|ENSMUSG00000089120-ENSMUSG00000098095|intergenic_region|ENSMUSG00000089120-ENSMUSG00000098095|||n.88167518A>T||||||	GT:GQ:DP:RD:AD:FREQ:DP4	0/0:.:25:25:0:0%:15,10,0,0	0/1:.:44:35:9:20.45%:25,10,8,1
14	89583147	.	G	A	.	PASS	DP=74;SOMATIC;SS=2;SSC=15;GPV=1;SPV=0.029923;ANN=A|intergenic_region|MODIFIER|Gm25886-Gm25415|ENSMUSG00000088405-ENSMUSG00000077408|intergenic_region|ENSMUSG00000088405-ENSMUSG00000077408|||n.89583147G>A||||||	GT:GQ:DP:RD:AD:FREQ:DP4	0/0:.:25:25:0:0%:16,9,0,0	0/1:.:49:41:8:16.33%:24,17,5,3
14	91828398	.	T	C	.	PASS	DP=59;SOMATIC;SS=2;SSC=16;GPV=1;SPV=0.024469;ANN=C|intergenic_region|MODIFIER|Gm23225-Gm24127|ENSMUSG00000088746-ENSMUSG00000077298|intergenic_region|ENSMUSG00000088746-ENSMUSG00000077298|||n.91828398T>C||||||	GT:GQ:DP:RD:AD:FREQ:DP4	0/0:.:23:23:0:0%:14,9,0,0	0/1:.:36:29:7:19.44%:15,14,2,5
14	91828407	.	C	T	.	PASS	DP=63;SOMATIC;SS=2;SSC=16;GPV=1;SPV=0.02281;ANN=T|intergenic_region|MODIFIER|Gm23225-Gm24127|ENSMUSG00000088746-ENSMUSG00000077298|intergenic_region|ENSMUSG00000088746-ENSMUSG00000077298|||n.91828407C>T||||||	GT:GQ:DP:RD:AD:FREQ:DP4	0/0:.:25:25:0:0%:14,11,0,0	0/1:.:38:31:7:18.42%:16,15,2,5
14	98931537	.	G	A	.	PASS	DP=55;SOMATIC;SS=2;SSC=26;GPV=1;SPV=0.0023688;ANN=A|intergenic_region|MODIFIER|Gm27034-Rpl36a-ps1|ENSMUSG00000098059-ENSMUSG00000060377|intergenic_region|ENSMUSG00000098059-ENSMUSG00000060377|||n.98931537G>A||||||	GT:GQ:DP:RD:AD:FREQ:DP4	0/0:.:30:30:0:0%:13,17,0,0	0/1:.:25:18:7:28%:14,4,6,1
14	104014959	.	C	A	.	str10	DP=66;SOMATIC;SS=2;SSC=17;GPV=1;SPV=0.015946;ANN=A|intergenic_region|MODIFIER|Gm37910-Pou4f1|ENSMUSG00000104311-ENSMUSG00000048349|intergenic_region|ENSMUSG00000104311-ENSMUSG00000048349|||n.104014959C>A||||||	GT:GQ:DP:RD:AD:FREQ:DP4	0/0:.:36:36:0:0%:25,11,0,0	0/1:.:30:25:5:16.67%:21,4,5,0
14	104015014	.	C	A	.	PASS	DP=74;SOMATIC;SS=2;SSC=20;GPV=1;SPV=0.0088465;ANN=A|intergenic_region|MODIFIER|Gm37910-Pou4f1|ENSMUSG00000104311-ENSMUSG00000048349|intergenic_region|ENSMUSG00000104311-ENSMUSG00000048349|||n.104015014C>A||||||	GT:GQ:DP:RD:AD:FREQ:DP4	0/0:.:44:44:0:0%:25,19,0,0	0/1:.:30:25:5:16.67%:21,4,4,1
14	114189964	.	A	G	.	PASS	DP=54;SOMATIC;SS=2;SSC=18;GPV=1;SPV=0.014848;ANN=G|intergenic_region|MODIFIER|Gm4487-Gm37495|ENSMUSG00000086415-ENSMUSG00000103140|intergenic_region|ENSMUSG00000086415-ENSMUSG00000103140|||n.114189964A>G||||||	GT:GQ:DP:RD:AD:FREQ:DP4	0/0:.:23:23:0:0%:14,9,0,0	0/1:.:31:24:7:22.58%:21,3,2,5
14	119760905	.	T	C	.	PASS	DP=67;SOMATIC;SS=2;SSC=19;GPV=1;SPV=0.011839;ANN=C|intron_variant|MODIFIER|Hs6st3|ENSMUSG00000053465|transcript|ENSMUST00000065904.3|protein_coding|1/1|c.705-107981T>C||||||	GT:GQ:DP:RD:AD:FREQ:DP4	0/0:.:30:30:0:0%:15,15,0,0	0/1:.:37:30:7:18.92%:20,10,3,4
15	6807509	.	G	A	.	PASS	DP=99;SOMATIC;SS=2;SSC=17;GPV=1;SPV=0.018663;ANN=A|intergenic_region|MODIFIER|Rictor-Osmr|ENSMUSG00000050310-ENSMUSG00000022146|intergenic_region|ENSMUSG00000050310-ENSMUSG00000022146|||n.6807509G>A||||||	GT:GQ:DP:RD:AD:FREQ:DP4	0/0:.:31:31:0:0%:12,19,0,0	0/1:.:68:58:10:14.71%:40,18,8,2
15	9268310	.	A	G	.	PASS	DP=74;SOMATIC;SS=2;SSC=22;GPV=1;SPV=0.0054058;ANN=G|intergenic_region|MODIFIER|Lmbrd2-Ugt3a1|ENSMUSG00000039704-ENSMUSG00000072664|intergenic_region|ENSMUSG00000039704-ENSMUSG00000072664|||n.9268310A>G||||||	GT:GQ:DP:RD:AD:FREQ:DP4	0/0:.:26:26:0:0%:19,7,0,0	0/1:.:48:37:11:22.92%:25,12,5,6
15	19523450	.	C	A	.	str10	DP=70;SOMATIC;SS=2;SSC=28;GPV=1;SPV=0.0014418;ANN=A|intergenic_region|MODIFIER|Cdh10-Gm25976|ENSMUSG00000022321-ENSMUSG00000089320|intergenic_region|ENSMUSG00000022321-ENSMUSG00000089320|||n.19523450C>A||||||	GT:GQ:DP:RD:AD:FREQ:DP4	0/0:.:27:27:0:0%:15,12,0,0	0/1:.:43:31:12:27.91%:26,5,12,0
15	23523028	.	C	A	.	str10	DP=73;SOMATIC;SS=2;SSC=17;GPV=1;SPV=0.016975;ANN=A|intergenic_region|MODIFIER|Cdh18-Gm23980|ENSMUSG00000040420-ENSMUSG00000087760|intergenic_region|ENSMUSG00000040420-ENSMUSG00000087760|||n.23523028C>A||||||	GT:GQ:DP:RD:AD:FREQ:DP4	0/0:.:21:21:0:0%:10,11,0,0	0/1:.:52:41:11:21.15%:26,15,10,1
15	23953155	.	T	A	.	PASS	DP=64;SOMATIC;SS=2;SSC=25;GPV=1;SPV=0.0025125;ANN=A|intergenic_region|MODIFIER|Gm23980-Gm22810|ENSMUSG00000087760-ENSMUSG00000064675|intergenic_region|ENSMUSG00000087760-ENSMUSG00000064675|||n.23953155T>A||||||	GT:GQ:DP:RD:AD:FREQ:DP4	0/0:.:35:35:0:0%:12,23,0,0	0/1:.:29:22:7:24.14%:18,4,5,2
15	23953170	.	T	A	.	PASS	DP=62;SOMATIC;SS=2;SSC=26;GPV=1;SPV=0.0024076;ANN=A|intergenic_region|MODIFIER|Gm23980-Gm22810|ENSMUSG00000087760-ENSMUSG00000064675|intergenic_region|ENSMUSG00000087760-ENSMUSG00000064675|||n.23953170T>A||||||	GT:GQ:DP:RD:AD:FREQ:DP4	0/0:.:34:34:0:0%:13,21,0,0	0/1:.:28:21:7:25%:18,3,5,2
15	24366861	.	G	A	.	PASS	DP=68;SOMATIC;SS=2;SSC=24;GPV=1;SPV=0.003442;ANN=A|intergenic_region|MODIFIER|Gm23980-Gm22810|ENSMUSG00000087760-ENSMUSG00000064675|intergenic_region|ENSMUSG00000087760-ENSMUSG00000064675|||n.24366861G>A||||||	GT:GQ:DP:RD:AD:FREQ:DP4	0/0:.:40:40:0:0%:19,21,0,0	0/1:.:28:22:6:21.43%:15,7,5,1
15	24366870	.	G	C	.	PASS	DP=66;SOMATIC;SS=2;SSC=24;GPV=1;SPV=0.0032579;ANN=C|intergenic_region|MODIFIER|Gm23980-Gm22810|ENSMUSG00000087760-ENSMUSG00000064675|intergenic_region|ENSMUSG00000087760-ENSMUSG00000064675|||n.24366870G>C||||||	GT:GQ:DP:RD:AD:FREQ:DP4	0/0:.:39:39:0:0%:18,21,0,0	0/1:.:27:21:6:22.22%:14,7,3,3
15	45196170	.	A	G	.	PASS	DP=40;SOMATIC;SS=2;SSC=27;GPV=1;SPV=0.001707;ANN=G|intergenic_region|MODIFIER|Kcnv1-Gm5472|ENSMUSG00000022342-ENSMUSG00000096157|intergenic_region|ENSMUSG00000022342-ENSMUSG00000096157|||n.45196170A>G||||||	GT:GQ:DP:RD:AD:FREQ:DP4	0/0:.:22:22:0:0%:14,8,0,0	0/1:.:18:11:7:38.89%:9,2,6,1
15	47375199	.	C	T	.	str10	DP=41;SOMATIC;SS=2;SSC=16;GPV=1;SPV=0.022451;ANN=T|intergenic_region|MODIFIER|Gm23665-Csmd3|ENSMUSG00000088679-ENSMUSG00000022311|intergenic_region|ENSMUSG00000088679-ENSMUSG00000022311|||n.47375199C>T||||||	GT:GQ:DP:RD:AD:FREQ:DP4	0/0:.:18:18:0:0%:11,7,0,0	0/1:.:23:17:6:26.09%:12,5,6,0
15	53084266	.	A	G	.	PASS	DP=71;SOMATIC;SS=2;SSC=16;GPV=1;SPV=0.021372;ANN=G|intron_variant|MODIFIER|Ext1|ENSMUSG00000061731|transcript|ENSMUST00000077273.8|protein_coding|7/10|c.1633-1092T>C||||||,G|intron_variant|MODIFIER|Ext1|ENSMUSG00000061731|transcript|ENSMUST00000110244.1|protein_coding|7/7|c.691-1092T>C||||||WARNING_TRANSCRIPT_INCOMPLETE,G|intron_variant|MODIFIER|Ext1|ENSMUSG00000061731|transcript|ENSMUST00000133362.7|nonsense_mediated_decay|6/9|c.*515-1092T>C||||||	GT:GQ:DP:RD:AD:FREQ:DP4	0/0:.:37:37:0:0%:16,21,0,0	0/1:.:34:29:5:14.71%:17,12,3,2
15	57432434	.	A	G	.	PASS	DP=54;SOMATIC;SS=2;SSC=28;GPV=1;SPV=0.0015015;ANN=G|intron_variant|MODIFIER|Slc22a22|ENSMUSG00000022366|transcript|ENSMUST00000110196.7|protein_coding|2/11|c.-18+43815T>C||||||	GT:GQ:DP:RD:AD:FREQ:DP4	0/0:.:28:28:0:0%:16,12,0,0	0/1:.:26:18:8:30.77%:13,5,7,1
15	57432447	.	G	A	.	PASS	DP=50;SOMATIC;SS=2;SSC=25;GPV=1;SPV=0.0029099;ANN=A|intron_variant|MODIFIER|Slc22a22|ENSMUSG00000022366|transcript|ENSMUST00000110196.7|protein_coding|2/11|c.-18+43802C>T||||||	GT:GQ:DP:RD:AD:FREQ:DP4	0/0:.:24:24:0:0%:14,10,0,0	0/1:.:26:18:8:30.77%:13,5,7,1
15	57432499	.	G	T	.	PASS	DP=58;SOMATIC;SS=2;SSC=30;GPV=1;SPV=0.00081504;ANN=T|intron_variant|MODIFIER|Slc22a22|ENSMUSG00000022366|transcript|ENSMUST00000110196.7|protein_coding|2/11|c.-18+43750C>A||||||	GT:GQ:DP:RD:AD:FREQ:DP4	0/0:.:32:32:0:0%:19,13,0,0	0/1:.:26:18:8:30.77%:12,6,6,2
15	93137810	.	G	A	.	PASS	DP=54;SOMATIC;SS=2;SSC=21;GPV=1;SPV=0.0066857;ANN=A|intergenic_region|MODIFIER|RP23-144M22.1-Gm4335|ENSMUSG00000109770-ENSMUSG00000097989|intergenic_region|ENSMUSG00000109770-ENSMUSG00000097989|||n.93137810G>A||||||	GT:GQ:DP:RD:AD:FREQ:DP4	0/0:.:26:26:0:0%:17,9,0,0	0/1:.:28:21:7:25%:13,8,6,1
15	97448116	.	T	C	.	PASS	DP=74;SOMATIC;SS=2;SSC=30;GPV=1;SPV=0.00085179;ANN=C|intergenic_region|MODIFIER|Pced1b-Rpap3|ENSMUSG00000044250-ENSMUSG00000022466|intergenic_region|ENSMUSG00000044250-ENSMUSG00000022466|||n.97448116T>C||||||	GT:GQ:DP:RD:AD:FREQ:DP4	0/0:.:38:38:0:0%:15,23,0,0	0/1:.:36:27:9:25%:19,8,6,3
15	103612511	.	C	A	.	str10	DP=87;SOMATIC;SS=2;SSC=31;GPV=1;SPV=0.00073109;ANN=A|intergenic_region|MODIFIER|Glycam1-Mucl1|ENSMUSG00000022491-ENSMUSG00000060311|intergenic_region|ENSMUSG00000022491-ENSMUSG00000060311|||n.103612511C>A||||||	GT:GQ:DP:RD:AD:FREQ:DP4	0/0:.:54:54:0:0%:35,19,0,0	0/1:.:33:26:7:21.21%:15,11,7,0
16	3129704	.	T	C	.	PASS	DP=51;SOMATIC;SS=2;SSC=25;GPV=1;SPV=0.0029895;ANN=C|intergenic_region|MODIFIER|CHR_START-Gm23215|CHR_START-ENSMUSG00000095122|intergenic_region|CHR_START-ENSMUSG00000095122|||n.3129704T>C||||||	GT:GQ:DP:RD:AD:FREQ:DP4	0/0:.:27:27:0:0%:14,13,0,0	0/1:.:24:17:7:29.17%:13,4,1,6
16	3354659	.	A	G	.	str10	DP=88;SOMATIC;SS=2;SSC=20;GPV=1;SPV=0.0083526;ANN=G|upstream_gene_variant|MODIFIER|Gm22862|ENSMUSG00000096667|transcript|ENSMUST00000178593.1|miRNA||n.-787T>C|||||787|,G|intergenic_region|MODIFIER|Gm22862-Gm22598|ENSMUSG00000096667-ENSMUSG00000088225|intergenic_region|ENSMUSG00000096667-ENSMUSG00000088225|||n.3354659A>G||||||	GT:GQ:DP:RD:AD:FREQ:DP4	0/0:.:38:38:0:0%:21,17,0,0	0/1:.:50:42:8:16%:32,10,8,0
16	3354688	.	T	A	.	str10	DP=102;SOMATIC;SS=2;SSC=23;GPV=1;SPV=0.0041739;ANN=A|upstream_gene_variant|MODIFIER|Gm22862|ENSMUSG00000096667|transcript|ENSMUST00000178593.1|miRNA||n.-816A>T|||||816|,A|intergenic_region|MODIFIER|Gm22862-Gm22598|ENSMUSG00000096667-ENSMUSG00000088225|intergenic_region|ENSMUSG00000096667-ENSMUSG00000088225|||n.3354688T>A||||||	GT:GQ:DP:RD:AD:FREQ:DP4	0/0:.:38:38:0:0%:19,19,0,0	0/1:.:64:53:11:17.19%:43,10,11,0
16	3490202	.	A	T	.	PASS	DP=54;SOMATIC;SS=2;SSC=17;GPV=1;SPV=0.01745;ANN=T|intergenic_region|MODIFIER|Gm22862-Gm22598|ENSMUSG00000096667-ENSMUSG00000088225|intergenic_region|ENSMUSG00000096667-ENSMUSG00000088225|||n.3490202A>T||||||	GT:GQ:DP:RD:AD:FREQ:DP4	0/0:.:20:20:0:0%:9,11,0,0	0/1:.:34:26:8:23.53%:23,3,7,1
16	8097433	.	A	G	.	str10	DP=88;SOMATIC;SS=2;SSC=20;GPV=1;SPV=0.0096798;ANN=G|intergenic_region|MODIFIER|Rbfox1-Gm23476|ENSMUSG00000008658-ENSMUSG00000089506|intergenic_region|ENSMUSG00000008658-ENSMUSG00000089506|||n.8097433A>G||||||	GT:GQ:DP:RD:AD:FREQ:DP4	0/0:.:46:46:0:0%:27,19,0,0	0/1:.:42:36:6:14.29%:20,16,6,0
16	8097522	.	G	T	.	str10	DP=70;SOMATIC;SS=2;SSC=34;GPV=1;SPV=0.00033054;ANN=T|intergenic_region|MODIFIER|Rbfox1-Gm23476|ENSMUSG00000008658-ENSMUSG00000089506|intergenic_region|ENSMUSG00000008658-ENSMUSG00000089506|||n.8097522G>T||||||	GT:GQ:DP:RD:AD:FREQ:DP4	0/0:.:36:36:0:0%:18,18,0,0	0/1:.:34:24:10:29.41%:18,6,10,0
16	8259189	.	C	T	.	PASS	DP=65;SOMATIC;SS=2;SSC=44;GPV=1;SPV=3.5037e-05;ANN=T|intergenic_region|MODIFIER|Gm23476-Gm26159|ENSMUSG00000089506-ENSMUSG00000089593|intergenic_region|ENSMUSG00000089506-ENSMUSG00000089593|||n.8259189C>T||||||	GT:GQ:DP:RD:AD:FREQ:DP4	0/0:.:34:34:0:0%:16,18,0,0	0/1:.:31:19:12:38.71%:11,8,6,6
16	8259204	.	G	C	.	PASS	DP=71;SOMATIC;SS=2;SSC=41;GPV=1;SPV=6.5178e-05;ANN=C|intergenic_region|MODIFIER|Gm23476-Gm26159|ENSMUSG00000089506-ENSMUSG00000089593|intergenic_region|ENSMUSG00000089506-ENSMUSG00000089593|||n.8259204G>C||||||	GT:GQ:DP:RD:AD:FREQ:DP4	0/0:.:36:36:0:0%:17,19,0,0	0/1:.:35:23:12:34.29%:13,10,6,6
16	11130218	.	G	A	.	PASS	DP=87;SOMATIC;SS=2;SSC=22;GPV=1;SPV=0.0055147;ANN=A|intron_variant|MODIFIER|Txndc11|ENSMUSG00000022498|transcript|ENSMUST00000038424.13|protein_coding|1/11|c.243-1515C>T||||||,A|intron_variant|MODIFIER|Txndc11|ENSMUSG00000022498|transcript|ENSMUST00000118362.7|protein_coding|1/7|c.243-1515C>T||||||,A|intron_variant|MODIFIER|Txndc11|ENSMUSG00000022498|transcript|ENSMUST00000145225.7|nonsense_mediated_decay|1/6|c.243-1515C>T||||||,A|intron_variant|MODIFIER|Txndc11|ENSMUSG00000022498|transcript|ENSMUST00000118679.1|protein_coding|1/3|c.243-1515C>T||||||,A|intron_variant|MODIFIER|Txndc11|ENSMUSG00000022498|transcript|ENSMUST00000155221.7|nonsense_mediated_decay|1/3|c.242+4050C>T||||||,A|intron_variant|MODIFIER|Txndc11|ENSMUSG00000022498|transcript|ENSMUST00000147884.1|nonsense_mediated_decay|1/4|c.243-1513C>T||||||	GT:GQ:DP:RD:AD:FREQ:DP4	0/0:.:44:44:0:0%:18,26,0,0	0/1:.:43:36:7:16.28%:23,13,4,3
16	19049349	.	A	T	.	PASS	DP=75;SOMATIC;SS=2;SSC=17;GPV=1;SPV=0.018809;ANN=T|upstream_gene_variant|MODIFIER|2010309G21Rik|ENSMUSG00000106567|transcript|ENSMUST00000198927.1|antisense||n.-2018A>T|||||2018|,T|intergenic_region|MODIFIER|Gm10088-2010309G21Rik|ENSMUSG00000060811-ENSMUSG00000106567|intergenic_region|ENSMUSG00000060811-ENSMUSG00000106567|||n.19049349A>T||||||	GT:GQ:DP:RD:AD:FREQ:DP4	0/0:.:40:40:0:0%:19,21,0,0	0/1:.:35:30:5:14.29%:17,13,3,2
16	19049353	.	A	G	.	PASS	DP=78;SOMATIC;SS=2;SSC=17;GPV=1;SPV=0.017858;ANN=G|upstream_gene_variant|MODIFIER|2010309G21Rik|ENSMUSG00000106567|transcript|ENSMUST00000198927.1|antisense||n.-2014A>G|||||2014|,G|intergenic_region|MODIFIER|Gm10088-2010309G21Rik|ENSMUSG00000060811-ENSMUSG00000106567|intergenic_region|ENSMUSG00000060811-ENSMUSG00000106567|||n.19049353A>G||||||	GT:GQ:DP:RD:AD:FREQ:DP4	0/0:.:42:42:0:0%:19,23,0,0	0/1:.:36:31:5:13.89%:17,14,3,2
16	44177023	.	G	A	.	PASS	DP=67;SOMATIC;SS=2;SSC=20;GPV=1;SPV=0.0095989;ANN=A|intron_variant|MODIFIER|Usf3|ENSMUSG00000068284|transcript|ENSMUST00000119746.7|protein_coding|1/6|c.-137+3513G>A||||||,A|intron_variant|MODIFIER|Usf3|ENSMUSG00000068284|transcript|ENSMUST00000088356.9|protein_coding|1/6|c.-192+3513G>A||||||,A|intron_variant|MODIFIER|Usf3|ENSMUSG00000068284|transcript|ENSMUST00000141015.7|retained_intron|1/6|n.114+3513G>A||||||,A|intron_variant|MODIFIER|Usf3|ENSMUSG00000068284|transcript|ENSMUST00000169582.2|protein_coding|1/7|c.-186+3513G>A||||||	GT:GQ:DP:RD:AD:FREQ:DP4	0/0:.:31:31:0:0%:14,17,0,0	0/1:.:36:29:7:19.44%:23,6,5,2
16	44177026	.	C	G	.	PASS	DP=66;SOMATIC;SS=2;SSC=18;GPV=1;SPV=0.01322;ANN=G|intron_variant|MODIFIER|Usf3|ENSMUSG00000068284|transcript|ENSMUST00000119746.7|protein_coding|1/6|c.-137+3516C>G||||||,G|intron_variant|MODIFIER|Usf3|ENSMUSG00000068284|transcript|ENSMUST00000088356.9|protein_coding|1/6|c.-192+3516C>G||||||,G|intron_variant|MODIFIER|Usf3|ENSMUSG00000068284|transcript|ENSMUST00000141015.7|retained_intron|1/6|n.114+3516C>G||||||,G|intron_variant|MODIFIER|Usf3|ENSMUSG00000068284|transcript|ENSMUST00000169582.2|protein_coding|1/7|c.-186+3516C>G||||||	GT:GQ:DP:RD:AD:FREQ:DP4	0/0:.:29:29:0:0%:13,16,0,0	0/1:.:37:30:7:18.92%:25,5,5,2
16	59852817	.	T	A	.	PASS	DP=60;SOMATIC;SS=2;SSC=17;GPV=1;SPV=0.019281;ANN=A|intron_variant|MODIFIER|Epha6|ENSMUSG00000055540|transcript|ENSMUST00000068860.12|protein_coding|11/17|c.2387-13450A>T||||||,A|intron_variant|MODIFIER|Epha6|ENSMUSG00000055540|transcript|ENSMUST00000161358.1|protein_coding|5/8|c.485-13450A>T||||||	GT:GQ:DP:RD:AD:FREQ:DP4	0/0:.:30:30:0:0%:16,14,0,0	0/1:.:30:22:5:18.52%:16,6,4,1
16	61254416	.	C	T	.	str10	DP=61;SOMATIC;SS=2;SSC=24;GPV=1;SPV=0.0035718;ANN=T|intergenic_region|MODIFIER|Gm17054-n-R5s37|ENSMUSG00000091459-ENSMUSG00000064467|intergenic_region|ENSMUSG00000091459-ENSMUSG00000064467|||n.61254416C>T||||||	GT:GQ:DP:RD:AD:FREQ:DP4	0/0:.:29:29:0:0%:16,13,0,0	0/1:.:32:24:8:25%:17,7,8,0
16	61338475	.	G	A	.	str10	DP=56;SOMATIC;SS=2;SSC=21;GPV=1;SPV=0.0070909;ANN=A|intergenic_region|MODIFIER|Gm17054-n-R5s37|ENSMUSG00000091459-ENSMUSG00000064467|intergenic_region|ENSMUSG00000091459-ENSMUSG00000064467|||n.61338475G>A||||||	GT:GQ:DP:RD:AD:FREQ:DP4	0/0:.:30:30:0:0%:18,12,0,0	0/1:.:26:20:6:23.08%:15,5,6,0
16	65770413	.	C	A	.	PASS	DP=72;SOMATIC;SS=2;SSC=29;GPV=1;SPV=0.0010595;ANN=A|intergenic_region|MODIFIER|Chmp2b-Vgll3|ENSMUSG00000004843-ENSMUSG00000091243|intergenic_region|ENSMUSG00000004843-ENSMUSG00000091243|||n.65770413C>A||||||	GT:GQ:DP:RD:AD:FREQ:DP4	0/0:.:43:43:0:0%:22,21,0,0	0/1:.:29:22:7:24.14%:18,4,3,4
16	71714663	.	A	C	.	PASS	DP=47;SOMATIC;SS=2;SSC=16;GPV=1;SPV=0.021936;ANN=C|intergenic_region|MODIFIER|Gm22797-Robo1|ENSMUSG00000065924-ENSMUSG00000022883|intergenic_region|ENSMUSG00000065924-ENSMUSG00000022883|||n.71714663A>C||||||	GT:GQ:DP:RD:AD:FREQ:DP4	0/0:.:24:24:0:0%:11,13,0,0	0/1:.:23:18:5:21.74%:13,5,4,1
16	80896215	.	C	T	.	str10	DP=50;SOMATIC;SS=2;SSC=16;GPV=1;SPV=0.020061;ANN=T|intergenic_region|MODIFIER|Gm24773-Ncam2|ENSMUSG00000089138-ENSMUSG00000022762|intergenic_region|ENSMUSG00000089138-ENSMUSG00000022762|||n.80896215C>T||||||	GT:GQ:DP:RD:AD:FREQ:DP4	0/0:.:26:26:0:0%:14,12,0,0	0/1:.:24:19:5:20.83%:12,7,5,0
16	81643657	.	C	G	.	str10	DP=56;SOMATIC;SS=2;SSC=22;GPV=1;SPV=0.0053272;ANN=G|intergenic_region|MODIFIER|Ncam2-Gm23355|ENSMUSG00000022762-ENSMUSG00000094726|intergenic_region|ENSMUSG00000022762-ENSMUSG00000094726|||n.81643657C>G||||||	GT:GQ:DP:RD:AD:FREQ:DP4	0/0:.:35:35:0:0%:17,18,0,0	0/1:.:21:16:5:23.81%:10,6,5,0
16	84074919	.	G	A	.	PASS	DP=61;SOMATIC;SS=2;SSC=14;GPV=1;SPV=0.032518;ANN=A|intergenic_region|MODIFIER|Rpl21-ps5-Gm24508|ENSMUSG00000071475-ENSMUSG00000095070|intergenic_region|ENSMUSG00000071475-ENSMUSG00000095070|||n.84074919G>A||||||	GT:GQ:DP:RD:AD:FREQ:DP4	0/0:.:18:18:0:0%:6,12,0,0	0/1:.:43:34:9:20.93%:25,9,7,2
17	13176065	.	A	C	.	PASS	DP=84;SOMATIC;SS=2;SSC=23;GPV=1;SPV=0.0047918;ANN=C|intergenic_region|MODIFIER|Unc93a-Smok2a|ENSMUSG00000067049-ENSMUSG00000073458|intergenic_region|ENSMUSG00000067049-ENSMUSG00000073458|||n.13176065A>C||||||	GT:GQ:DP:RD:AD:FREQ:DP4	0/0:.:48:48:0:0%:32,16,0,0	0/1:.:36:30:6:16.67%:25,5,2,4
17	22230595	.	A	G	.	PASS	DP=68;SOMATIC;SS=2;SSC=15;GPV=1;SPV=0.027829;ANN=G|upstream_gene_variant|MODIFIER|Zfp994|ENSMUSG00000096433|transcript|ENSMUST00000179996.1|protein_coding||c.-25261T>C|||||4981|,G|intergenic_region|MODIFIER|Zfp994-Zfp944|ENSMUSG00000096433-ENSMUSG00000033972|intergenic_region|ENSMUSG00000096433-ENSMUSG00000033972|||n.22230595A>G||||||	GT:GQ:DP:RD:AD:FREQ:DP4	0/0:.:26:26:0:0%:11,15,0,0	0/1:.:42:35:7:16.67%:29,6,6,1
17	22237054	.	G	T	.	PASS	DP=53;SOMATIC;SS=2;SSC=15;GPV=1;SPV=0.025864;ANN=T|intergenic_region|MODIFIER|Zfp994-Zfp944|ENSMUSG00000096433-ENSMUSG00000033972|intergenic_region|ENSMUSG00000096433-ENSMUSG00000033972|||n.22237054G>T||||||	GT:GQ:DP:RD:AD:FREQ:DP4	0/0:.:23:23:0:0%:10,13,0,0	0/1:.:30:24:6:20%:16,8,4,2
17	22666273	.	C	G	.	str10	DP=73;SOMATIC;SS=2;SSC=20;GPV=1;SPV=0.0094399;ANN=G|intergenic_region|MODIFIER|Vmn2r112-Gm9805|ENSMUSG00000094921-ENSMUSG00000046088|intergenic_region|ENSMUSG00000094921-ENSMUSG00000046088|||n.22666273C>G||||||	GT:GQ:DP:RD:AD:FREQ:DP4	0/0:.:34:34:0:0%:21,13,0,0	0/1:.:39:32:7:17.95%:18,14,7,0
17	23534679	.	T	A	.	PASS	DP=161;SOMATIC;SS=2;SSC=40;GPV=1;SPV=8.1745e-05;ANN=A|intergenic_region|MODIFIER|Olfr752-ps1-Casp16-ps|ENSMUSG00000109027-ENSMUSG00000067882|intergenic_region|ENSMUSG00000109027-ENSMUSG00000067882|||n.23534679T>A||||||	GT:GQ:DP:RD:AD:FREQ:DP4	0/0:.:62:62:0:0%:39,23,0,0	0/1:.:99:81:18:18.18%:62,19,16,2
17	23534681	.	G	T	.	PASS	DP=166;SOMATIC;SS=2;SSC=39;GPV=1;SPV=0.00012032;ANN=T|intergenic_region|MODIFIER|Olfr752-ps1-Casp16-ps|ENSMUSG00000109027-ENSMUSG00000067882|intergenic_region|ENSMUSG00000109027-ENSMUSG00000067882|||n.23534681G>T||||||	GT:GQ:DP:RD:AD:FREQ:DP4	0/0:.:65:65:0:0%:42,23,0,0	0/1:.:101:84:17:16.83%:64,20,15,2
17	23534737	.	C	G	.	PASS	DP=197;SOMATIC;SS=2;SSC=32;GPV=1;SPV=0.00060635;ANN=G|intergenic_region|MODIFIER|Olfr752-ps1-Casp16-ps|ENSMUSG00000109027-ENSMUSG00000067882|intergenic_region|ENSMUSG00000109027-ENSMUSG00000067882|||n.23534737C>G||||||	GT:GQ:DP:RD:AD:FREQ:DP4	0/0:.:74:74:0:0%:46,28,0,0	0/1:.:123:108:15:12.2%:84,24,13,2
17	23534747	.	G	C	.	PASS	DP=188;SOMATIC;SS=2;SSC=33;GPV=1;SPV=0.00049312;ANN=C|intergenic_region|MODIFIER|Olfr752-ps1-Casp16-ps|ENSMUSG00000109027-ENSMUSG00000067882|intergenic_region|ENSMUSG00000109027-ENSMUSG00000067882|||n.23534747G>C||||||	GT:GQ:DP:RD:AD:FREQ:DP4	0/0:.:72:72:0:0%:46,26,0,0	0/1:.:116:101:15:12.93%:77,24,12,3
17	23534784	.	C	A	.	PASS	DP=170;SOMATIC;SS=2;SSC=16;GPV=1;SPV=0.020722;ANN=A|intergenic_region|MODIFIER|Olfr752-ps1-Casp16-ps|ENSMUSG00000109027-ENSMUSG00000067882|intergenic_region|ENSMUSG00000109027-ENSMUSG00000067882|||n.23534784C>A||||||	GT:GQ:DP:RD:AD:FREQ:DP4	0/0:.:71:71:0:0%:46,25,0,0	0/1:.:99:92:7:7.07%:65,27,1,6
17	24785925	.	A	G	.	PASS	DP=67;SOMATIC;SS=2;SSC=18;GPV=1;SPV=0.014756;ANN=G|intergenic_region|MODIFIER|Hs3st6-Meiob|ENSMUSG00000039628-ENSMUSG00000024155|intergenic_region|ENSMUSG00000039628-ENSMUSG00000024155|||n.24785925A>G||||||	GT:GQ:DP:RD:AD:FREQ:DP4	0/0:.:37:37:0:0%:19,18,0,0	0/1:.:30:25:5:16.67%:23,2,4,1
17	24785951	.	A	C	.	PASS	DP=69;SOMATIC;SS=2;SSC=18;GPV=1;SPV=0.015119;ANN=C|intergenic_region|MODIFIER|Hs3st6-Meiob|ENSMUSG00000039628-ENSMUSG00000024155|intergenic_region|ENSMUSG00000039628-ENSMUSG00000024155|||n.24785951A>C||||||	GT:GQ:DP:RD:AD:FREQ:DP4	0/0:.:38:38:0:0%:19,19,0,0	0/1:.:31:26:5:16.13%:23,3,3,2
17	24785955	.	C	T	.	PASS	DP=69;SOMATIC;SS=2;SSC=17;GPV=1;SPV=0.017918;ANN=T|intergenic_region|MODIFIER|Hs3st6-Meiob|ENSMUSG00000039628-ENSMUSG00000024155|intergenic_region|ENSMUSG00000039628-ENSMUSG00000024155|||n.24785955C>T||||||	GT:GQ:DP:RD:AD:FREQ:DP4	0/0:.:37:37:0:0%:20,17,0,0	0/1:.:32:27:5:15.62%:24,3,3,2
17	30196160	.	C	T	.	PASS	DP=59;SOMATIC;SS=2;SSC=16;GPV=1;SPV=0.024972;ANN=T|intron_variant|MODIFIER|Zfand3|ENSMUSG00000044477|transcript|ENSMUST00000057897.7|protein_coding|4/4|c.463+3430C>T||||||	GT:GQ:DP:RD:AD:FREQ:DP4	0/0:.:25:25:0:0%:8,17,0,0	0/1:.:34:26:6:18.75%:19,7,5,1
17	36103899	.	G	A	.	PASS	DP=67;SOMATIC;SS=2;SSC=22;GPV=1;SPV=0.0059499;ANN=A|intergenic_region|MODIFIER|Gm8815-H2-T-ps|ENSMUSG00000092224-ENSMUSG00000073405|intergenic_region|ENSMUSG00000092224-ENSMUSG00000073405|||n.36103899G>A||||||	GT:GQ:DP:RD:AD:FREQ:DP4	0/0:.:37:37:0:0%:18,19,0,0	0/1:.:30:24:6:20%:20,4,5,1
17	39016538	.	C	G	.	PASS	DP=62;SOMATIC;SS=2;SSC=16;GPV=1;SPV=0.022022;ANN=G|intergenic_region|MODIFIER|Esp31-Esp24|ENSMUSG00000092342-ENSMUSG00000095625|intergenic_region|ENSMUSG00000092342-ENSMUSG00000095625|||n.39016538C>G||||||	GT:GQ:DP:RD:AD:FREQ:DP4	0/0:.:32:32:0:0%:17,15,0,0	0/1:.:30:25:5:16.67%:18,7,2,3
17	39016541	.	T	C	.	PASS	DP=61;SOMATIC;SS=2;SSC=19;GPV=1;SPV=0.010694;ANN=C|intergenic_region|MODIFIER|Esp31-Esp24|ENSMUSG00000092342-ENSMUSG00000095625|intergenic_region|ENSMUSG00000092342-ENSMUSG00000095625|||n.39016541T>C||||||	GT:GQ:DP:RD:AD:FREQ:DP4	0/0:.:31:31:0:0%:16,15,0,0	0/1:.:30:24:6:20%:16,8,2,4
17	39111193	.	T	A	.	str10	DP=42;SOMATIC;SS=2;SSC=16;GPV=1;SPV=0.024383;ANN=A|intergenic_region|MODIFIER|Esp23-Esp18|ENSMUSG00000096697-ENSMUSG00000094024|intergenic_region|ENSMUSG00000096697-ENSMUSG00000094024|||n.39111193T>A||||||	GT:GQ:DP:RD:AD:FREQ:DP4	0/0:.:16:16:0:0%:7,9,0,0	0/1:.:26:19:7:26.92%:17,2,7,0
17	40608300	.	T	A	.	str10	DP=79;SOMATIC;SS=2;SSC=19;GPV=1;SPV=0.010531;ANN=A|intergenic_region|MODIFIER|Esp4-Esp3|ENSMUSG00000095540-ENSMUSG00000093957|intergenic_region|ENSMUSG00000095540-ENSMUSG00000093957|||n.40608300T>A||||||	GT:GQ:DP:RD:AD:FREQ:DP4	0/0:.:46:46:0:0%:32,14,0,0	0/1:.:33:28:5:15.15%:16,12,5,0
17	40608322	.	G	C	.	str10	DP=87;SOMATIC;SS=2;SSC=27;GPV=1;SPV=0.0019854;ANN=C|intergenic_region|MODIFIER|Esp4-Esp3|ENSMUSG00000095540-ENSMUSG00000093957|intergenic_region|ENSMUSG00000095540-ENSMUSG00000093957|||n.40608322G>C||||||	GT:GQ:DP:RD:AD:FREQ:DP4	0/0:.:44:44:0:0%:30,14,0,0	0/1:.:43:33:8:19.51%:18,15,8,0
17	40608449	.	G	T	.	PASS	DP=76;SOMATIC;SS=2;SSC=32;GPV=1;SPV=0.00055783;ANN=T|intergenic_region|MODIFIER|Esp4-Esp3|ENSMUSG00000095540-ENSMUSG00000093957|intergenic_region|ENSMUSG00000095540-ENSMUSG00000093957|||n.40608449G>T||||||	GT:GQ:DP:RD:AD:FREQ:DP4	0/0:.:44:44:0:0%:19,25,0,0	0/1:.:32:24:8:25%:13,11,4,4
17	40608455	.	G	A	.	PASS	DP=74;SOMATIC;SS=2;SSC=20;GPV=1;SPV=0.0094875;ANN=A|intergenic_region|MODIFIER|Esp4-Esp3|ENSMUSG00000095540-ENSMUSG00000093957|intergenic_region|ENSMUSG00000095540-ENSMUSG00000093957|||n.40608455G>A||||||	GT:GQ:DP:RD:AD:FREQ:DP4	0/0:.:43:43:0:0%:20,23,0,0	0/1:.:31:25:5:16.67%:13,12,2,3
17	43388714	.	T	A	.	PASS	DP=50;SOMATIC;SS=2;SSC=16;GPV=1;SPV=0.024122;ANN=A|upstream_gene_variant|MODIFIER|Adgrf5|ENSMUSG00000056492|transcript|ENSMUST00000113599.1|protein_coding||c.-15228T>A|||||752|,A|intergenic_region|MODIFIER|Adgrf1-Adgrf5|ENSMUSG00000041293-ENSMUSG00000056492|intergenic_region|ENSMUSG00000041293-ENSMUSG00000056492|||n.43388714T>A||||||	GT:GQ:DP:RD:AD:FREQ:DP4	0/0:.:21:21:0:0%:4,17,0,0	0/1:.:29:21:6:22.22%:13,8,4,2
17	54982399	.	T	G	.	str10	DP=48;SOMATIC;SS=2;SSC=17;GPV=1;SPV=0.018761;ANN=G|intergenic_region|MODIFIER|Gm26291-Gm17377|ENSMUSG00000089514-ENSMUSG00000090790|intergenic_region|ENSMUSG00000089514-ENSMUSG00000090790|||n.54982399T>G||||||	GT:GQ:DP:RD:AD:FREQ:DP4	0/0:.:22:22:0:0%:12,10,0,0	0/1:.:26:20:6:23.08%:15,5,6,0
17	54982505	.	C	T	.	PASS	DP=50;SOMATIC;SS=2;SSC=21;GPV=1;SPV=0.0063526;ANN=T|intergenic_region|MODIFIER|Gm26291-Gm17377|ENSMUSG00000089514-ENSMUSG00000090790|intergenic_region|ENSMUSG00000089514-ENSMUSG00000090790|||n.54982505C>T||||||	GT:GQ:DP:RD:AD:FREQ:DP4	0/0:.:27:27:0:0%:11,16,0,0	0/1:.:23:17:6:26.09%:13,4,4,2
17	57870580	.	G	C	.	PASS	DP=57;SOMATIC;SS=2;SSC=14;GPV=1;SPV=0.038941;ANN=C|intron_variant|MODIFIER|Cntnap5c|ENSMUSG00000038048|transcript|ENSMUST00000076038.5|protein_coding|1/23|c.83-5803G>C||||||	GT:GQ:DP:RD:AD:FREQ:DP4	0/0:.:20:20:0:0%:13,7,0,0	0/1:.:37:30:7:18.92%:22,8,5,2
17	60782064	.	G	T	.	str10	DP=63;SOMATIC;SS=2;SSC=22;GPV=1;SPV=0.0060471;ANN=T|intergenic_region|MODIFIER|Gm23447-Gm23773|ENSMUSG00000064732-ENSMUSG00000089610|intergenic_region|ENSMUSG00000064732-ENSMUSG00000089610|||n.60782064G>T||||||	GT:GQ:DP:RD:AD:FREQ:DP4	0/0:.:39:39:0:0%:21,18,0,0	0/1:.:24:19:5:20.83%:15,4,5,0
17	60782083	.	C	A	.	PASS	DP=58;SOMATIC;SS=2;SSC=22;GPV=1;SPV=0.0057471;ANN=A|intergenic_region|MODIFIER|Gm23447-Gm23773|ENSMUSG00000064732-ENSMUSG00000089610|intergenic_region|ENSMUSG00000064732-ENSMUSG00000089610|||n.60782083C>A||||||	GT:GQ:DP:RD:AD:FREQ:DP4	0/0:.:36:36:0:0%:21,15,0,0	0/1:.:22:17:5:22.73%:14,3,4,1
17	73888919	.	C	T	.	PASS	DP=59;SOMATIC;SS=2;SSC=16;GPV=1;SPV=0.022054;ANN=T|intron_variant|MODIFIER|Xdh|ENSMUSG00000024066|transcript|ENSMUST00000024866.4|protein_coding|34/35|c.3780+2192G>A||||||	GT:GQ:DP:RD:AD:FREQ:DP4	0/0:.:21:21:0:0%:10,11,0,0	0/1:.:38:30:8:21.05%:22,8,7,1
17	75034937	.	T	G	.	PASS	DP=40;SOMATIC;SS=2;SSC=16;GPV=1;SPV=0.023562;ANN=G|intron_variant|MODIFIER|Ltbp1|ENSMUSG00000001870|transcript|ENSMUST00000001927.11|protein_coding|2/33|c.547+27536T>G||||||	GT:GQ:DP:RD:AD:FREQ:DP4	0/0:.:20:20:0:0%:12,8,0,0	0/1:.:20:15:5:25%:9,6,3,2
17	78029064	.	C	T	.	str10	DP=39;SOMATIC;SS=2;SSC=16;GPV=1;SPV=0.022869;ANN=T|intergenic_region|MODIFIER|Gm17538-Gm5229|ENSMUSG00000091058-ENSMUSG00000037064|intergenic_region|ENSMUSG00000091058-ENSMUSG00000037064|||n.78029064C>T||||||	GT:GQ:DP:RD:AD:FREQ:DP4	0/0:.:17:17:0:0%:8,9,0,0	0/1:.:22:16:6:27.27%:7,9,6,0
17	83544211	.	C	A	.	PASS	DP=59;SOMATIC;SS=2;SSC=33;GPV=1;SPV=0.00048775;ANN=A|intergenic_region|MODIFIER|Cox7a2l-Kcng3|ENSMUSG00000024248-ENSMUSG00000045053|intergenic_region|ENSMUSG00000024248-ENSMUSG00000045053|||n.83544211C>A||||||	GT:GQ:DP:RD:AD:FREQ:DP4	0/0:.:34:34:0:0%:21,13,0,0	0/1:.:25:17:8:32%:15,2,7,1
17	84219081	.	G	A	.	str10	DP=84;SOMATIC;SS=2;SSC=14;GPV=1;SPV=0.032584;ANN=A|intron_variant|MODIFIER|Thada|ENSMUSG00000024251|transcript|ENSMUST00000047524.8|protein_coding|36/37|c.5266+3593C>T||||||	GT:GQ:DP:RD:AD:FREQ:DP4	0/0:.:28:28:0:0%:14,14,0,0	0/1:.:56:48:8:14.29%:30,18,8,0
18	3001750	.	G	A	.	str10	DP=90;SOMATIC;SS=2;SSC=16;GPV=1;SPV=0.02471;ANN=A|intergenic_region|MODIFIER|CHR_START-Vmn1r-ps151|CHR_START-ENSMUSG00000093774|intergenic_region|CHR_START-ENSMUSG00000093774|||n.3001750G>A||||||	GT:GQ:DP:RD:AD:FREQ:DP4	0/0:.:46:46:0:0%:27,19,0,0	0/1:.:44:39:5:11.36%:30,9,0,5
18	3014001	.	T	C	.	str10	DP=65;SOMATIC;SS=2;SSC=20;GPV=1;SPV=0.0097737;ANN=C|intergenic_region|MODIFIER|CHR_START-Vmn1r-ps151|CHR_START-ENSMUSG00000093774|intergenic_region|CHR_START-ENSMUSG00000093774|||n.3014001T>C||||||	GT:GQ:DP:RD:AD:FREQ:DP4	0/0:.:38:38:0:0%:20,18,0,0	0/1:.:27:22:5:18.52%:11,11,0,5
18	3136272	.	A	G	.	PASS	DP=54;SOMATIC;SS=2;SSC=20;GPV=1;SPV=0.0089005;ANN=G|intergenic_region|MODIFIER|Vmn1r238-Crem|ENSMUSG00000091539-ENSMUSG00000063889|intergenic_region|ENSMUSG00000091539-ENSMUSG00000063889|||n.3136272A>G||||||	GT:GQ:DP:RD:AD:FREQ:DP4	0/0:.:22:22:0:0%:10,12,0,0	0/1:.:32:23:8:25.81%:12,11,1,7
18	3136275	.	G	A	.	str10	DP=57;SOMATIC;SS=2;SSC=17;GPV=1;SPV=0.016158;ANN=A|intergenic_region|MODIFIER|Vmn1r238-Crem|ENSMUSG00000091539-ENSMUSG00000063889|intergenic_region|ENSMUSG00000091539-ENSMUSG00000063889|||n.3136275G>A||||||	GT:GQ:DP:RD:AD:FREQ:DP4	0/0:.:24:24:0:0%:12,12,0,0	0/1:.:33:26:7:21.21%:14,12,0,7
18	5532876	.	G	C	.	PASS	DP=55;SOMATIC;SS=2;SSC=17;GPV=1;SPV=0.016386;ANN=C|intron_variant|MODIFIER|Gm10125|ENSMUSG00000063087|transcript|ENSMUST00000161921.7|antisense|4/6|n.514-7487C>G||||||,C|intron_variant|MODIFIER|Gm10125|ENSMUSG00000063087|transcript|ENSMUST00000178464.7|processed_transcript|4/5|n.514-3756C>G||||||,C|intron_variant|MODIFIER|Gm10125|ENSMUSG00000063087|transcript|ENSMUST00000160925.7|antisense|3/3|n.228-7487C>G||||||	GT:GQ:DP:RD:AD:FREQ:DP4	0/0:.:26:26:0:0%:13,13,0,0	0/1:.:29:23:6:20.69%:11,12,4,2
18	6678041	.	C	A	.	PASS	DP=63;SOMATIC;SS=2;SSC=16;GPV=1;SPV=0.024173;ANN=A|intergenic_region|MODIFIER|4921524L21Rik-Rab18|ENSMUSG00000039540-ENSMUSG00000073639|intergenic_region|ENSMUSG00000039540-ENSMUSG00000073639|||n.6678041C>A||||||	GT:GQ:DP:RD:AD:FREQ:DP4	0/0:.:32:32:0:0%:17,15,0,0	0/1:.:31:26:5:16.13%:15,11,4,1
18	12553811	.	G	A	.	str10	DP=64;SOMATIC;SS=2;SSC=16;GPV=1;SPV=0.021061;ANN=A|intron_variant|MODIFIER|Lama3|ENSMUSG00000024421|transcript|ENSMUST00000188815.1|protein_coding|27/37|c.3606+506G>A||||||,A|intron_variant|MODIFIER|Lama3|ENSMUSG00000024421|transcript|ENSMUST00000092070.12|protein_coding|64/74|c.8424+506G>A||||||	GT:GQ:DP:RD:AD:FREQ:DP4	0/0:.:19:19:0:0%:7,12,0,0	0/1:.:45:35:10:22.22%:22,13,10,0
18	12553821	.	C	T	.	str10	DP=65;SOMATIC;SS=2;SSC=22;GPV=1;SPV=0.0052363;ANN=T|intron_variant|MODIFIER|Lama3|ENSMUSG00000024421|transcript|ENSMUST00000188815.1|protein_coding|27/37|c.3606+516C>T||||||,T|intron_variant|MODIFIER|Lama3|ENSMUSG00000024421|transcript|ENSMUST00000092070.12|protein_coding|64/74|c.8424+516C>T||||||	GT:GQ:DP:RD:AD:FREQ:DP4	0/0:.:21:21:0:0%:9,12,0,0	0/1:.:44:32:12:27.27%:23,9,12,0
18	14966181	.	G	A	.	PASS	DP=47;SOMATIC;SS=2;SSC=21;GPV=1;SPV=0.0075805;ANN=A|downstream_gene_variant|MODIFIER|Kctd1|ENSMUSG00000036225|transcript|ENSMUST00000168989.7|protein_coding||c.*3356C>T|||||2504|,A|downstream_gene_variant|MODIFIER|Kctd1|ENSMUSG00000036225|transcript|ENSMUST00000025992.6|protein_coding||c.*3356C>T|||||2504|,A|intergenic_region|MODIFIER|Taf4b-Kctd1|ENSMUSG00000054321-ENSMUSG00000036225|intergenic_region|ENSMUSG00000054321-ENSMUSG00000036225|||n.14966181G>A||||||	GT:GQ:DP:RD:AD:FREQ:DP4	0/0:.:28:28:0:0%:17,11,0,0	0/1:.:19:14:5:26.32%:9,5,4,1
18	37151202	.	G	A	.	PASS	DP=75;SOMATIC;SS=2;SSC=32;GPV=1;SPV=0.00052604;ANN=A|intron_variant|MODIFIER|Pcdha1|ENSMUSG00000103442|transcript|ENSMUST00000070797.6|protein_coding|1/3|c.2389-4953G>A||||||,A|intron_variant|MODIFIER|Pcdha2|ENSMUSG00000104148|transcript|ENSMUST00000115662.8|protein_coding|1/3|c.2389-4953G>A||||||,A|intron_variant|MODIFIER|Pcdha3|ENSMUSG00000102312|transcript|ENSMUST00000192503.1|protein_coding|1/3|c.2371-4953G>A||||||,A|intron_variant|MODIFIER|Pcdha4|ENSMUSG00000104252|transcript|ENSMUST00000192512.5|protein_coding|1/3|c.2386-4953G>A||||||,A|intron_variant|MODIFIER|Pcdha5|ENSMUSG00000103092|transcript|ENSMUST00000192168.1|protein_coding|1/3|c.2347-4953G>A||||||,A|intron_variant|MODIFIER|Pcdha6|ENSMUSG00000103707|transcript|ENSMUST00000193777.5|protein_coding|1/3|c.2383-4953G>A||||||,A|intron_variant|MODIFIER|Pcdha7|ENSMUSG00000104318|transcript|ENSMUST00000192631.1|protein_coding|1/3|c.2356-4953G>A||||||,A|intron_variant|MODIFIER|Pcdha8|ENSMUSG00000103800|transcript|ENSMUST00000194038.1|protein_coding|1/3|c.2383-4953G>A||||||,A|intron_variant|MODIFIER|Pcdha9|ENSMUSG00000103770|transcript|ENSMUST00000115659.5|protein_coding|1/3|c.2482-4953G>A||||||,A|intron_variant|MODIFIER|Pcdha11|ENSMUSG00000007440|transcript|ENSMUST00000115658.5|protein_coding|1/3|c.2383-4953G>A||||||,A|intron_variant|MODIFIER|Pcdha11|ENSMUSG00000102206|transcript|ENSMUST00000115657.9|protein_coding|1/3|c.2395-4953G>A||||||,A|intron_variant|MODIFIER|Pcdha12|ENSMUSG00000103310|transcript|ENSMUST00000047614.3|protein_coding|1/3|c.2395-4953G>A||||||,A|intron_variant|MODIFIER|Pcdhac1|ENSMUSG00000103255|transcript|ENSMUST00000007584.3|protein_coding|1/3|c.2437-4953G>A||||||,A|intron_variant|MODIFIER|Pcdhac2|ENSMUSG00000102697|transcript|ENSMUST00000047479.2|protein_coding|1/3|c.2562+4672G>A||||||,A|intron_variant|MODIFIER|Pcdha1|ENSMUSG00000103442|transcript|ENSMUST00000193839.5|protein_coding|1/4|c.2389-4953G>A||||||,A|intron_variant|MODIFIER|Pcdha2|ENSMUSG00000104148|transcript|ENSMUST00000195590.1|protein_coding|1/4|c.2389-4953G>A||||||,A|intron_variant|MODIFIER|Pcdha4|ENSMUSG00000104252|transcript|ENSMUST00000192295.1|protein_coding|1/4|c.1603-4953G>A||||||,A|intron_variant|MODIFIER|Pcdha6|ENSMUSG00000103707|transcript|ENSMUST00000193389.1|protein_coding|1/4|c.2383-4953G>A||||||,A|intron_variant|MODIFIER|Pcdha6|ENSMUSG00000103707|transcript|ENSMUST00000194751.1|nonsense_mediated_decay|2/5|c.*1890-4953G>A||||||,A|intron_variant|MODIFIER|Pcdha11|ENSMUSG00000102206|transcript|ENSMUST00000192447.5|protein_coding|1/4|c.2395-4953G>A||||||,A|intron_variant|MODIFIER|Gm42416|ENSMUSG00000103458|transcript|ENSMUST00000115661.4|protein_coding|1/3|c.2385+196052G>A||||||,A|intron_variant|MODIFIER|Pcdha11|ENSMUSG00000102206|transcript|ENSMUST00000194691.1|retained_intron|1/2|n.2539-4953G>A||||||,A|intron_variant|MODIFIER|Pcdha11|ENSMUSG00000102206|transcript|ENSMUST00000193856.1|protein_coding|1/3|c.205-4953G>A||||||WARNING_TRANSCRIPT_NO_START_CODON,A|intron_variant|MODIFIER|Gm37013|ENSMUSG00000102836|transcript|ENSMUST00000194544.1|protein_coding|1/2|c.222+181065G>A||||||WARNING_TRANSCRIPT_INCOMPLETE,A|intron_variant|MODIFIER|Gm37388|ENSMUSG00000103125|transcript|ENSMUST00000193984.1|protein_coding|1/2|c.336+174924G>A||||||WARNING_TRANSCRIPT_INCOMPLETE	GT:GQ:DP:RD:AD:FREQ:DP4	0/0:.:28:28:0:0%:10,18,0,0	0/1:.:47:32:14:30.43%:20,12,6,8
18	41381690	.	G	A	.	str10	DP=88;SOMATIC;SS=2;SSC=20;GPV=1;SPV=0.0087191;ANN=A|intergenic_region|MODIFIER|Gm44476-Prelid2|ENSMUSG00000105169-ENSMUSG00000056671|intergenic_region|ENSMUSG00000105169-ENSMUSG00000056671|||n.41381690G>A||||||	GT:GQ:DP:RD:AD:FREQ:DP4	0/0:.:25:25:0:0%:19,6,0,0	0/1:.:63:50:13:20.63%:38,12,13,0
18	41381696	.	G	A	.	str10	DP=86;SOMATIC;SS=2;SSC=21;GPV=1;SPV=0.0075442;ANN=A|intergenic_region|MODIFIER|Gm44476-Prelid2|ENSMUSG00000105169-ENSMUSG00000056671|intergenic_region|ENSMUSG00000105169-ENSMUSG00000056671|||n.41381696G>A||||||	GT:GQ:DP:RD:AD:FREQ:DP4	0/0:.:25:25:0:0%:17,8,0,0	0/1:.:61:48:13:21.31%:36,12,12,1
18	43461149	.	T	C	.	PASS	DP=61;SOMATIC;SS=2;SSC=24;GPV=1;SPV=0.0031895;ANN=C|intergenic_region|MODIFIER|Dpysl3-Gm3650|ENSMUSG00000024501-ENSMUSG00000097891|intergenic_region|ENSMUSG00000024501-ENSMUSG00000097891|||n.43461149T>C||||||	GT:GQ:DP:RD:AD:FREQ:DP4	0/0:.:36:36:0:0%:23,13,0,0	0/1:.:25:19:6:24%:10,9,3,3
18	43461191	.	C	T	.	PASS	DP=61;SOMATIC;SS=2;SSC=26;GPV=1;SPV=0.002424;ANN=T|intergenic_region|MODIFIER|Dpysl3-Gm3650|ENSMUSG00000024501-ENSMUSG00000097891|intergenic_region|ENSMUSG00000024501-ENSMUSG00000097891|||n.43461191C>T||||||	GT:GQ:DP:RD:AD:FREQ:DP4	0/0:.:37:37:0:0%:23,14,0,0	0/1:.:24:18:6:25%:11,7,1,5
18	52541743	.	G	T	.	str10	DP=73;SOMATIC;SS=2;SSC=20;GPV=1;SPV=0.0095351;ANN=T|intergenic_region|MODIFIER|Lox-Zfp474|ENSMUSG00000024529-ENSMUSG00000046886|intergenic_region|ENSMUSG00000024529-ENSMUSG00000046886|||n.52541743G>T||||||	GT:GQ:DP:RD:AD:FREQ:DP4	0/0:.:38:38:0:0%:22,16,0,0	0/1:.:35:29:6:17.14%:16,13,6,0
18	52541757	.	A	C	.	str10	DP=65;SOMATIC;SS=2;SSC=22;GPV=1;SPV=0.0061363;ANN=C|intergenic_region|MODIFIER|Lox-Zfp474|ENSMUSG00000024529-ENSMUSG00000046886|intergenic_region|ENSMUSG00000024529-ENSMUSG00000046886|||n.52541757A>C||||||	GT:GQ:DP:RD:AD:FREQ:DP4	0/0:.:32:32:0:0%:21,11,0,0	0/1:.:33:26:7:21.21%:16,10,7,0
18	62240915	.	G	A	.	str10	DP=55;SOMATIC;SS=2;SSC=41;GPV=1;SPV=7.823e-05;ANN=A|intergenic_region|MODIFIER|Gm9949-Htr4|ENSMUSG00000054589-ENSMUSG00000026322|intergenic_region|ENSMUSG00000054589-ENSMUSG00000026322|||n.62240915G>A||||||	GT:GQ:DP:RD:AD:FREQ:DP4	0/0:.:33:33:0:0%:16,17,0,0	0/1:.:22:13:9:40.91%:8,5,9,0
18	62240917	.	A	T	.	str10	DP=58;SOMATIC;SS=2;SSC=37;GPV=1;SPV=0.00016683;ANN=T|intergenic_region|MODIFIER|Gm9949-Htr4|ENSMUSG00000054589-ENSMUSG00000026322|intergenic_region|ENSMUSG00000054589-ENSMUSG00000026322|||n.62240917A>T||||||	GT:GQ:DP:RD:AD:FREQ:DP4	0/0:.:36:36:0:0%:17,19,0,0	0/1:.:22:14:8:36.36%:9,5,8,0
18	62240976	.	G	C	.	PASS	DP=71;SOMATIC;SS=2;SSC=35;GPV=1;SPV=0.00031;ANN=C|intergenic_region|MODIFIER|Gm9949-Htr4|ENSMUSG00000054589-ENSMUSG00000026322|intergenic_region|ENSMUSG00000054589-ENSMUSG00000026322|||n.62240976G>C||||||	GT:GQ:DP:RD:AD:FREQ:DP4	0/0:.:39:39:0:0%:22,17,0,0	0/1:.:32:22:9:29.03%:15,7,6,3
18	79749228	.	A	G	.	PASS	DP=69;SOMATIC;SS=2;SSC=17;GPV=1;SPV=0.01728;ANN=G|intergenic_region|MODIFIER|Gm25824-Gm26977|ENSMUSG00000087717-ENSMUSG00000098165|intergenic_region|ENSMUSG00000087717-ENSMUSG00000098165|||n.79749228A>G||||||	GT:GQ:DP:RD:AD:FREQ:DP4	0/0:.:29:29:0:0%:16,13,0,0	0/1:.:40:33:7:17.5%:22,11,5,2
18	84829549	.	G	T	.	str10	DP=62;SOMATIC;SS=2;SSC=20;GPV=1;SPV=0.0082105;ANN=T|intergenic_region|MODIFIER|Gm22819-Cyb5a|ENSMUSG00000088070-ENSMUSG00000024646|intergenic_region|ENSMUSG00000088070-ENSMUSG00000024646|||n.84829549G>T||||||	GT:GQ:DP:RD:AD:FREQ:DP4	0/0:.:37:37:0:0%:20,17,0,0	0/1:.:25:20:5:20%:11,9,5,0
18	84829613	.	T	A	.	PASS	DP=68;SOMATIC;SS=2;SSC=16;GPV=1;SPV=0.020851;ANN=A|intergenic_region|MODIFIER|Gm22819-Cyb5a|ENSMUSG00000088070-ENSMUSG00000024646|intergenic_region|ENSMUSG00000088070-ENSMUSG00000024646|||n.84829613T>A||||||	GT:GQ:DP:RD:AD:FREQ:DP4	0/0:.:35:35:0:0%:15,20,0,0	0/1:.:33:27:5:15.62%:20,7,3,2
18	87694039	.	T	A	.	PASS	DP=61;SOMATIC;SS=2;SSC=17;GPV=1;SPV=0.01632;ANN=A|intergenic_region|MODIFIER|Cbln2-Gm5096|ENSMUSG00000024647-ENSMUSG00000069324|intergenic_region|ENSMUSG00000024647-ENSMUSG00000069324|||n.87694039T>A||||||	GT:GQ:DP:RD:AD:FREQ:DP4	0/0:.:29:29:0:0%:18,11,0,0	0/1:.:32:26:6:18.75%:19,7,5,1
18	88216272	.	A	G	.	PASS	DP=69;SOMATIC;SS=2;SSC=23;GPV=1;SPV=0.0043676;ANN=G|intergenic_region|MODIFIER|Gm24987-Socs6|ENSMUSG00000077641-ENSMUSG00000056153|intergenic_region|ENSMUSG00000077641-ENSMUSG00000056153|||n.88216272A>G||||||	GT:GQ:DP:RD:AD:FREQ:DP4	0/0:.:20:20:0:0%:10,10,0,0	0/1:.:49:35:14:28.57%:22,13,12,2
18	90389458	.	G	A	.	PASS	DP=60;SOMATIC;SS=2;SSC=20;GPV=1;SPV=0.0097281;ANN=A|intergenic_region|MODIFIER|Eif3s6-ps2-Gm25418|ENSMUSG00000091697-ENSMUSG00000077402|intergenic_region|ENSMUSG00000091697-ENSMUSG00000077402|||n.90389458G>A||||||	GT:GQ:DP:RD:AD:FREQ:DP4	0/0:.:35:35:0:0%:17,18,0,0	0/1:.:25:20:5:20%:10,10,4,1
18	90389548	.	C	A	.	PASS	DP=35;SOMATIC;SS=2;SSC=21;GPV=1;SPV=0.0076246;ANN=A|intergenic_region|MODIFIER|Eif3s6-ps2-Gm25418|ENSMUSG00000091697-ENSMUSG00000077402|intergenic_region|ENSMUSG00000091697-ENSMUSG00000077402|||n.90389548C>A||||||	GT:GQ:DP:RD:AD:FREQ:DP4	0/0:.:18:18:0:0%:9,9,0,0	0/1:.:17:11:6:35.29%:10,1,3,3
18	90389554	.	G	T	.	PASS	DP=36;SOMATIC;SS=2;SSC=17;GPV=1;SPV=0.016414;ANN=T|intergenic_region|MODIFIER|Eif3s6-ps2-Gm25418|ENSMUSG00000091697-ENSMUSG00000077402|intergenic_region|ENSMUSG00000091697-ENSMUSG00000077402|||n.90389554G>T||||||	GT:GQ:DP:RD:AD:FREQ:DP4	0/0:.:19:19:0:0%:10,9,0,0	0/1:.:17:12:5:29.41%:11,1,3,2
19	3202753	.	C	G	.	PASS	DP=81;SOMATIC;SS=2;SSC=25;GPV=1;SPV=0.0029706;ANN=G|intergenic_region|MODIFIER|1700030N03Rik-Ighmbp2|ENSMUSG00000100969-ENSMUSG00000024831|intergenic_region|ENSMUSG00000100969-ENSMUSG00000024831|||n.3202753C>G||||||	GT:GQ:DP:RD:AD:FREQ:DP4	0/0:.:40:40:0:0%:26,14,0,0	0/1:.:41:33:8:19.51%:22,11,5,3
19	3248453	.	T	G	.	PASS	DP=125;SOMATIC;SS=2;SSC=15;GPV=1;SPV=0.030158;ANN=G|intergenic_region|MODIFIER|1700030N03Rik-Ighmbp2|ENSMUSG00000100969-ENSMUSG00000024831|intergenic_region|ENSMUSG00000100969-ENSMUSG00000024831|||n.3248453T>G||||||	GT:GQ:DP:RD:AD:FREQ:DP4	0/0:.:48:48:0:0%:32,16,0,0	0/1:.:77:70:7:9.09%:52,18,4,3
19	8096660	.	A	T	.	PASS	DP=61;SOMATIC;SS=2;SSC=13;GPV=1;SPV=0.040081;ANN=T|intron_variant|MODIFIER|Slc22a28|ENSMUSG00000063590|transcript|ENSMUST00000065651.4|protein_coding|5/9|c.954+4710T>A||||||	GT:GQ:DP:RD:AD:FREQ:DP4	0/0:.:19:19:0:0%:8,11,0,0	0/1:.:42:34:8:19.05%:25,9,7,1
19	12897016	.	A	G	.	str10	DP=65;SOMATIC;SS=2;SSC=17;GPV=1;SPV=0.019459;ANN=G|upstream_gene_variant|MODIFIER|Olfr1446|ENSMUSG00000057817|transcript|ENSMUST00000207319.1|protein_coding||c.-6441T>C|||||3492|WARNING_TRANSCRIPT_INCOMPLETE,G|upstream_gene_variant|MODIFIER|Olfr1446|ENSMUSG00000057817|transcript|ENSMUST00000207741.1|protein_coding||c.-6441T>C|||||3492|WARNING_TRANSCRIPT_INCOMPLETE,G|downstream_gene_variant|MODIFIER|Olfr1447|ENSMUSG00000060303|transcript|ENSMUST00000071484.3|protein_coding||c.*3833T>C|||||3733|,G|downstream_gene_variant|MODIFIER|Olfr1447|ENSMUSG00000060303|transcript|ENSMUST00000208343.1|protein_coding||c.*4434T>C|||||4434|WARNING_TRANSCRIPT_INCOMPLETE,G|intergenic_region|MODIFIER|Olfr1446-Olfr1447|ENSMUSG00000057817-ENSMUSG00000060303|intergenic_region|ENSMUSG00000057817-ENSMUSG00000060303|||n.12897016A>G||||||	GT:GQ:DP:RD:AD:FREQ:DP4	0/0:.:18:18:0:0%:14,4,0,0	0/1:.:47:36:11:23.4%:27,9,10,1
19	14987815	.	C	A	.	str10	DP=75;SOMATIC;SS=2;SSC=14;GPV=1;SPV=0.035057;ANN=A|intergenic_region|MODIFIER|Gm5513-Gm24319|ENSMUSG00000063586-ENSMUSG00000094850|intergenic_region|ENSMUSG00000063586-ENSMUSG00000094850|||n.14987815C>A||||||	GT:GQ:DP:RD:AD:FREQ:DP4	0/0:.:31:31:0:0%:18,13,0,0	0/1:.:44:38:6:13.64%:26,12,6,0
19	14987824	.	G	A	.	str10	DP=73;SOMATIC;SS=2;SSC=14;GPV=1;SPV=0.035813;ANN=A|intergenic_region|MODIFIER|Gm5513-Gm24319|ENSMUSG00000063586-ENSMUSG00000094850|intergenic_region|ENSMUSG00000063586-ENSMUSG00000094850|||n.14987824G>A||||||	GT:GQ:DP:RD:AD:FREQ:DP4	0/0:.:30:30:0:0%:17,13,0,0	0/1:.:43:37:6:13.95%:26,11,6,0
19	14987850	.	G	C	.	PASS	DP=73;SOMATIC;SS=2;SSC=15;GPV=1;SPV=0.030816;ANN=C|intergenic_region|MODIFIER|Gm5513-Gm24319|ENSMUSG00000063586-ENSMUSG00000094850|intergenic_region|ENSMUSG00000063586-ENSMUSG00000094850|||n.14987850G>C||||||	GT:GQ:DP:RD:AD:FREQ:DP4	0/0:.:31:31:0:0%:18,13,0,0	0/1:.:42:36:6:14.29%:23,13,1,5
19	21237854	.	G	A	.	PASS	DP=70;SOMATIC;SS=2;SSC=30;GPV=1;SPV=0.00087806;ANN=A|intergenic_region|MODIFIER|Tmc1-Zfand5|ENSMUSG00000024749-ENSMUSG00000024750|intergenic_region|ENSMUSG00000024749-ENSMUSG00000024750|||n.21237854G>A||||||	GT:GQ:DP:RD:AD:FREQ:DP4	0/0:.:33:33:0:0%:16,17,0,0	0/1:.:37:27:10:27.03%:17,10,6,4
19	27551236	.	C	A	.	str10	DP=44;SOMATIC;SS=2;SSC=17;GPV=1;SPV=0.018737;ANN=A|intergenic_region|MODIFIER|Pum3-Gm24782|ENSMUSG00000041360-ENSMUSG00000088266|intergenic_region|ENSMUSG00000041360-ENSMUSG00000088266|||n.27551236C>A||||||	GT:GQ:DP:RD:AD:FREQ:DP4	0/0:.:23:23:0:0%:13,10,0,0	0/1:.:21:16:5:23.81%:7,9,5,0
19	27551239	.	C	G	.	str10	DP=46;SOMATIC;SS=2;SSC=18;GPV=1;SPV=0.014845;ANN=G|intergenic_region|MODIFIER|Pum3-Gm24782|ENSMUSG00000041360-ENSMUSG00000088266|intergenic_region|ENSMUSG00000041360-ENSMUSG00000088266|||n.27551239C>G||||||	GT:GQ:DP:RD:AD:FREQ:DP4	0/0:.:25:25:0:0%:13,12,0,0	0/1:.:21:16:5:23.81%:7,9,5,0
19	44434645	.	C	T	.	str10	DP=58;SOMATIC;SS=2;SSC=22;GPV=1;SPV=0.0057471;ANN=T|intergenic_region|MODIFIER|Scd1-Wnt8b|ENSMUSG00000037071-ENSMUSG00000036961|intergenic_region|ENSMUSG00000037071-ENSMUSG00000036961|||n.44434645C>T||||||	GT:GQ:DP:RD:AD:FREQ:DP4	0/0:.:36:36:0:0%:23,13,0,0	0/1:.:22:17:5:22.73%:12,5,5,0
19	44434659	.	C	T	.	str10	DP=55;SOMATIC;SS=2;SSC=30;GPV=1;SPV=0.00093592;ANN=T|intergenic_region|MODIFIER|Scd1-Wnt8b|ENSMUSG00000037071-ENSMUSG00000036961|intergenic_region|ENSMUSG00000037071-ENSMUSG00000036961|||n.44434659C>T||||||	GT:GQ:DP:RD:AD:FREQ:DP4	0/0:.:36:36:0:0%:22,14,0,0	0/1:.:19:13:6:31.58%:9,4,6,0
19	61196027	.	C	A	.	PASS	DP=72;SOMATIC;SS=2;SSC=18;GPV=1;SPV=0.014393;ANN=A|intergenic_region|MODIFIER|Gm6020-Csf2ra|ENSMUSG00000069475-ENSMUSG00000059326|intergenic_region|ENSMUSG00000069475-ENSMUSG00000059326|||n.61196027C>A||||||	GT:GQ:DP:RD:AD:FREQ:DP4	0/0:.:40:40:0:0%:19,21,0,0	0/1:.:32:27:5:15.62%:20,7,4,1
19	61196029	.	T	A	.	PASS	DP=72;SOMATIC;SS=2;SSC=19;GPV=1;SPV=0.012144;ANN=A|intergenic_region|MODIFIER|Gm6020-Csf2ra|ENSMUSG00000069475-ENSMUSG00000059326|intergenic_region|ENSMUSG00000069475-ENSMUSG00000059326|||n.61196029T>A||||||	GT:GQ:DP:RD:AD:FREQ:DP4	0/0:.:41:41:0:0%:19,22,0,0	0/1:.:31:26:5:16.13%:20,6,4,1
2	5264586	.	G	A	.	str10	DP=68;SOMATIC;SS=2;SSC=18;GPV=1;SPV=0.014386;ANN=A|upstream_gene_variant|MODIFIER|Gm23118|ENSMUSG00000084606|transcript|ENSMUST00000122657.1|snRNA||n.-4471C>T|||||4471|,A|intergenic_region|MODIFIER|Gm23118-Gm13197|ENSMUSG00000084606-ENSMUSG00000080820|intergenic_region|ENSMUSG00000084606-ENSMUSG00000080820|||n.5264586G>A||||||	GT:GQ:DP:RD:AD:FREQ:DP4	0/0:.:24:24:0:0%:8,16,0,0	0/1:.:44:35:9:20.45%:24,11,9,0
2	12165149	.	C	T	.	str10	DP=75;SOMATIC;SS=2;SSC=20;GPV=1;SPV=0.008061;ANN=T|intron_variant|MODIFIER|Itga8|ENSMUSG00000026768|transcript|ENSMUST00000028106.10|protein_coding|23/29|c.2370-4722G>A||||||,T|intron_variant|MODIFIER|Itga8|ENSMUSG00000026768|transcript|ENSMUST00000172791.7|nonsense_mediated_decay|24/30|c.*610-4722G>A||||||	GT:GQ:DP:RD:AD:FREQ:DP4	0/0:.:40:40:0:0%:26,14,0,0	0/1:.:35:29:6:17.14%:23,6,6,0
2	22587906	.	T	C	.	PASS	DP=53;SOMATIC;SS=2;SSC=20;GPV=1;SPV=0.0088503;ANN=C|downstream_gene_variant|MODIFIER|Gm13340|ENSMUSG00000083563|transcript|ENSMUST00000117219.1|unprocessed_pseudogene||n.*197A>G|||||197|,C|downstream_gene_variant|MODIFIER|Gm13339|ENSMUSG00000082884|transcript|ENSMUST00000120651.1|unprocessed_pseudogene||n.*2118A>G|||||2118|,C|intron_variant|MODIFIER|Myo3a|ENSMUSG00000025716|transcript|ENSMUST00000044749.13|protein_coding|30/33|c.4453+8049T>C||||||,C|intron_variant|MODIFIER|Myo3a|ENSMUSG00000025716|transcript|ENSMUST00000138863.1|protein_coding|6/9|c.1639+8049T>C||||||WARNING_TRANSCRIPT_NO_START_CODON,C|intron_variant|MODIFIER|Myo3a|ENSMUSG00000025716|transcript|ENSMUST00000149423.1|processed_transcript|1/2|n.147+8049T>C||||||,C|non_coding_transcript_exon_variant|MODIFIER|Gm13341|ENSMUSG00000083863|transcript|ENSMUST00000120780.1|unprocessed_pseudogene|1/1|n.57A>G||||||	GT:GQ:DP:RD:AD:FREQ:DP4	0/0:.:24:24:0:0%:7,17,0,0	0/1:.:29:21:7:25%:14,7,4,3
2	27146143	.	C	T	.	PASS	DP=66;SOMATIC;SS=2;SSC=21;GPV=1;SPV=0.0069077;ANN=T|upstream_gene_variant|MODIFIER|Fam163b|ENSMUSG00000009216|transcript|ENSMUST00000151224.2|protein_coding||c.-32503G>A|||||3652|,T|non_coding_transcript_exon_variant|MODIFIER|Dbhos|ENSMUSG00000085008|transcript|ENSMUST00000150024.1|antisense|7/7|n.2775G>A||||||	GT:GQ:DP:RD:AD:FREQ:DP4	0/0:.:32:32:0:0%:18,14,0,0	0/1:.:34:27:7:20.59%:17,10,6,1
2	39585219	.	T	C	.	PASS	DP=55;SOMATIC;SS=2;SSC=17;GPV=1;SPV=0.016386;ANN=C|intergenic_region|MODIFIER|Gm13452-Gm43944|ENSMUSG00000082015-ENSMUSG00000108203|intergenic_region|ENSMUSG00000082015-ENSMUSG00000108203|||n.39585219T>C||||||	GT:GQ:DP:RD:AD:FREQ:DP4	0/0:.:26:26:0:0%:13,13,0,0	0/1:.:29:23:6:20.69%:18,5,5,1
2	41218442	.	G	T	.	PASS	DP=50;SOMATIC;SS=2;SSC=30;GPV=1;SPV=0.00081542;ANN=T|intron_variant|MODIFIER|Lrp1b|ENSMUSG00000049252|transcript|ENSMUST00000052550.12|protein_coding|32/90|c.5360-24764C>A||||||,T|intron_variant|MODIFIER|Lrp1b|ENSMUSG00000049252|transcript|ENSMUST00000167270.4|protein_coding|29/62|c.5018-24764C>A||||||WARNING_TRANSCRIPT_NO_START_CODON	GT:GQ:DP:RD:AD:FREQ:DP4	0/0:.:25:25:0:0%:15,10,0,0	0/1:.:25:16:9:36%:13,3,4,5
2	41218461	.	C	T	.	PASS	DP=53;SOMATIC;SS=2;SSC=29;GPV=1;SPV=0.0010576;ANN=T|intron_variant|MODIFIER|Lrp1b|ENSMUSG00000049252|transcript|ENSMUST00000052550.12|protein_coding|32/90|c.5360-24783G>A||||||,T|intron_variant|MODIFIER|Lrp1b|ENSMUSG00000049252|transcript|ENSMUST00000167270.4|protein_coding|29/62|c.5018-24783G>A||||||WARNING_TRANSCRIPT_NO_START_CODON	GT:GQ:DP:RD:AD:FREQ:DP4	0/0:.:26:26:0:0%:14,12,0,0	0/1:.:27:18:9:33.33%:16,2,4,5
2	60571797	.	T	C	.	PASS	DP=83;SOMATIC;SS=2;SSC=21;GPV=1;SPV=0.0076224;ANN=C|intergenic_region|MODIFIER|Gm13583-Gm13566|ENSMUSG00000086578-ENSMUSG00000084115|intergenic_region|ENSMUSG00000086578-ENSMUSG00000084115|||n.60571797T>C||||||	GT:GQ:DP:RD:AD:FREQ:DP4	0/0:.:33:33:0:0%:16,17,0,0	0/1:.:50:41:9:18%:29,12,1,8
2	85474536	.	T	C	.	PASS	DP=54;SOMATIC;SS=2;SSC=37;GPV=1;SPV=0.00019558;ANN=C|intergenic_region|MODIFIER|Olfr995-4833423E24Rik|ENSMUSG00000075218-ENSMUSG00000075217|intergenic_region|ENSMUSG00000075218-ENSMUSG00000075217|||n.85474536T>C||||||	GT:GQ:DP:RD:AD:FREQ:DP4	0/0:.:33:33:0:0%:16,17,0,0	0/1:.:21:13:8:38.1%:6,7,5,3
2	89891186	.	T	C	.	PASS	DP=44;SOMATIC;SS=2;SSC=19;GPV=1;SPV=0.01057;ANN=C|intergenic_region|MODIFIER|Olfr1257-Olfr1258|ENSMUSG00000049057-ENSMUSG00000049149|intergenic_region|ENSMUSG00000049057-ENSMUSG00000049149|||n.89891186T>C||||||	GT:GQ:DP:RD:AD:FREQ:DP4	0/0:.:22:22:0:0%:15,7,0,0	0/1:.:22:16:6:27.27%:11,5,1,5
2	97402331	.	C	T	.	str10	DP=61;SOMATIC;SS=2;SSC=29;GPV=1;SPV=0.0011625;ANN=T|intron_variant|MODIFIER|Lrrc4c|ENSMUSG00000050587|transcript|ENSMUST00000135431.7|protein_coding|4/6|c.-188-24280C>T||||||,T|intron_variant|MODIFIER|Lrrc4c|ENSMUSG00000050587|transcript|ENSMUST00000162807.8|protein_coding|5/7|c.-188-24280C>T||||||	GT:GQ:DP:RD:AD:FREQ:DP4	0/0:.:30:30:0:0%:9,21,0,0	0/1:.:31:22:9:29.03%:13,9,9,0
2	98208606	.	C	T	.	PASS	DP=81;SOMATIC;SS=2;SSC=16;GPV=1;SPV=0.024704;ANN=T|intergenic_region|MODIFIER|Gm13803-Gm13804|ENSMUSG00000082820-ENSMUSG00000080802|intergenic_region|ENSMUSG00000082820-ENSMUSG00000080802|||n.98208606C>T||||||	GT:GQ:DP:RD:AD:FREQ:DP4	0/0:.:32:32:0:0%:17,15,0,0	0/1:.:49:42:7:14.29%:22,20,1,6
2	104823686	.	T	C	.	PASS	DP=57;SOMATIC;SS=2;SSC=18;GPV=1;SPV=0.012731;ANN=C|downstream_gene_variant|MODIFIER|Gm13886|ENSMUSG00000083856|transcript|ENSMUST00000117876.1|processed_pseudogene||n.*2325T>C|||||2325|,C|intergenic_region|MODIFIER|Gm13886-Prrg4|ENSMUSG00000083856-ENSMUSG00000027171|intergenic_region|ENSMUSG00000083856-ENSMUSG00000027171|||n.104823686T>C||||||	GT:GQ:DP:RD:AD:FREQ:DP4	0/0:.:25:25:0:0%:17,8,0,0	0/1:.:32:25:7:21.88%:17,8,1,6
2	104823691	.	T	G	.	PASS	DP=56;SOMATIC;SS=2;SSC=15;GPV=1;SPV=0.02791;ANN=G|downstream_gene_variant|MODIFIER|Gm13886|ENSMUSG00000083856|transcript|ENSMUST00000117876.1|processed_pseudogene||n.*2330T>G|||||2330|,G|intergenic_region|MODIFIER|Gm13886-Prrg4|ENSMUSG00000083856-ENSMUSG00000027171|intergenic_region|ENSMUSG00000083856-ENSMUSG00000027171|||n.104823691T>G||||||	GT:GQ:DP:RD:AD:FREQ:DP4	0/0:.:24:24:0:0%:18,6,0,0	0/1:.:32:26:6:18.75%:18,8,1,5
2	107917766	.	T	G	.	PASS	DP=51;SOMATIC;SS=2;SSC=23;GPV=1;SPV=0.004143;ANN=G|intergenic_region|MODIFIER|Gm23439-Gm23749|ENSMUSG00000077480-ENSMUSG00000077411|intergenic_region|ENSMUSG00000077480-ENSMUSG00000077411|||n.107917766T>G||||||	GT:GQ:DP:RD:AD:FREQ:DP4	0/0:.:29:29:0:0%:14,15,0,0	0/1:.:22:16:6:27.27%:12,4,4,2
2	107917777	.	C	T	.	PASS	DP=58;SOMATIC;SS=2;SSC=22;GPV=1;SPV=0.0056882;ANN=T|intergenic_region|MODIFIER|Gm23439-Gm23749|ENSMUSG00000077480-ENSMUSG00000077411|intergenic_region|ENSMUSG00000077480-ENSMUSG00000077411|||n.107917777C>T||||||	GT:GQ:DP:RD:AD:FREQ:DP4	0/0:.:32:32:0:0%:16,16,0,0	0/1:.:26:20:6:23.08%:14,6,4,2
2	124875942	.	G	A	.	PASS	DP=76;SOMATIC;SS=2;SSC=18;GPV=1;SPV=0.01474;ANN=A|intergenic_region|MODIFIER|Gm13994-Slc24a5|ENSMUSG00000087450-ENSMUSG00000035183|intergenic_region|ENSMUSG00000087450-ENSMUSG00000035183|||n.124875942G>A||||||	GT:GQ:DP:RD:AD:FREQ:DP4	0/0:.:33:33:0:0%:20,13,0,0	0/1:.:43:36:7:16.28%:23,13,5,2
2	145202826	.	G	A	.	str10	DP=94;SOMATIC;SS=2;SSC=21;GPV=1;SPV=0.0071224;ANN=A|intron_variant|MODIFIER|Slc24a3|ENSMUSG00000063873|transcript|ENSMUST00000110007.7|protein_coding|1/16|c.139+34629G>A||||||,A|intron_variant|MODIFIER|Slc24a3|ENSMUSG00000063873|transcript|ENSMUST00000153249.7|processed_transcript|1/4|n.279+34629G>A||||||	GT:GQ:DP:RD:AD:FREQ:DP4	0/0:.:38:38:0:0%:27,11,0,0	0/1:.:56:47:9:16.07%:40,7,9,0
2	161440706	.	T	G	.	PASS	DP=64;SOMATIC;SS=2;SSC=16;GPV=1;SPV=0.022285;ANN=G|intergenic_region|MODIFIER|Gm14241-Gm11449|ENSMUSG00000087031-ENSMUSG00000083374|intergenic_region|ENSMUSG00000087031-ENSMUSG00000083374|||n.161440706T>G||||||	GT:GQ:DP:RD:AD:FREQ:DP4	0/0:.:33:33:0:0%:15,18,0,0	0/1:.:31:26:5:16.13%:17,9,4,1
2	166533610	.	T	C	.	PASS	DP=63;SOMATIC;SS=2;SSC=16;GPV=1;SPV=0.024173;ANN=C|intergenic_region|MODIFIER|Gm14267-Prex1|ENSMUSG00000085682-ENSMUSG00000039621|intergenic_region|ENSMUSG00000085682-ENSMUSG00000039621|||n.166533610T>C||||||	GT:GQ:DP:RD:AD:FREQ:DP4	0/0:.:32:32:0:0%:21,11,0,0	0/1:.:31:26:5:16.13%:20,6,3,2
2	167289280	.	C	A	.	str10	DP=53;SOMATIC;SS=2;SSC=50;GPV=1;SPV=9.2548e-06;ANN=A|intergenic_region|MODIFIER|Gm11473-B4galt5|ENSMUSG00000083661-ENSMUSG00000017929|intergenic_region|ENSMUSG00000083661-ENSMUSG00000017929|||n.167289280C>A||||||	GT:GQ:DP:RD:AD:FREQ:DP4	0/0:.:31:31:0:0%:16,15,0,0	0/1:.:22:11:11:50%:5,6,11,0
2	172563124	.	G	T	.	str10	DP=48;SOMATIC;SS=2;SSC=16;GPV=1;SPV=0.021936;ANN=T|downstream_gene_variant|MODIFIER|Tfap2c|ENSMUSG00000028640|transcript|ENSMUST00000099058.9|protein_coding||c.*5748G>T|||||4505|,T|downstream_gene_variant|MODIFIER|Tfap2c|ENSMUSG00000028640|transcript|ENSMUST00000030391.8|protein_coding||c.*5748G>T|||||4502|,T|downstream_gene_variant|MODIFIER|Tfap2c|ENSMUSG00000028640|transcript|ENSMUST00000128406.7|processed_transcript||n.*4517G>T|||||4517|,T|downstream_gene_variant|MODIFIER|Tfap2c|ENSMUSG00000028640|transcript|ENSMUST00000170744.1|protein_coding||c.*5748G>T|||||4505|,T|intergenic_region|MODIFIER|Tfap2c-Gm22773|ENSMUSG00000028640-ENSMUSG00000093160|intergenic_region|ENSMUSG00000028640-ENSMUSG00000093160|||n.172563124G>T||||||	GT:GQ:DP:RD:AD:FREQ:DP4	0/0:.:25:24:0:0%:20,4,0,0	0/1:.:23:18:5:21.74%:16,2,5,0
2	177951061	.	T	A	.	PASS	DP=43;SOMATIC;SS=2;SSC=33;GPV=1;SPV=0.00043396;ANN=A|intron_variant|MODIFIER|Gm14326|ENSMUSG00000078862|transcript|ENSMUST00000108932.7|protein_coding|2/4|c.4-2498A>T||||||,A|intron_variant|MODIFIER|Gm14326|ENSMUSG00000078862|transcript|ENSMUST00000108928.1|protein_coding|2/3|c.4-2498A>T||||||,A|intron_variant|MODIFIER|Gm14326|ENSMUSG00000078862|transcript|ENSMUST00000108930.8|protein_coding|2/4|c.4-2498A>T||||||,A|intron_variant|MODIFIER|Gm14326|ENSMUSG00000078862|transcript|ENSMUST00000178829.7|protein_coding|1/3|c.4-2498A>T||||||	GT:GQ:DP:RD:AD:FREQ:DP4	0/0:.:19:19:0:0%:9,10,0,0	0/1:.:24:13:11:45.83%:5,8,8,3
2	179299070	.	C	T	.	PASS	DP=45;SOMATIC;SS=2;SSC=20;GPV=1;SPV=0.0095174;ANN=T|intergenic_region|MODIFIER|Gm14293-Gm14294|ENSMUSG00000081481-ENSMUSG00000081882|intergenic_region|ENSMUSG00000081481-ENSMUSG00000081882|||n.179299070C>T||||||	GT:GQ:DP:RD:AD:FREQ:DP4	0/0:.:26:26:0:0%:15,11,0,0	0/1:.:19:14:5:26.32%:11,3,4,1
2	179299116	.	C	A	.	PASS	DP=56;SOMATIC;SS=2;SSC=22;GPV=1;SPV=0.0054545;ANN=A|intergenic_region|MODIFIER|Gm14293-Gm14294|ENSMUSG00000081481-ENSMUSG00000081882|intergenic_region|ENSMUSG00000081481-ENSMUSG00000081882|||n.179299116C>A||||||	GT:GQ:DP:RD:AD:FREQ:DP4	0/0:.:31:31:0:0%:16,15,0,0	0/1:.:25:19:6:24%:13,6,4,2
3	4004802	.	G	A	.	str10	DP=39;SOMATIC;SS=2;SSC=15;GPV=1;SPV=0.026928;ANN=A|intergenic_region|MODIFIER|Gm2077-Gm8775|ENSMUSG00000103224-ENSMUSG00000091223|intergenic_region|ENSMUSG00000103224-ENSMUSG00000091223|||n.4004802G>A||||||	GT:GQ:DP:RD:AD:FREQ:DP4	0/0:.:19:19:0:0%:9,10,0,0	0/1:.:20:15:5:25%:6,9,0,5
3	4004820	.	G	T	.	str10	DP=36;SOMATIC;SS=2;SSC=17;GPV=1;SPV=0.016414;ANN=T|intergenic_region|MODIFIER|Gm2077-Gm8775|ENSMUSG00000103224-ENSMUSG00000091223|intergenic_region|ENSMUSG00000103224-ENSMUSG00000091223|||n.4004820G>T||||||	GT:GQ:DP:RD:AD:FREQ:DP4	0/0:.:19:19:0:0%:8,11,0,0	0/1:.:17:12:5:29.41%:8,4,0,5
3	8445514	.	A	C	.	PASS	DP=65;SOMATIC;SS=2;SSC=20;GPV=1;SPV=0.0079638;ANN=C|intergenic_region|MODIFIER|Gm24614-1700003N22Rik|ENSMUSG00000065203-ENSMUSG00000102463|intergenic_region|ENSMUSG00000065203-ENSMUSG00000102463|||n.8445514A>C||||||	GT:GQ:DP:RD:AD:FREQ:DP4	0/0:.:39:39:0:0%:21,18,0,0	0/1:.:26:21:5:19.23%:18,3,4,1
3	11053101	.	C	T	.	PASS	DP=62;SOMATIC;SS=2;SSC=17;GPV=1;SPV=0.018352;ANN=T|intergenic_region|MODIFIER|Gm37832-Gm22547|ENSMUSG00000081537-ENSMUSG00000095289|intergenic_region|ENSMUSG00000081537-ENSMUSG00000095289|||n.11053101C>T||||||	GT:GQ:DP:RD:AD:FREQ:DP4	0/0:.:33:33:0:0%:13,20,0,0	0/1:.:29:24:5:17.24%:22,2,5,0
3	11053143	.	A	T	.	PASS	DP=71;SOMATIC;SS=2;SSC=18;GPV=1;SPV=0.015467;ANN=T|intergenic_region|MODIFIER|Gm37832-Gm22547|ENSMUSG00000081537-ENSMUSG00000095289|intergenic_region|ENSMUSG00000081537-ENSMUSG00000095289|||n.11053143A>T||||||	GT:GQ:DP:RD:AD:FREQ:DP4	0/0:.:39:39:0:0%:17,22,0,0	0/1:.:32:27:5:15.62%:21,6,4,1
3	14396090	.	A	G	.	PASS	DP=63;SOMATIC;SS=2;SSC=25;GPV=1;SPV=0.0027218;ANN=G|intergenic_region|MODIFIER|Gm37358-Gm8955|ENSMUSG00000103626-ENSMUSG00000098036|intergenic_region|ENSMUSG00000103626-ENSMUSG00000098036|||n.14396090A>G||||||	GT:GQ:DP:RD:AD:FREQ:DP4	0/0:.:24:24:0:0%:12,12,0,0	0/1:.:39:28:11:28.21%:25,3,10,1
3	14396204	.	C	T	.	PASS	DP=70;SOMATIC;SS=2;SSC=20;GPV=1;SPV=0.0086713;ANN=T|intergenic_region|MODIFIER|Gm37358-Gm8955|ENSMUSG00000103626-ENSMUSG00000098036|intergenic_region|ENSMUSG00000103626-ENSMUSG00000098036|||n.14396204C>T||||||	GT:GQ:DP:RD:AD:FREQ:DP4	0/0:.:27:27:0:0%:15,12,0,0	0/1:.:43:34:9:20.93%:22,12,5,4
3	15876016	.	T	A	.	PASS	DP=66;SOMATIC;SS=2;SSC=23;GPV=1;SPV=0.0041464;ANN=A|intergenic_region|MODIFIER|Sirpb1c-Gm6321|ENSMUSG00000074677-ENSMUSG00000103688|intergenic_region|ENSMUSG00000074677-ENSMUSG00000103688|||n.15876016T>A||||||	GT:GQ:DP:RD:AD:FREQ:DP4	0/0:.:38:38:0:0%:16,22,0,0	0/1:.:28:22:6:21.43%:12,10,3,3
3	16991593	.	G	A	.	PASS	DP=49;SOMATIC;SS=2;SSC=27;GPV=1;SPV=0.0019402;ANN=A|intergenic_region|MODIFIER|Gm26485-Gm5283|ENSMUSG00000088644-ENSMUSG00000095827|intergenic_region|ENSMUSG00000088644-ENSMUSG00000095827|||n.16991593G>A||||||	GT:GQ:DP:RD:AD:FREQ:DP4	0/0:.:30:30:0:0%:14,16,0,0	0/1:.:19:13:6:31.58%:7,6,3,3
3	18291004	.	T	C	.	PASS	DP=57;SOMATIC;SS=2;SSC=16;GPV=1;SPV=0.023472;ANN=C|intergenic_region|MODIFIER|Cyp7b1-Gm43834|ENSMUSG00000039519-ENSMUSG00000104801|intergenic_region|ENSMUSG00000039519-ENSMUSG00000104801|||n.18291004T>C||||||	GT:GQ:DP:RD:AD:FREQ:DP4	0/0:.:29:29:0:0%:15,14,0,0	0/1:.:28:23:5:17.86%:17,6,4,1
3	18291038	.	G	T	.	PASS	DP=57;SOMATIC;SS=2;SSC=18;GPV=1;SPV=0.01571;ANN=T|intergenic_region|MODIFIER|Cyp7b1-Gm43834|ENSMUSG00000039519-ENSMUSG00000104801|intergenic_region|ENSMUSG00000039519-ENSMUSG00000104801|||n.18291038G>T||||||	GT:GQ:DP:RD:AD:FREQ:DP4	0/0:.:31:31:0:0%:17,14,0,0	0/1:.:26:21:5:19.23%:14,7,4,1
3	36109028	.	G	T	.	PASS	DP=65;SOMATIC;SS=2;SSC=19;GPV=1;SPV=0.010971;ANN=T|intergenic_region|MODIFIER|Gm43205-D3Ertd254e|ENSMUSG00000105419-ENSMUSG00000033883|intergenic_region|ENSMUSG00000105419-ENSMUSG00000033883|||n.36109028G>T||||||	GT:GQ:DP:RD:AD:FREQ:DP4	0/0:.:33:33:0:0%:14,19,0,0	0/1:.:32:26:6:18.75%:15,11,5,1
3	36109038	.	G	T	.	PASS	DP=59;SOMATIC;SS=2;SSC=19;GPV=1;SPV=0.010543;ANN=T|intergenic_region|MODIFIER|Gm43205-D3Ertd254e|ENSMUSG00000105419-ENSMUSG00000033883|intergenic_region|ENSMUSG00000105419-ENSMUSG00000033883|||n.36109038G>T||||||	GT:GQ:DP:RD:AD:FREQ:DP4	0/0:.:30:30:0:0%:10,20,0,0	0/1:.:29:23:6:20.69%:13,10,5,1
3	42180111	.	G	C	.	str10	DP=69;SOMATIC;SS=2;SSC=21;GPV=1;SPV=0.007358;ANN=C|intergenic_region|MODIFIER|Gm37846-Gm38274|ENSMUSG00000102610-ENSMUSG00000104089|intergenic_region|ENSMUSG00000102610-ENSMUSG00000104089|||n.42180111G>C||||||	GT:GQ:DP:RD:AD:FREQ:DP4	0/0:.:30:30:0:0%:10,20,0,0	0/1:.:39:31:8:20.51%:18,13,8,0
3	47753560	.	C	A	.	PASS	DP=60;SOMATIC;SS=2;SSC=17;GPV=1;SPV=0.017995;ANN=A|intergenic_region|MODIFIER|Gm2229-Gm7977|ENSMUSG00000103798-ENSMUSG00000103257|intergenic_region|ENSMUSG00000103798-ENSMUSG00000103257|||n.47753560C>A||||||	GT:GQ:DP:RD:AD:FREQ:DP4	0/0:.:32:32:0:0%:13,19,0,0	0/1:.:28:23:5:17.86%:16,7,1,4
3	51008453	.	G	A	.	PASS	DP=73;SOMATIC;SS=2;SSC=17;GPV=1;SPV=0.016036;ANN=A|intergenic_region|MODIFIER|Gm37209-Gm29230|ENSMUSG00000103652-ENSMUSG00000102067|intergenic_region|ENSMUSG00000103652-ENSMUSG00000102067|||n.51008453G>A||||||	GT:GQ:DP:RD:AD:FREQ:DP4	0/0:.:28:28:0:0%:11,17,0,0	0/1:.:45:37:8:17.78%:27,10,7,1
3	73559726	.	T	A	.	PASS	DP=57;SOMATIC;SS=2;SSC=20;GPV=1;SPV=0.009946;ANN=A|intron_variant|MODIFIER|Gm20754|ENSMUSG00000103428|transcript|ENSMUST00000192642.1|lincRNA|3/4|n.424+200T>A||||||	GT:GQ:DP:RD:AD:FREQ:DP4	0/0:.:26:26:0:0%:11,15,0,0	0/1:.:31:24:7:22.58%:16,8,5,2
3	79641521	.	T	A	.	PASS	DP=48;SOMATIC;SS=2;SSC=25;GPV=1;SPV=0.0028476;ANN=A|downstream_gene_variant|MODIFIER|Rxfp1|ENSMUSG00000034009|transcript|ENSMUST00000078527.12|protein_coding||c.*3195A>T|||||90|,A|downstream_gene_variant|MODIFIER|Rxfp1|ENSMUSG00000034009|transcript|ENSMUST00000182491.6|nonsense_mediated_decay||c.*37204A>T|||||2591|,A|intergenic_region|MODIFIER|4930579G24Rik-Rxfp1|ENSMUSG00000027811-ENSMUSG00000034009|intergenic_region|ENSMUSG00000027811-ENSMUSG00000034009|||n.79641521T>A||||||	GT:GQ:DP:RD:AD:FREQ:DP4	0/0:.:31:31:0:0%:18,13,0,0	0/1:.:17:11:5:31.25%:7,4,3,2
3	80012393	.	A	G	.	PASS	DP=72;SOMATIC;SS=2;SSC=16;GPV=1;SPV=0.021875;ANN=G|intergenic_region|MODIFIER|Fam198b-A330069K06Rik|ENSMUSG00000027955-ENSMUSG00000103181|intergenic_region|ENSMUSG00000027955-ENSMUSG00000103181|||n.80012393A>G||||||	GT:GQ:DP:RD:AD:FREQ:DP4	0/0:.:29:29:0:0%:20,9,0,0	0/1:.:43:36:7:16.28%:35,1,7,0
3	82328271	.	C	T	.	PASS	DP=67;SOMATIC;SS=2;SSC=23;GPV=1;SPV=0.004476;ANN=T|intergenic_region|MODIFIER|Gucy1a3-Map9|ENSMUSG00000033910-ENSMUSG00000033900|intergenic_region|ENSMUSG00000033910-ENSMUSG00000033900|||n.82328271C>T||||||	GT:GQ:DP:RD:AD:FREQ:DP4	0/0:.:24:24:0:0%:12,12,0,0	0/1:.:43:32:11:25.58%:20,12,7,4
3	83409823	.	C	A	.	PASS	DP=68;SOMATIC;SS=2;SSC=19;GPV=1;SPV=0.011392;ANN=A|downstream_gene_variant|MODIFIER|Gm38096|ENSMUSG00000103459|transcript|ENSMUST00000193692.1|lincRNA||n.*4033C>A|||||4033|,A|intergenic_region|MODIFIER|Gm38096-1700028M03Rik|ENSMUSG00000103459-ENSMUSG00000101334|intergenic_region|ENSMUSG00000103459-ENSMUSG00000101334|||n.83409823C>A||||||	GT:GQ:DP:RD:AD:FREQ:DP4	0/0:.:39:39:0:0%:29,10,0,0	0/1:.:29:24:5:17.24%:11,13,3,2
3	83409848	.	A	T	.	PASS	DP=61;SOMATIC;SS=2;SSC=20;GPV=1;SPV=0.0089307;ANN=T|downstream_gene_variant|MODIFIER|Gm38096|ENSMUSG00000103459|transcript|ENSMUST00000193692.1|lincRNA||n.*4058A>T|||||4058|,T|intergenic_region|MODIFIER|Gm38096-1700028M03Rik|ENSMUSG00000103459-ENSMUSG00000101334|intergenic_region|ENSMUSG00000103459-ENSMUSG00000101334|||n.83409848A>T||||||	GT:GQ:DP:RD:AD:FREQ:DP4	0/0:.:36:36:0:0%:28,8,0,0	0/1:.:25:20:5:20%:6,14,3,2
3	83409869	.	A	T	.	PASS	DP=59;SOMATIC;SS=2;SSC=21;GPV=1;SPV=0.0067212;ANN=T|downstream_gene_variant|MODIFIER|Gm38096|ENSMUSG00000103459|transcript|ENSMUST00000193692.1|lincRNA||n.*4079A>T|||||4079|,T|intergenic_region|MODIFIER|Gm38096-1700028M03Rik|ENSMUSG00000103459-ENSMUSG00000101334|intergenic_region|ENSMUSG00000103459-ENSMUSG00000101334|||n.83409869A>T||||||	GT:GQ:DP:RD:AD:FREQ:DP4	0/0:.:36:36:0:0%:22,14,0,0	0/1:.:23:18:5:21.74%:6,12,3,2
3	84053917	.	G	A	.	str10	DP=74;SOMATIC;SS=2;SSC=18;GPV=1;SPV=0.014991;ANN=A|intergenic_region|MODIFIER|D930015E06Rik-Gm36981|ENSMUSG00000033767-ENSMUSG00000103261|intergenic_region|ENSMUSG00000033767-ENSMUSG00000103261|||n.84053917G>A||||||	GT:GQ:DP:RD:AD:FREQ:DP4	0/0:.:32:32:0:0%:14,18,0,0	0/1:.:42:35:7:16.67%:28,7,7,0
3	90939207	.	T	A	.	PASS	DP=77;SOMATIC;SS=2;SSC=39;GPV=1;SPV=0.00012497;ANN=A|intergenic_region|MODIFIER|Gm43235-Gm9023|ENSMUSG00000106174-ENSMUSG00000106257|intergenic_region|ENSMUSG00000106174-ENSMUSG00000106257|||n.90939207T>A||||||	GT:GQ:DP:RD:AD:FREQ:DP4	0/0:.:46:46:0:0%:27,19,0,0	0/1:.:31:22:9:29.03%:16,6,8,1
3	97139009	.	C	T	.	PASS	DP=53;SOMATIC;SS=2;SSC=23;GPV=1;SPV=0.0045492;ANN=T|downstream_gene_variant|MODIFIER|Gm24435|ENSMUSG00000088511|transcript|ENSMUST00000157886.1|snRNA||n.*1543G>A|||||1543|,T|intergenic_region|MODIFIER|Gm43222-Gm24435|ENSMUSG00000106324-ENSMUSG00000088511|intergenic_region|ENSMUSG00000106324-ENSMUSG00000088511|||n.97139009C>T||||||	GT:GQ:DP:RD:AD:FREQ:DP4	0/0:.:22:22:0:0%:9,13,0,0	0/1:.:31:22:9:29.03%:18,4,7,2
3	98908897	.	T	C	.	PASS	DP=58;SOMATIC;SS=2;SSC=19;GPV=1;SPV=0.011595;ANN=C|intergenic_region|MODIFIER|Hao2-5730437C11Rik|ENSMUSG00000027870-ENSMUSG00000085121|intergenic_region|ENSMUSG00000027870-ENSMUSG00000085121|||n.98908897T>C||||||	GT:GQ:DP:RD:AD:FREQ:DP4	0/0:.:33:33:0:0%:20,13,0,0	0/1:.:25:20:5:20%:14,6,4,1
3	99056572	.	C	A	.	PASS	DP=69;SOMATIC;SS=2;SSC=17;GPV=1;SPV=0.016248;ANN=A|downstream_gene_variant|MODIFIER|Gm12440|ENSMUSG00000086833|transcript|ENSMUST00000155224.2|lincRNA||n.*2828C>A|||||2828|,A|intergenic_region|MODIFIER|Gm12440-Gm12441|ENSMUSG00000086833-ENSMUSG00000083888|intergenic_region|ENSMUSG00000086833-ENSMUSG00000083888|||n.99056572C>A||||||	GT:GQ:DP:RD:AD:FREQ:DP4	0/0:.:33:33:0:0%:17,16,0,0	0/1:.:36:30:6:16.67%:18,12,4,2
3	106476342	.	T	A	.	str10	DP=60;SOMATIC;SS=2;SSC=19;GPV=1;SPV=0.012044;ANN=A|upstream_gene_variant|MODIFIER|Gm38244|ENSMUSG00000104350|transcript|ENSMUST00000191737.1|TEC||n.-1941T>A|||||1941|,A|intergenic_region|MODIFIER|Chil6-Gm38244|ENSMUSG00000027902-ENSMUSG00000104350|intergenic_region|ENSMUSG00000027902-ENSMUSG00000104350|||n.106476342T>A||||||	GT:GQ:DP:RD:AD:FREQ:DP4	0/0:.:34:34:0:0%:24,10,0,0	0/1:.:26:21:5:19.23%:15,6,5,0
3	106476372	.	C	T	.	str10	DP=62;SOMATIC;SS=2;SSC=19;GPV=1;SPV=0.010165;ANN=T|upstream_gene_variant|MODIFIER|Gm38244|ENSMUSG00000104350|transcript|ENSMUST00000191737.1|TEC||n.-1911C>T|||||1911|,T|intergenic_region|MODIFIER|Chil6-Gm38244|ENSMUSG00000027902-ENSMUSG00000104350|intergenic_region|ENSMUSG00000027902-ENSMUSG00000104350|||n.106476372C>T||||||	GT:GQ:DP:RD:AD:FREQ:DP4	0/0:.:36:36:0:0%:25,11,0,0	0/1:.:26:21:5:19.23%:15,6,5,0
3	106476391	.	A	T	.	str10	DP=64;SOMATIC;SS=2;SSC=20;GPV=1;SPV=0.0086274;ANN=T|upstream_gene_variant|MODIFIER|Gm38244|ENSMUSG00000104350|transcript|ENSMUST00000191737.1|TEC||n.-1892A>T|||||1892|,T|intergenic_region|MODIFIER|Chil6-Gm38244|ENSMUSG00000027902-ENSMUSG00000104350|intergenic_region|ENSMUSG00000027902-ENSMUSG00000104350|||n.106476391A>T||||||	GT:GQ:DP:RD:AD:FREQ:DP4	0/0:.:38:38:0:0%:26,12,0,0	0/1:.:26:21:5:19.23%:14,7,5,0
3	108245955	.	A	C	.	PASS	DP=71;SOMATIC;SS=2;SSC=22;GPV=1;SPV=0.0062005;ANN=C|downstream_gene_variant|MODIFIER|1700010K24Rik|ENSMUSG00000085102|transcript|ENSMUST00000125852.1|antisense||n.*2954T>G|||||2954|,C|intergenic_region|MODIFIER|Gm42754-1700010K24Rik|ENSMUSG00000105961-ENSMUSG00000085102|intergenic_region|ENSMUSG00000105961-ENSMUSG00000085102|||n.108245955A>C||||||	GT:GQ:DP:RD:AD:FREQ:DP4	0/0:.:44:44:0:0%:20,24,0,0	0/1:.:27:22:5:18.52%:8,14,3,2
3	112987451	.	G	C	.	PASS	DP=68;SOMATIC;SS=2;SSC=19;GPV=1;SPV=0.010119;ANN=C|intergenic_region|MODIFIER|Gm43587-Utp14b-ps1|ENSMUSG00000106666-ENSMUSG00000105588|intergenic_region|ENSMUSG00000106666-ENSMUSG00000105588|||n.112987451G>C||||||	GT:GQ:DP:RD:AD:FREQ:DP4	0/0:.:35:35:0:0%:19,16,0,0	0/1:.:33:27:6:18.18%:19,8,5,1
3	124246162	.	C	A	.	str10	DP=42;SOMATIC;SS=2;SSC=14;GPV=1;SPV=0.032916;ANN=A|upstream_gene_variant|MODIFIER|Gm43731|ENSMUSG00000104531|transcript|ENSMUST00000196150.1|lincRNA||n.-75C>A|||||75|,A|intergenic_region|MODIFIER|Gm15399-Gm43731|ENSMUSG00000081939-ENSMUSG00000104531|intergenic_region|ENSMUSG00000081939-ENSMUSG00000104531|||n.124246162C>A||||||	GT:GQ:DP:RD:AD:FREQ:DP4	0/0:.:15:15:0:0%:9,6,0,0	0/1:.:27:20:7:25.93%:13,7,7,0
3	124246226	.	G	A	.	PASS	DP=56;SOMATIC;SS=2;SSC=17;GPV=1;SPV=0.018421;ANN=A|upstream_gene_variant|MODIFIER|Gm43731|ENSMUSG00000104531|transcript|ENSMUST00000196150.1|lincRNA||n.-11G>A|||||11|,A|intergenic_region|MODIFIER|Gm15399-Gm43731|ENSMUSG00000081939-ENSMUSG00000104531|intergenic_region|ENSMUSG00000081939-ENSMUSG00000104531|||n.124246226G>A||||||	GT:GQ:DP:RD:AD:FREQ:DP4	0/0:.:23:23:0:0%:10,13,0,0	0/1:.:33:26:7:21.21%:14,12,6,1
3	147152215	.	T	A	.	PASS	DP=54;SOMATIC;SS=2;SSC=14;GPV=1;SPV=0.03797;ANN=A|intergenic_region|MODIFIER|Gm29771-Gm6074|ENSMUSG00000103334-ENSMUSG00000103099|intergenic_region|ENSMUSG00000103334-ENSMUSG00000103099|||n.147152215T>A||||||	GT:GQ:DP:RD:AD:FREQ:DP4	0/0:.:19:19:0:0%:9,10,0,0	0/1:.:35:28:7:20%:20,8,6,1
4	7649022	.	G	A	.	PASS	DP=70;SOMATIC;SS=2;SSC=16;GPV=1;SPV=0.024883;ANN=A|intergenic_region|MODIFIER|8430436N08Rik-Gm11795|ENSMUSG00000086070-ENSMUSG00000085630|intergenic_region|ENSMUSG00000086070-ENSMUSG00000085630|||n.7649022G>A||||||	GT:GQ:DP:RD:AD:FREQ:DP4	0/0:.:31:31:0:0%:15,16,0,0	0/1:.:39:33:6:15.38%:24,9,5,1
4	10431908	.	A	G	.	PASS	DP=67;SOMATIC;SS=2;SSC=21;GPV=1;SPV=0.0078989;ANN=G|intergenic_region|MODIFIER|Gm11835-Gm11814|ENSMUSG00000082501-ENSMUSG00000084215|intergenic_region|ENSMUSG00000082501-ENSMUSG00000084215|||n.10431908A>G||||||	GT:GQ:DP:RD:AD:FREQ:DP4	0/0:.:22:22:0:0%:17,5,0,0	0/1:.:45:34:11:24.44%:27,7,8,3
4	22037219	.	T	C	.	PASS	DP=58;SOMATIC;SS=2;SSC=33;GPV=1;SPV=0.00044012;ANN=C|intergenic_region|MODIFIER|Gm11885-Gm11880|ENSMUSG00000080997-ENSMUSG00000082490|intergenic_region|ENSMUSG00000080997-ENSMUSG00000082490|||n.22037219T>C||||||	GT:GQ:DP:RD:AD:FREQ:DP4	0/0:.:31:31:0:0%:22,9,0,0	0/1:.:27:18:9:33.33%:12,6,7,2
4	32499820	.	C	T	.	str10	DP=56;SOMATIC;SS=2;SSC=21;GPV=1;SPV=0.0070909;ANN=T|upstream_gene_variant|MODIFIER|Bach2|ENSMUSG00000040270|transcript|ENSMUST00000146748.1|processed_transcript||n.-1685C>T|||||1685|,T|intron_variant|MODIFIER|Bach2|ENSMUSG00000040270|transcript|ENSMUST00000171600.1|protein_coding|1/4|c.-12-1793C>T||||||,T|intron_variant|MODIFIER|Bach2|ENSMUSG00000040270|transcript|ENSMUST00000108180.8|protein_coding|3/6|c.-12-1793C>T||||||,T|intron_variant|MODIFIER|Bach2|ENSMUSG00000040270|transcript|ENSMUST00000037416.12|protein_coding|3/7|c.-12-1793C>T||||||,T|intron_variant|MODIFIER|Bach2|ENSMUSG00000040270|transcript|ENSMUST00000149201.7|processed_transcript|3/3|n.313-1793C>T||||||	GT:GQ:DP:RD:AD:FREQ:DP4	0/0:.:30:30:0:0%:20,10,0,0	0/1:.:26:20:6:23.08%:14,6,6,0
4	33955834	.	C	T	.	PASS	DP=51;SOMATIC;SS=2;SSC=35;GPV=1;SPV=0.00025582;ANN=T|intergenic_region|MODIFIER|Cnr1-Gm22010|ENSMUSG00000044288-ENSMUSG00000089414|intergenic_region|ENSMUSG00000044288-ENSMUSG00000089414|||n.33955834C>T||||||	GT:GQ:DP:RD:AD:FREQ:DP4	0/0:.:26:26:0:0%:15,11,0,0	0/1:.:25:15:10:40%:8,7,7,3
4	33955843	.	A	G	.	PASS	DP=54;SOMATIC;SS=2;SSC=36;GPV=1;SPV=0.00022196;ANN=G|intergenic_region|MODIFIER|Cnr1-Gm22010|ENSMUSG00000044288-ENSMUSG00000089414|intergenic_region|ENSMUSG00000044288-ENSMUSG00000089414|||n.33955843A>G||||||	GT:GQ:DP:RD:AD:FREQ:DP4	0/0:.:28:28:0:0%:16,12,0,0	0/1:.:26:16:10:38.46%:8,8,7,3
4	36141734	.	T	A	.	PASS	DP=56;SOMATIC;SS=2;SSC=18;GPV=1;SPV=0.014513;ANN=A|intron_variant|MODIFIER|Lingo2|ENSMUSG00000045083|transcript|ENSMUST00000108122.7|protein_coding|4/7|c.-389-5248A>T||||||,A|intron_variant|MODIFIER|Lingo2|ENSMUSG00000045083|transcript|ENSMUST00000124999.1|processed_transcript|4/6|n.487-5248A>T||||||	GT:GQ:DP:RD:AD:FREQ:DP4	0/0:.:24:24:0:0%:11,13,0,0	0/1:.:32:25:7:21.88%:14,11,4,3
4	41794016	.	G	A	.	PASS	DP=54;SOMATIC;SS=2;SSC=18;GPV=1;SPV=0.012784;ANN=A|upstream_gene_variant|MODIFIER|Gm12407|ENSMUSG00000095298|transcript|ENSMUST00000180219.1|unprocessed_pseudogene||n.-415C>T|||||415|,A|intergenic_region|MODIFIER|Gm12407-Gm10601|ENSMUSG00000095298-ENSMUSG00000082962|intergenic_region|ENSMUSG00000095298-ENSMUSG00000082962|||n.41794016G>A||||||	GT:GQ:DP:RD:AD:FREQ:DP4	0/0:.:25:25:0:0%:12,13,0,0	0/1:.:29:20:6:23.08%:9,11,4,2
4	41846700	.	A	T	.	PASS	DP=49;SOMATIC;SS=2;SSC=20;GPV=1;SPV=0.0081305;ANN=T|intergenic_region|MODIFIER|Gm10601-Gm13307|ENSMUSG00000082962-ENSMUSG00000085730|intergenic_region|ENSMUSG00000082962-ENSMUSG00000085730|||n.41846700A>T||||||	GT:GQ:DP:RD:AD:FREQ:DP4	0/0:.:29:29:0:0%:14,15,0,0	0/1:.:20:15:5:25%:13,2,4,1
4	48687814	.	G	T	.	str10	DP=52;SOMATIC;SS=2;SSC=22;GPV=1;SPV=0.0054797;ANN=T|intergenic_region|MODIFIER|Gm12439-Gm12438|ENSMUSG00000080850-ENSMUSG00000083091|intergenic_region|ENSMUSG00000080850-ENSMUSG00000083091|||n.48687814G>T||||||	GT:GQ:DP:RD:AD:FREQ:DP4	0/0:.:21:21:0:0%:7,14,0,0	0/1:.:31:22:9:29.03%:17,5,9,0
4	60459349	.	C	A	.	PASS	DP=61;SOMATIC;SS=2;SSC=29;GPV=1;SPV=0.0011018;ANN=A|intergenic_region|MODIFIER|Mup-ps4-Mup-ps26|ENSMUSG00000078685-ENSMUSG00000094202|intergenic_region|ENSMUSG00000078685-ENSMUSG00000094202|||n.60459349C>A||||||	GT:GQ:DP:RD:AD:FREQ:DP4	0/0:.:36:36:0:0%:13,23,0,0	0/1:.:25:18:7:28%:15,3,5,2
4	65689634	.	A	T	.	str10	DP=71;SOMATIC;SS=2;SSC=16;GPV=1;SPV=0.020286;ANN=T|intron_variant|MODIFIER|Astn2|ENSMUSG00000028373|transcript|ENSMUST00000068214.10|protein_coding|13/22|c.2436-37647T>A||||||,T|intron_variant|MODIFIER|Astn2|ENSMUSG00000028373|transcript|ENSMUST00000084496.2|protein_coding|12/21|c.2280-37647T>A||||||	GT:GQ:DP:RD:AD:FREQ:DP4	0/0:.:29:29:0:0%:13,16,0,0	0/1:.:42:35:7:16.67%:25,10,7,0
4	69560602	.	A	T	.	PASS	DP=74;SOMATIC;SS=2;SSC=30;GPV=1;SPV=0.00088494;ANN=T|intergenic_region|MODIFIER|Gm11404-Gm11221|ENSMUSG00000082553-ENSMUSG00000082998|intergenic_region|ENSMUSG00000082553-ENSMUSG00000082998|||n.69560602A>T||||||	GT:GQ:DP:RD:AD:FREQ:DP4	0/0:.:35:35:0:0%:25,10,0,0	0/1:.:39:29:10:25.64%:21,8,5,5
4	69560623	.	C	T	.	PASS	DP=70;SOMATIC;SS=2;SSC=26;GPV=1;SPV=0.0024931;ANN=T|intergenic_region|MODIFIER|Gm11404-Gm11221|ENSMUSG00000082553-ENSMUSG00000082998|intergenic_region|ENSMUSG00000082553-ENSMUSG00000082998|||n.69560623C>T||||||	GT:GQ:DP:RD:AD:FREQ:DP4	0/0:.:35:35:0:0%:25,10,0,0	0/1:.:35:27:8:22.86%:18,9,3,5
4	71817962	.	C	A	.	PASS	DP=75;SOMATIC;SS=2;SSC=14;GPV=1;SPV=0.035057;ANN=A|intergenic_region|MODIFIER|Gm11232-Gm11233|ENSMUSG00000066141-ENSMUSG00000081117|intergenic_region|ENSMUSG00000066141-ENSMUSG00000081117|||n.71817962C>A||||||	GT:GQ:DP:RD:AD:FREQ:DP4	0/0:.:31:31:0:0%:16,15,0,0	0/1:.:44:38:6:13.64%:29,9,5,1
4	72287991	.	C	T	.	PASS	DP=44;SOMATIC;SS=2;SSC=17;GPV=1;SPV=0.017166;ANN=T|intergenic_region|MODIFIER|C630043F03Rik-Gm11235|ENSMUSG00000084910-ENSMUSG00000083372|intergenic_region|ENSMUSG00000084910-ENSMUSG00000083372|||n.72287991C>T||||||	GT:GQ:DP:RD:AD:FREQ:DP4	0/0:.:18:18:0:0%:13,5,0,0	0/1:.:26:19:7:26.92%:14,5,3,4
4	82866011	.	C	T	.	PASS	DP=53;SOMATIC;SS=2;SSC=18;GPV=1;SPV=0.013207;ANN=T|intergenic_region|MODIFIER|Zdhhc21-Cer1|ENSMUSG00000028403-ENSMUSG00000038192|intergenic_region|ENSMUSG00000028403-ENSMUSG00000038192|||n.82866011C>T||||||	GT:GQ:DP:RD:AD:FREQ:DP4	0/0:.:23:23:0:0%:14,9,0,0	0/1:.:30:23:7:23.33%:17,6,6,1
4	82866032	.	C	G	.	PASS	DP=50;SOMATIC;SS=2;SSC=15;GPV=1;SPV=0.029893;ANN=G|intergenic_region|MODIFIER|Zdhhc21-Cer1|ENSMUSG00000028403-ENSMUSG00000038192|intergenic_region|ENSMUSG00000028403-ENSMUSG00000038192|||n.82866032C>G||||||	GT:GQ:DP:RD:AD:FREQ:DP4	0/0:.:21:21:0:0%:13,8,0,0	0/1:.:29:23:6:20.69%:17,6,4,2
4	82866038	.	C	T	.	PASS	DP=52;SOMATIC;SS=2;SSC=16;GPV=1;SPV=0.023333;ANN=T|intergenic_region|MODIFIER|Zdhhc21-Cer1|ENSMUSG00000028403-ENSMUSG00000038192|intergenic_region|ENSMUSG00000028403-ENSMUSG00000038192|||n.82866038C>T||||||	GT:GQ:DP:RD:AD:FREQ:DP4	0/0:.:23:23:0:0%:15,8,0,0	0/1:.:29:23:6:20.69%:17,6,4,2
4	90274593	.	A	G	.	PASS	DP=66;SOMATIC;SS=2;SSC=18;GPV=1;SPV=0.015235;ANN=G|intergenic_region|MODIFIER|Zfp352-Gm12633|ENSMUSG00000070902-ENSMUSG00000080756|intergenic_region|ENSMUSG00000070902-ENSMUSG00000080756|||n.90274593A>G||||||	GT:GQ:DP:RD:AD:FREQ:DP4	0/0:.:23:23:0:0%:10,13,0,0	0/1:.:43:34:9:20.93%:26,8,8,1
4	106033581	.	C	T	.	str10	DP=83;SOMATIC;SS=2;SSC=14;GPV=1;SPV=0.032222;ANN=T|intergenic_region|MODIFIER|Gm24363-Gm12729|ENSMUSG00000089065-ENSMUSG00000085790|intergenic_region|ENSMUSG00000089065-ENSMUSG00000085790|||n.106033581C>T||||||	GT:GQ:DP:RD:AD:FREQ:DP4	0/0:.:31:31:0:0%:17,14,0,0	0/1:.:52:45:7:13.46%:31,14,7,0
4	106033596	.	C	T	.	str10	DP=72;SOMATIC;SS=2;SSC=14;GPV=1;SPV=0.036334;ANN=T|intergenic_region|MODIFIER|Gm24363-Gm12729|ENSMUSG00000089065-ENSMUSG00000085790|intergenic_region|ENSMUSG00000089065-ENSMUSG00000085790|||n.106033596C>T||||||	GT:GQ:DP:RD:AD:FREQ:DP4	0/0:.:26:26:0:0%:15,11,0,0	0/1:.:46:39:7:15.22%:28,11,7,0
4	106033611	.	C	T	.	str10	DP=78;SOMATIC;SS=2;SSC=17;GPV=1;SPV=0.017177;ANN=T|intergenic_region|MODIFIER|Gm24363-Gm12729|ENSMUSG00000089065-ENSMUSG00000085790|intergenic_region|ENSMUSG00000089065-ENSMUSG00000085790|||n.106033611C>T||||||	GT:GQ:DP:RD:AD:FREQ:DP4	0/0:.:33:33:0:0%:15,18,0,0	0/1:.:45:38:7:15.56%:27,11,7,0
4	106033626	.	G	A	.	str10	DP=67;SOMATIC;SS=2;SSC=18;GPV=1;SPV=0.01322;ANN=A|intergenic_region|MODIFIER|Gm24363-Gm12729|ENSMUSG00000089065-ENSMUSG00000085790|intergenic_region|ENSMUSG00000089065-ENSMUSG00000085790|||n.106033626G>A||||||	GT:GQ:DP:RD:AD:FREQ:DP4	0/0:.:29:29:0:0%:17,12,0,0	0/1:.:38:30:7:18.92%:23,7,7,0
4	114954733	.	A	G	.	PASS	DP=75;SOMATIC;SS=2;SSC=28;GPV=1;SPV=0.0013248;ANN=G|downstream_gene_variant|MODIFIER|Cmpk1|ENSMUSG00000028719|transcript|ENSMUST00000030491.8|protein_coding||c.*6981T>C|||||4603|,G|intergenic_region|MODIFIER|Foxe3-Cmpk1|ENSMUSG00000044518-ENSMUSG00000028719|intergenic_region|ENSMUSG00000044518-ENSMUSG00000028719|||n.114954733A>G||||||	GT:GQ:DP:RD:AD:FREQ:DP4	0/0:.:44:44:0:0%:25,19,0,0	0/1:.:31:24:7:22.58%:15,9,5,2
4	114954771	.	C	T	.	PASS	DP=76;SOMATIC;SS=2;SSC=18;GPV=1;SPV=0.012846;ANN=T|downstream_gene_variant|MODIFIER|Cmpk1|ENSMUSG00000028719|transcript|ENSMUST00000030491.8|protein_coding||c.*6943G>A|||||4565|,T|intergenic_region|MODIFIER|Foxe3-Cmpk1|ENSMUSG00000044518-ENSMUSG00000028719|intergenic_region|ENSMUSG00000044518-ENSMUSG00000028719|||n.114954771C>T||||||	GT:GQ:DP:RD:AD:FREQ:DP4	0/0:.:43:43:0:0%:26,17,0,0	0/1:.:33:28:5:15.15%:17,11,2,3
4	121527931	.	C	A	.	PASS	DP=75;SOMATIC;SS=2;SSC=31;GPV=1;SPV=0.00078635;ANN=A|intergenic_region|MODIFIER|Gm26162-Gm12887|ENSMUSG00000088418-ENSMUSG00000078575|intergenic_region|ENSMUSG00000088418-ENSMUSG00000078575|||n.121527931C>A||||||	GT:GQ:DP:RD:AD:FREQ:DP4	0/0:.:46:46:0:0%:27,19,0,0	0/1:.:29:22:7:24.14%:11,11,5,2
4	123869469	.	C	T	.	PASS	DP=40;SOMATIC;SS=2;SSC=30;GPV=1;SPV=0.0009828;ANN=T|intergenic_region|MODIFIER|4933427I04Rik-Gm26606|ENSMUSG00000073761-ENSMUSG00000097337|intergenic_region|ENSMUSG00000073761-ENSMUSG00000097337|||n.123869469C>T||||||	GT:GQ:DP:RD:AD:FREQ:DP4	0/0:.:21:21:0:0%:2,19,0,0	0/1:.:19:11:8:42.11%:1,10,1,7
4	123869484	.	C	T	.	PASS	DP=36;SOMATIC;SS=2;SSC=31;GPV=1;SPV=0.00077087;ANN=T|intergenic_region|MODIFIER|4933427I04Rik-Gm26606|ENSMUSG00000073761-ENSMUSG00000097337|intergenic_region|ENSMUSG00000073761-ENSMUSG00000097337|||n.123869484C>T||||||	GT:GQ:DP:RD:AD:FREQ:DP4	0/0:.:21:21:0:0%:3,18,0,0	0/1:.:15:8:7:46.67%:0,8,0,7
4	127002509	.	A	G	.	PASS	DP=64;SOMATIC;SS=2;SSC=28;GPV=1;SPV=0.0013223;ANN=G|intergenic_region|MODIFIER|Gm12939-Sfpq|ENSMUSG00000081609-ENSMUSG00000028820|intergenic_region|ENSMUSG00000081609-ENSMUSG00000028820|||n.127002509A>G||||||	GT:GQ:DP:RD:AD:FREQ:DP4	0/0:.:34:34:0:0%:19,15,0,0	0/1:.:30:22:8:26.67%:15,7,7,1
4	127002550	.	G	T	.	PASS	DP=67;SOMATIC;SS=2;SSC=26;GPV=1;SPV=0.0023409;ANN=T|intergenic_region|MODIFIER|Gm12939-Sfpq|ENSMUSG00000081609-ENSMUSG00000028820|intergenic_region|ENSMUSG00000081609-ENSMUSG00000028820|||n.127002550G>T||||||	GT:GQ:DP:RD:AD:FREQ:DP4	0/0:.:37:37:0:0%:21,16,0,0	0/1:.:30:23:7:23.33%:16,7,3,4
4	130321648	.	G	A	.	PASS	DP=87;SOMATIC;SS=2;SSC=29;GPV=1;SPV=0.0010404;ANN=A|upstream_gene_variant|MODIFIER|Zcchc17|ENSMUSG00000028772|transcript|ENSMUST00000141615.1|processed_transcript||n.-2909C>T|||||2909|,A|intron_variant|MODIFIER|Zcchc17|ENSMUSG00000028772|transcript|ENSMUST00000134159.2|protein_coding|7/7|c.565-4840C>T||||||,A|intron_variant|MODIFIER|Zcchc17|ENSMUSG00000028772|transcript|ENSMUST00000149755.8|processed_transcript|5/5|n.595-4840C>T||||||	GT:GQ:DP:RD:AD:FREQ:DP4	0/0:.:38:38:0:0%:27,11,0,0	0/1:.:49:38:11:22.45%:24,14,8,3
4	131087802	.	G	T	.	str10	DP=62;SOMATIC;SS=2;SSC=18;GPV=1;SPV=0.015188;ANN=T|intergenic_region|MODIFIER|A930031H19Rik-Gm25261|ENSMUSG00000086262-ENSMUSG00000088041|intergenic_region|ENSMUSG00000086262-ENSMUSG00000088041|||n.131087802G>T||||||	GT:GQ:DP:RD:AD:FREQ:DP4	0/0:.:34:34:0:0%:16,18,0,0	0/1:.:28:23:5:17.86%:15,8,5,0
4	135819697	.	G	C	.	str10	DP=63;SOMATIC;SS=2;SSC=25;GPV=1;SPV=0.002821;ANN=C|downstream_gene_variant|MODIFIER|Myom3|ENSMUSG00000037139|transcript|ENSMUST00000145304.7|retained_intron||n.*4133G>C|||||4133|,C|downstream_gene_variant|MODIFIER|Myom3|ENSMUSG00000037139|transcript|ENSMUST00000105854.1|protein_coding||c.*5278G>C|||||4133|,C|intergenic_region|MODIFIER|Myom3-Gm13000|ENSMUSG00000037139-ENSMUSG00000081672|intergenic_region|ENSMUSG00000037139-ENSMUSG00000081672|||n.135819697G>C||||||	GT:GQ:DP:RD:AD:FREQ:DP4	0/0:.:34:34:0:0%:20,14,0,0	0/1:.:29:22:7:24.14%:13,9,7,0
4	136584226	.	G	A	.	str10	DP=60;SOMATIC;SS=2;SSC=14;GPV=1;SPV=0.032422;ANN=A|intron_variant|MODIFIER|Kdm1a|ENSMUSG00000036940|transcript|ENSMUST00000116273.8|protein_coding|2/18|c.521-7022C>T||||||,A|intron_variant|MODIFIER|Kdm1a|ENSMUSG00000036940|transcript|ENSMUST00000105847.7|protein_coding|2/19|c.521-2127C>T||||||,A|intron_variant|MODIFIER|Kdm1a|ENSMUSG00000036940|transcript|ENSMUST00000046846.13|protein_coding|2/16|c.242-7022C>T||||||WARNING_TRANSCRIPT_NO_START_CODON,A|non_coding_transcript_exon_variant|MODIFIER|Gm12987|ENSMUSG00000082711|transcript|ENSMUST00000118562.1|processed_pseudogene|1/1|n.435C>T||||||	GT:GQ:DP:RD:AD:FREQ:DP4	0/0:.:25:25:0:0%:12,13,0,0	0/1:.:35:29:6:17.14%:25,4,6,0
4	136584239	.	G	A	.	PASS	DP=61;SOMATIC;SS=2;SSC=17;GPV=1;SPV=0.019134;ANN=A|intron_variant|MODIFIER|Kdm1a|ENSMUSG00000036940|transcript|ENSMUST00000116273.8|protein_coding|2/18|c.521-7035C>T||||||,A|intron_variant|MODIFIER|Kdm1a|ENSMUSG00000036940|transcript|ENSMUST00000105847.7|protein_coding|2/19|c.521-2140C>T||||||,A|intron_variant|MODIFIER|Kdm1a|ENSMUSG00000036940|transcript|ENSMUST00000046846.13|protein_coding|2/16|c.242-7035C>T||||||WARNING_TRANSCRIPT_NO_START_CODON,A|non_coding_transcript_exon_variant|MODIFIER|Gm12987|ENSMUSG00000082711|transcript|ENSMUST00000118562.1|processed_pseudogene|1/1|n.422C>T||||||	GT:GQ:DP:RD:AD:FREQ:DP4	0/0:.:25:25:0:0%:10,15,0,0	0/1:.:36:29:7:19.44%:24,5,6,1
4	136584242	.	A	G	.	PASS	DP=62;SOMATIC;SS=2;SSC=15;GPV=1;SPV=0.025662;ANN=G|intron_variant|MODIFIER|Kdm1a|ENSMUSG00000036940|transcript|ENSMUST00000116273.8|protein_coding|2/18|c.521-7038T>C||||||,G|intron_variant|MODIFIER|Kdm1a|ENSMUSG00000036940|transcript|ENSMUST00000105847.7|protein_coding|2/19|c.521-2143T>C||||||,G|intron_variant|MODIFIER|Kdm1a|ENSMUSG00000036940|transcript|ENSMUST00000046846.13|protein_coding|2/16|c.242-7038T>C||||||WARNING_TRANSCRIPT_NO_START_CODON,G|non_coding_transcript_exon_variant|MODIFIER|Gm12987|ENSMUSG00000082711|transcript|ENSMUST00000118562.1|processed_pseudogene|1/1|n.419T>C||||||	GT:GQ:DP:RD:AD:FREQ:DP4	0/0:.:24:24:0:0%:9,15,0,0	0/1:.:38:31:7:18.42%:25,6,6,1
4	143962645	.	G	A	.	PASS	DP=91;SOMATIC;SS=2;SSC=21;GPV=1;SPV=0.0066129;ANN=A|downstream_gene_variant|MODIFIER|Gm13101|ENSMUSG00000078510|transcript|ENSMUST00000105763.1|protein_coding||c.*2061C>T|||||1873|,A|intergenic_region|MODIFIER|Pramef25-Gm13101|ENSMUSG00000078511-ENSMUSG00000078510|intergenic_region|ENSMUSG00000078511-ENSMUSG00000078510|||n.143962645G>A||||||	GT:GQ:DP:RD:AD:FREQ:DP4	0/0:.:45:45:0:0%:27,18,0,0	0/1:.:46:39:7:15.22%:25,14,6,1
4	144738371	.	T	C	.	PASS	DP=43;SOMATIC;SS=2;SSC=28;GPV=1;SPV=0.0013432;ANN=C|intergenic_region|MODIFIER|Gm13178-Gm25938|ENSMUSG00000041735-ENSMUSG00000077327|intergenic_region|ENSMUSG00000041735-ENSMUSG00000077327|||n.144738371T>C||||||	GT:GQ:DP:RD:AD:FREQ:DP4	0/0:.:17:17:0:0%:5,12,0,0	0/1:.:26:15:11:42.31%:13,2,3,8
4	145448931	.	A	C	.	PASS	DP=378;SOMATIC;SS=2;SSC=22;GPV=1;SPV=0.0058687;ANN=C|intron_variant|MODIFIER|Platr16|ENSMUSG00000085101|transcript|ENSMUST00000150529.1|processed_transcript|2/2|n.256-536A>C||||||,C|intron_variant|MODIFIER|Gm13230|ENSMUSG00000082082|transcript|ENSMUST00000120870.1|transcribed_unprocessed_pseudogene|2/2|n.154-536A>C||||||	GT:GQ:DP:RD:AD:FREQ:DP4	0/0:.:195:195:0:0%:111,84,0,0	0/1:.:183:176:7:3.83%:124,52,6,1
4	145486625	.	C	T	.	PASS	DP=96;SOMATIC;SS=2;SSC=19;GPV=1;SPV=0.010149;ANN=T|intergenic_region|MODIFIER|Gm13229-Zfp990|ENSMUSG00000087076-ENSMUSG00000078503|intergenic_region|ENSMUSG00000087076-ENSMUSG00000078503|||n.145486625C>T||||||	GT:GQ:DP:RD:AD:FREQ:DP4	0/0:.:31:31:0:0%:23,8,0,0	0/1:.:65:54:11:16.92%:40,14,8,3
4	145619970	.	T	C	.	PASS	DP=167;SOMATIC;SS=2;SSC=17;GPV=1;SPV=0.017328;ANN=C|intron_variant|MODIFIER|Gm26763|ENSMUSG00000097661|transcript|ENSMUST00000180968.1|lincRNA|3/3|n.463-17377A>G||||||,C|intron_variant|MODIFIER|Gm13212|ENSMUSG00000078502|transcript|ENSMUST00000105739.7|protein_coding|2/3|c.31-588T>C||||||,C|intron_variant|MODIFIER|Gm13212|ENSMUSG00000078502|transcript|ENSMUST00000119718.7|protein_coding|2/4|c.31-588T>C||||||,C|intron_variant|MODIFIER|Gm13212|ENSMUSG00000078502|transcript|ENSMUST00000097794.3|protein_coding|1/2|c.31-588T>C||||||WARNING_TRANSCRIPT_NO_STOP_CODON	GT:GQ:DP:RD:AD:FREQ:DP4	0/0:.:65:65:0:0%:24,41,0,0	0/1:.:102:94:8:7.84%:65,29,4,4
4	145670014	.	G	A	.	PASS	DP=77;SOMATIC;SS=2;SSC=26;GPV=1;SPV=0.0021728;ANN=A|upstream_gene_variant|MODIFIER|Zfp980|ENSMUSG00000058186|transcript|ENSMUST00000105738.8|protein_coding||c.-26147G>A|||||671|,A|intron_variant|MODIFIER|Gm26763|ENSMUSG00000097661|transcript|ENSMUST00000180968.1|lincRNA|3/3|n.462+11757C>T||||||	GT:GQ:DP:RD:AD:FREQ:DP4	0/0:.:47:47:0:0%:6,41,0,0	0/1:.:30:23:6:20.69%:8,15,2,4
4	145674796	.	T	A	.	PASS	DP=238;SOMATIC;SS=2;SSC=53;GPV=1;SPV=4.9904e-06;ANN=A|intron_variant|MODIFIER|Gm26763|ENSMUSG00000097661|transcript|ENSMUST00000180968.1|lincRNA|3/3|n.462+6975A>T||||||,A|intron_variant|MODIFIER|Zfp980|ENSMUSG00000058186|transcript|ENSMUST00000105738.8|protein_coding|2/4|c.-11+1972T>A||||||	GT:GQ:DP:RD:AD:FREQ:DP4	0/0:.:84:84:0:0%:49,35,0,0	0/1:.:154:127:26:16.99%:86,41,17,9
4	145678478	.	T	C	.	str10	DP=215;SOMATIC;SS=2;SSC=23;GPV=1;SPV=0.0047905;ANN=C|intron_variant|MODIFIER|Gm26763|ENSMUSG00000097661|transcript|ENSMUST00000180968.1|lincRNA|3/3|n.462+3293A>G||||||,C|intron_variant|MODIFIER|Zfp980|ENSMUSG00000058186|transcript|ENSMUST00000105738.8|protein_coding|2/4|c.-11+5654T>C||||||	GT:GQ:DP:RD:AD:FREQ:DP4	0/0:.:103:103:0:0%:38,65,0,0	0/1:.:112:104:8:7.14%:78,26,8,0
4	145680032	.	C	T	.	PASS	DP=133;SOMATIC;SS=2;SSC=19;GPV=1;SPV=0.010769;ANN=T|intron_variant|MODIFIER|Gm26763|ENSMUSG00000097661|transcript|ENSMUST00000180968.1|lincRNA|3/3|n.462+1739G>A||||||,T|intron_variant|MODIFIER|Zfp980|ENSMUSG00000058186|transcript|ENSMUST00000105738.8|protein_coding|2/4|c.-11+7208C>T||||||	GT:GQ:DP:RD:AD:FREQ:DP4	0/0:.:51:51:0:0%:17,34,0,0	0/1:.:82:73:9:10.98%:43,30,8,1
4	145702327	.	A	G	.	str10	DP=118;SOMATIC;SS=2;SSC=22;GPV=1;SPV=0.0052943;ANN=G|missense_variant|MODERATE|Zfp980|ENSMUSG00000058186|transcript|ENSMUST00000105738.8|protein_coding|5/5|c.1625A>G|p.Asp542Gly|1892/4006|1625/1938|542/645||,G|missense_variant|MODERATE|Zfp980|ENSMUSG00000058186|transcript|ENSMUST00000180014.1|protein_coding|3/3|c.1625A>G|p.Asp542Gly|1625/1938|1625/1938|542/645||,G|intron_variant|MODIFIER|Gm26763|ENSMUSG00000097661|transcript|ENSMUST00000180968.1|lincRNA|2/3|n.180+8883T>C||||||	GT:GQ:DP:RD:AD:FREQ:DP4	0/0:.:55:55:0:0%:45,10,0,0	0/1:.:63:55:8:12.7%:48,7,8,0
4	145710604	.	G	A	.	str10	DP=46;SOMATIC;SS=2;SSC=29;GPV=1;SPV=0.0011868;ANN=A|intron_variant|MODIFIER|Gm26763|ENSMUSG00000097661|transcript|ENSMUST00000180968.1|lincRNA|2/3|n.180+606C>T||||||	GT:GQ:DP:RD:AD:FREQ:DP4	0/0:.:22:22:0:0%:14,8,0,0	0/1:.:24:15:9:37.5%:12,3,9,0
4	145861776	.	C	T	.	str10	DP=231;SOMATIC;SS=2;SSC=40;GPV=1;SPV=8.0468e-05;ANN=T|intergenic_region|MODIFIER|Gm13246-Zfp986|ENSMUSG00000083235-ENSMUSG00000078500|intergenic_region|ENSMUSG00000083235-ENSMUSG00000078500|||n.145861776C>T||||||	GT:GQ:DP:RD:AD:FREQ:DP4	0/0:.:116:116:0:0%:70,46,0,0	0/1:.:115:102:13:11.3%:81,21,12,1
4	145861781	.	C	T	.	str10	DP=251;SOMATIC;SS=2;SSC=44;GPV=1;SPV=3.4823e-05;ANN=T|intergenic_region|MODIFIER|Gm13246-Zfp986|ENSMUSG00000083235-ENSMUSG00000078500|intergenic_region|ENSMUSG00000083235-ENSMUSG00000078500|||n.145861781C>T||||||	GT:GQ:DP:RD:AD:FREQ:DP4	0/0:.:127:127:0:0%:75,52,0,0	0/1:.:124:110:14:11.29%:86,24,13,1
4	146060733	.	A	G	.	PASS	DP=149;SOMATIC;SS=2;SSC=19;GPV=1;SPV=0.01133;ANN=G|downstream_gene_variant|MODIFIER|Gm13036|ENSMUSG00000081595|transcript|ENSMUST00000117799.1|processed_pseudogene||n.*1210A>G|||||1210|,G|intergenic_region|MODIFIER|Gm13036-Gm13034|ENSMUSG00000081595-ENSMUSG00000082195|intergenic_region|ENSMUSG00000081595-ENSMUSG00000082195|||n.146060733A>G||||||	GT:GQ:DP:RD:AD:FREQ:DP4	0/0:.:69:69:0:0%:31,38,0,0	0/1:.:80:73:7:8.75%:41,32,6,1
4	146080319	.	G	A	.	PASS	DP=43;SOMATIC;SS=2;SSC=43;GPV=1;SPV=4.818e-05;ANN=A|intergenic_region|MODIFIER|Gm13035-Zfp987|ENSMUSG00000083733-ENSMUSG00000066009|intergenic_region|ENSMUSG00000083733-ENSMUSG00000066009|||n.146080319G>A||||||	GT:GQ:DP:RD:AD:FREQ:DP4	0/0:.:24:24:0:0%:12,12,0,0	0/1:.:19:9:10:52.63%:8,1,6,4
4	146156030	.	A	G	.	PASS	DP=180;SOMATIC;SS=2;SSC=31;GPV=1;SPV=0.00066233;ANN=G|upstream_gene_variant|MODIFIER|Zfp600|ENSMUSG00000066007|transcript|ENSMUST00000092750.11|protein_coding||c.-34192A>G|||||1660|,G|upstream_gene_variant|MODIFIER|Zfp600|ENSMUSG00000066007|transcript|ENSMUST00000168483.8|protein_coding||c.-34192A>G|||||794|,G|upstream_gene_variant|MODIFIER|Zfp600|ENSMUSG00000066007|transcript|ENSMUST00000151278.7|retained_intron||n.-794A>G|||||794|,G|intron_variant|MODIFIER|Gm26573|ENSMUSG00000096958|transcript|ENSMUST00000181199.1|lincRNA|3/3|n.1498-1052T>C||||||	GT:GQ:DP:RD:AD:FREQ:DP4	0/0:.:85:85:0:0%:39,46,0,0	0/1:.:95:84:11:11.58%:56,28,9,2
4	146156074	.	C	T	.	PASS	DP=161;SOMATIC;SS=2;SSC=34;GPV=1;SPV=0.00036751;ANN=T|upstream_gene_variant|MODIFIER|Zfp600|ENSMUSG00000066007|transcript|ENSMUST00000092750.11|protein_coding||c.-34148C>T|||||1616|,T|upstream_gene_variant|MODIFIER|Zfp600|ENSMUSG00000066007|transcript|ENSMUST00000168483.8|protein_coding||c.-34148C>T|||||750|,T|upstream_gene_variant|MODIFIER|Zfp600|ENSMUSG00000066007|transcript|ENSMUST00000151278.7|retained_intron||n.-750C>T|||||750|,T|intron_variant|MODIFIER|Gm26573|ENSMUSG00000096958|transcript|ENSMUST00000181199.1|lincRNA|3/3|n.1498-1096G>A||||||	GT:GQ:DP:RD:AD:FREQ:DP4	0/0:.:75:75:0:0%:42,33,0,0	0/1:.:86:74:12:13.95%:38,36,8,4
4	146245562	.	C	A	.	PASS	DP=72;SOMATIC;SS=2;SSC=19;GPV=1;SPV=0.010185;ANN=A|downstream_gene_variant|MODIFIER|Gm13169|ENSMUSG00000084127|transcript|ENSMUST00000122090.1|processed_pseudogene||n.*3929C>A|||||3929|,A|intron_variant|MODIFIER|Gm26573|ENSMUSG00000096958|transcript|ENSMUST00000181199.1|lincRNA|3/3|n.1497+39815G>T||||||	GT:GQ:DP:RD:AD:FREQ:DP4	0/0:.:42:42:0:0%:42,0,0,0	0/1:.:30:25:5:16.67%:25,0,5,0
4	146514323	.	C	G	.	PASS	DP=229;SOMATIC;SS=2;SSC=34;GPV=1;SPV=0.00039161;ANN=G|upstream_gene_variant|MODIFIER|Zfp981|ENSMUSG00000056300|transcript|ENSMUST00000140089.6|protein_coding||c.-17801C>G|||||597|WARNING_TRANSCRIPT_INCOMPLETE,G|upstream_gene_variant|MODIFIER|Zfp981|ENSMUSG00000056300|transcript|ENSMUST00000179175.2|protein_coding||c.-17801C>G|||||597|,G|upstream_gene_variant|MODIFIER|Gm26880|ENSMUSG00000096979|transcript|ENSMUST00000181610.1|lincRNA||n.-2559G>C|||||2559|,G|downstream_gene_variant|MODIFIER|1700095A21Rik|ENSMUSG00000086046|transcript|ENSMUST00000145269.1|antisense||n.*4716G>C|||||4716|,G|intron_variant|MODIFIER|Zfp981|ENSMUSG00000056300|transcript|ENSMUST00000105735.8|protein_coding|2/4|c.-55+1446C>G||||||,G|intron_variant|MODIFIER|Gm26573|ENSMUSG00000096958|transcript|ENSMUST00000181199.1|lincRNA|2/3|n.1421-228870G>C||||||	GT:GQ:DP:RD:AD:FREQ:DP4	0/0:.:101:101:0:0%:54,47,0,0	0/1:.:128:115:13:10.16%:77,38,7,6
4	146514326	.	C	A	.	PASS	DP=225;SOMATIC;SS=2;SSC=20;GPV=1;SPV=0.0087433;ANN=A|upstream_gene_variant|MODIFIER|Zfp981|ENSMUSG00000056300|transcript|ENSMUST00000140089.6|protein_coding||c.-17798C>A|||||594|WARNING_TRANSCRIPT_INCOMPLETE,A|upstream_gene_variant|MODIFIER|Zfp981|ENSMUSG00000056300|transcript|ENSMUST00000179175.2|protein_coding||c.-17798C>A|||||594|,A|upstream_gene_variant|MODIFIER|Gm26880|ENSMUSG00000096979|transcript|ENSMUST00000181610.1|lincRNA||n.-2562G>T|||||2562|,A|downstream_gene_variant|MODIFIER|1700095A21Rik|ENSMUSG00000086046|transcript|ENSMUST00000145269.1|antisense||n.*4713G>T|||||4713|,A|intron_variant|MODIFIER|Zfp981|ENSMUSG00000056300|transcript|ENSMUST00000105735.8|protein_coding|2/4|c.-55+1449C>A||||||,A|intron_variant|MODIFIER|Gm26573|ENSMUSG00000096958|transcript|ENSMUST00000181199.1|lincRNA|2/3|n.1421-228873G>T||||||	GT:GQ:DP:RD:AD:FREQ:DP4	0/0:.:99:99:0:0%:54,45,0,0	0/1:.:126:118:8:6.35%:78,40,4,4
4	146517587	.	C	G	.	PASS	DP=265;SOMATIC;SS=2;SSC=21;GPV=1;SPV=0.0067157;ANN=G|downstream_gene_variant|MODIFIER|1700095A21Rik|ENSMUSG00000086046|transcript|ENSMUST00000145269.1|antisense||n.*1452G>C|||||1452|,G|intron_variant|MODIFIER|Zfp981|ENSMUSG00000056300|transcript|ENSMUST00000105735.8|protein_coding|2/4|c.-55+4710C>G||||||,G|intron_variant|MODIFIER|Zfp981|ENSMUSG00000056300|transcript|ENSMUST00000140089.6|protein_coding|1/3|c.-55+2545C>G||||||WARNING_TRANSCRIPT_INCOMPLETE,G|intron_variant|MODIFIER|Zfp981|ENSMUSG00000056300|transcript|ENSMUST00000179175.2|protein_coding|1/3|c.-55+2545C>G||||||,G|intron_variant|MODIFIER|Gm26573|ENSMUSG00000096958|transcript|ENSMUST00000181199.1|lincRNA|2/3|n.1421-232134G>C||||||	GT:GQ:DP:RD:AD:FREQ:DP4	0/0:.:95:95:0:0%:60,35,0,0	0/1:.:170:159:11:6.47%:117,42,7,4
4	146973256	.	A	T	.	PASS	DP=162;SOMATIC;SS=2;SSC=16;GPV=1;SPV=0.023336;ANN=T|intron_variant|MODIFIER|Zfp989|ENSMUSG00000086147|transcript|ENSMUST00000146688.2|protein_coding|1/4|c.-167-692A>T||||||,T|intron_variant|MODIFIER|Zfp989|ENSMUSG00000086147|transcript|ENSMUST00000132166.1|processed_transcript|1/1|n.117-692A>T||||||,T|intron_variant|MODIFIER|Gm26573|ENSMUSG00000096958|transcript|ENSMUST00000181199.1|lincRNA|2/3|n.1420+46778T>A||||||	GT:GQ:DP:RD:AD:FREQ:DP4	0/0:.:84:84:0:0%:45,39,0,0	0/1:.:78:72:5:6.49%:65,7,4,1
4	147032338	.	G	A	.	PASS	DP=79;SOMATIC;SS=2;SSC=17;GPV=1;SPV=0.018872;ANN=A|intron_variant|MODIFIER|C230088H06Rik|ENSMUSG00000097168|transcript|ENSMUST00000181084.1|lincRNA|3/3|n.402-12326C>T||||||,A|intron_variant|MODIFIER|Rex2|ENSMUSG00000067919|transcript|ENSMUST00000075775.5|protein_coding|2/4|c.-11+8883G>A||||||,A|intron_variant|MODIFIER|C230088H06Rik|ENSMUSG00000097168|transcript|ENSMUST00000181752.1|lincRNA|5/5|n.1517-12352C>T||||||	GT:GQ:DP:RD:AD:FREQ:DP4	0/0:.:37:37:0:0%:10,27,0,0	0/1:.:42:36:6:14.29%:26,10,4,2
4	147032354	.	G	A	.	PASS	DP=77;SOMATIC;SS=2;SSC=17;GPV=1;SPV=0.015935;ANN=A|intron_variant|MODIFIER|C230088H06Rik|ENSMUSG00000097168|transcript|ENSMUST00000181084.1|lincRNA|3/3|n.402-12342C>T||||||,A|intron_variant|MODIFIER|Rex2|ENSMUSG00000067919|transcript|ENSMUST00000075775.5|protein_coding|2/4|c.-11+8899G>A||||||,A|intron_variant|MODIFIER|C230088H06Rik|ENSMUSG00000097168|transcript|ENSMUST00000181752.1|lincRNA|5/5|n.1517-12368C>T||||||	GT:GQ:DP:RD:AD:FREQ:DP4	0/0:.:33:33:0:0%:6,27,0,0	0/1:.:44:37:7:15.91%:23,14,5,2
4	147032402	.	A	T	.	PASS	DP=92;SOMATIC;SS=2;SSC=20;GPV=1;SPV=0.0095221;ANN=T|intron_variant|MODIFIER|C230088H06Rik|ENSMUSG00000097168|transcript|ENSMUST00000181084.1|lincRNA|3/3|n.402-12390T>A||||||,T|intron_variant|MODIFIER|Rex2|ENSMUSG00000067919|transcript|ENSMUST00000075775.5|protein_coding|2/4|c.-11+8947A>T||||||,T|intron_variant|MODIFIER|C230088H06Rik|ENSMUSG00000097168|transcript|ENSMUST00000181752.1|lincRNA|5/5|n.1517-12416T>A||||||	GT:GQ:DP:RD:AD:FREQ:DP4	0/0:.:39:39:0:0%:12,27,0,0	0/1:.:53:45:8:15.09%:32,13,6,2
4	147100591	.	G	A	.	PASS	DP=97;SOMATIC;SS=2;SSC=33;GPV=1;SPV=0.00049605;ANN=A|upstream_gene_variant|MODIFIER|Gm13142|ENSMUSG00000081405|transcript|ENSMUST00000117213.1|processed_pseudogene||n.-1736G>A|||||1736|,A|intron_variant|MODIFIER|C230088H06Rik|ENSMUSG00000097168|transcript|ENSMUST00000181084.1|lincRNA|3/3|n.401+46469C>T||||||,A|intron_variant|MODIFIER|C230088H06Rik|ENSMUSG00000097168|transcript|ENSMUST00000181752.1|lincRNA|5/5|n.1516+80572C>T||||||	GT:GQ:DP:RD:AD:FREQ:DP4	0/0:.:53:53:0:0%:33,20,0,0	0/1:.:44:35:9:20.45%:21,14,6,3
4	147321177	.	C	A	.	PASS	DP=79;SOMATIC;SS=2;SSC=28;GPV=1;SPV=0.0014738;ANN=A|intron_variant|MODIFIER|Gm26624|ENSMUSG00000097122|transcript|ENSMUST00000181486.1|lincRNA|2/2|n.1907+4909C>A||||||,A|intron_variant|MODIFIER|C230088H06Rik|ENSMUSG00000097168|transcript|ENSMUST00000181084.1|lincRNA|1/3|n.146+37831G>T||||||,A|intron_variant|MODIFIER|C230088H06Rik|ENSMUSG00000097168|transcript|ENSMUST00000181752.1|lincRNA|3/5|n.1321+37744G>T||||||,A|intron_variant|MODIFIER|Zfp988|ENSMUSG00000078498|transcript|ENSMUST00000148762.3|protein_coding|1/3|c.-74-3597C>A||||||	GT:GQ:DP:RD:AD:FREQ:DP4	0/0:.:46:46:0:0%:24,22,0,0	0/1:.:33:26:7:21.21%:23,3,6,1
4	147324439	.	A	C	.	str10	DP=87;SOMATIC;SS=2;SSC=14;GPV=1;SPV=0.034728;ANN=C|intron_variant|MODIFIER|Gm26624|ENSMUSG00000097122|transcript|ENSMUST00000181486.1|lincRNA|2/2|n.1907+8171A>C||||||,C|intron_variant|MODIFIER|C230088H06Rik|ENSMUSG00000097168|transcript|ENSMUST00000181084.1|lincRNA|1/3|n.146+34569T>G||||||,C|intron_variant|MODIFIER|C230088H06Rik|ENSMUSG00000097168|transcript|ENSMUST00000181752.1|lincRNA|3/5|n.1321+34482T>G||||||,C|intron_variant|MODIFIER|Zfp988|ENSMUSG00000078498|transcript|ENSMUST00000148762.3|protein_coding|1/3|c.-74-335A>C||||||	GT:GQ:DP:RD:AD:FREQ:DP4	0/0:.:32:32:0:0%:18,14,0,0	0/1:.:55:48:7:12.73%:33,15,7,0
4	147398564	.	C	G	.	PASS	DP=311;SOMATIC;SS=2;SSC=23;GPV=1;SPV=0.004755;ANN=G|intron_variant|MODIFIER|Gm26624|ENSMUSG00000097122|transcript|ENSMUST00000181486.1|lincRNA|2/2|n.1908-56594C>G||||||,G|intron_variant|MODIFIER|C230088H06Rik|ENSMUSG00000097168|transcript|ENSMUST00000181752.1|lincRNA|1/5|n.28-37699G>C||||||	GT:GQ:DP:RD:AD:FREQ:DP4	0/0:.:164:164:0:0%:86,78,0,0	0/1:.:147:139:7:4.79%:88,51,4,3
4	147461536	.	A	C	.	PASS	DP=120;SOMATIC;SS=2;SSC=15;GPV=1;SPV=0.027321;ANN=C|downstream_gene_variant|MODIFIER|Gm26624|ENSMUSG00000097122|transcript|ENSMUST00000181486.1|lincRNA||n.*4517A>C|||||4517|,C|intron_variant|MODIFIER|C230088H06Rik|ENSMUSG00000097168|transcript|ENSMUST00000181752.1|lincRNA|1/5|n.27+30639T>G||||||	GT:GQ:DP:RD:AD:FREQ:DP4	0/0:.:53:53:0:0%:32,21,0,0	0/1:.:67:61:6:8.96%:46,15,5,1
4	147523603	.	G	A	.	PASS	DP=330;SOMATIC;SS=2;SSC=22;GPV=1;SPV=0.006284;ANN=A|upstream_gene_variant|MODIFIER|Gm15951|ENSMUSG00000081301|transcript|ENSMUST00000118377.1|processed_pseudogene||n.-2736C>T|||||2736|,A|downstream_gene_variant|MODIFIER|Vmn2r-ps20|ENSMUSG00000096440|transcript|ENSMUST00000179853.1|unprocessed_pseudogene||n.*1691G>A|||||1691|,A|downstream_gene_variant|MODIFIER|Gm13141|ENSMUSG00000082599|transcript|ENSMUST00000117417.1|processed_pseudogene||n.*4116C>T|||||4116|,A|intergenic_region|MODIFIER|Vmn2r-ps20-Gm13141|ENSMUSG00000096440-ENSMUSG00000082599|intergenic_region|ENSMUSG00000096440-ENSMUSG00000082599|||n.147523603G>A||||||	GT:GQ:DP:RD:AD:FREQ:DP4	0/0:.:120:120:0:0%:65,55,0,0	0/1:.:210:199:11:5.24%:125,74,6,5
4	147541313	.	G	T	.	PASS	DP=165;SOMATIC;SS=2;SSC=19;GPV=1;SPV=0.011866;ANN=T|missense_variant|MODERATE|Gm16503|ENSMUSG00000078160|transcript|ENSMUST00000104964.2|protein_coding|1/1|c.263G>T|p.Gly88Val|1096/3283|263/312|88/103||	GT:GQ:DP:RD:AD:FREQ:DP4	0/0:.:76:76:0:0%:48,28,0,0	0/1:.:89:82:7:7.87%:55,27,4,3
4	147542786	.	C	G	.	PASS	DP=174;SOMATIC;SS=2;SSC=20;GPV=1;SPV=0.0080124;ANN=G|3_prime_UTR_variant|MODIFIER|Gm16503|ENSMUSG00000078160|transcript|ENSMUST00000104964.2|protein_coding|1/1|c.*1424C>G|||||1424|	GT:GQ:DP:RD:AD:FREQ:DP4	0/0:.:60:60:0:0%:30,30,0,0	0/1:.:114:103:11:9.65%:73,30,9,2
4	147577988	.	G	A	.	PASS	DP=120;SOMATIC;SS=2;SSC=25;GPV=1;SPV=0.0028657;ANN=A|intron_variant|MODIFIER|Zfp985|ENSMUSG00000065999|transcript|ENSMUST00000081742.6|protein_coding|4/5|c.30+859G>A||||||,A|intron_variant|MODIFIER|Zfp985|ENSMUSG00000065999|transcript|ENSMUST00000139784.7|protein_coding|2/3|c.30+859G>A||||||WARNING_TRANSCRIPT_NO_STOP_CODON,A|intron_variant|MODIFIER|Zfp985|ENSMUSG00000065999|transcript|ENSMUST00000143885.7|protein_coding|4/5|c.30+859G>A||||||WARNING_TRANSCRIPT_INCOMPLETE	GT:GQ:DP:RD:AD:FREQ:DP4	0/0:.:54:54:0:0%:22,32,0,0	0/1:.:66:54:9:14.29%:41,13,5,4
4	147577999	.	C	A	.	PASS	DP=140;SOMATIC;SS=2;SSC=15;GPV=1;SPV=0.029628;ANN=A|intron_variant|MODIFIER|Zfp985|ENSMUSG00000065999|transcript|ENSMUST00000081742.6|protein_coding|4/5|c.30+870C>A||||||,A|intron_variant|MODIFIER|Zfp985|ENSMUSG00000065999|transcript|ENSMUST00000139784.7|protein_coding|2/3|c.30+870C>A||||||WARNING_TRANSCRIPT_NO_STOP_CODON,A|intron_variant|MODIFIER|Zfp985|ENSMUSG00000065999|transcript|ENSMUST00000143885.7|protein_coding|4/5|c.30+870C>A||||||WARNING_TRANSCRIPT_INCOMPLETE	GT:GQ:DP:RD:AD:FREQ:DP4	0/0:.:61:61:0:0%:31,30,0,0	0/1:.:79:73:6:7.59%:57,16,5,1
4	147581209	.	G	T	.	str10	DP=104;SOMATIC;SS=2;SSC=17;GPV=1;SPV=0.019105;ANN=T|intron_variant|MODIFIER|Zfp985|ENSMUSG00000065999|transcript|ENSMUST00000081742.6|protein_coding|4/5|c.31-33G>T||||||,T|intron_variant|MODIFIER|Zfp985|ENSMUSG00000065999|transcript|ENSMUST00000139784.7|protein_coding|2/3|c.31-33G>T||||||WARNING_TRANSCRIPT_NO_STOP_CODON,T|intron_variant|MODIFIER|Zfp985|ENSMUSG00000065999|transcript|ENSMUST00000143885.7|protein_coding|4/5|c.31-33G>T||||||WARNING_TRANSCRIPT_INCOMPLETE	GT:GQ:DP:RD:AD:FREQ:DP4	0/0:.:49:49:0:0%:29,20,0,0	0/1:.:55:49:6:10.91%:33,16,6,0
4	147700652	.	C	G	.	PASS	DP=51;SOMATIC;SS=2;SSC=16;GPV=1;SPV=0.023708;ANN=G|intron_variant|MODIFIER|Zfp534|ENSMUSG00000062518|transcript|ENSMUST00000117638.1|protein_coding|1/3|c.-75+1800G>C||||||	GT:GQ:DP:RD:AD:FREQ:DP4	0/0:.:22:22:0:0%:16,6,0,0	0/1:.:29:22:6:21.43%:19,3,4,2
4	147718480	.	T	G	.	PASS	DP=113;SOMATIC;SS=2;SSC=25;GPV=1;SPV=0.0027759;ANN=G|intergenic_region|MODIFIER|Zfp534-Gm13137|ENSMUSG00000062518-ENSMUSG00000096521|intergenic_region|ENSMUSG00000062518-ENSMUSG00000096521|||n.147718480T>G||||||	GT:GQ:DP:RD:AD:FREQ:DP4	0/0:.:57:57:0:0%:30,27,0,0	0/1:.:56:48:8:14.29%:33,15,7,1
4	147770415	.	A	C	.	PASS	DP=113;SOMATIC;SS=2;SSC=23;GPV=1;SPV=0.0042499;ANN=C|intron_variant|MODIFIER|Zfp984|ENSMUSG00000078495|transcript|ENSMUST00000105734.9|protein_coding|3/5|c.-28-9137T>G||||||,C|intron_variant|MODIFIER|Zfp984|ENSMUSG00000078495|transcript|ENSMUST00000122309.1|protein_coding|1/3|c.-76+5283T>G||||||	GT:GQ:DP:RD:AD:FREQ:DP4	0/0:.:66:66:0:0%:35,31,0,0	0/1:.:47:41:6:12.77%:31,10,4,2
4	147806178	.	C	T	.	PASS	DP=114;SOMATIC;SS=2;SSC=16;GPV=1;SPV=0.023051;ANN=T|intron_variant|MODIFIER|Gm20707|ENSMUSG00000093594|transcript|ENSMUST00000176201.1|lincRNA|2/3|n.267+912G>A||||||,T|intron_variant|MODIFIER|Zfp984|ENSMUSG00000078495|transcript|ENSMUST00000105734.9|protein_coding|2/5|c.-96+912G>A||||||	GT:GQ:DP:RD:AD:FREQ:DP4	0/0:.:52:52:0:0%:29,23,0,0	0/1:.:62:56:6:9.68%:43,13,5,1
4	150078227	.	A	G	.	PASS	DP=55;SOMATIC;SS=2;SSC=15;GPV=1;SPV=0.031259;ANN=G|intergenic_region|MODIFIER|Gm37795-Gpr157|ENSMUSG00000102813-ENSMUSG00000047875|intergenic_region|ENSMUSG00000102813-ENSMUSG00000047875|||n.150078227A>G||||||	GT:GQ:DP:RD:AD:FREQ:DP4	0/0:.:23:23:0:0%:11,12,0,0	0/1:.:32:26:6:18.75%:15,11,5,1
4	156337405	.	T	C	.	PASS	DP=104;SOMATIC;SS=2;SSC=19;GPV=1;SPV=0.010917;ANN=C|intron_variant|MODIFIER|Vmn2r-ps159|ENSMUSG00000057021|transcript|ENSMUST00000074107.12|processed_transcript|3/3|n.1373-751T>C||||||,C|intron_variant|MODIFIER|Vmn2r-ps159|ENSMUSG00000057021|transcript|ENSMUST00000189559.6|processed_transcript|3/3|n.1219+372T>C||||||,C|intron_variant|MODIFIER|Vmn2r-ps159|ENSMUSG00000057021|transcript|ENSMUST00000096792.6|transcribed_unprocessed_pseudogene|5/5|n.1695+372T>C||||||	GT:GQ:DP:RD:AD:FREQ:DP4	0/0:.:48:48:0:0%:27,21,0,0	0/1:.:56:49:7:12.5%:35,14,5,2
5	4797897	.	C	T	.	PASS	DP=64;SOMATIC;SS=2;SSC=17;GPV=1;SPV=0.018608;ANN=T|upstream_gene_variant|MODIFIER|Gm44483|ENSMUSG00000104656|transcript|ENSMUST00000197203.1|miRNA||n.-4560C>T|||||4560|,T|intron_variant|MODIFIER|Gm42744|ENSMUSG00000105560|transcript|ENSMUST00000196517.1|lincRNA|2/2|n.485+332G>A||||||	GT:GQ:DP:RD:AD:FREQ:DP4	0/0:.:26:26:0:0%:17,9,0,0	0/1:.:38:30:7:18.92%:21,9,2,5
5	14904733	.	C	T	.	PASS	DP=85;SOMATIC;SS=2;SSC=18;GPV=1;SPV=0.015637;ANN=T|intergenic_region|MODIFIER|Pclo-Gm9758|ENSMUSG00000061601-ENSMUSG00000033219|intergenic_region|ENSMUSG00000061601-ENSMUSG00000033219|||n.14904733C>T||||||	GT:GQ:DP:RD:AD:FREQ:DP4	0/0:.:33:33:0:0%:17,16,0,0	0/1:.:52:44:8:15.38%:35,9,4,4
5	14927557	.	C	T	.	PASS	DP=90;SOMATIC;SS=2;SSC=26;GPV=1;SPV=0.0023747;ANN=T|intergenic_region|MODIFIER|Gm9758-Speer4e|ENSMUSG00000033219-ENSMUSG00000091255|intergenic_region|ENSMUSG00000033219-ENSMUSG00000091255|||n.14927557C>T||||||	GT:GQ:DP:RD:AD:FREQ:DP4	0/0:.:42:42:0:0%:16,26,0,0	0/1:.:48:39:9:18.75%:34,5,7,2
5	14927564	.	G	C	.	PASS	DP=88;SOMATIC;SS=2;SSC=24;GPV=1;SPV=0.0035958;ANN=C|intergenic_region|MODIFIER|Gm9758-Speer4e|ENSMUSG00000033219-ENSMUSG00000091255|intergenic_region|ENSMUSG00000033219-ENSMUSG00000091255|||n.14927564G>C||||||	GT:GQ:DP:RD:AD:FREQ:DP4	0/0:.:39:39:0:0%:16,23,0,0	0/1:.:49:40:9:18.37%:34,6,7,2
5	14927578	.	C	A	.	PASS	DP=91;SOMATIC;SS=2;SSC=25;GPV=1;SPV=0.002909;ANN=A|intergenic_region|MODIFIER|Gm9758-Speer4e|ENSMUSG00000033219-ENSMUSG00000091255|intergenic_region|ENSMUSG00000033219-ENSMUSG00000091255|||n.14927578C>A||||||	GT:GQ:DP:RD:AD:FREQ:DP4	0/0:.:41:41:0:0%:16,25,0,0	0/1:.:50:40:9:18.37%:32,8,7,2
5	14928436	.	G	A	.	str10	DP=71;SOMATIC;SS=2;SSC=19;GPV=1;SPV=0.011566;ANN=A|downstream_gene_variant|MODIFIER|Speer4e|ENSMUSG00000091255|transcript|ENSMUST00000159973.2|protein_coding||c.*5597C>T|||||4785|,A|intergenic_region|MODIFIER|Gm9758-Speer4e|ENSMUSG00000033219-ENSMUSG00000091255|intergenic_region|ENSMUSG00000033219-ENSMUSG00000091255|||n.14928436G>A||||||	GT:GQ:DP:RD:AD:FREQ:DP4	0/0:.:32:32:0:0%:22,10,0,0	0/1:.:39:32:7:17.95%:22,10,7,0
5	14928453	.	A	G	.	str10	DP=86;SOMATIC;SS=2;SSC=27;GPV=1;SPV=0.0019468;ANN=G|downstream_gene_variant|MODIFIER|Speer4e|ENSMUSG00000091255|transcript|ENSMUST00000159973.2|protein_coding||c.*5580T>C|||||4768|,G|intergenic_region|MODIFIER|Gm9758-Speer4e|ENSMUSG00000033219-ENSMUSG00000091255|intergenic_region|ENSMUSG00000033219-ENSMUSG00000091255|||n.14928453A>G||||||	GT:GQ:DP:RD:AD:FREQ:DP4	0/0:.:35:35:0:0%:22,13,0,0	0/1:.:51:40:11:21.57%:29,11,10,1
5	14928646	.	A	G	.	str10	DP=63;SOMATIC;SS=2;SSC=15;GPV=1;SPV=0.030476;ANN=G|downstream_gene_variant|MODIFIER|Speer4e|ENSMUSG00000091255|transcript|ENSMUST00000159973.2|protein_coding||c.*5387T>C|||||4575|,G|intergenic_region|MODIFIER|Gm9758-Speer4e|ENSMUSG00000033219-ENSMUSG00000091255|intergenic_region|ENSMUSG00000033219-ENSMUSG00000091255|||n.14928646A>G||||||	GT:GQ:DP:RD:AD:FREQ:DP4	0/0:.:21:21:0:0%:12,9,0,0	0/1:.:42:34:8:19.05%:26,8,0,8
5	14938567	.	C	A	.	PASS	DP=46;SOMATIC;SS=2;SSC=16;GPV=1;SPV=0.022121;ANN=A|upstream_gene_variant|MODIFIER|Speer4e|ENSMUSG00000091255|transcript|ENSMUST00000159973.2|protein_coding||c.-161G>T|||||138|,A|intergenic_region|MODIFIER|Speer4e-Gm10354|ENSMUSG00000091255-ENSMUSG00000072188|intergenic_region|ENSMUSG00000091255-ENSMUSG00000072188|||n.14938567C>A||||||	GT:GQ:DP:RD:AD:FREQ:DP4	0/0:.:18:18:0:0%:10,8,0,0	0/1:.:28:21:7:25%:14,7,4,3
5	14945519	.	G	A	.	PASS	DP=101;SOMATIC;SS=2;SSC=28;GPV=1;SPV=0.0015091;ANN=A|intergenic_region|MODIFIER|Speer4e-Gm10354|ENSMUSG00000091255-ENSMUSG00000072188|intergenic_region|ENSMUSG00000091255-ENSMUSG00000072188|||n.14945519G>A||||||	GT:GQ:DP:RD:AD:FREQ:DP4	0/0:.:35:35:0:0%:21,14,0,0	0/1:.:66:52:14:21.21%:30,22,11,3
5	14949909	.	C	G	.	PASS	DP=139;SOMATIC;SS=2;SSC=25;GPV=1;SPV=0.0030909;ANN=G|intergenic_region|MODIFIER|Speer4e-Gm10354|ENSMUSG00000091255-ENSMUSG00000072188|intergenic_region|ENSMUSG00000091255-ENSMUSG00000072188|||n.14949909C>G||||||	GT:GQ:DP:RD:AD:FREQ:DP4	0/0:.:59:59:0:0%:40,19,0,0	0/1:.:80:70:10:12.5%:50,20,6,4
5	14975005	.	T	C	.	PASS	DP=122;SOMATIC;SS=2;SSC=18;GPV=1;SPV=0.012983;ANN=C|intron_variant|MODIFIER|Gm10354|ENSMUSG00000072188|transcript|ENSMUST00000096953.4|protein_coding|4/4|c.628-365A>G||||||	GT:GQ:DP:RD:AD:FREQ:DP4	0/0:.:55:55:0:0%:25,30,0,0	0/1:.:67:60:7:10.45%:37,23,3,4
5	15485726	.	A	G	.	PASS	DP=64;SOMATIC;SS=2;SSC=20;GPV=1;SPV=0.008739;ANN=G|intergenic_region|MODIFIER|Gm43391-Gm21847|ENSMUSG00000106004-ENSMUSG00000094230|intergenic_region|ENSMUSG00000106004-ENSMUSG00000094230|||n.15485726A>G||||||	GT:GQ:DP:RD:AD:FREQ:DP4	0/0:.:33:33:0:0%:10,23,0,0	0/1:.:31:24:6:20%:17,7,5,1
5	15485768	.	T	C	.	PASS	DP=53;SOMATIC;SS=2;SSC=21;GPV=1;SPV=0.0077143;ANN=C|intergenic_region|MODIFIER|Gm43391-Gm21847|ENSMUSG00000106004-ENSMUSG00000094230|intergenic_region|ENSMUSG00000106004-ENSMUSG00000094230|||n.15485768T>C||||||	GT:GQ:DP:RD:AD:FREQ:DP4	0/0:.:28:28:0:0%:14,14,0,0	0/1:.:25:19:6:24%:14,5,4,2
5	15509702	.	T	A	.	PASS	DP=150;SOMATIC;SS=2;SSC=17;GPV=1;SPV=0.018269;ANN=A|intergenic_region|MODIFIER|Gm43391-Gm21847|ENSMUSG00000106004-ENSMUSG00000094230|intergenic_region|ENSMUSG00000106004-ENSMUSG00000094230|||n.15509702T>A||||||	GT:GQ:DP:RD:AD:FREQ:DP4	0/0:.:64:64:0:0%:25,39,0,0	0/1:.:86:79:7:8.14%:56,23,4,3
5	15515529	.	A	G	.	PASS	DP=54;SOMATIC;SS=2;SSC=27;GPV=1;SPV=0.0018833;ANN=G|upstream_gene_variant|MODIFIER|Gm21847|ENSMUSG00000094230|transcript|ENSMUST00000178227.5|antisense||n.-960A>G|||||960|,G|intergenic_region|MODIFIER|Gm43391-Gm21847|ENSMUSG00000106004-ENSMUSG00000094230|intergenic_region|ENSMUSG00000106004-ENSMUSG00000094230|||n.15515529A>G||||||	GT:GQ:DP:RD:AD:FREQ:DP4	0/0:.:25:25:0:0%:12,13,0,0	0/1:.:29:20:9:31.03%:16,4,7,2
5	15535123	.	C	G	.	str10	DP=106;SOMATIC;SS=2;SSC=14;GPV=1;SPV=0.035685;ANN=G|downstream_gene_variant|MODIFIER|Gm30613|ENSMUSG00000105300|transcript|ENSMUST00000197277.1|antisense||n.*2879G>C|||||2879|,G|intron_variant|MODIFIER|Gm21847|ENSMUSG00000094230|transcript|ENSMUST00000178227.5|antisense|2/2|n.222+9190C>G||||||	GT:GQ:DP:RD:AD:FREQ:DP4	0/0:.:39:39:0:0%:19,20,0,0	0/1:.:67:60:7:10.45%:46,14,7,0
5	15535240	.	C	T	.	PASS	DP=71;SOMATIC;SS=2;SSC=18;GPV=1;SPV=0.0136;ANN=T|downstream_gene_variant|MODIFIER|Gm30613|ENSMUSG00000105300|transcript|ENSMUST00000197277.1|antisense||n.*2762G>A|||||2762|,T|intron_variant|MODIFIER|Gm21847|ENSMUSG00000094230|transcript|ENSMUST00000178227.5|antisense|2/2|n.222+9307C>T||||||	GT:GQ:DP:RD:AD:FREQ:DP4	0/0:.:35:35:0:0%:22,13,0,0	0/1:.:36:30:6:16.67%:17,13,1,5
5	15535771	.	G	A	.	str10	DP=85;SOMATIC;SS=2;SSC=15;GPV=1;SPV=0.027105;ANN=A|downstream_gene_variant|MODIFIER|Gm30613|ENSMUSG00000105300|transcript|ENSMUST00000197277.1|antisense||n.*2231C>T|||||2231|,A|intron_variant|MODIFIER|Gm21847|ENSMUSG00000094230|transcript|ENSMUST00000178227.5|antisense|2/2|n.222+9838G>A||||||	GT:GQ:DP:RD:AD:FREQ:DP4	0/0:.:33:33:0:0%:16,17,0,0	0/1:.:52:45:7:13.46%:27,18,7,0
5	15535777	.	G	A	.	str10	DP=84;SOMATIC;SS=2;SSC=15;GPV=1;SPV=0.025561;ANN=A|downstream_gene_variant|MODIFIER|Gm30613|ENSMUSG00000105300|transcript|ENSMUST00000197277.1|antisense||n.*2225C>T|||||2225|,A|intron_variant|MODIFIER|Gm21847|ENSMUSG00000094230|transcript|ENSMUST00000178227.5|antisense|2/2|n.222+9844G>A||||||	GT:GQ:DP:RD:AD:FREQ:DP4	0/0:.:33:33:0:0%:17,16,0,0	0/1:.:51:44:7:13.73%:29,15,7,0
5	15535793	.	A	G	.	PASS	DP=82;SOMATIC;SS=2;SSC=17;GPV=1;SPV=0.016543;ANN=G|downstream_gene_variant|MODIFIER|Gm30613|ENSMUSG00000105300|transcript|ENSMUST00000197277.1|antisense||n.*2209T>C|||||2209|,G|intron_variant|MODIFIER|Gm21847|ENSMUSG00000094230|transcript|ENSMUST00000178227.5|antisense|2/2|n.222+9860A>G||||||	GT:GQ:DP:RD:AD:FREQ:DP4	0/0:.:35:35:0:0%:15,20,0,0	0/1:.:47:40:7:14.89%:27,13,6,1
5	15543915	.	G	T	.	PASS	DP=59;SOMATIC;SS=2;SSC=22;GPV=1;SPV=0.0059675;ANN=T|intron_variant|MODIFIER|Gm21847|ENSMUSG00000094230|transcript|ENSMUST00000178227.5|antisense|2/2|n.222+17982G>T||||||,T|intron_variant|MODIFIER|Gm30613|ENSMUSG00000105300|transcript|ENSMUST00000197277.1|antisense|5/5|n.469-5870C>A||||||	GT:GQ:DP:RD:AD:FREQ:DP4	0/0:.:29:29:0:0%:20,9,0,0	0/1:.:30:23:7:23.33%:16,7,6,1
5	15554455	.	C	T	.	PASS	DP=109;SOMATIC;SS=2;SSC=26;GPV=1;SPV=0.0021107;ANN=T|intron_variant|MODIFIER|Gm21847|ENSMUSG00000094230|transcript|ENSMUST00000178227.5|antisense|2/2|n.222+28522C>T||||||,T|intron_variant|MODIFIER|Gm30613|ENSMUSG00000105300|transcript|ENSMUST00000197277.1|antisense|5/5|n.469-16410G>A||||||	GT:GQ:DP:RD:AD:FREQ:DP4	0/0:.:62:62:0:0%:43,19,0,0	0/1:.:47:40:7:14.89%:27,13,6,1
5	15555275	.	G	A	.	str10	DP=138;SOMATIC;SS=2;SSC=16;GPV=1;SPV=0.020452;ANN=A|intron_variant|MODIFIER|Gm21847|ENSMUSG00000094230|transcript|ENSMUST00000178227.5|antisense|2/2|n.222+29342G>A||||||,A|intron_variant|MODIFIER|Gm30613|ENSMUSG00000105300|transcript|ENSMUST00000197277.1|antisense|5/5|n.469-17230C>T||||||	GT:GQ:DP:RD:AD:FREQ:DP4	0/0:.:47:47:0:0%:30,17,0,0	0/1:.:91:82:9:9.89%:71,11,9,0
5	15579011	.	G	A	.	PASS	DP=60;SOMATIC;SS=2;SSC=21;GPV=1;SPV=0.0068087;ANN=A|intron_variant|MODIFIER|Gm21847|ENSMUSG00000094230|transcript|ENSMUST00000178227.5|antisense|2/2|n.222+53078G>A||||||,A|intron_variant|MODIFIER|Gm30613|ENSMUSG00000105300|transcript|ENSMUST00000197277.1|antisense|4/5|n.357+1611C>T||||||,A|intron_variant|MODIFIER|Gm21083|ENSMUSG00000096878|transcript|ENSMUST00000188807.3|protein_coding|2/4|c.299+363G>A||||||	GT:GQ:DP:RD:AD:FREQ:DP4	0/0:.:29:29:0:0%:11,18,0,0	0/1:.:31:24:7:22.58%:14,10,6,1
5	15579044	.	C	T	.	PASS	DP=61;SOMATIC;SS=2;SSC=27;GPV=1;SPV=0.0016174;ANN=T|intron_variant|MODIFIER|Gm21847|ENSMUSG00000094230|transcript|ENSMUST00000178227.5|antisense|2/2|n.222+53111C>T||||||,T|intron_variant|MODIFIER|Gm30613|ENSMUSG00000105300|transcript|ENSMUST00000197277.1|antisense|4/5|n.357+1578G>A||||||,T|intron_variant|MODIFIER|Gm21083|ENSMUSG00000096878|transcript|ENSMUST00000188807.3|protein_coding|2/4|c.299+396C>T||||||	GT:GQ:DP:RD:AD:FREQ:DP4	0/0:.:29:29:0:0%:11,18,0,0	0/1:.:32:23:9:28.12%:15,8,7,2
5	15579079	.	G	C	.	PASS	DP=62;SOMATIC;SS=2;SSC=27;GPV=1;SPV=0.0019011;ANN=C|intron_variant|MODIFIER|Gm21847|ENSMUSG00000094230|transcript|ENSMUST00000178227.5|antisense|2/2|n.222+53146G>C||||||,C|intron_variant|MODIFIER|Gm30613|ENSMUSG00000105300|transcript|ENSMUST00000197277.1|antisense|4/5|n.357+1543C>G||||||,C|intron_variant|MODIFIER|Gm21083|ENSMUSG00000096878|transcript|ENSMUST00000188807.3|protein_coding|2/4|c.299+431G>C||||||	GT:GQ:DP:RD:AD:FREQ:DP4	0/0:.:29:29:0:0%:9,20,0,0	0/1:.:33:24:9:27.27%:18,6,6,3
5	15579118	.	A	T	.	PASS	DP=65;SOMATIC;SS=2;SSC=21;GPV=1;SPV=0.0066292;ANN=T|intron_variant|MODIFIER|Gm21847|ENSMUSG00000094230|transcript|ENSMUST00000178227.5|antisense|2/2|n.222+53185A>T||||||,T|intron_variant|MODIFIER|Gm30613|ENSMUSG00000105300|transcript|ENSMUST00000197277.1|antisense|4/5|n.357+1504T>A||||||,T|intron_variant|MODIFIER|Gm21083|ENSMUSG00000096878|transcript|ENSMUST00000188807.3|protein_coding|2/4|c.299+470A>T||||||	GT:GQ:DP:RD:AD:FREQ:DP4	0/0:.:26:26:0:0%:9,17,0,0	0/1:.:39:30:9:23.08%:22,8,6,3
5	15582496	.	T	C	.	PASS	DP=136;SOMATIC;SS=2;SSC=15;GPV=1;SPV=0.03017;ANN=C|downstream_gene_variant|MODIFIER|Gm21083|ENSMUSG00000096878|transcript|ENSMUST00000188807.3|protein_coding||c.*784T>C|||||418|,C|intron_variant|MODIFIER|Gm21847|ENSMUSG00000094230|transcript|ENSMUST00000178227.5|antisense|2/2|n.222+56563T>C||||||,C|intron_variant|MODIFIER|Gm30613|ENSMUSG00000105300|transcript|ENSMUST00000197277.1|antisense|3/5|n.211-1728A>G||||||	GT:GQ:DP:RD:AD:FREQ:DP4	0/0:.:59:59:0:0%:27,32,0,0	0/1:.:77:71:6:7.79%:42,29,1,5
5	15608077	.	G	T	.	PASS	DP=58;SOMATIC;SS=2;SSC=21;GPV=1;SPV=0.0073133;ANN=T|upstream_gene_variant|MODIFIER|Gm30613|ENSMUSG00000105300|transcript|ENSMUST00000197277.1|antisense||n.-3011C>A|||||3011|,T|intron_variant|MODIFIER|Gm21847|ENSMUSG00000094230|transcript|ENSMUST00000178227.5|antisense|2/2|n.223-47757G>T||||||	GT:GQ:DP:RD:AD:FREQ:DP4	0/0:.:31:31:0:0%:16,15,0,0	0/1:.:27:21:6:22.22%:15,6,5,1
5	15610622	.	C	A	.	PASS	DP=190;SOMATIC;SS=2;SSC=18;GPV=1;SPV=0.014273;ANN=A|intron_variant|MODIFIER|Gm21847|ENSMUSG00000094230|transcript|ENSMUST00000178227.5|antisense|2/2|n.223-45212C>A||||||	GT:GQ:DP:RD:AD:FREQ:DP4	0/0:.:51:51:0:0%:33,18,0,0	0/1:.:139:125:13:9.42%:110,15,11,2
5	15641490	.	G	T	.	PASS	DP=59;SOMATIC;SS=2;SSC=17;GPV=1;SPV=0.016341;ANN=T|intron_variant|MODIFIER|Gm21847|ENSMUSG00000094230|transcript|ENSMUST00000178227.5|antisense|2/2|n.223-14344G>T||||||	GT:GQ:DP:RD:AD:FREQ:DP4	0/0:.:28:28:0:0%:23,5,0,0	0/1:.:31:25:6:19.35%:13,12,3,3
5	15643990	.	G	A	.	PASS	DP=103;SOMATIC;SS=2;SSC=25;GPV=1;SPV=0.0025483;ANN=A|intron_variant|MODIFIER|Gm21847|ENSMUSG00000094230|transcript|ENSMUST00000178227.5|antisense|2/2|n.223-11844G>A||||||	GT:GQ:DP:RD:AD:FREQ:DP4	0/0:.:41:41:0:0%:12,29,0,0	0/1:.:62:51:11:17.74%:34,17,7,4
5	15673421	.	C	G	.	PASS	DP=135;SOMATIC;SS=2;SSC=33;GPV=1;SPV=0.00041996;ANN=G|intergenic_region|MODIFIER|4930572O03Rik-Speer4cos|ENSMUSG00000069720-ENSMUSG00000089871|intergenic_region|ENSMUSG00000069720-ENSMUSG00000089871|||n.15673421C>G||||||	GT:GQ:DP:RD:AD:FREQ:DP4	0/0:.:58:58:0:0%:25,33,0,0	0/1:.:77:64:13:16.88%:33,31,5,8
5	15697008	.	A	G	.	PASS	DP=72;SOMATIC;SS=2;SSC=29;GPV=1;SPV=0.00116;ANN=G|intron_variant|MODIFIER|Speer4cos|ENSMUSG00000089871|transcript|ENSMUST00000162113.1|antisense|1/4|n.130-2166A>G||||||	GT:GQ:DP:RD:AD:FREQ:DP4	0/0:.:39:39:0:0%:21,18,0,0	0/1:.:33:25:8:24.24%:18,7,7,1
5	15705024	.	T	G	.	PASS	DP=43;SOMATIC;SS=2;SSC=19;GPV=1;SPV=0.01208;ANN=G|downstream_gene_variant|MODIFIER|Speer4c|ENSMUSG00000073208|transcript|ENSMUST00000095005.11|protein_coding||c.*4831A>C|||||4477|,G|intron_variant|MODIFIER|Speer4cos|ENSMUSG00000089871|transcript|ENSMUST00000162113.1|antisense|2/4|n.205-424T>G||||||	GT:GQ:DP:RD:AD:FREQ:DP4	0/0:.:24:24:0:0%:14,10,0,0	0/1:.:19:14:5:26.32%:12,2,4,1
5	17372367	.	T	A	.	PASS	DP=60;SOMATIC;SS=2;SSC=14;GPV=1;SPV=0.032422;ANN=A|upstream_gene_variant|MODIFIER|Speer4f2|ENSMUSG00000091827|transcript|ENSMUST00000166086.2|protein_coding||c.-843T>A|||||813|,A|intergenic_region|MODIFIER|Gm6673-Speer4f2|ENSMUSG00000091273-ENSMUSG00000091827|intergenic_region|ENSMUSG00000091273-ENSMUSG00000091827|||n.17372367T>A||||||	GT:GQ:DP:RD:AD:FREQ:DP4	0/0:.:25:25:0:0%:7,18,0,0	0/1:.:35:29:6:17.14%:23,6,5,1
5	25956955	.	G	C	.	PASS	DP=84;SOMATIC;SS=2;SSC=19;GPV=1;SPV=0.01143;ANN=C|upstream_gene_variant|MODIFIER|Gm21671|ENSMUSG00000095550|transcript|ENSMUST00000162387.5|protein_coding||c.-2611C>G|||||2538|,C|non_coding_transcript_exon_variant|MODIFIER|Gm21168|ENSMUSG00000104651|transcript|ENSMUST00000199646.1|processed_pseudogene|1/1|n.330G>C||||||	GT:GQ:DP:RD:AD:FREQ:DP4	0/0:.:26:26:0:0%:12,14,0,0	0/1:.:58:46:11:19.3%:27,19,7,4
5	26032715	.	C	A	.	PASS	DP=186;SOMATIC;SS=2;SSC=29;GPV=1;SPV=0.0010545;ANN=A|downstream_gene_variant|MODIFIER|Speer4a|ENSMUSG00000073119|transcript|ENSMUST00000079447.3|protein_coding||c.*2232G>T|||||131|,A|intergenic_region|MODIFIER|Gm5862-Speer4a|ENSMUSG00000067700-ENSMUSG00000073119|intergenic_region|ENSMUSG00000067700-ENSMUSG00000073119|||n.26032715C>A||||||	GT:GQ:DP:RD:AD:FREQ:DP4	0/0:.:105:105:0:0%:62,43,0,0	0/1:.:81:73:8:9.88%:56,17,6,2
5	26039295	.	G	T	.	PASS	DP=62;SOMATIC;SS=2;SSC=17;GPV=1;SPV=0.018352;ANN=T|intron_variant|MODIFIER|Speer4a|ENSMUSG00000073119|transcript|ENSMUST00000079447.3|protein_coding|1/4|c.139+50C>A||||||	GT:GQ:DP:RD:AD:FREQ:DP4	0/0:.:33:33:0:0%:19,14,0,0	0/1:.:29:24:5:17.24%:16,8,4,1
5	26058322	.	G	T	.	str10	DP=49;SOMATIC;SS=2;SSC=21;GPV=1;SPV=0.0076577;ANN=T|intron_variant|MODIFIER|Gm7347|ENSMUSG00000073117|transcript|ENSMUST00000095004.3|protein_coding|1/4|c.139+50C>A||||||	GT:GQ:DP:RD:AD:FREQ:DP4	0/0:.:23:23:0:0%:7,16,0,0	0/1:.:26:19:7:26.92%:7,12,0,7
5	28925981	.	A	C	.	PASS	DP=66;SOMATIC;SS=2;SSC=30;GPV=1;SPV=0.00079602;ANN=C|intron_variant|MODIFIER|9530036O11Rik|ENSMUSG00000097726|transcript|ENSMUST00000180878.7|antisense|5/6|n.560-6565A>C||||||	GT:GQ:DP:RD:AD:FREQ:DP4	0/0:.:29:29:0:0%:20,9,0,0	0/1:.:37:26:11:29.73%:19,7,8,3
5	28926010	.	A	T	.	PASS	DP=69;SOMATIC;SS=2;SSC=31;GPV=1;SPV=0.00065978;ANN=T|intron_variant|MODIFIER|9530036O11Rik|ENSMUSG00000097726|transcript|ENSMUST00000180878.7|antisense|5/6|n.560-6536A>T||||||	GT:GQ:DP:RD:AD:FREQ:DP4	0/0:.:31:31:0:0%:23,8,0,0	0/1:.:38:27:11:28.95%:18,9,8,3
5	41471443	.	A	G	.	str10	DP=63;SOMATIC;SS=2;SSC=56;GPV=1;SPV=2.1503e-06;ANN=G|intergenic_region|MODIFIER|Gm43806-Rab28|ENSMUSG00000107135-ENSMUSG00000029128|intergenic_region|ENSMUSG00000107135-ENSMUSG00000029128|||n.41471443A>G||||||	GT:GQ:DP:RD:AD:FREQ:DP4	0/0:.:23:23:0:0%:19,4,0,0	0/1:.:40:18:22:55%:12,6,22,0
5	46690466	.	A	C	.	str10	DP=60;SOMATIC;SS=2;SSC=18;GPV=1;SPV=0.014335;ANN=C|intergenic_region|MODIFIER|Gm43093-Gm43092|ENSMUSG00000106875-ENSMUSG00000107113|intergenic_region|ENSMUSG00000106875-ENSMUSG00000107113|||n.46690466A>C||||||	GT:GQ:DP:RD:AD:FREQ:DP4	0/0:.:21:21:0:0%:15,6,0,0	0/1:.:39:30:9:23.08%:21,9,9,0
5	46690469	.	C	T	.	str10	DP=60;SOMATIC;SS=2;SSC=20;GPV=1;SPV=0.0084323;ANN=T|intergenic_region|MODIFIER|Gm43093-Gm43092|ENSMUSG00000106875-ENSMUSG00000107113|intergenic_region|ENSMUSG00000106875-ENSMUSG00000107113|||n.46690469C>T||||||	GT:GQ:DP:RD:AD:FREQ:DP4	0/0:.:21:21:0:0%:15,6,0,0	0/1:.:39:29:10:25.64%:19,10,10,0
5	46690471	.	A	C	.	str10	DP=62;SOMATIC;SS=2;SSC=23;GPV=1;SPV=0.0043967;ANN=C|intergenic_region|MODIFIER|Gm43093-Gm43092|ENSMUSG00000106875-ENSMUSG00000107113|intergenic_region|ENSMUSG00000106875-ENSMUSG00000107113|||n.46690471A>C||||||	GT:GQ:DP:RD:AD:FREQ:DP4	0/0:.:24:24:0:0%:17,7,0,0	0/1:.:38:28:10:26.32%:19,9,10,0
5	56531548	.	A	G	.	PASS	DP=63;SOMATIC;SS=2;SSC=29;GPV=1;SPV=0.0011083;ANN=G|intergenic_region|MODIFIER|Gm42977-Gm23896|ENSMUSG00000106326-ENSMUSG00000088734|intergenic_region|ENSMUSG00000106326-ENSMUSG00000088734|||n.56531548A>G||||||	GT:GQ:DP:RD:AD:FREQ:DP4	0/0:.:34:34:0:0%:19,15,0,0	0/1:.:29:21:8:27.59%:13,8,7,1
5	56531577	.	G	T	.	PASS	DP=59;SOMATIC;SS=2;SSC=27;GPV=1;SPV=0.0019356;ANN=T|intergenic_region|MODIFIER|Gm42977-Gm23896|ENSMUSG00000106326-ENSMUSG00000088734|intergenic_region|ENSMUSG00000106326-ENSMUSG00000088734|||n.56531577G>T||||||	GT:GQ:DP:RD:AD:FREQ:DP4	0/0:.:30:30:0:0%:17,13,0,0	0/1:.:29:21:8:27.59%:14,7,7,1
5	57250336	.	G	A	.	PASS	DP=77;SOMATIC;SS=2;SSC=18;GPV=1;SPV=0.014944;ANN=A|intergenic_region|MODIFIER|Gm3283-Gm8115|ENSMUSG00000104739-ENSMUSG00000104560|intergenic_region|ENSMUSG00000104739-ENSMUSG00000104560|||n.57250336G>A||||||	GT:GQ:DP:RD:AD:FREQ:DP4	0/0:.:30:30:0:0%:13,17,0,0	0/1:.:47:39:8:17.02%:21,18,7,1
5	57250344	.	G	A	.	PASS	DP=74;SOMATIC;SS=2;SSC=18;GPV=1;SPV=0.014302;ANN=A|intergenic_region|MODIFIER|Gm3283-Gm8115|ENSMUSG00000104739-ENSMUSG00000104560|intergenic_region|ENSMUSG00000104739-ENSMUSG00000104560|||n.57250344G>A||||||	GT:GQ:DP:RD:AD:FREQ:DP4	0/0:.:29:29:0:0%:14,15,0,0	0/1:.:45:37:8:17.78%:22,15,7,1
5	57654507	.	T	C	.	str10	DP=44;SOMATIC;SS=2;SSC=18;GPV=1;SPV=0.014276;ANN=C|intron_variant|MODIFIER|4932441J04Rik|ENSMUSG00000097216|transcript|ENSMUST00000180708.2|antisense|3/4|n.229+7404A>G||||||	GT:GQ:DP:RD:AD:FREQ:DP4	0/0:.:24:24:0:0%:15,9,0,0	0/1:.:20:15:5:25%:13,2,5,0
5	77704230	.	A	G	.	PASS	DP=76;SOMATIC;SS=2;SSC=20;GPV=1;SPV=0.0093993;ANN=G|intergenic_region|MODIFIER|Gm31049-Gm42673|ENSMUSG00000106996-ENSMUSG00000106960|intergenic_region|ENSMUSG00000106996-ENSMUSG00000106960|||n.77704230A>G||||||	GT:GQ:DP:RD:AD:FREQ:DP4	0/0:.:32:32:0:0%:15,17,0,0	0/1:.:44:36:8:18.18%:23,13,4,4
5	77704250	.	G	A	.	PASS	DP=71;SOMATIC;SS=2;SSC=18;GPV=1;SPV=0.014019;ANN=A|intergenic_region|MODIFIER|Gm31049-Gm42673|ENSMUSG00000106996-ENSMUSG00000106960|intergenic_region|ENSMUSG00000106996-ENSMUSG00000106960|||n.77704250G>A||||||	GT:GQ:DP:RD:AD:FREQ:DP4	0/0:.:31:31:0:0%:15,16,0,0	0/1:.:40:33:7:17.5%:20,13,4,3
5	86547181	.	A	G	.	str10	DP=43;SOMATIC;SS=2;SSC=15;GPV=1;SPV=0.027357;ANN=G|intron_variant|MODIFIER|Tmprss11f|ENSMUSG00000048764|transcript|ENSMUST00000116553.8|protein_coding|3/10|c.167-2284T>C||||||	GT:GQ:DP:RD:AD:FREQ:DP4	0/0:.:21:21:0:0%:9,12,0,0	0/1:.:22:17:5:22.73%:9,8,5,0
5	105318462	.	C	T	.	PASS	DP=62;SOMATIC;SS=2;SSC=19;GPV=1;SPV=0.012476;ANN=T|downstream_gene_variant|MODIFIER|Gbp11|ENSMUSG00000092021|transcript|ENSMUST00000100960.10|polymorphic_pseudogene||c.*5329G>A|||||4580|,T|intergenic_region|MODIFIER|Gbp6-Gbp11|ENSMUSG00000104713-ENSMUSG00000092021|intergenic_region|ENSMUSG00000104713-ENSMUSG00000092021|||n.105318462C>T||||||	GT:GQ:DP:RD:AD:FREQ:DP4	0/0:.:35:35:0:0%:20,15,0,0	0/1:.:27:22:5:18.52%:11,11,3,2
5	108806092	.	C	T	.	str10	DP=66;SOMATIC;SS=2;SSC=15;GPV=1;SPV=0.028868;ANN=T|intron_variant|MODIFIER|Vmn2r8|ENSMUSG00000090961|transcript|ENSMUST00000172140.1|protein_coding|1/5|c.203+2460G>A||||||	GT:GQ:DP:RD:AD:FREQ:DP4	0/0:.:25:25:0:0%:9,16,0,0	0/1:.:41:34:7:17.07%:24,10,7,0
5	108806095	.	A	T	.	str10	DP=69;SOMATIC;SS=2;SSC=15;GPV=1;SPV=0.029868;ANN=T|intron_variant|MODIFIER|Vmn2r8|ENSMUSG00000090961|transcript|ENSMUST00000172140.1|protein_coding|1/5|c.203+2457T>A||||||	GT:GQ:DP:RD:AD:FREQ:DP4	0/0:.:26:26:0:0%:10,16,0,0	0/1:.:43:36:7:16.28%:26,10,7,0
5	108977797	.	G	A	.	PASS	DP=81;SOMATIC;SS=2;SSC=65;GPV=1;SPV=2.7415e-07;ANN=A|downstream_gene_variant|MODIFIER|Gm18595|ENSMUSG00000093725|transcript|ENSMUST00000175736.1|processed_pseudogene||n.*1902G>A|||||1902|,A|intergenic_region|MODIFIER|Gm18595-Vmn2r10|ENSMUSG00000093725-ENSMUSG00000067010|intergenic_region|ENSMUSG00000093725-ENSMUSG00000067010|||n.108977797G>A||||||	GT:GQ:DP:RD:AD:FREQ:DP4	0/0:.:32:32:0:0%:15,17,0,0	0/1:.:49:25:24:48.98%:14,11,20,4
5	108977808	.	G	A	.	PASS	DP=67;SOMATIC;SS=2;SSC=34;GPV=1;SPV=0.00032014;ANN=A|downstream_gene_variant|MODIFIER|Gm18595|ENSMUSG00000093725|transcript|ENSMUST00000175736.1|processed_pseudogene||n.*1913G>A|||||1913|,A|intergenic_region|MODIFIER|Gm18595-Vmn2r10|ENSMUSG00000093725-ENSMUSG00000067010|intergenic_region|ENSMUSG00000093725-ENSMUSG00000067010|||n.108977808G>A||||||	GT:GQ:DP:RD:AD:FREQ:DP4	0/0:.:28:28:0:0%:15,13,0,0	0/1:.:39:26:13:33.33%:14,12,5,8
5	111947638	.	G	T	.	str10	DP=62;SOMATIC;SS=2;SSC=17;GPV=1;SPV=0.018017;ANN=T|upstream_gene_variant|MODIFIER|Gm42488|ENSMUSG00000106060|transcript|ENSMUST00000197648.1|lincRNA||n.-3403C>A|||||3403|,T|intergenic_region|MODIFIER|Gm42488-Gm42491|ENSMUSG00000106060-ENSMUSG00000104538|intergenic_region|ENSMUSG00000106060-ENSMUSG00000104538|||n.111947638G>T||||||	GT:GQ:DP:RD:AD:FREQ:DP4	0/0:.:29:29:0:0%:12,17,0,0	0/1:.:33:27:6:18.18%:22,5,6,0
5	111947644	.	G	T	.	str10	DP=59;SOMATIC;SS=2;SSC=20;GPV=1;SPV=0.0098662;ANN=T|upstream_gene_variant|MODIFIER|Gm42488|ENSMUSG00000106060|transcript|ENSMUST00000197648.1|lincRNA||n.-3409C>A|||||3409|,T|intergenic_region|MODIFIER|Gm42488-Gm42491|ENSMUSG00000106060-ENSMUSG00000104538|intergenic_region|ENSMUSG00000106060-ENSMUSG00000104538|||n.111947644G>T||||||	GT:GQ:DP:RD:AD:FREQ:DP4	0/0:.:27:27:0:0%:10,17,0,0	0/1:.:32:25:7:21.88%:20,5,7,0
5	113058156	.	T	A	.	PASS	DP=59;SOMATIC;SS=2;SSC=15;GPV=1;SPV=0.030521;ANN=A|upstream_gene_variant|MODIFIER|Gm43247|ENSMUSG00000105406|transcript|ENSMUST00000198638.1|processed_pseudogene||n.-2357T>A|||||2357|,A|downstream_gene_variant|MODIFIER|Crybb2|ENSMUSG00000042240|transcript|ENSMUST00000031295.7|protein_coding||c.*194A>T|||||109|,A|downstream_gene_variant|MODIFIER|Crybb2|ENSMUSG00000042240|transcript|ENSMUST00000112336.7|protein_coding||c.*194A>T|||||102|,A|downstream_gene_variant|MODIFIER|Crybb2|ENSMUSG00000042240|transcript|ENSMUST00000199639.1|processed_transcript||n.*4974A>T|||||4974|,A|intergenic_region|MODIFIER|Gm22740-Crybb2|ENSMUSG00000065373-ENSMUSG00000042240|intergenic_region|ENSMUSG00000065373-ENSMUSG00000042240|||n.113058156T>A||||||	GT:GQ:DP:RD:AD:FREQ:DP4	0/0:.:24:24:0:0%:9,15,0,0	0/1:.:35:27:6:18.18%:20,7,5,1
5	114292566	.	A	T	.	PASS	DP=67;SOMATIC;SS=2;SSC=16;GPV=1;SPV=0.024575;ANN=T|intron_variant|MODIFIER|Myo1h|ENSMUSG00000066952|transcript|ENSMUST00000169347.5|protein_coding|1/31|c.12+3182A>T||||||	GT:GQ:DP:RD:AD:FREQ:DP4	0/0:.:34:34:0:0%:24,10,0,0	0/1:.:33:28:5:15.15%:17,11,3,2
5	126688759	.	G	C	.	str10	DP=62;SOMATIC;SS=2;SSC=18;GPV=1;SPV=0.014741;ANN=C|intergenic_region|MODIFIER|Gm24839-Gm43757|ENSMUSG00000084551-ENSMUSG00000105673|intergenic_region|ENSMUSG00000084551-ENSMUSG00000105673|||n.126688759G>C||||||	GT:GQ:DP:RD:AD:FREQ:DP4	0/0:.:30:30:0:0%:18,12,0,0	0/1:.:32:26:6:18.75%:23,3,0,6
5	126688761	.	C	A	.	str10	DP=62;SOMATIC;SS=2;SSC=18;GPV=1;SPV=0.014741;ANN=A|intergenic_region|MODIFIER|Gm24839-Gm43757|ENSMUSG00000084551-ENSMUSG00000105673|intergenic_region|ENSMUSG00000084551-ENSMUSG00000105673|||n.126688761C>A||||||	GT:GQ:DP:RD:AD:FREQ:DP4	0/0:.:30:30:0:0%:17,13,0,0	0/1:.:32:26:6:18.75%:23,3,0,6
5	139202856	.	T	A	.	PASS	DP=82;SOMATIC;SS=2;SSC=26;GPV=1;SPV=0.0021728;ANN=A|intron_variant|MODIFIER|Sun1|ENSMUSG00000036817|transcript|ENSMUST00000058716.13|protein_coding|1/22|c.-21+2157T>A||||||,A|intron_variant|MODIFIER|Sun1|ENSMUSG00000036817|transcript|ENSMUST00000110883.8|protein_coding|1/19|c.-21+2157T>A||||||,A|intron_variant|MODIFIER|Sun1|ENSMUSG00000036817|transcript|ENSMUST00000110884.8|protein_coding|1/21|c.-21+2157T>A||||||,A|intron_variant|MODIFIER|Sun1|ENSMUSG00000036817|transcript|ENSMUST00000100517.9|protein_coding|1/6|c.-21+2157T>A||||||,A|intron_variant|MODIFIER|Sun1|ENSMUSG00000036817|transcript|ENSMUST00000142473.7|retained_intron|1/5|n.33+2157T>A||||||,A|intron_variant|MODIFIER|Sun1|ENSMUSG00000036817|transcript|ENSMUST00000123414.1|retained_intron|1/1|n.25+2157T>A||||||,A|intron_variant|MODIFIER|Sun1|ENSMUSG00000036817|transcript|ENSMUST00000127045.7|protein_coding|1/3|c.-197+2157T>A||||||WARNING_TRANSCRIPT_INCOMPLETE,A|intron_variant|MODIFIER|Sun1|ENSMUSG00000036817|transcript|ENSMUST00000143562.7|protein_coding|1/5|c.-118+2157T>A||||||WARNING_TRANSCRIPT_INCOMPLETE,A|intron_variant|MODIFIER|Sun1|ENSMUSG00000036817|transcript|ENSMUST00000078690.12|protein_coding|1/21|c.-21+2157T>A||||||,A|intron_variant|MODIFIER|Sun1|ENSMUSG00000036817|transcript|ENSMUST00000146715.7|protein_coding|1/5|c.-155+2157T>A||||||WARNING_TRANSCRIPT_INCOMPLETE	GT:GQ:DP:RD:AD:FREQ:DP4	0/0:.:47:47:0:0%:19,28,0,0	0/1:.:35:23:6:20.69%:17,6,3,3
5	145255053	.	C	T	.	PASS	DP=68;SOMATIC;SS=2;SSC=21;GPV=1;SPV=0.0067269;ANN=T|intergenic_region|MODIFIER|Zfp655-Gm9710|ENSMUSG00000007812-ENSMUSG00000106188|intergenic_region|ENSMUSG00000007812-ENSMUSG00000106188|||n.145255053C>T||||||	GT:GQ:DP:RD:AD:FREQ:DP4	0/0:.:37:37:0:0%:15,22,0,0	0/1:.:31:25:6:19.35%:16,9,5,1
5	145470358	.	A	C	.	PASS	DP=72;SOMATIC;SS=2;SSC=26;GPV=1;SPV=0.0024898;ANN=C|upstream_gene_variant|MODIFIER|Cyp3a16|ENSMUSG00000038656|transcript|ENSMUST00000031633.4|protein_coding||c.-718T>G|||||635|,C|intergenic_region|MODIFIER|Cyp3a16-Gm42863|ENSMUSG00000038656-ENSMUSG00000105270|intergenic_region|ENSMUSG00000038656-ENSMUSG00000105270|||n.145470358A>C||||||	GT:GQ:DP:RD:AD:FREQ:DP4	0/0:.:33:33:0:0%:13,20,0,0	0/1:.:39:30:9:23.08%:22,8,3,6
5	145750269	.	A	T	.	PASS	DP=72;SOMATIC;SS=2;SSC=14;GPV=1;SPV=0.033575;ANN=T|intergenic_region|MODIFIER|Cyp3a41a-Gm43626|ENSMUSG00000075551-ENSMUSG00000105661|intergenic_region|ENSMUSG00000075551-ENSMUSG00000105661|||n.145750269A>T||||||	GT:GQ:DP:RD:AD:FREQ:DP4	0/0:.:30:30:0:0%:16,14,0,0	0/1:.:42:36:6:14.29%:30,6,4,2
5	146542328	.	T	C	.	PASS	DP=54;SOMATIC;SS=2;SSC=17;GPV=1;SPV=0.019005;ANN=C|downstream_gene_variant|MODIFIER|Gm3409|ENSMUSG00000096664|transcript|ENSMUST00000199142.4|protein_coding||c.*2079T>C|||||1901|,C|downstream_gene_variant|MODIFIER|Gm3409|ENSMUSG00000096664|transcript|ENSMUST00000110597.3|protein_coding||c.*2079T>C|||||2079|,C|downstream_gene_variant|MODIFIER|Gm3409|ENSMUSG00000096664|transcript|ENSMUST00000110599.8|protein_coding||c.*2079T>C|||||1901|,C|intergenic_region|MODIFIER|Gm3409-Gm3415|ENSMUSG00000096664-ENSMUSG00000095557|intergenic_region|ENSMUSG00000096664-ENSMUSG00000095557|||n.146542328T>C||||||	GT:GQ:DP:RD:AD:FREQ:DP4	0/0:.:22:22:0:0%:13,9,0,0	0/1:.:32:25:7:21.88%:19,6,6,1
6	3136124	.	C	T	.	str10	DP=55;SOMATIC;SS=2;SSC=22;GPV=1;SPV=0.0058495;ANN=T|intergenic_region|MODIFIER|Vmn1r-ps6-Vmn1r-ps7|ENSMUSG00000107380-ENSMUSG00000106893|intergenic_region|ENSMUSG00000107380-ENSMUSG00000106893|||n.3136124C>T||||||	GT:GQ:DP:RD:AD:FREQ:DP4	0/0:.:34:34:0:0%:19,15,0,0	0/1:.:21:16:5:23.81%:10,6,5,0
6	3168791	.	A	C	.	str10	DP=47;SOMATIC;SS=2;SSC=16;GPV=1;SPV=0.021936;ANN=C|intergenic_region|MODIFIER|Vmn1r-ps7-Gm42642|ENSMUSG00000106893-ENSMUSG00000107185|intergenic_region|ENSMUSG00000106893-ENSMUSG00000107185|||n.3168791A>C||||||	GT:GQ:DP:RD:AD:FREQ:DP4	0/0:.:24:24:0:0%:12,12,0,0	0/1:.:23:18:5:21.74%:14,4,5,0
6	3408690	.	A	T	.	PASS	DP=46;SOMATIC;SS=2;SSC=30;GPV=1;SPV=0.0009414;ANN=T|intergenic_region|MODIFIER|Samd9l-Hepacam2|ENSMUSG00000047735-ENSMUSG00000044156|intergenic_region|ENSMUSG00000047735-ENSMUSG00000044156|||n.3408690A>T||||||	GT:GQ:DP:RD:AD:FREQ:DP4	0/0:.:27:27:0:0%:16,11,0,0	0/1:.:19:12:7:36.84%:6,6,6,1
6	5626421	.	A	G	.	str10	DP=59;SOMATIC;SS=2;SSC=19;GPV=1;SPV=0.012523;ANN=G|intergenic_region|MODIFIER|Pdk4-Dync1i1|ENSMUSG00000019577-ENSMUSG00000029757|intergenic_region|ENSMUSG00000019577-ENSMUSG00000029757|||n.5626421A>G||||||	GT:GQ:DP:RD:AD:FREQ:DP4	0/0:.:26:26:0:0%:15,11,0,0	0/1:.:33:26:7:21.21%:19,7,7,0
6	5626505	.	C	T	.	PASS	DP=50;SOMATIC;SS=2;SSC=17;GPV=1;SPV=0.015881;ANN=T|intergenic_region|MODIFIER|Pdk4-Dync1i1|ENSMUSG00000019577-ENSMUSG00000029757|intergenic_region|ENSMUSG00000019577-ENSMUSG00000029757|||n.5626505C>T||||||	GT:GQ:DP:RD:AD:FREQ:DP4	0/0:.:27:27:0:0%:17,10,0,0	0/1:.:23:18:5:21.74%:11,7,1,4
6	9291753	.	G	A	.	PASS	DP=70;SOMATIC;SS=2;SSC=32;GPV=1;SPV=0.00054873;ANN=A|intergenic_region|MODIFIER|Nxph1-Gm5110|ENSMUSG00000046178-ENSMUSG00000107459|intergenic_region|ENSMUSG00000046178-ENSMUSG00000107459|||n.9291753G>A||||||	GT:GQ:DP:RD:AD:FREQ:DP4	0/0:.:44:44:0:0%:16,28,0,0	0/1:.:26:19:7:26.92%:17,2,6,1
6	9291783	.	G	T	.	PASS	DP=72;SOMATIC;SS=2;SSC=36;GPV=1;SPV=0.00020867;ANN=T|intergenic_region|MODIFIER|Nxph1-Gm5110|ENSMUSG00000046178-ENSMUSG00000107459|intergenic_region|ENSMUSG00000046178-ENSMUSG00000107459|||n.9291783G>T||||||	GT:GQ:DP:RD:AD:FREQ:DP4	0/0:.:45:44:0:0%:16,28,0,0	0/1:.:27:19:8:29.63%:15,4,7,1
6	9291802	.	G	A	.	PASS	DP=72;SOMATIC;SS=2;SSC=31;GPV=1;SPV=0.0006591;ANN=A|intergenic_region|MODIFIER|Nxph1-Gm5110|ENSMUSG00000046178-ENSMUSG00000107459|intergenic_region|ENSMUSG00000046178-ENSMUSG00000107459|||n.9291802G>A||||||	GT:GQ:DP:RD:AD:FREQ:DP4	0/0:.:41:41:0:0%:19,22,0,0	0/1:.:31:23:8:25.81%:16,7,7,1
6	20084190	.	A	T	.	PASS	DP=65;SOMATIC;SS=2;SSC=22;GPV=1;SPV=0.0061363;ANN=T|intergenic_region|MODIFIER|Gm42581-Gm19102|ENSMUSG00000107067-ENSMUSG00000106763|intergenic_region|ENSMUSG00000107067-ENSMUSG00000106763|||n.20084190A>T||||||	GT:GQ:DP:RD:AD:FREQ:DP4	0/0:.:32:32:0:0%:19,13,0,0	0/1:.:33:26:7:21.21%:21,5,6,1
6	22781382	.	C	T	.	PASS	DP=79;SOMATIC;SS=2;SSC=17;GPV=1;SPV=0.018872;ANN=T|intergenic_region|MODIFIER|Gm23961-Gm25942|ENSMUSG00000096079-ENSMUSG00000096721|intergenic_region|ENSMUSG00000096079-ENSMUSG00000096721|||n.22781382C>T||||||	GT:GQ:DP:RD:AD:FREQ:DP4	0/0:.:37:37:0:0%:16,21,0,0	0/1:.:42:36:6:14.29%:25,11,2,4
6	35474142	.	C	A	.	PASS	DP=41;SOMATIC;SS=2;SSC=16;GPV=1;SPV=0.020689;ANN=A|intergenic_region|MODIFIER|1700065J11Rik-Mtpn|ENSMUSG00000107341-ENSMUSG00000029840|intergenic_region|ENSMUSG00000107341-ENSMUSG00000029840|||n.35474142C>A||||||	GT:GQ:DP:RD:AD:FREQ:DP4	0/0:.:21:21:0:0%:10,11,0,0	0/1:.:20:15:5:25%:9,6,1,4
6	35726910	.	A	G	.	PASS	DP=57;SOMATIC;SS=2;SSC=20;GPV=1;SPV=0.0080363;ANN=G|intergenic_region|MODIFIER|Gm42931-Gm43442|ENSMUSG00000107110-ENSMUSG00000107145|intergenic_region|ENSMUSG00000107110-ENSMUSG00000107145|||n.35726910A>G||||||	GT:GQ:DP:RD:AD:FREQ:DP4	0/0:.:34:34:0:0%:16,18,0,0	0/1:.:23:18:5:21.74%:11,7,4,1
6	40290629	.	G	A	.	str10	DP=59;SOMATIC;SS=2;SSC=16;GPV=1;SPV=0.024469;ANN=A|intergenic_region|MODIFIER|Tmem178b-Agk|ENSMUSG00000057716-ENSMUSG00000029916|intergenic_region|ENSMUSG00000057716-ENSMUSG00000029916|||n.40290629G>A||||||	GT:GQ:DP:RD:AD:FREQ:DP4	0/0:.:23:23:0:0%:10,13,0,0	0/1:.:36:29:7:19.44%:23,6,7,0
6	43026741	.	C	T	.	PASS	DP=121;SOMATIC;SS=2;SSC=15;GPV=1;SPV=0.025805;ANN=T|intergenic_region|MODIFIER|Gm17472-Olfr443-ps1|ENSMUSG00000091008-ENSMUSG00000091386|intergenic_region|ENSMUSG00000091008-ENSMUSG00000091386|||n.43026741C>T||||||	GT:GQ:DP:RD:AD:FREQ:DP4	0/0:.:48:48:0:0%:14,34,0,0	0/1:.:73:66:7:9.59%:42,24,3,4
6	43032959	.	C	T	.	PASS	DP=61;SOMATIC;SS=2;SSC=25;GPV=1;SPV=0.0030246;ANN=T|intergenic_region|MODIFIER|Gm17472-Olfr443-ps1|ENSMUSG00000091008-ENSMUSG00000091386|intergenic_region|ENSMUSG00000091008-ENSMUSG00000091386|||n.43032959C>T||||||	GT:GQ:DP:RD:AD:FREQ:DP4	0/0:.:27:27:0:0%:12,15,0,0	0/1:.:34:25:9:26.47%:20,5,7,2
6	43032982	.	A	T	.	PASS	DP=61;SOMATIC;SS=2;SSC=30;GPV=1;SPV=0.00084999;ANN=T|intergenic_region|MODIFIER|Gm17472-Olfr443-ps1|ENSMUSG00000091008-ENSMUSG00000091386|intergenic_region|ENSMUSG00000091008-ENSMUSG00000091386|||n.43032982A>T||||||	GT:GQ:DP:RD:AD:FREQ:DP4	0/0:.:27:27:0:0%:8,19,0,0	0/1:.:34:21:10:32.26%:17,4,7,3
6	44559837	.	T	G	.	str10	DP=39;SOMATIC;SS=2;SSC=18;GPV=1;SPV=0.014881;ANN=G|intergenic_region|MODIFIER|Gm35216-Gm44211|ENSMUSG00000107598-ENSMUSG00000107953|intergenic_region|ENSMUSG00000107598-ENSMUSG00000107953|||n.44559837T>G||||||	GT:GQ:DP:RD:AD:FREQ:DP4	0/0:.:21:21:0:0%:17,4,0,0	0/1:.:18:13:5:27.78%:12,1,0,5
6	58332485	.	T	C	.	PASS	DP=53;SOMATIC;SS=2;SSC=26;GPV=1;SPV=0.0022453;ANN=C|intergenic_region|MODIFIER|Vmn1r29-Gm20674|ENSMUSG00000091734-ENSMUSG00000093547|intergenic_region|ENSMUSG00000091734-ENSMUSG00000093547|||n.58332485T>C||||||	GT:GQ:DP:RD:AD:FREQ:DP4	0/0:.:29:29:0:0%:19,10,0,0	0/1:.:24:17:7:29.17%:8,9,5,2
6	60937046	.	G	T	.	str10	DP=63;SOMATIC;SS=2;SSC=38;GPV=1;SPV=0.00014011;ANN=T|intron_variant|MODIFIER|Mmrn1|ENSMUSG00000054641|transcript|ENSMUST00000145763.1|retained_intron|3/3|n.253-7271G>T||||||	GT:GQ:DP:RD:AD:FREQ:DP4	0/0:.:43:43:0:0%:28,15,0,0	0/1:.:20:13:7:35%:8,5,0,7
6	67689855	.	G	T	.	PASS	DP=66;SOMATIC;SS=2;SSC=23;GPV=1;SPV=0.0043219;ANN=T|intergenic_region|MODIFIER|Rpl18a-ps2-Igkv14-134-1|ENSMUSG00000105464-ENSMUSG00000104883|intergenic_region|ENSMUSG00000105464-ENSMUSG00000104883|||n.67689855G>T||||||	GT:GQ:DP:RD:AD:FREQ:DP4	0/0:.:34:34:0:0%:20,14,0,0	0/1:.:32:25:7:21.88%:14,11,3,4
6	67689865	.	C	G	.	PASS	DP=67;SOMATIC;SS=2;SSC=20;GPV=1;SPV=0.0090805;ANN=G|intergenic_region|MODIFIER|Rpl18a-ps2-Igkv14-134-1|ENSMUSG00000105464-ENSMUSG00000104883|intergenic_region|ENSMUSG00000105464-ENSMUSG00000104883|||n.67689865C>G||||||	GT:GQ:DP:RD:AD:FREQ:DP4	0/0:.:35:35:0:0%:18,17,0,0	0/1:.:32:26:6:18.75%:14,12,1,5
6	67709846	.	T	C	.	PASS	DP=65;SOMATIC;SS=2;SSC=24;GPV=1;SPV=0.0035514;ANN=C|downstream_gene_variant|MODIFIER|Igkv14-134-1|ENSMUSG00000104883|transcript|ENSMUST00000199111.1|IG_V_pseudogene||n.*1328A>G|||||1328|,C|intergenic_region|MODIFIER|Rpl18a-ps2-Igkv14-134-1|ENSMUSG00000105464-ENSMUSG00000104883|intergenic_region|ENSMUSG00000105464-ENSMUSG00000104883|||n.67709846T>C||||||	GT:GQ:DP:RD:AD:FREQ:DP4	0/0:.:26:26:0:0%:13,13,0,0	0/1:.:39:29:10:25.64%:21,8,6,4
6	67721700	.	G	A	.	PASS	DP=55;SOMATIC;SS=2;SSC=30;GPV=1;SPV=0.00093592;ANN=A|upstream_gene_variant|MODIFIER|Igkv17-134|ENSMUSG00000091268|transcript|ENSMUST00000168310.2|IG_V_pseudogene||n.-475C>T|||||475|,A|upstream_gene_variant|MODIFIER|Igkv1-133|ENSMUSG00000094491|transcript|ENSMUST00000103304.2|IG_V_gene||c.-3214G>A|||||3202|WARNING_TRANSCRIPT_INCOMPLETE,A|intergenic_region|MODIFIER|Igkv17-134-Igkv1-133|ENSMUSG00000091268-ENSMUSG00000094491|intergenic_region|ENSMUSG00000091268-ENSMUSG00000094491|||n.67721700G>A||||||	GT:GQ:DP:RD:AD:FREQ:DP4	0/0:.:36:36:0:0%:19,17,0,0	0/1:.:19:13:6:31.58%:8,5,4,2
6	68168431	.	C	A	.	PASS	DP=58;SOMATIC;SS=2;SSC=20;GPV=1;SPV=0.0092761;ANN=A|downstream_gene_variant|MODIFIER|Igkv11-114|ENSMUSG00000105363|transcript|ENSMUST00000200013.1|IG_V_pseudogene||n.*3508C>A|||||3508|,A|intergenic_region|MODIFIER|Igkv11-114-Igkv2-113|ENSMUSG00000105363-ENSMUSG00000105463|intergenic_region|ENSMUSG00000105363-ENSMUSG00000105463|||n.68168431C>A||||||	GT:GQ:DP:RD:AD:FREQ:DP4	0/0:.:34:34:0:0%:20,14,0,0	0/1:.:24:19:5:20.83%:11,8,4,1
6	70652947	.	G	T	.	PASS	DP=56;SOMATIC;SS=2;SSC=16;GPV=1;SPV=0.021517;ANN=T|intergenic_region|MODIFIER|Igkv3-6-Igkv3-5|ENSMUSG00000106667-ENSMUSG00000095335|intergenic_region|ENSMUSG00000106667-ENSMUSG00000095335|||n.70652947G>T||||||	GT:GQ:DP:RD:AD:FREQ:DP4	0/0:.:18:18:0:0%:12,6,0,0	0/1:.:38:29:9:23.68%:17,12,7,2
6	74926601	.	T	C	.	str10	DP=55;SOMATIC;SS=2;SSC=27;GPV=1;SPV=0.0017056;ANN=C|intergenic_region|MODIFIER|Gm22254-Gm8992|ENSMUSG00000096282-ENSMUSG00000107467|intergenic_region|ENSMUSG00000096282-ENSMUSG00000107467|||n.74926601T>C||||||	GT:GQ:DP:RD:AD:FREQ:DP4	0/0:.:31:31:0:0%:14,17,0,0	0/1:.:24:17:7:29.17%:7,10,7,0
6	79031083	.	A	T	.	PASS	DP=49;SOMATIC;SS=2;SSC=18;GPV=1;SPV=0.013784;ANN=T|upstream_gene_variant|MODIFIER|Gm20362|ENSMUSG00000108072|transcript|ENSMUST00000204808.1|lincRNA||n.-961A>T|||||961|,T|intergenic_region|MODIFIER|Gm29005-Gm20362|ENSMUSG00000101720-ENSMUSG00000108072|intergenic_region|ENSMUSG00000101720-ENSMUSG00000108072|||n.79031083A>T||||||	GT:GQ:DP:RD:AD:FREQ:DP4	0/0:.:21:21:0:0%:10,11,0,0	0/1:.:28:21:7:25%:17,4,6,1
6	79031114	.	G	A	.	PASS	DP=50;SOMATIC;SS=2;SSC=16;GPV=1;SPV=0.020382;ANN=A|upstream_gene_variant|MODIFIER|Gm20362|ENSMUSG00000108072|transcript|ENSMUST00000204808.1|lincRNA||n.-930G>A|||||930|,A|intergenic_region|MODIFIER|Gm29005-Gm20362|ENSMUSG00000101720-ENSMUSG00000108072|intergenic_region|ENSMUSG00000101720-ENSMUSG00000108072|||n.79031114G>A||||||	GT:GQ:DP:RD:AD:FREQ:DP4	0/0:.:20:20:0:0%:11,9,0,0	0/1:.:30:23:7:23.33%:16,7,6,1
6	103298340	.	C	A	.	PASS	DP=63;SOMATIC;SS=2;SSC=17;GPV=1;SPV=0.015886;ANN=A|intergenic_region|MODIFIER|Gm44295-Chl1|ENSMUSG00000108296-ENSMUSG00000030077|intergenic_region|ENSMUSG00000108296-ENSMUSG00000030077|||n.103298340C>A||||||	GT:GQ:DP:RD:AD:FREQ:DP4	0/0:.:24:24:0:0%:16,8,0,0	0/1:.:39:31:8:20.51%:23,8,6,2
6	103298359	.	G	C	.	PASS	DP=61;SOMATIC;SS=2;SSC=17;GPV=1;SPV=0.016607;ANN=C|intergenic_region|MODIFIER|Gm44295-Chl1|ENSMUSG00000108296-ENSMUSG00000030077|intergenic_region|ENSMUSG00000108296-ENSMUSG00000030077|||n.103298359G>C||||||	GT:GQ:DP:RD:AD:FREQ:DP4	0/0:.:23:23:0:0%:17,6,0,0	0/1:.:38:30:8:21.05%:22,8,6,2
6	103298362	.	G	A	.	PASS	DP=59;SOMATIC;SS=2;SSC=16;GPV=1;SPV=0.022054;ANN=A|intergenic_region|MODIFIER|Gm44295-Chl1|ENSMUSG00000108296-ENSMUSG00000030077|intergenic_region|ENSMUSG00000108296-ENSMUSG00000030077|||n.103298362G>A||||||	GT:GQ:DP:RD:AD:FREQ:DP4	0/0:.:21:21:0:0%:15,6,0,0	0/1:.:38:30:8:21.05%:22,8,6,2
6	105492103	.	T	C	.	str10	DP=49;SOMATIC;SS=2;SSC=26;GPV=1;SPV=0.0023983;ANN=C|intron_variant|MODIFIER|Gm19757|ENSMUSG00000108237|transcript|ENSMUST00000205113.1|lincRNA|1/2|n.332+234A>G||||||	GT:GQ:DP:RD:AD:FREQ:DP4	0/0:.:24:24:0:0%:14,10,0,0	0/1:.:25:17:8:32%:14,3,8,0
6	114492411	.	T	G	.	PASS	DP=73;SOMATIC;SS=2;SSC=23;GPV=1;SPV=0.0041133;ANN=G|intergenic_region|MODIFIER|Hrh1-Atg7|ENSMUSG00000053004-ENSMUSG00000030314|intergenic_region|ENSMUSG00000053004-ENSMUSG00000030314|||n.114492411T>G||||||	GT:GQ:DP:RD:AD:FREQ:DP4	0/0:.:23:23:0:0%:16,7,0,0	0/1:.:50:37:13:26%:26,11,10,3
6	126145339	.	G	A	.	str10	DP=61;SOMATIC;SS=2;SSC=15;GPV=1;SPV=0.029233;ANN=A|intron_variant|MODIFIER|Ntf3|ENSMUSG00000049107|transcript|ENSMUST00000204542.2|protein_coding|1/1|c.18+19391C>T||||||,A|intron_variant|MODIFIER|Ntf3|ENSMUSG00000049107|transcript|ENSMUST00000050484.8|protein_coding|1/1|c.-22+21201C>T||||||,A|intron_variant|MODIFIER|Ntf3|ENSMUSG00000049107|transcript|ENSMUST00000112244.7|protein_coding|2/2|c.18+19391C>T||||||	GT:GQ:DP:RD:AD:FREQ:DP4	0/0:.:26:26:0:0%:20,6,0,0	0/1:.:35:29:6:17.14%:18,11,6,0
6	129022755	.	C	G	.	PASS	DP=66;SOMATIC;SS=2;SSC=24;GPV=1;SPV=0.0032579;ANN=G|downstream_gene_variant|MODIFIER|Clec2f|ENSMUSG00000089728|transcript|ENSMUST00000204981.1|processed_transcript||n.*2228C>G|||||2228|,G|downstream_gene_variant|MODIFIER|Clec2f|ENSMUSG00000089728|transcript|ENSMUST00000121051.1|transcribed_unprocessed_pseudogene||n.*2236C>G|||||2236|,G|intergenic_region|MODIFIER|Clec2f-Gm16186|ENSMUSG00000089728-ENSMUSG00000081935|intergenic_region|ENSMUSG00000089728-ENSMUSG00000081935|||n.129022755C>G||||||	GT:GQ:DP:RD:AD:FREQ:DP4	0/0:.:39:39:0:0%:24,15,0,0	0/1:.:27:21:6:22.22%:12,9,5,1
6	129022759	.	T	C	.	PASS	DP=64;SOMATIC;SS=2;SSC=27;GPV=1;SPV=0.0017952;ANN=C|downstream_gene_variant|MODIFIER|Clec2f|ENSMUSG00000089728|transcript|ENSMUST00000204981.1|processed_transcript||n.*2232T>C|||||2232|,C|downstream_gene_variant|MODIFIER|Clec2f|ENSMUSG00000089728|transcript|ENSMUST00000121051.1|transcribed_unprocessed_pseudogene||n.*2240T>C|||||2240|,C|intergenic_region|MODIFIER|Clec2f-Gm16186|ENSMUSG00000089728-ENSMUSG00000081935|intergenic_region|ENSMUSG00000089728-ENSMUSG00000081935|||n.129022759T>C||||||	GT:GQ:DP:RD:AD:FREQ:DP4	0/0:.:40:40:0:0%:25,15,0,0	0/1:.:24:18:6:25%:12,6,5,1
6	129455972	.	G	A	.	str10	DP=65;SOMATIC;SS=2;SSC=20;GPV=1;SPV=0.0089139;ANN=A|upstream_gene_variant|MODIFIER|Clec1a|ENSMUSG00000033082|transcript|ENSMUST00000037481.9|protein_coding||c.-4257C>T|||||4113|,A|upstream_gene_variant|MODIFIER|Clec1a|ENSMUSG00000033082|transcript|ENSMUST00000203162.2|protein_coding||c.-4257C>T|||||3972|,A|upstream_gene_variant|MODIFIER|Clec1a|ENSMUSG00000033082|transcript|ENSMUST00000204012.1|protein_coding||c.-4257C>T|||||4121|WARNING_TRANSCRIPT_INCOMPLETE,A|upstream_gene_variant|MODIFIER|Clec1a|ENSMUSG00000033082|transcript|ENSMUST00000204952.1|nonsense_mediated_decay||c.-4257C>T|||||4137|,A|intergenic_region|MODIFIER|Clec1a-Clec7a|ENSMUSG00000033082-ENSMUSG00000079293|intergenic_region|ENSMUSG00000033082-ENSMUSG00000079293|||n.129455972G>A||||||	GT:GQ:DP:RD:AD:FREQ:DP4	0/0:.:34:34:0:0%:20,14,0,0	0/1:.:31:25:6:19.35%:16,9,6,0
6	129455983	.	A	T	.	str10	DP=59;SOMATIC;SS=2;SSC=18;GPV=1;SPV=0.013139;ANN=T|upstream_gene_variant|MODIFIER|Clec1a|ENSMUSG00000033082|transcript|ENSMUST00000037481.9|protein_coding||c.-4268T>A|||||4124|,T|upstream_gene_variant|MODIFIER|Clec1a|ENSMUSG00000033082|transcript|ENSMUST00000203162.2|protein_coding||c.-4268T>A|||||3983|,T|upstream_gene_variant|MODIFIER|Clec1a|ENSMUSG00000033082|transcript|ENSMUST00000204012.1|protein_coding||c.-4268T>A|||||4132|WARNING_TRANSCRIPT_INCOMPLETE,T|upstream_gene_variant|MODIFIER|Clec1a|ENSMUSG00000033082|transcript|ENSMUST00000204952.1|nonsense_mediated_decay||c.-4268T>A|||||4148|,T|intergenic_region|MODIFIER|Clec1a-Clec7a|ENSMUSG00000033082-ENSMUSG00000079293|intergenic_region|ENSMUSG00000033082-ENSMUSG00000079293|||n.129455983A>T||||||	GT:GQ:DP:RD:AD:FREQ:DP4	0/0:.:33:33:0:0%:20,13,0,0	0/1:.:26:21:5:19.23%:14,7,5,0
6	129632216	.	G	A	.	str10	DP=69;SOMATIC;SS=2;SSC=42;GPV=1;SPV=5.3877e-05;ANN=A|intergenic_region|MODIFIER|Klrk1-Klrc3|ENSMUSG00000030149-ENSMUSG00000033027|intergenic_region|ENSMUSG00000030149-ENSMUSG00000033027|||n.129632216G>A||||||	GT:GQ:DP:RD:AD:FREQ:DP4	0/0:.:28:28:0:0%:17,11,0,0	0/1:.:41:25:16:39.02%:21,4,0,16
6	132271305	.	A	T	.	PASS	DP=48;SOMATIC;SS=2;SSC=25;GPV=1;SPV=0.0027946;ANN=T|intergenic_region|MODIFIER|Gm43979-Prpmp5|ENSMUSG00000107834-ENSMUSG00000107874|intergenic_region|ENSMUSG00000107834-ENSMUSG00000107874|||n.132271305A>T||||||	GT:GQ:DP:RD:AD:FREQ:DP4	0/0:.:21:21:0:0%:10,11,0,0	0/1:.:27:18:9:33.33%:14,4,7,2
6	132502009	.	G	A	.	PASS	DP=53;SOMATIC;SS=2;SSC=15;GPV=1;SPV=0.025864;ANN=A|intergenic_region|MODIFIER|Gm18326-Gm44070|ENSMUSG00000107731-ENSMUSG00000107632|intergenic_region|ENSMUSG00000107731-ENSMUSG00000107632|||n.132502009G>A||||||	GT:GQ:DP:RD:AD:FREQ:DP4	0/0:.:23:23:0:0%:9,14,0,0	0/1:.:30:24:6:20%:19,5,4,2
6	132520143	.	C	A	.	PASS	DP=67;SOMATIC;SS=2;SSC=16;GPV=1;SPV=0.023939;ANN=A|upstream_gene_variant|MODIFIER|Gm44070|ENSMUSG00000107632|transcript|ENSMUST00000203389.1|TEC||n.-4890C>A|||||4890|,A|intergenic_region|MODIFIER|Gm18326-Gm44070|ENSMUSG00000107731-ENSMUSG00000107632|intergenic_region|ENSMUSG00000107731-ENSMUSG00000107632|||n.132520143C>A||||||	GT:GQ:DP:RD:AD:FREQ:DP4	0/0:.:26:26:0:0%:14,12,0,0	0/1:.:41:33:7:17.5%:24,9,5,2
6	133729829	.	A	G	.	str10	DP=53;SOMATIC;SS=2;SSC=17;GPV=1;SPV=0.018514;ANN=G|downstream_gene_variant|MODIFIER|Gm44252|ENSMUSG00000108241|transcript|ENSMUST00000204187.1|processed_pseudogene||n.*2220T>C|||||2220|,G|intergenic_region|MODIFIER|Gm44247-Gm44252|ENSMUSG00000107635-ENSMUSG00000108241|intergenic_region|ENSMUSG00000107635-ENSMUSG00000108241|||n.133729829A>G||||||	GT:GQ:DP:RD:AD:FREQ:DP4	0/0:.:28:28:0:0%:15,13,0,0	0/1:.:25:20:5:20%:14,6,5,0
6	138686975	.	G	A	.	PASS	DP=56;SOMATIC;SS=2;SSC=22;GPV=1;SPV=0.0055535;ANN=A|intergenic_region|MODIFIER|Igbp1b-Gm9038|ENSMUSG00000046717-ENSMUSG00000107686|intergenic_region|ENSMUSG00000046717-ENSMUSG00000107686|||n.138686975G>A||||||	GT:GQ:DP:RD:AD:FREQ:DP4	0/0:.:25:25:0:0%:14,11,0,0	0/1:.:31:23:8:25.81%:21,2,8,0
7	7082269	.	G	T	.	PASS	DP=58;SOMATIC;SS=2;SSC=15;GPV=1;SPV=0.027763;ANN=T|intergenic_region|MODIFIER|Pafah1b1-ps2-Gm6828|ENSMUSG00000109177-ENSMUSG00000109488|intergenic_region|ENSMUSG00000109177-ENSMUSG00000109488|||n.7082269G>T||||||	GT:GQ:DP:RD:AD:FREQ:DP4	0/0:.:22:22:0:0%:11,11,0,0	0/1:.:36:29:7:19.44%:10,19,1,6
7	7087747	.	A	G	.	str10	DP=56;SOMATIC;SS=2;SSC=22;GPV=1;SPV=0.0051054;ANN=G|intergenic_region|MODIFIER|Pafah1b1-ps2-Gm6828|ENSMUSG00000109177-ENSMUSG00000109488|intergenic_region|ENSMUSG00000109177-ENSMUSG00000109488|||n.7087747A>G||||||	GT:GQ:DP:RD:AD:FREQ:DP4	0/0:.:28:28:0:0%:15,13,0,0	0/1:.:28:21:7:25%:13,8,7,0
7	9151993	.	G	A	.	PASS	DP=34;SOMATIC;SS=2;SSC=26;GPV=1;SPV=0.0024101;ANN=A|upstream_gene_variant|MODIFIER|Gm18201|ENSMUSG00000092620|transcript|ENSMUST00000174735.1|unprocessed_pseudogene||n.-2600C>T|||||2600|,A|intergenic_region|MODIFIER|Gm18201-Vmn2r-ps41|ENSMUSG00000092620-ENSMUSG00000092548|intergenic_region|ENSMUSG00000092620-ENSMUSG00000092548|||n.9151993G>A||||||	GT:GQ:DP:RD:AD:FREQ:DP4	0/0:.:16:16:0:0%:7,9,0,0	0/1:.:18:10:8:44.44%:5,5,6,2
7	10324778	.	G	T	.	PASS	DP=58;SOMATIC;SS=2;SSC=21;GPV=1;SPV=0.0066305;ANN=T|downstream_gene_variant|MODIFIER|RP23-469O12.6|ENSMUSG00000109949|transcript|ENSMUST00000211796.1|processed_pseudogene||n.*1488C>A|||||1488|,T|intergenic_region|MODIFIER|Vmn1r-ps48-RP23-469O12.6|ENSMUSG00000093487-ENSMUSG00000109949|intergenic_region|ENSMUSG00000093487-ENSMUSG00000109949|||n.10324778G>T||||||	GT:GQ:DP:RD:AD:FREQ:DP4	0/0:.:23:23:0:0%:13,10,0,0	0/1:.:35:26:9:25.71%:15,11,8,1
7	12575748	.	G	A	.	str10	DP=72;SOMATIC;SS=2;SSC=23;GPV=1;SPV=0.0044141;ANN=A|intergenic_region|MODIFIER|RP23-301N20.4-Vmn2r53|ENSMUSG00000110022-ENSMUSG00000096002|intergenic_region|ENSMUSG00000110022-ENSMUSG00000096002|||n.12575748G>A||||||	GT:GQ:DP:RD:AD:FREQ:DP4	0/0:.:26:26:0:0%:12,14,0,0	0/1:.:46:35:11:23.91%:25,10,10,1
7	12575788	.	A	G	.	PASS	DP=61;SOMATIC;SS=2;SSC=19;GPV=1;SPV=0.01222;ANN=G|intergenic_region|MODIFIER|RP23-301N20.4-Vmn2r53|ENSMUSG00000110022-ENSMUSG00000096002|intergenic_region|ENSMUSG00000110022-ENSMUSG00000096002|||n.12575788A>G||||||	GT:GQ:DP:RD:AD:FREQ:DP4	0/0:.:22:22:0:0%:8,14,0,0	0/1:.:39:30:9:23.08%:19,11,8,1
7	12575790	.	C	A	.	PASS	DP=60;SOMATIC;SS=2;SSC=19;GPV=1;SPV=0.011027;ANN=A|intergenic_region|MODIFIER|RP23-301N20.4-Vmn2r53|ENSMUSG00000110022-ENSMUSG00000096002|intergenic_region|ENSMUSG00000110022-ENSMUSG00000096002|||n.12575790C>A||||||	GT:GQ:DP:RD:AD:FREQ:DP4	0/0:.:22:22:0:0%:8,14,0,0	0/1:.:38:29:9:23.68%:19,10,8,1
7	16447731	.	G	C	.	str10	DP=74;SOMATIC;SS=2;SSC=28;GPV=1;SPV=0.0013106;ANN=C|intergenic_region|MODIFIER|Zc3h4-Tmem160|ENSMUSG00000059273-ENSMUSG00000019158|intergenic_region|ENSMUSG00000059273-ENSMUSG00000019158|||n.16447731G>C||||||	GT:GQ:DP:RD:AD:FREQ:DP4	0/0:.:29:29:0:0%:12,17,0,0	0/1:.:45:33:12:26.67%:28,5,12,0
7	16447765	.	G	T	.	str10	DP=77;SOMATIC;SS=2;SSC=27;GPV=1;SPV=0.0018958;ANN=T|intergenic_region|MODIFIER|Zc3h4-Tmem160|ENSMUSG00000059273-ENSMUSG00000019158|intergenic_region|ENSMUSG00000059273-ENSMUSG00000019158|||n.16447765G>T||||||	GT:GQ:DP:RD:AD:FREQ:DP4	0/0:.:29:29:0:0%:13,16,0,0	0/1:.:48:36:12:25%:29,7,12,0
7	21327545	.	C	T	.	PASS	DP=57;SOMATIC;SS=2;SSC=35;GPV=1;SPV=0.0003039;ANN=T|intergenic_region|MODIFIER|Vmn1r127-Vmn1r128|ENSMUSG00000093890-ENSMUSG00000095758|intergenic_region|ENSMUSG00000093890-ENSMUSG00000095758|||n.21327545C>T||||||	GT:GQ:DP:RD:AD:FREQ:DP4	0/0:.:29:29:0:0%:17,12,0,0	0/1:.:28:18:10:35.71%:13,5,8,2
7	23216617	.	G	T	.	PASS	DP=38;SOMATIC;SS=2;SSC=22;GPV=1;SPV=0.0052707;ANN=T|upstream_gene_variant|MODIFIER|Vmn1r165|ENSMUSG00000095358|transcript|ENSMUST00000179594.1|protein_coding||c.-715G>T|||||715|,T|intergenic_region|MODIFIER|Gm8728-Vmn1r165|ENSMUSG00000109535-ENSMUSG00000095358|intergenic_region|ENSMUSG00000109535-ENSMUSG00000095358|||n.23216617G>T||||||	GT:GQ:DP:RD:AD:FREQ:DP4	0/0:.:16:16:0:0%:8,8,0,0	0/1:.:22:13:8:38.1%:11,2,7,1
7	27011212	.	G	A	.	PASS	DP=89;SOMATIC;SS=2;SSC=27;GPV=1;SPV=0.001654;ANN=A|intergenic_region|MODIFIER|Cyp2a21-ps-Cyp2a12|ENSMUSG00000108487-ENSMUSG00000060407|intergenic_region|ENSMUSG00000108487-ENSMUSG00000060407|||n.27011212G>A||||||	GT:GQ:DP:RD:AD:FREQ:DP4	0/0:.:37:37:0:0%:14,23,0,0	0/1:.:52:41:11:21.15%:29,12,9,2
7	27011244	.	A	C	.	PASS	DP=94;SOMATIC;SS=2;SSC=24;GPV=1;SPV=0.0032979;ANN=C|intergenic_region|MODIFIER|Cyp2a21-ps-Cyp2a12|ENSMUSG00000108487-ENSMUSG00000060407|intergenic_region|ENSMUSG00000108487-ENSMUSG00000060407|||n.27011244A>C||||||	GT:GQ:DP:RD:AD:FREQ:DP4	0/0:.:36:36:0:0%:17,19,0,0	0/1:.:58:47:11:18.97%:29,18,8,3
7	29647600	.	G	C	.	PASS	DP=48;SOMATIC;SS=2;SSC=19;GPV=1;SPV=0.011374;ANN=C|intergenic_region|MODIFIER|4930432E11Rik-n-R5s153|ENSMUSG00000046958-ENSMUSG00000065385|intergenic_region|ENSMUSG00000046958-ENSMUSG00000065385|||n.29647600G>C||||||	GT:GQ:DP:RD:AD:FREQ:DP4	0/0:.:19:19:0:0%:10,9,0,0	0/1:.:29:21:8:27.59%:20,1,6,2
7	38567949	.	T	C	.	PASS	DP=107;SOMATIC;SS=2;SSC=18;GPV=1;SPV=0.012842;ANN=C|non_coding_transcript_exon_variant|MODIFIER|Gm4454|ENSMUSG00000099765|transcript|ENSMUST00000190585.1|unprocessed_pseudogene|2/2|n.1791A>G||||||	GT:GQ:DP:RD:AD:FREQ:DP4	0/0:.:43:43:0:0%:21,22,0,0	0/1:.:64:55:8:12.7%:38,17,4,4
7	38722765	.	A	T	.	str10	DP=42;SOMATIC;SS=2;SSC=18;GPV=1;SPV=0.013669;ANN=T|intron_variant|MODIFIER|Gm21115|ENSMUSG00000100841|transcript|ENSMUST00000187565.1|unprocessed_pseudogene|1/1|n.762+230T>A||||||	GT:GQ:DP:RD:AD:FREQ:DP4	0/0:.:23:23:0:0%:11,12,0,0	0/1:.:19:14:5:26.32%:11,3,5,0
7	38794484	.	A	C	.	str10	DP=107;SOMATIC;SS=2;SSC=16;GPV=1;SPV=0.020446;ANN=C|downstream_gene_variant|MODIFIER|Gm24797|ENSMUSG00000094419|transcript|ENSMUST00000178103.1|snRNA||n.*1740A>C|||||1740|,C|intron_variant|MODIFIER|1700010N08Rik|ENSMUSG00000101855|transcript|ENSMUST00000188166.1|processed_transcript|1/6|n.90-2345A>C||||||	GT:GQ:DP:RD:AD:FREQ:DP4	0/0:.:33:33:0:0%:22,11,0,0	0/1:.:74:64:10:13.51%:50,14,10,0
7	38794496	.	T	A	.	str10	DP=117;SOMATIC;SS=2;SSC=17;GPV=1;SPV=0.016139;ANN=A|downstream_gene_variant|MODIFIER|Gm24797|ENSMUSG00000094419|transcript|ENSMUST00000178103.1|snRNA||n.*1752T>A|||||1752|,A|intron_variant|MODIFIER|1700010N08Rik|ENSMUSG00000101855|transcript|ENSMUST00000188166.1|processed_transcript|1/6|n.90-2333T>A||||||	GT:GQ:DP:RD:AD:FREQ:DP4	0/0:.:35:35:0:0%:22,13,0,0	0/1:.:82:71:11:13.41%:53,18,11,0
7	38813606	.	A	T	.	str10	DP=47;SOMATIC;SS=2;SSC=15;GPV=1;SPV=0.027709;ANN=T|downstream_gene_variant|MODIFIER|Gm21129|ENSMUSG00000101470|transcript|ENSMUST00000185932.1|unprocessed_pseudogene||n.*3391T>A|||||3391|,T|intron_variant|MODIFIER|1700010N08Rik|ENSMUSG00000101855|transcript|ENSMUST00000188166.1|processed_transcript|2/6|n.290-13155A>T||||||	GT:GQ:DP:RD:AD:FREQ:DP4	0/0:.:23:23:0:0%:18,5,0,0	0/1:.:24:19:5:20.83%:14,5,5,0
7	38839910	.	G	A	.	PASS	DP=67;SOMATIC;SS=2;SSC=20;GPV=1;SPV=0.0083592;ANN=A|intron_variant|MODIFIER|1700010N08Rik|ENSMUSG00000101855|transcript|ENSMUST00000188166.1|processed_transcript|4/6|n.645+5645G>A||||||	GT:GQ:DP:RD:AD:FREQ:DP4	0/0:.:40:40:0:0%:22,18,0,0	0/1:.:27:22:5:18.52%:18,4,3,2
7	40991828	.	G	A	.	PASS	DP=59;SOMATIC;SS=2;SSC=19;GPV=1;SPV=0.012523;ANN=A|downstream_gene_variant|MODIFIER|Gm45171|ENSMUSG00000108397|transcript|ENSMUST00000206360.1|processed_pseudogene||n.*1448G>A|||||1448|,A|intron_variant|MODIFIER|4930433I11Rik|ENSMUSG00000091692|transcript|ENSMUST00000171664.1|protein_coding|1/1|c.8-1088G>A||||||,A|intron_variant|MODIFIER|4930433I11Rik|ENSMUSG00000091692|transcript|ENSMUST00000206529.1|protein_coding|2/2|c.281-1088G>A||||||	GT:GQ:DP:RD:AD:FREQ:DP4	0/0:.:26:26:0:0%:15,11,0,0	0/1:.:33:26:7:21.21%:13,13,6,1
7	41027055	.	A	T	.	PASS	DP=94;SOMATIC;SS=2;SSC=25;GPV=1;SPV=0.0026724;ANN=T|intron_variant|MODIFIER|Gm44747|ENSMUSG00000108364|transcript|ENSMUST00000205669.1|lincRNA|1/2|n.96+5469T>A||||||	GT:GQ:DP:RD:AD:FREQ:DP4	0/0:.:37:37:0:0%:22,15,0,0	0/1:.:57:46:11:19.3%:36,10,9,2
7	41052432	.	C	A	.	str10	DP=67;SOMATIC;SS=2;SSC=15;GPV=1;SPV=0.027173;ANN=A|upstream_gene_variant|MODIFIER|1700110I07Rik|ENSMUSG00000100732|transcript|ENSMUST00000191289.1|processed_pseudogene||n.-3585G>T|||||3585|,A|downstream_gene_variant|MODIFIER|Gm45172|ENSMUSG00000108661|transcript|ENSMUST00000206054.1|TEC||n.*4870G>T|||||4870|,A|intergenic_region|MODIFIER|1700110I07Rik-Gm45172|ENSMUSG00000100732-ENSMUSG00000108661|intergenic_region|ENSMUSG00000100732-ENSMUSG00000108661|||n.41052432C>A||||||	GT:GQ:DP:RD:AD:FREQ:DP4	0/0:.:23:23:0:0%:15,8,0,0	0/1:.:44:36:8:18.18%:30,6,8,0
7	41059554	.	C	T	.	PASS	DP=62;SOMATIC;SS=2;SSC=16;GPV=1;SPV=0.022745;ANN=T|upstream_gene_variant|MODIFIER|Gm45172|ENSMUSG00000108661|transcript|ENSMUST00000206054.1|TEC||n.-952G>A|||||952|,T|downstream_gene_variant|MODIFIER|Gm44522|ENSMUSG00000108490|transcript|ENSMUST00000205487.1|lincRNA||n.*1063G>A|||||1063|,T|intergenic_region|MODIFIER|Gm45172-Gm44522|ENSMUSG00000108661-ENSMUSG00000108490|intergenic_region|ENSMUSG00000108661-ENSMUSG00000108490|||n.41059554C>T||||||	GT:GQ:DP:RD:AD:FREQ:DP4	0/0:.:22:22:0:0%:11,11,0,0	0/1:.:40:32:8:20%:22,10,5,3
7	41077590	.	A	C	.	PASS	DP=66;SOMATIC;SS=2;SSC=16;GPV=1;SPV=0.021438;ANN=C|downstream_gene_variant|MODIFIER|Gm44839|ENSMUSG00000108619|transcript|ENSMUST00000206590.1|lincRNA||n.*35T>G|||||35|,C|intron_variant|MODIFIER|Gm44522|ENSMUSG00000108490|transcript|ENSMUST00000205487.1|lincRNA|3/3|n.552+6235T>G||||||	GT:GQ:DP:RD:AD:FREQ:DP4	0/0:.:30:30:0:0%:17,13,0,0	0/1:.:36:30:6:16.67%:20,10,4,2
7	41133047	.	C	T	.	PASS	DP=47;SOMATIC;SS=2;SSC=16;GPV=1;SPV=0.020584;ANN=T|intron_variant|MODIFIER|Gm44748|ENSMUSG00000108754|transcript|ENSMUST00000206040.1|lincRNA|4/4|n.441-4184G>A||||||	GT:GQ:DP:RD:AD:FREQ:DP4	0/0:.:15:15:0:0%:12,3,0,0	0/1:.:32:23:9:28.12%:18,5,8,1
7	41157486	.	G	A	.	PASS	DP=73;SOMATIC;SS=2;SSC=14;GPV=1;SPV=0.035813;ANN=A|intron_variant|MODIFIER|Gm5592|ENSMUSG00000072259|transcript|ENSMUST00000206490.1|protein_coding|1/2|c.7+3610G>A||||||,A|intron_variant|MODIFIER|Gm44748|ENSMUSG00000108754|transcript|ENSMUST00000206040.1|lincRNA|1/4|n.97-12248C>T||||||,A|non_coding_transcript_exon_variant|MODIFIER|Gm2128|ENSMUSG00000078737|transcript|ENSMUST00000108009.3|unprocessed_pseudogene|2/2|n.777G>A||||||	GT:GQ:DP:RD:AD:FREQ:DP4	0/0:.:30:30:0:0%:19,11,0,0	0/1:.:43:37:6:13.95%:28,9,5,1
7	41180460	.	C	A	.	PASS	DP=89;SOMATIC;SS=2;SSC=17;GPV=1;SPV=0.016803;ANN=A|upstream_gene_variant|MODIFIER|Gm28667|ENSMUSG00000099657|transcript|ENSMUST00000189873.2|unprocessed_pseudogene||n.-3291C>A|||||3291|,A|intron_variant|MODIFIER|Gm5592|ENSMUSG00000072259|transcript|ENSMUST00000206490.1|protein_coding|1/2|c.7+26584C>A||||||,A|intron_variant|MODIFIER|Gm44748|ENSMUSG00000108754|transcript|ENSMUST00000206040.1|lincRNA|1/4|n.97-35222G>T||||||	GT:GQ:DP:RD:AD:FREQ:DP4	0/0:.:38:38:0:0%:21,17,0,0	0/1:.:51:44:7:13.73%:30,14,6,1
7	41183475	.	G	T	.	PASS	DP=61;SOMATIC;SS=2;SSC=14;GPV=1;SPV=0.032446;ANN=T|upstream_gene_variant|MODIFIER|Gm28667|ENSMUSG00000099657|transcript|ENSMUST00000189873.2|unprocessed_pseudogene||n.-276G>T|||||276|,T|intron_variant|MODIFIER|Gm5592|ENSMUSG00000072259|transcript|ENSMUST00000206490.1|protein_coding|1/2|c.7+29599G>T||||||,T|intron_variant|MODIFIER|Gm44748|ENSMUSG00000108754|transcript|ENSMUST00000206040.1|lincRNA|1/4|n.97-38237C>A||||||	GT:GQ:DP:RD:AD:FREQ:DP4	0/0:.:20:20:0:0%:11,9,0,0	0/1:.:41:33:8:19.51%:21,12,5,3
7	41183539	.	A	C	.	PASS	DP=48;SOMATIC;SS=2;SSC=19;GPV=1;SPV=0.011374;ANN=C|upstream_gene_variant|MODIFIER|Gm28667|ENSMUSG00000099657|transcript|ENSMUST00000189873.2|unprocessed_pseudogene||n.-212A>C|||||212|,C|intron_variant|MODIFIER|Gm5592|ENSMUSG00000072259|transcript|ENSMUST00000206490.1|protein_coding|1/2|c.7+29663A>C||||||,C|intron_variant|MODIFIER|Gm44748|ENSMUSG00000108754|transcript|ENSMUST00000206040.1|lincRNA|1/4|n.97-38301T>G||||||	GT:GQ:DP:RD:AD:FREQ:DP4	0/0:.:19:19:0:0%:10,9,0,0	0/1:.:29:21:8:27.59%:15,6,5,3
7	41206121	.	G	A	.	PASS	DP=87;SOMATIC;SS=2;SSC=64;GPV=1;SPV=3.9034e-07;ANN=A|upstream_gene_variant|MODIFIER|Gm6866|ENSMUSG00000101196|transcript|ENSMUST00000206653.1|processed_transcript||n.-3912G>A|||||3912|,A|downstream_gene_variant|MODIFIER|Gm44838|ENSMUSG00000108395|transcript|ENSMUST00000206580.1|lincRNA||n.*3138C>T|||||3138|,A|intron_variant|MODIFIER|Gm5592|ENSMUSG00000072259|transcript|ENSMUST00000206490.1|protein_coding|1/2|c.7+52245G>A||||||,A|intron_variant|MODIFIER|Gm44748|ENSMUSG00000108754|transcript|ENSMUST00000206040.1|lincRNA|1/4|n.97-60883C>T||||||	GT:GQ:DP:RD:AD:FREQ:DP4	0/0:.:22:22:0:0%:10,12,0,0	0/1:.:65:28:37:56.92%:23,5,25,12
7	41217911	.	G	T	.	PASS	DP=85;SOMATIC;SS=2;SSC=43;GPV=1;SPV=4.9508e-05;ANN=T|intron_variant|MODIFIER|Gm5592|ENSMUSG00000072259|transcript|ENSMUST00000206490.1|protein_coding|1/2|c.7+64035G>T||||||,T|intron_variant|MODIFIER|Gm44748|ENSMUSG00000108754|transcript|ENSMUST00000206040.1|lincRNA|1/4|n.96+66214C>A||||||,T|non_coding_transcript_exon_variant|MODIFIER|Gm6866|ENSMUSG00000101196|transcript|ENSMUST00000206653.1|processed_transcript|3/3|n.1352G>T||||||,T|non_coding_transcript_exon_variant|MODIFIER|Gm6866|ENSMUSG00000101196|transcript|ENSMUST00000188559.1|transcribed_unprocessed_pseudogene|2/2|n.1201G>T||||||	GT:GQ:DP:RD:AD:FREQ:DP4	0/0:.:42:42:0:0%:24,18,0,0	0/1:.:43:30:13:30.23%:17,13,5,8
7	41221146	.	G	A	.	PASS	DP=90;SOMATIC;SS=2;SSC=20;GPV=1;SPV=0.0084254;ANN=A|downstream_gene_variant|MODIFIER|Gm6866|ENSMUSG00000101196|transcript|ENSMUST00000206653.1|processed_transcript||n.*1506G>A|||||1506|,A|downstream_gene_variant|MODIFIER|Gm6866|ENSMUSG00000101196|transcript|ENSMUST00000188559.1|transcribed_unprocessed_pseudogene||n.*1887G>A|||||1887|,A|intron_variant|MODIFIER|Gm5592|ENSMUSG00000072259|transcript|ENSMUST00000206490.1|protein_coding|1/2|c.8-64937G>A||||||,A|intron_variant|MODIFIER|Gm44748|ENSMUSG00000108754|transcript|ENSMUST00000206040.1|lincRNA|1/4|n.96+62979C>T||||||	GT:GQ:DP:RD:AD:FREQ:DP4	0/0:.:48:48:0:0%:29,19,0,0	0/1:.:42:36:6:14.29%:21,15,5,1
7	41241380	.	G	A	.	str10	DP=55;SOMATIC;SS=2;SSC=16;GPV=1;SPV=0.021052;ANN=A|intron_variant|MODIFIER|Gm5592|ENSMUSG00000072259|transcript|ENSMUST00000206490.1|protein_coding|1/2|c.8-44703G>A||||||,A|intron_variant|MODIFIER|Gm44748|ENSMUSG00000108754|transcript|ENSMUST00000206040.1|lincRNA|1/4|n.96+42745C>T||||||	GT:GQ:DP:RD:AD:FREQ:DP4	0/0:.:22:22:0:0%:12,10,0,0	0/1:.:33:26:7:21.21%:18,8,7,0
7	41268202	.	G	T	.	PASS	DP=49;SOMATIC;SS=2;SSC=33;GPV=1;SPV=0.00048113;ANN=T|intron_variant|MODIFIER|Gm5592|ENSMUSG00000072259|transcript|ENSMUST00000206490.1|protein_coding|1/2|c.8-17881G>T||||||,T|intron_variant|MODIFIER|Gm44748|ENSMUSG00000108754|transcript|ENSMUST00000206040.1|lincRNA|1/4|n.96+15923C>A||||||	GT:GQ:DP:RD:AD:FREQ:DP4	0/0:.:22:22:0:0%:14,8,0,0	0/1:.:27:14:10:41.67%:11,3,9,1
7	41270512	.	A	T	.	PASS	DP=53;SOMATIC;SS=2;SSC=16;GPV=1;SPV=0.021836;ANN=T|downstream_gene_variant|MODIFIER|Gm44520|ENSMUSG00000108340|transcript|ENSMUST00000205447.1|processed_pseudogene||n.*3083T>A|||||3083|,T|intron_variant|MODIFIER|Gm5592|ENSMUSG00000072259|transcript|ENSMUST00000206490.1|protein_coding|1/2|c.8-15571A>T||||||,T|intron_variant|MODIFIER|Gm44748|ENSMUSG00000108754|transcript|ENSMUST00000206040.1|lincRNA|1/4|n.96+13613T>A||||||	GT:GQ:DP:RD:AD:FREQ:DP4	0/0:.:21:21:0:0%:10,11,0,0	0/1:.:32:25:7:21.88%:19,6,5,2
7	41282099	.	A	T	.	PASS	DP=56;SOMATIC;SS=2;SSC=18;GPV=1;SPV=0.01463;ANN=T|upstream_gene_variant|MODIFIER|Gm5592|ENSMUSG00000072259|transcript|ENSMUST00000097044.2|protein_coding||c.-2373A>T|||||2228|,T|intron_variant|MODIFIER|Gm5592|ENSMUSG00000072259|transcript|ENSMUST00000206490.1|protein_coding|1/2|c.8-3984A>T||||||,T|intron_variant|MODIFIER|Gm44748|ENSMUSG00000108754|transcript|ENSMUST00000206040.1|lincRNA|1/4|n.96+2026T>A||||||	GT:GQ:DP:RD:AD:FREQ:DP4	0/0:.:27:27:0:0%:11,16,0,0	0/1:.:29:23:6:20.69%:11,12,5,1
7	41309233	.	T	A	.	PASS	DP=72;SOMATIC;SS=2;SSC=15;GPV=1;SPV=0.030805;ANN=A|downstream_gene_variant|MODIFIER|Gm2108|ENSMUSG00000092031|transcript|ENSMUST00000165058.1|unprocessed_pseudogene||n.*1553T>A|||||1553|,A|intergenic_region|MODIFIER|Gm2108-Gm17791|ENSMUSG00000092031-ENSMUSG00000101449|intergenic_region|ENSMUSG00000092031-ENSMUSG00000101449|||n.41309233T>A||||||	GT:GQ:DP:RD:AD:FREQ:DP4	0/0:.:27:27:0:0%:14,13,0,0	0/1:.:45:38:7:15.56%:27,11,6,1
7	41309287	.	C	A	.	PASS	DP=70;SOMATIC;SS=2;SSC=17;GPV=1;SPV=0.018774;ANN=A|downstream_gene_variant|MODIFIER|Gm2108|ENSMUSG00000092031|transcript|ENSMUST00000165058.1|unprocessed_pseudogene||n.*1607C>A|||||1607|,A|intergenic_region|MODIFIER|Gm2108-Gm17791|ENSMUSG00000092031-ENSMUSG00000101449|intergenic_region|ENSMUSG00000092031-ENSMUSG00000101449|||n.41309287C>A||||||	GT:GQ:DP:RD:AD:FREQ:DP4	0/0:.:26:26:0:0%:12,14,0,0	0/1:.:44:36:8:18.18%:26,10,5,3
7	41323986	.	G	A	.	PASS	DP=89;SOMATIC;SS=2;SSC=16;GPV=1;SPV=0.020494;ANN=A|downstream_gene_variant|MODIFIER|Gm17791|ENSMUSG00000101449|transcript|ENSMUST00000185660.1|processed_pseudogene||n.*1829C>T|||||1829|,A|intergenic_region|MODIFIER|Gm2108-Gm17791|ENSMUSG00000092031-ENSMUSG00000101449|intergenic_region|ENSMUSG00000092031-ENSMUSG00000101449|||n.41323986G>A||||||	GT:GQ:DP:RD:AD:FREQ:DP4	0/0:.:47:47:0:0%:21,26,0,0	0/1:.:42:37:5:11.9%:22,15,4,1
7	41324003	.	G	T	.	PASS	DP=91;SOMATIC;SS=2;SSC=16;GPV=1;SPV=0.023353;ANN=T|downstream_gene_variant|MODIFIER|Gm17791|ENSMUSG00000101449|transcript|ENSMUST00000185660.1|processed_pseudogene||n.*1812C>A|||||1812|,T|intergenic_region|MODIFIER|Gm2108-Gm17791|ENSMUSG00000092031-ENSMUSG00000101449|intergenic_region|ENSMUSG00000092031-ENSMUSG00000101449|||n.41324003G>T||||||	GT:GQ:DP:RD:AD:FREQ:DP4	0/0:.:47:47:0:0%:16,31,0,0	0/1:.:44:39:5:11.36%:22,17,4,1
7	42456727	.	A	C	.	PASS	DP=52;SOMATIC;SS=2;SSC=19;GPV=1;SPV=0.010133;ANN=C|intergenic_region|MODIFIER|4933421I07Rik-Gm6887|ENSMUSG00000030463-ENSMUSG00000092301|intergenic_region|ENSMUSG00000030463-ENSMUSG00000092301|||n.42456727A>C||||||	GT:GQ:DP:RD:AD:FREQ:DP4	0/0:.:30:30:0:0%:15,15,0,0	0/1:.:22:17:5:22.73%:12,5,4,1
7	42519726	.	C	G	.	PASS	DP=46;SOMATIC;SS=2;SSC=20;GPV=1;SPV=0.0084829;ANN=G|intergenic_region|MODIFIER|Gm44523-Gm44997|ENSMUSG00000108491-ENSMUSG00000108446|intergenic_region|ENSMUSG00000108491-ENSMUSG00000108446|||n.42519726C>G||||||	GT:GQ:DP:RD:AD:FREQ:DP4	0/0:.:27:27:0:0%:9,18,0,0	0/1:.:19:14:5:26.32%:10,4,4,1
7	43115061	.	G	A	.	PASS	DP=49;SOMATIC;SS=2;SSC=15;GPV=1;SPV=0.030787;ANN=A|intron_variant|MODIFIER|Zfp936|ENSMUSG00000064194|transcript|ENSMUST00000205912.1|protein_coding|1/3|c.3+779G>A||||||WARNING_TRANSCRIPT_INCOMPLETE	GT:GQ:DP:RD:AD:FREQ:DP4	0/0:.:16:16:0:0%:7,9,0,0	0/1:.:33:25:8:24.24%:20,5,6,2
7	45698315	.	A	G	.	PASS	DP=73;SOMATIC;SS=2;SSC=76;GPV=1;SPV=2.3e-08;ANN=G|upstream_gene_variant|MODIFIER|Sec1|ENSMUSG00000040364|transcript|ENSMUST00000040636.8|protein_coding||c.-14039T>C|||||3913|,G|upstream_gene_variant|MODIFIER|Car11|ENSMUSG00000003273|transcript|ENSMUST00000003360.9|protein_coding||c.-1958A>G|||||1528|,G|upstream_gene_variant|MODIFIER|Car11|ENSMUSG00000003273|transcript|ENSMUST00000210872.1|retained_intron||n.-2701A>G|||||2701|,G|upstream_gene_variant|MODIFIER|Car11|ENSMUSG00000003273|transcript|ENSMUST00000211259.1|retained_intron||n.-2720A>G|||||2720|,G|upstream_gene_variant|MODIFIER|Car11|ENSMUSG00000003273|transcript|ENSMUST00000209796.1|nonsense_mediated_decay||c.-2929A>G|||||2928|WARNING_TRANSCRIPT_NO_START_CODON,G|downstream_gene_variant|MODIFIER|Ntn5|ENSMUSG00000070564|transcript|ENSMUST00000107742.10|protein_coding||c.*3925A>G|||||3759|,G|downstream_gene_variant|MODIFIER|Ntn5|ENSMUSG00000070564|transcript|ENSMUST00000182750.9|protein_coding||c.*3925A>G|||||3762|,G|downstream_gene_variant|MODIFIER|Ntn5|ENSMUSG00000070564|transcript|ENSMUST00000183120.3|protein_coding||c.*4161A>G|||||3888|,G|intergenic_region|MODIFIER|Ntn5-Car11|ENSMUSG00000070564-ENSMUSG00000003273|intergenic_region|ENSMUSG00000070564-ENSMUSG00000003273|||n.45698315A>G||||||	GT:GQ:DP:RD:AD:FREQ:DP4	0/0:.:27:27:0:0%:20,7,0,0	0/1:.:46:18:28:60.87%:15,3,20,8
7	59041570	.	C	A	.	str10	DP=62;SOMATIC;SS=2;SSC=17;GPV=1;SPV=0.018352;ANN=A|intergenic_region|MODIFIER|Gm9375-Gm45189|ENSMUSG00000109221-ENSMUSG00000108838|intergenic_region|ENSMUSG00000109221-ENSMUSG00000108838|||n.59041570C>A||||||	GT:GQ:DP:RD:AD:FREQ:DP4	0/0:.:33:33:0:0%:19,14,0,0	0/1:.:29:24:5:17.24%:19,5,5,0
7	59739794	.	T	A	.	PASS	DP=225;SOMATIC;SS=2;SSC=14;GPV=1;SPV=0.035394;ANN=A|upstream_gene_variant|MODIFIER|Gm23953|ENSMUSG00000095389|transcript|ENSMUST00000178214.1|snoRNA||n.-3388A>T|||||3388|,A|upstream_gene_variant|MODIFIER|Gm26332|ENSMUSG00000096095|transcript|ENSMUST00000179813.1|snoRNA||n.-853A>T|||||853|,A|downstream_gene_variant|MODIFIER|Gm26032|ENSMUSG00000095155|transcript|ENSMUST00000178535.1|snoRNA||n.*1579A>T|||||1579|,A|downstream_gene_variant|MODIFIER|Gm22863|ENSMUSG00000096660|transcript|ENSMUST00000180265.1|snoRNA||n.*4118A>T|||||4118|,A|intron_variant|MODIFIER|Snhg14|ENSMUSG00000100826|transcript|ENSMUST00000185693.6|antisense|1/5|n.21-63310A>T||||||,A|intron_variant|MODIFIER|Snhg14|ENSMUSG00000100826|transcript|ENSMUST00000188162.1|antisense|1/5|n.36-18173A>T||||||	GT:GQ:DP:RD:AD:FREQ:DP4	0/0:.:95:95:0:0%:71,24,0,0	0/1:.:130:124:6:4.62%:102,22,5,1
7	59772766	.	T	A	.	PASS	DP=139;SOMATIC;SS=2;SSC=15;GPV=1;SPV=0.030955;ANN=A|upstream_gene_variant|MODIFIER|Gm25210|ENSMUSG00000096302|transcript|ENSMUST00000178813.1|snoRNA||n.-3535A>T|||||3535|,A|upstream_gene_variant|MODIFIER|Gm22128|ENSMUSG00000095100|transcript|ENSMUST00000180346.1|snoRNA||n.-1017A>T|||||1017|,A|downstream_gene_variant|MODIFIER|Gm22851|ENSMUSG00000095045|transcript|ENSMUST00000178741.1|snoRNA||n.*1424A>T|||||1424|,A|downstream_gene_variant|MODIFIER|Gm25074|ENSMUSG00000095479|transcript|ENSMUST00000178782.1|snoRNA||n.*3958A>T|||||3958|,A|intron_variant|MODIFIER|Snhg14|ENSMUSG00000100826|transcript|ENSMUST00000185693.6|antisense|1/5|n.21-96282A>T||||||,A|intron_variant|MODIFIER|Snhg14|ENSMUSG00000100826|transcript|ENSMUST00000188162.1|antisense|1/5|n.36-51145A>T||||||,A|intron_variant|MODIFIER|Snhg14|ENSMUSG00000100826|transcript|ENSMUST00000187666.1|antisense|2/2|n.846-818A>T||||||	GT:GQ:DP:RD:AD:FREQ:DP4	0/0:.:60:60:0:0%:45,15,0,0	0/1:.:79:73:6:7.59%:62,11,5,1
7	59880606	.	C	A	.	PASS	DP=164;SOMATIC;SS=2;SSC=23;GPV=1;SPV=0.0041711;ANN=A|upstream_gene_variant|MODIFIER|Snord116l2|ENSMUSG00000096759|transcript|ENSMUST00000178675.1|snoRNA||n.-3580G>T|||||3580|,A|upstream_gene_variant|MODIFIER|Snord116l8|ENSMUSG00000095458|transcript|ENSMUST00000179889.1|snoRNA||n.-1054G>T|||||1054|,A|downstream_gene_variant|MODIFIER|Snord116l7|ENSMUSG00000096313|transcript|ENSMUST00000179895.1|snoRNA||n.*1383G>T|||||1383|,A|downstream_gene_variant|MODIFIER|Snord116l6|ENSMUSG00000096190|transcript|ENSMUST00000179955.1|snoRNA||n.*3893G>T|||||3893|,A|intron_variant|MODIFIER|Snhg14|ENSMUSG00000100826|transcript|ENSMUST00000188162.1|antisense|1/5|n.35+24046G>T||||||	GT:GQ:DP:RD:AD:FREQ:DP4	0/0:.:48:48:0:0%:39,9,0,0	0/1:.:116:101:15:12.93%:91,10,14,1
7	59883040	.	G	A	.	str10	DP=52;SOMATIC;SS=2;SSC=17;GPV=1;SPV=0.019655;ANN=A|upstream_gene_variant|MODIFIER|Snord116l8|ENSMUSG00000095458|transcript|ENSMUST00000179889.1|snoRNA||n.-3488C>T|||||3488|,A|upstream_gene_variant|MODIFIER|Snord116l7|ENSMUSG00000096313|transcript|ENSMUST00000179895.1|snoRNA||n.-958C>T|||||958|,A|downstream_gene_variant|MODIFIER|Snord116l6|ENSMUSG00000096190|transcript|ENSMUST00000179955.1|snoRNA||n.*1459C>T|||||1459|,A|downstream_gene_variant|MODIFIER|Snord116l5|ENSMUSG00000094039|transcript|ENSMUST00000179927.1|snoRNA||n.*4017C>T|||||4017|,A|intron_variant|MODIFIER|Snhg14|ENSMUSG00000100826|transcript|ENSMUST00000188162.1|antisense|1/5|n.35+21612C>T||||||	GT:GQ:DP:RD:AD:FREQ:DP4	0/0:.:21:21:0:0%:15,6,0,0	0/1:.:31:24:7:22.58%:18,6,7,0
7	65567132	.	A	G	.	str10	DP=75;SOMATIC;SS=2;SSC=14;GPV=1;SPV=0.035057;ANN=G|intergenic_region|MODIFIER|Tjp1-Gm7546|ENSMUSG00000030516-ENSMUSG00000086232|intergenic_region|ENSMUSG00000030516-ENSMUSG00000086232|||n.65567132A>G||||||	GT:GQ:DP:RD:AD:FREQ:DP4	0/0:.:31:31:0:0%:15,16,0,0	0/1:.:44:38:6:13.64%:24,14,6,0
7	66892787	.	C	T	.	PASS	DP=57;SOMATIC;SS=2;SSC=18;GPV=1;SPV=0.012731;ANN=T|intron_variant|MODIFIER|Adamts17|ENSMUSG00000058145|transcript|ENSMUST00000156396.7|retained_intron|5/8|n.1004+4317C>T||||||,T|intron_variant|MODIFIER|Adamts17|ENSMUSG00000058145|transcript|ENSMUST00000148538.7|retained_intron|4/10|n.884+4317C>T||||||,T|intron_variant|MODIFIER|Adamts17|ENSMUSG00000058145|transcript|ENSMUST00000098382.9|protein_coding|4/22|c.783+4317C>T||||||,T|intron_variant|MODIFIER|Adamts17|ENSMUSG00000058145|transcript|ENSMUST00000107478.8|protein_coding|4/21|c.783+4317C>T||||||,T|intron_variant|MODIFIER|Adamts17|ENSMUSG00000058145|transcript|ENSMUST00000147880.7|processed_transcript|3/14|n.438+4317C>T||||||	GT:GQ:DP:RD:AD:FREQ:DP4	0/0:.:25:25:0:0%:14,11,0,0	0/1:.:32:25:7:21.88%:22,3,6,1
7	72434100	.	T	G	.	str10	DP=65;SOMATIC;SS=2;SSC=29;GPV=1;SPV=0.0012065;ANN=G|intergenic_region|MODIFIER|Mctp2-Gm37620|ENSMUSG00000032776-ENSMUSG00000103673|intergenic_region|ENSMUSG00000032776-ENSMUSG00000103673|||n.72434100T>G||||||	GT:GQ:DP:RD:AD:FREQ:DP4	0/0:.:32:32:0:0%:19,13,0,0	0/1:.:33:24:9:27.27%:20,4,9,0
7	72434121	.	G	C	.	PASS	DP=66;SOMATIC;SS=2;SSC=27;GPV=1;SPV=0.0018313;ANN=C|intergenic_region|MODIFIER|Mctp2-Gm37620|ENSMUSG00000032776-ENSMUSG00000103673|intergenic_region|ENSMUSG00000032776-ENSMUSG00000103673|||n.72434121G>C||||||	GT:GQ:DP:RD:AD:FREQ:DP4	0/0:.:34:34:0:0%:19,15,0,0	0/1:.:32:24:8:25%:19,5,6,2
7	72434143	.	T	A	.	PASS	DP=69;SOMATIC;SS=2;SSC=21;GPV=1;SPV=0.0077372;ANN=A|intergenic_region|MODIFIER|Mctp2-Gm37620|ENSMUSG00000032776-ENSMUSG00000103673|intergenic_region|ENSMUSG00000032776-ENSMUSG00000103673|||n.72434143T>A||||||	GT:GQ:DP:RD:AD:FREQ:DP4	0/0:.:33:33:0:0%:16,17,0,0	0/1:.:36:29:7:19.44%:24,5,2,5
7	72631611	.	G	T	.	str10	DP=101;SOMATIC;SS=2;SSC=77;GPV=1;SPV=1.665e-08;ANN=T|intergenic_region|MODIFIER|Gm37620-Gm28745|ENSMUSG00000103673-ENSMUSG00000100138|intergenic_region|ENSMUSG00000103673-ENSMUSG00000100138|||n.72631611G>T||||||	GT:GQ:DP:RD:AD:FREQ:DP4	0/0:.:50:50:0:0%:24,26,0,0	0/1:.:51:29:22:43.14%:15,14,22,0
7	83786208	.	A	C	.	str10	DP=57;SOMATIC;SS=2;SSC=26;GPV=1;SPV=0.0020463;ANN=C|upstream_gene_variant|MODIFIER|Cfap161|ENSMUSG00000011154|transcript|ENSMUST00000208785.1|processed_transcript||n.-2196T>G|||||2196|,C|intron_variant|MODIFIER|Cfap161|ENSMUSG00000011154|transcript|ENSMUST00000011298.13|protein_coding|4/6|c.486+5424T>G||||||,C|intron_variant|MODIFIER|Cfap161|ENSMUSG00000011154|transcript|ENSMUST00000119134.7|protein_coding|4/6|c.486+5424T>G||||||,C|intron_variant|MODIFIER|Cfap161|ENSMUSG00000011154|transcript|ENSMUST00000149671.1|protein_coding|3/3|c.411+5424T>G||||||WARNING_TRANSCRIPT_NO_STOP_CODON	GT:GQ:DP:RD:AD:FREQ:DP4	0/0:.:39:39:0:0%:18,21,0,0	0/1:.:18:13:5:27.78%:10,3,5,0
7	83786216	.	C	G	.	str10	DP=56;SOMATIC;SS=2;SSC=25;GPV=1;SPV=0.0030441;ANN=G|upstream_gene_variant|MODIFIER|Cfap161|ENSMUSG00000011154|transcript|ENSMUST00000208785.1|processed_transcript||n.-2204G>C|||||2204|,G|intron_variant|MODIFIER|Cfap161|ENSMUSG00000011154|transcript|ENSMUST00000011298.13|protein_coding|4/6|c.486+5416G>C||||||,G|intron_variant|MODIFIER|Cfap161|ENSMUSG00000011154|transcript|ENSMUST00000119134.7|protein_coding|4/6|c.486+5416G>C||||||,G|intron_variant|MODIFIER|Cfap161|ENSMUSG00000011154|transcript|ENSMUST00000149671.1|protein_coding|3/3|c.411+5416G>C||||||WARNING_TRANSCRIPT_NO_STOP_CODON	GT:GQ:DP:RD:AD:FREQ:DP4	0/0:.:37:37:0:0%:17,20,0,0	0/1:.:19:14:5:26.32%:9,5,5,0
7	93776780	.	T	A	.	PASS	DP=63;SOMATIC;SS=2;SSC=28;GPV=1;SPV=0.0013375;ANN=A|intergenic_region|MODIFIER|Bc1-ps1-Gm44905|ENSMUSG00000109440-ENSMUSG00000108532|intergenic_region|ENSMUSG00000109440-ENSMUSG00000108532|||n.93776780T>A||||||	GT:GQ:DP:RD:AD:FREQ:DP4	0/0:.:36:36:0:0%:19,17,0,0	0/1:.:27:19:7:26.92%:13,6,5,2
7	98241692	.	C	G	.	PASS	DP=59;SOMATIC;SS=2;SSC=16;GPV=1;SPV=0.024581;ANN=G|intron_variant|MODIFIER|Acer3|ENSMUSG00000030760|transcript|ENSMUST00000033020.13|protein_coding|7/10|c.497+2257G>C||||||,G|intron_variant|MODIFIER|Acer3|ENSMUSG00000030760|transcript|ENSMUST00000120520.7|protein_coding|7/10|c.371+2257G>C||||||,G|intron_variant|MODIFIER|Acer3|ENSMUSG00000030760|transcript|ENSMUST00000151258.7|nonsense_mediated_decay|7/11|c.497+2257G>C||||||	GT:GQ:DP:RD:AD:FREQ:DP4	0/0:.:26:26:0:0%:12,14,0,0	0/1:.:33:27:6:18.18%:18,9,5,1
7	103653581	.	G	A	.	PASS	DP=55;SOMATIC;SS=2;SSC=16;GPV=1;SPV=0.024122;ANN=A|intergenic_region|MODIFIER|Olfr622-Olfr623|ENSMUSG00000050085-ENSMUSG00000099687|intergenic_region|ENSMUSG00000050085-ENSMUSG00000099687|||n.103653581G>A||||||	GT:GQ:DP:RD:AD:FREQ:DP4	0/0:.:21:21:0:0%:12,9,0,0	0/1:.:34:26:7:21.21%:19,7,5,2
7	104771766	.	C	A	.	PASS	DP=212;SOMATIC;SS=2;SSC=19;GPV=1;SPV=0.010211;ANN=A|intron_variant|MODIFIER|Usp17le|ENSMUSG00000043073|transcript|ENSMUST00000053464.8|protein_coding|2/3|c.130+1084G>T||||||WARNING_TRANSCRIPT_NO_STOP_CODON,A|intron_variant|MODIFIER|Usp17le|ENSMUSG00000043073|transcript|ENSMUST00000211384.1|protein_coding|1/2|c.29-1085G>T||||||	GT:GQ:DP:RD:AD:FREQ:DP4	0/0:.:83:83:0:0%:39,44,0,0	0/1:.:129:120:9:6.98%:68,52,8,1
7	110172441	.	T	C	.	PASS	DP=53;SOMATIC;SS=2;SSC=29;GPV=1;SPV=0.0011064;ANN=C|intergenic_region|MODIFIER|1600010M07Rik-Swap70|ENSMUSG00000101585-ENSMUSG00000031015|intergenic_region|ENSMUSG00000101585-ENSMUSG00000031015|||n.110172441T>C||||||	GT:GQ:DP:RD:AD:FREQ:DP4	0/0:.:31:31:0:0%:17,14,0,0	0/1:.:22:15:7:31.82%:8,7,5,2
7	115496773	.	C	T	.	PASS	DP=59;SOMATIC;SS=2;SSC=18;GPV=1;SPV=0.013139;ANN=T|intron_variant|MODIFIER|Sox6|ENSMUSG00000051910|transcript|ENSMUST00000072804.10|protein_coding|14/16|c.1730-6877G>A||||||,T|intron_variant|MODIFIER|Sox6|ENSMUSG00000051910|transcript|ENSMUST00000106612.7|protein_coding|13/15|c.1604-6877G>A||||||,T|intron_variant|MODIFIER|Sox6|ENSMUSG00000051910|transcript|ENSMUST00000169129.7|protein_coding|12/14|c.1610-6877G>A||||||,T|intron_variant|MODIFIER|Sox6|ENSMUSG00000051910|transcript|ENSMUST00000166207.2|protein_coding|13/15|c.1730-6877G>A||||||,T|intron_variant|MODIFIER|Sox6|ENSMUSG00000051910|transcript|ENSMUST00000205405.1|protein_coding|14/16|c.1733-6877G>A||||||,T|intron_variant|MODIFIER|Sox6|ENSMUSG00000051910|transcript|ENSMUST00000206034.1|protein_coding|13/15|c.1607-6877G>A||||||,T|intron_variant|MODIFIER|Sox6|ENSMUSG00000051910|transcript|ENSMUST00000166877.7|protein_coding|13/15|c.1610-6877G>A||||||,T|intron_variant|MODIFIER|Sox6|ENSMUSG00000051910|transcript|ENSMUST00000206369.1|protein_coding|13/15|c.1733-6877G>A||||||	GT:GQ:DP:RD:AD:FREQ:DP4	0/0:.:33:33:0:0%:13,20,0,0	0/1:.:26:21:5:19.23%:17,4,3,2
7	115496780	.	A	G	.	PASS	DP=58;SOMATIC;SS=2;SSC=17;GPV=1;SPV=0.017618;ANN=G|intron_variant|MODIFIER|Sox6|ENSMUSG00000051910|transcript|ENSMUST00000072804.10|protein_coding|14/16|c.1730-6884T>C||||||,G|intron_variant|MODIFIER|Sox6|ENSMUSG00000051910|transcript|ENSMUST00000106612.7|protein_coding|13/15|c.1604-6884T>C||||||,G|intron_variant|MODIFIER|Sox6|ENSMUSG00000051910|transcript|ENSMUST00000169129.7|protein_coding|12/14|c.1610-6884T>C||||||,G|intron_variant|MODIFIER|Sox6|ENSMUSG00000051910|transcript|ENSMUST00000166207.2|protein_coding|13/15|c.1730-6884T>C||||||,G|intron_variant|MODIFIER|Sox6|ENSMUSG00000051910|transcript|ENSMUST00000205405.1|protein_coding|14/16|c.1733-6884T>C||||||,G|intron_variant|MODIFIER|Sox6|ENSMUSG00000051910|transcript|ENSMUST00000206034.1|protein_coding|13/15|c.1607-6884T>C||||||,G|intron_variant|MODIFIER|Sox6|ENSMUSG00000051910|transcript|ENSMUST00000166877.7|protein_coding|13/15|c.1610-6884T>C||||||,G|intron_variant|MODIFIER|Sox6|ENSMUSG00000051910|transcript|ENSMUST00000206369.1|protein_coding|13/15|c.1733-6884T>C||||||	GT:GQ:DP:RD:AD:FREQ:DP4	0/0:.:31:31:0:0%:12,19,0,0	0/1:.:27:22:5:18.52%:18,4,3,2
7	115496795	.	A	T	.	PASS	DP=61;SOMATIC;SS=2;SSC=16;GPV=1;SPV=0.019962;ANN=T|intron_variant|MODIFIER|Sox6|ENSMUSG00000051910|transcript|ENSMUST00000072804.10|protein_coding|14/16|c.1730-6899T>A||||||,T|intron_variant|MODIFIER|Sox6|ENSMUSG00000051910|transcript|ENSMUST00000106612.7|protein_coding|13/15|c.1604-6899T>A||||||,T|intron_variant|MODIFIER|Sox6|ENSMUSG00000051910|transcript|ENSMUST00000169129.7|protein_coding|12/14|c.1610-6899T>A||||||,T|intron_variant|MODIFIER|Sox6|ENSMUSG00000051910|transcript|ENSMUST00000166207.2|protein_coding|13/15|c.1730-6899T>A||||||,T|intron_variant|MODIFIER|Sox6|ENSMUSG00000051910|transcript|ENSMUST00000205405.1|protein_coding|14/16|c.1733-6899T>A||||||,T|intron_variant|MODIFIER|Sox6|ENSMUSG00000051910|transcript|ENSMUST00000206034.1|protein_coding|13/15|c.1607-6899T>A||||||,T|intron_variant|MODIFIER|Sox6|ENSMUSG00000051910|transcript|ENSMUST00000166877.7|protein_coding|13/15|c.1610-6899T>A||||||,T|intron_variant|MODIFIER|Sox6|ENSMUSG00000051910|transcript|ENSMUST00000206369.1|protein_coding|13/15|c.1733-6899T>A||||||	GT:GQ:DP:RD:AD:FREQ:DP4	0/0:.:32:32:0:0%:15,17,0,0	0/1:.:29:24:5:17.24%:20,4,3,2
7	140623310	.	G	A	.	PASS	DP=58;SOMATIC;SS=2;SSC=14;GPV=1;SPV=0.034241;ANN=A|intergenic_region|MODIFIER|Olfr46-Olfr61|ENSMUSG00000093942-ENSMUSG00000096069|intergenic_region|ENSMUSG00000093942-ENSMUSG00000096069|||n.140623310G>A||||||	GT:GQ:DP:RD:AD:FREQ:DP4	0/0:.:21:21:0:0%:12,9,0,0	0/1:.:37:30:7:18.92%:19,11,5,2
8	4097225	.	G	A	.	PASS	DP=87;SOMATIC;SS=2;SSC=26;GPV=1;SPV=0.0021598;ANN=A|intergenic_region|MODIFIER|Gm26750-Cd209f|ENSMUSG00000097544-ENSMUSG00000051906|intergenic_region|ENSMUSG00000097544-ENSMUSG00000051906|||n.4097225G>A||||||	GT:GQ:DP:RD:AD:FREQ:DP4	0/0:.:49:49:0:0%:33,16,0,0	0/1:.:38:31:7:18.42%:22,9,5,2
8	5401248	.	G	T	.	str10	DP=44;SOMATIC;SS=2;SSC=19;GPV=1;SPV=0.012544;ANN=T|intergenic_region|MODIFIER|n-R5s94-Gm44693|ENSMUSG00000064507-ENSMUSG00000109313|intergenic_region|ENSMUSG00000064507-ENSMUSG00000109313|||n.5401248G>T||||||	GT:GQ:DP:RD:AD:FREQ:DP4	0/0:.:19:19:0:0%:12,7,0,0	0/1:.:25:18:7:28%:13,5,7,0
8	7251859	.	C	A	.	PASS	DP=50;SOMATIC;SS=2;SSC=16;GPV=1;SPV=0.020061;ANN=A|intergenic_region|MODIFIER|Gm44908-Gm17215|ENSMUSG00000108914-ENSMUSG00000092092|intergenic_region|ENSMUSG00000108914-ENSMUSG00000092092|||n.7251859C>A||||||	GT:GQ:DP:RD:AD:FREQ:DP4	0/0:.:26:26:0:0%:8,18,0,0	0/1:.:24:19:5:20.83%:10,9,4,1
8	20122617	.	G	T	.	str10	DP=196;SOMATIC;SS=2;SSC=22;GPV=1;SPV=0.0055109;ANN=T|downstream_gene_variant|MODIFIER|RP24-366L10.4|ENSMUSG00000110458|transcript|ENSMUST00000211922.1|processed_pseudogene||n.*123G>T|||||123|,T|intergenic_region|MODIFIER|RP24-366L10.4-Gm21811|ENSMUSG00000110458-ENSMUSG00000096401|intergenic_region|ENSMUSG00000110458-ENSMUSG00000096401|||n.20122617G>T||||||	GT:GQ:DP:RD:AD:FREQ:DP4	0/0:.:92:92:0:0%:54,38,0,0	0/1:.:104:96:8:7.69%:73,23,8,0
8	20259950	.	C	T	.	PASS	DP=186;SOMATIC;SS=2;SSC=23;GPV=1;SPV=0.0047383;ANN=T|downstream_gene_variant|MODIFIER|6820431F20Rik|ENSMUSG00000071796|transcript|ENSMUST00000150051.7|transcribed_unprocessed_pseudogene||n.*2663G>A|||||2663|,T|intergenic_region|MODIFIER|Gm21811-6820431F20Rik|ENSMUSG00000096401-ENSMUSG00000071796|intergenic_region|ENSMUSG00000096401-ENSMUSG00000071796|||n.20259950C>T||||||	GT:GQ:DP:RD:AD:FREQ:DP4	0/0:.:89:89:0:0%:27,62,0,0	0/1:.:97:89:8:8.25%:68,21,4,4
8	20428787	.	C	G	.	PASS	DP=165;SOMATIC;SS=2;SSC=19;GPV=1;SPV=0.011562;ANN=G|upstream_gene_variant|MODIFIER|2610005L07Rik|ENSMUSG00000071793|transcript|ENSMUST00000140111.7|processed_transcript||n.-3973G>C|||||3973|,G|intergenic_region|MODIFIER|2610005L07Rik-Gm21182|ENSMUSG00000071793-ENSMUSG00000095766|intergenic_region|ENSMUSG00000071793-ENSMUSG00000095766|||n.20428787C>G||||||	GT:GQ:DP:RD:AD:FREQ:DP4	0/0:.:69:69:0:0%:32,37,0,0	0/1:.:96:88:8:8.33%:75,13,7,1
8	20527173	.	G	A	.	PASS	DP=80;SOMATIC;SS=2;SSC=15;GPV=1;SPV=0.025396;ANN=A|intergenic_region|MODIFIER|2610005L07Rik-Gm21182|ENSMUSG00000071793-ENSMUSG00000095766|intergenic_region|ENSMUSG00000071793-ENSMUSG00000095766|||n.20527173G>A||||||	GT:GQ:DP:RD:AD:FREQ:DP4	0/0:.:35:35:0:0%:15,20,0,0	0/1:.:45:38:6:13.64%:27,11,5,1
8	20652387	.	T	A	.	PASS	DP=114;SOMATIC;SS=2;SSC=32;GPV=1;SPV=0.00054992;ANN=A|intergenic_region|MODIFIER|Gm21119-AC140205.10|ENSMUSG00000095294-ENSMUSG00000110699|intergenic_region|ENSMUSG00000095294-ENSMUSG00000110699|||n.20652387T>A||||||	GT:GQ:DP:RD:AD:FREQ:DP4	0/0:.:87:87:0:0%:55,32,0,0	0/1:.:27:22:5:18.52%:20,2,5,0
8	20652441	.	T	A	.	PASS	DP=174;SOMATIC;SS=2;SSC=23;GPV=1;SPV=0.0047432;ANN=A|intergenic_region|MODIFIER|Gm21119-AC140205.10|ENSMUSG00000095294-ENSMUSG00000110699|intergenic_region|ENSMUSG00000095294-ENSMUSG00000110699|||n.20652441T>A||||||	GT:GQ:DP:RD:AD:FREQ:DP4	0/0:.:113:113:0:0%:71,42,0,0	0/1:.:61:56:5:8.2%:44,12,4,1
8	20653032	.	G	A	.	str10	DP=47;SOMATIC;SS=2;SSC=18;GPV=1;SPV=0.014795;ANN=A|intergenic_region|MODIFIER|Gm21119-AC140205.10|ENSMUSG00000095294-ENSMUSG00000110699|intergenic_region|ENSMUSG00000095294-ENSMUSG00000110699|||n.20653032G>A||||||	GT:GQ:DP:RD:AD:FREQ:DP4	0/0:.:16:16:0:0%:9,7,0,0	0/1:.:31:22:9:29.03%:18,4,9,0
8	20661420	.	G	A	.	PASS	DP=130;SOMATIC;SS=2;SSC=22;GPV=1;SPV=0.0054977;ANN=A|intergenic_region|MODIFIER|Gm21119-AC140205.10|ENSMUSG00000095294-ENSMUSG00000110699|intergenic_region|ENSMUSG00000095294-ENSMUSG00000110699|||n.20661420G>A||||||	GT:GQ:DP:RD:AD:FREQ:DP4	0/0:.:36:36:0:0%:21,15,0,0	0/1:.:94:79:15:15.96%:50,29,13,2
8	24895910	.	G	A	.	PASS	DP=188;SOMATIC;SS=2;SSC=17;GPV=1;SPV=0.017773;ANN=A|intron_variant|MODIFIER|Adam32|ENSMUSG00000037437|transcript|ENSMUST00000121438.8|protein_coding|12/21|c.1233+2544C>T||||||,A|intron_variant|MODIFIER|Adam32|ENSMUSG00000037437|transcript|ENSMUST00000119720.7|protein_coding|12/19|c.1233+2544C>T||||||	GT:GQ:DP:RD:AD:FREQ:DP4	0/0:.:73:73:0:0%:41,32,0,0	0/1:.:115:107:8:6.96%:73,34,6,2
8	42051976	.	C	A	.	str10	DP=72;SOMATIC;SS=2;SSC=19;GPV=1;SPV=0.012467;ANN=A|intergenic_region|MODIFIER|2810404M03Rik-Zfp353-ps|ENSMUSG00000102046-ENSMUSG00000095057|intergenic_region|ENSMUSG00000102046-ENSMUSG00000095057|||n.42051976C>A||||||	GT:GQ:DP:RD:AD:FREQ:DP4	0/0:.:36:36:0:0%:22,14,0,0	0/1:.:36:30:6:16.67%:22,8,6,0
8	42051979	.	T	G	.	str10	DP=68;SOMATIC;SS=2;SSC=19;GPV=1;SPV=0.012287;ANN=G|intergenic_region|MODIFIER|2810404M03Rik-Zfp353-ps|ENSMUSG00000102046-ENSMUSG00000095057|intergenic_region|ENSMUSG00000102046-ENSMUSG00000095057|||n.42051979T>G||||||	GT:GQ:DP:RD:AD:FREQ:DP4	0/0:.:34:34:0:0%:22,12,0,0	0/1:.:34:28:6:17.65%:21,7,6,0
8	51132629	.	C	T	.	PASS	DP=45;SOMATIC;SS=2;SSC=26;GPV=1;SPV=0.0022792;ANN=T|intergenic_region|MODIFIER|RP23-127M7.1-RP23-339P15.2|ENSMUSG00000110246-ENSMUSG00000109840|intergenic_region|ENSMUSG00000110246-ENSMUSG00000109840|||n.51132629C>T||||||	GT:GQ:DP:RD:AD:FREQ:DP4	0/0:.:27:27:0:0%:11,16,0,0	0/1:.:18:12:6:33.33%:8,4,5,1
8	53451298	.	C	G	.	PASS	DP=61;SOMATIC;SS=2;SSC=18;GPV=1;SPV=0.01357;ANN=G|intron_variant|MODIFIER|RP23-267F17.1|ENSMUSG00000110362|transcript|ENSMUST00000211410.1|lincRNA|2/2|n.327+10163C>G||||||,G|intron_variant|MODIFIER|RP23-267F17.1|ENSMUSG00000110362|transcript|ENSMUST00000210964.1|lincRNA|2/4|n.294+10163C>G||||||,G|intron_variant|MODIFIER|RP23-267F17.1|ENSMUSG00000110362|transcript|ENSMUST00000210731.1|lincRNA|1/3|n.25+5605C>G||||||	GT:GQ:DP:RD:AD:FREQ:DP4	0/0:.:34:34:0:0%:25,9,0,0	0/1:.:27:22:5:18.52%:12,10,3,2
8	55387717	.	C	T	.	PASS	DP=74;SOMATIC;SS=2;SSC=54;GPV=1;SPV=3.6057e-06;ANN=T|intergenic_region|MODIFIER|RP24-258B3.4-RP23-297G13.1|ENSMUSG00000109736-ENSMUSG00000110025|intergenic_region|ENSMUSG00000109736-ENSMUSG00000110025|||n.55387717C>T||||||	GT:GQ:DP:RD:AD:FREQ:DP4	0/0:.:24:24:0:0%:12,12,0,0	0/1:.:50:25:25:50%:15,10,19,6
8	69499509	.	G	C	.	str10	DP=64;SOMATIC;SS=2;SSC=31;GPV=1;SPV=0.00070221;ANN=C|intron_variant|MODIFIER|Gm7697|ENSMUSG00000106824|transcript|ENSMUST00000201500.1|protein_coding|6/9|c.842-3492C>G||||||	GT:GQ:DP:RD:AD:FREQ:DP4	0/0:.:36:36:0:0%:18,18,0,0	0/1:.:28:20:8:28.57%:15,5,8,0
8	69540641	.	A	C	.	PASS	DP=34;SOMATIC;SS=2;SSC=17;GPV=1;SPV=0.018404;ANN=C|upstream_gene_variant|MODIFIER|Rps7-ps1|ENSMUSG00000110434|transcript|ENSMUST00000211928.1|processed_pseudogene||n.-316A>C|||||316|,C|intergenic_region|MODIFIER|Gm7697-Rps7-ps1|ENSMUSG00000106824-ENSMUSG00000110434|intergenic_region|ENSMUSG00000106824-ENSMUSG00000110434|||n.69540641A>C||||||	GT:GQ:DP:RD:AD:FREQ:DP4	0/0:.:17:17:0:0%:9,8,0,0	0/1:.:17:11:5:31.25%:9,2,4,1
8	84156940	.	G	A	.	PASS	DP=53;SOMATIC;SS=2;SSC=15;GPV=1;SPV=0.027715;ANN=A|downstream_gene_variant|MODIFIER|Gm25110|ENSMUSG00000080334|transcript|ENSMUST00000116684.1|miRNA||n.*63G>A|||||63|,A|intron_variant|MODIFIER|4930432K21Rik|ENSMUSG00000008129|transcript|ENSMUST00000118856.7|protein_coding|2/8|c.29-2505G>A||||||,A|intron_variant|MODIFIER|4930432K21Rik|ENSMUSG00000008129|transcript|ENSMUST00000093375.4|protein_coding|2/7|c.29-2505G>A||||||,A|intron_variant|MODIFIER|4930432K21Rik|ENSMUSG00000008129|transcript|ENSMUST00000143833.7|protein_coding|2/4|c.29-2505G>A||||||WARNING_TRANSCRIPT_NO_STOP_CODON	GT:GQ:DP:RD:AD:FREQ:DP4	0/0:.:20:20:0:0%:14,6,0,0	0/1:.:33:26:7:21.21%:15,11,3,4
8	86288358	.	G	T	.	str10	DP=48;SOMATIC;SS=2;SSC=16;GPV=1;SPV=0.024122;ANN=T|upstream_gene_variant|MODIFIER|Gm24490|ENSMUSG00000065737|transcript|ENSMUST00000083803.1|snRNA||n.-4143G>T|||||4143|,T|intergenic_region|MODIFIER|Gm23904-Gm24490|ENSMUSG00000088192-ENSMUSG00000065737|intergenic_region|ENSMUSG00000088192-ENSMUSG00000065737|||n.86288358G>T||||||	GT:GQ:DP:RD:AD:FREQ:DP4	0/0:.:21:21:0:0%:9,12,0,0	0/1:.:27:21:6:22.22%:15,6,6,0
8	86569161	.	G	T	.	PASS	DP=68;SOMATIC;SS=2;SSC=22;GPV=1;SPV=0.0050968;ANN=T|upstream_gene_variant|MODIFIER|Abcc12|ENSMUSG00000036872|transcript|ENSMUST00000080115.9|protein_coding||c.-2604C>A|||||2571|,T|upstream_gene_variant|MODIFIER|Abcc12|ENSMUSG00000036872|transcript|ENSMUST00000131806.7|nonsense_mediated_decay||c.-2604C>A|||||2571|,T|upstream_gene_variant|MODIFIER|Abcc12|ENSMUSG00000036872|transcript|ENSMUST00000156610.7|nonsense_mediated_decay||c.-2604C>A|||||2571|,T|intron_variant|MODIFIER|Abcc12|ENSMUSG00000036872|transcript|ENSMUST00000129898.7|nonsense_mediated_decay|1/31|c.-50-2554C>A||||||,T|intron_variant|MODIFIER|Abcc12|ENSMUSG00000036872|transcript|ENSMUST00000152438.1|protein_coding|1/15|c.-50-2554C>A||||||,T|intron_variant|MODIFIER|Abcc12|ENSMUSG00000036872|transcript|ENSMUST00000131423.7|protein_coding|1/29|c.-50-2554C>A||||||	GT:GQ:DP:RD:AD:FREQ:DP4	0/0:.:43:43:0:0%:20,23,0,0	0/1:.:25:20:5:20%:15,5,4,1
8	99994897	.	A	G	.	PASS	DP=61;SOMATIC;SS=2;SSC=24;GPV=1;SPV=0.0031895;ANN=G|intergenic_region|MODIFIER|RP24-116G21.1-Gm15210|ENSMUSG00000109939-ENSMUSG00000071041|intergenic_region|ENSMUSG00000109939-ENSMUSG00000071041|||n.99994897A>G||||||	GT:GQ:DP:RD:AD:FREQ:DP4	0/0:.:36:36:0:0%:16,20,0,0	0/1:.:25:19:6:24%:13,6,5,1
8	117979984	.	G	A	.	PASS	DP=47;SOMATIC;SS=2;SSC=21;GPV=1;SPV=0.0069488;ANN=A|intergenic_region|MODIFIER|Gm10617-Gm25200|ENSMUSG00000074065-ENSMUSG00000065028|intergenic_region|ENSMUSG00000074065-ENSMUSG00000065028|||n.117979984G>A||||||	GT:GQ:DP:RD:AD:FREQ:DP4	0/0:.:25:25:0:0%:7,18,0,0	0/1:.:22:16:6:27.27%:8,8,1,5
8	124553740	.	G	C	.	str10	DP=94;SOMATIC;SS=2;SSC=22;GPV=1;SPV=0.0052291;ANN=C|downstream_gene_variant|MODIFIER|Cog2|ENSMUSG00000031979|transcript|ENSMUST00000034460.10|protein_coding||c.*2248G>C|||||1732|,C|downstream_gene_variant|MODIFIER|Agt|ENSMUSG00000031980|transcript|ENSMUST00000063278.6|protein_coding||c.*3190C>G|||||2794|,C|intergenic_region|MODIFIER|Cog2-Agt|ENSMUSG00000031979-ENSMUSG00000031980|intergenic_region|ENSMUSG00000031979-ENSMUSG00000031980|||n.124553740G>C||||||	GT:GQ:DP:RD:AD:FREQ:DP4	0/0:.:48:48:0:0%:24,24,0,0	0/1:.:46:39:7:15.22%:30,9,0,7
8	125415381	.	G	T	.	PASS	DP=78;SOMATIC;SS=2;SSC=16;GPV=1;SPV=0.020174;ANN=T|downstream_gene_variant|MODIFIER|Sipa1l2|ENSMUSG00000001995|transcript|ENSMUST00000108775.1|protein_coding||c.*3764C>A|||||2682|,T|downstream_gene_variant|MODIFIER|Sipa1l2|ENSMUSG00000001995|transcript|ENSMUST00000212168.1|protein_coding||c.*3764C>A|||||2693|,T|downstream_gene_variant|MODIFIER|Sipa1l2|ENSMUSG00000001995|transcript|ENSMUST00000212987.1|protein_coding||c.*3764C>A|||||2695|,T|intergenic_region|MODIFIER|Disc1-Sipa1l2|ENSMUSG00000043051-ENSMUSG00000001995|intergenic_region|ENSMUSG00000043051-ENSMUSG00000001995|||n.125415381G>T||||||	GT:GQ:DP:RD:AD:FREQ:DP4	0/0:.:26:26:0:0%:15,11,0,0	0/1:.:52:43:9:17.31%:31,12,8,1
8	125415416	.	G	C	.	PASS	DP=78;SOMATIC;SS=2;SSC=16;GPV=1;SPV=0.020174;ANN=C|downstream_gene_variant|MODIFIER|Sipa1l2|ENSMUSG00000001995|transcript|ENSMUST00000108775.1|protein_coding||c.*3729C>G|||||2647|,C|downstream_gene_variant|MODIFIER|Sipa1l2|ENSMUSG00000001995|transcript|ENSMUST00000212168.1|protein_coding||c.*3729C>G|||||2658|,C|downstream_gene_variant|MODIFIER|Sipa1l2|ENSMUSG00000001995|transcript|ENSMUST00000212987.1|protein_coding||c.*3729C>G|||||2660|,C|intergenic_region|MODIFIER|Disc1-Sipa1l2|ENSMUSG00000043051-ENSMUSG00000001995|intergenic_region|ENSMUSG00000043051-ENSMUSG00000001995|||n.125415416G>C||||||	GT:GQ:DP:RD:AD:FREQ:DP4	0/0:.:26:26:0:0%:13,13,0,0	0/1:.:52:43:9:17.31%:31,12,6,3
9	3191811	.	C	A	.	PASS	DP=61;SOMATIC;SS=2;SSC=17;GPV=1;SPV=0.01632;ANN=A|downstream_gene_variant|MODIFIER|RP23-400F19.3|ENSMUSG00000110587|transcript|ENSMUST00000212122.1|processed_pseudogene||n.*3480C>A|||||3480|,A|intron_variant|MODIFIER|4930433N12Rik|ENSMUSG00000042360|transcript|ENSMUST00000048921.12|lincRNA|3/5|n.576+501G>T||||||,A|intron_variant|MODIFIER|4930433N12Rik|ENSMUSG00000042360|transcript|ENSMUST00000188577.1|retained_intron|3/3|n.593+501G>T||||||	GT:GQ:DP:RD:AD:FREQ:DP4	0/0:.:29:29:0:0%:22,7,0,0	0/1:.:32:26:6:18.75%:17,9,3,3
9	3202211	.	A	G	.	PASS	DP=58;SOMATIC;SS=2;SSC=22;GPV=1;SPV=0.0054874;ANN=G|upstream_gene_variant|MODIFIER|4930433N12Rik|ENSMUSG00000042360|transcript|ENSMUST00000048921.12|lincRNA||n.-2429T>C|||||2429|,G|upstream_gene_variant|MODIFIER|4930433N12Rik|ENSMUSG00000042360|transcript|ENSMUST00000188577.1|retained_intron||n.-2412T>C|||||2412|,G|intron_variant|MODIFIER|RP23-400F19.1|ENSMUSG00000110491|transcript|ENSMUST00000212296.1|lincRNA|2/4|n.425-1160A>G||||||	GT:GQ:DP:RD:AD:FREQ:DP4	0/0:.:26:26:0:0%:17,9,0,0	0/1:.:32:24:8:25%:18,6,4,4
9	5863455	.	C	G	.	str10	DP=71;SOMATIC;SS=2;SSC=15;GPV=1;SPV=0.026801;ANN=G|intergenic_region|MODIFIER|Casp12-Pdgfd|ENSMUSG00000025887-ENSMUSG00000032006|intergenic_region|ENSMUSG00000025887-ENSMUSG00000032006|||n.5863455C>G||||||	GT:GQ:DP:RD:AD:FREQ:DP4	0/0:.:31:31:0:0%:18,13,0,0	0/1:.:40:34:6:15%:24,10,6,0
9	5863486	.	G	T	.	str10	DP=71;SOMATIC;SS=2;SSC=21;GPV=1;SPV=0.0077416;ANN=T|intergenic_region|MODIFIER|Casp12-Pdgfd|ENSMUSG00000025887-ENSMUSG00000032006|intergenic_region|ENSMUSG00000025887-ENSMUSG00000032006|||n.5863486G>T||||||	GT:GQ:DP:RD:AD:FREQ:DP4	0/0:.:34:34:0:0%:17,17,0,0	0/1:.:37:30:7:18.92%:17,13,7,0
9	7498794	.	T	A	.	PASS	DP=55;SOMATIC;SS=2;SSC=16;GPV=1;SPV=0.021052;ANN=A|upstream_gene_variant|MODIFIER|Mmp10|ENSMUSG00000047562|transcript|ENSMUST00000034488.2|protein_coding||c.-3600T>A|||||3558|,A|intergenic_region|MODIFIER|Mmp1a-Mmp10|ENSMUSG00000043089-ENSMUSG00000047562|intergenic_region|ENSMUSG00000043089-ENSMUSG00000047562|||n.7498794T>A||||||	GT:GQ:DP:RD:AD:FREQ:DP4	0/0:.:22:22:0:0%:9,13,0,0	0/1:.:33:26:7:21.21%:18,8,1,6
9	11824065	.	A	G	.	str10	DP=60;SOMATIC;SS=2;SSC=22;GPV=1;SPV=0.0054264;ANN=G|intergenic_region|MODIFIER|RP23-24C14.1-Gm25365|ENSMUSG00000109590-ENSMUSG00000089477|intergenic_region|ENSMUSG00000109590-ENSMUSG00000089477|||n.11824065A>G||||||	GT:GQ:DP:RD:AD:FREQ:DP4	0/0:.:27:27:0:0%:13,14,0,0	0/1:.:33:25:8:24.24%:18,7,8,0
9	17505310	.	T	G	.	PASS	DP=87;SOMATIC;SS=2;SSC=82;GPV=1;SPV=5.6662e-09;ANN=G|intergenic_region|MODIFIER|Gm5611-Gm44498|ENSMUSG00000090602-ENSMUSG00000105805|intergenic_region|ENSMUSG00000090602-ENSMUSG00000105805|||n.17505310T>G||||||	GT:GQ:DP:RD:AD:FREQ:DP4	0/0:.:26:26:0:0%:11,15,0,0	0/1:.:61:23:38:62.3%:10,13,33,5
9	17505321	.	C	T	.	PASS	DP=85;SOMATIC;SS=2;SSC=77;GPV=1;SPV=1.6768e-08;ANN=T|intergenic_region|MODIFIER|Gm5611-Gm44498|ENSMUSG00000090602-ENSMUSG00000105805|intergenic_region|ENSMUSG00000090602-ENSMUSG00000105805|||n.17505321C>T||||||	GT:GQ:DP:RD:AD:FREQ:DP4	0/0:.:30:30:0:0%:13,17,0,0	0/1:.:55:24:31:56.36%:11,13,20,11
9	20234189	.	C	T	.	str10	DP=72;SOMATIC;SS=2;SSC=22;GPV=1;SPV=0.0057699;ANN=T|upstream_gene_variant|MODIFIER|Olfr872|ENSMUSG00000066897|transcript|ENSMUST00000086474.4|protein_coding||c.-3025C>T|||||2973|,T|upstream_gene_variant|MODIFIER|Olfr872|ENSMUSG00000066897|transcript|ENSMUST00000212245.1|processed_transcript||n.-2973C>T|||||2973|,T|intergenic_region|MODIFIER|Olfr871-Olfr872|ENSMUSG00000061457-ENSMUSG00000066897|intergenic_region|ENSMUSG00000061457-ENSMUSG00000066897|||n.20234189C>T||||||	GT:GQ:DP:RD:AD:FREQ:DP4	0/0:.:45:45:0:0%:25,20,0,0	0/1:.:27:22:5:18.52%:19,3,5,0
9	20234210	.	C	T	.	PASS	DP=73;SOMATIC;SS=2;SSC=21;GPV=1;SPV=0.0065431;ANN=T|upstream_gene_variant|MODIFIER|Olfr872|ENSMUSG00000066897|transcript|ENSMUST00000086474.4|protein_coding||c.-3004C>T|||||2952|,T|upstream_gene_variant|MODIFIER|Olfr872|ENSMUSG00000066897|transcript|ENSMUST00000212245.1|processed_transcript||n.-2952C>T|||||2952|,T|intergenic_region|MODIFIER|Olfr871-Olfr872|ENSMUSG00000061457-ENSMUSG00000066897|intergenic_region|ENSMUSG00000061457-ENSMUSG00000066897|||n.20234210C>T||||||	GT:GQ:DP:RD:AD:FREQ:DP4	0/0:.:45:45:0:0%:25,20,0,0	0/1:.:28:23:5:17.86%:15,8,1,4
9	20234215	.	A	T	.	PASS	DP=72;SOMATIC;SS=2;SSC=22;GPV=1;SPV=0.0057699;ANN=T|upstream_gene_variant|MODIFIER|Olfr872|ENSMUSG00000066897|transcript|ENSMUST00000086474.4|protein_coding||c.-2999A>T|||||2947|,T|upstream_gene_variant|MODIFIER|Olfr872|ENSMUSG00000066897|transcript|ENSMUST00000212245.1|processed_transcript||n.-2947A>T|||||2947|,T|intergenic_region|MODIFIER|Olfr871-Olfr872|ENSMUSG00000061457-ENSMUSG00000066897|intergenic_region|ENSMUSG00000061457-ENSMUSG00000066897|||n.20234215A>T||||||	GT:GQ:DP:RD:AD:FREQ:DP4	0/0:.:45:45:0:0%:28,17,0,0	0/1:.:27:22:5:18.52%:14,8,1,4
9	20234232	.	G	C	.	str10	DP=66;SOMATIC;SS=2;SSC=18;GPV=1;SPV=0.013288;ANN=C|upstream_gene_variant|MODIFIER|Olfr872|ENSMUSG00000066897|transcript|ENSMUST00000086474.4|protein_coding||c.-2982G>C|||||2930|,C|upstream_gene_variant|MODIFIER|Olfr872|ENSMUSG00000066897|transcript|ENSMUST00000212245.1|processed_transcript||n.-2930G>C|||||2930|,C|intergenic_region|MODIFIER|Olfr871-Olfr872|ENSMUSG00000061457-ENSMUSG00000066897|intergenic_region|ENSMUSG00000061457-ENSMUSG00000066897|||n.20234232G>C||||||	GT:GQ:DP:RD:AD:FREQ:DP4	0/0:.:37:37:0:0%:22,15,0,0	0/1:.:29:24:5:17.24%:16,8,0,5
9	20234237	.	C	T	.	PASS	DP=63;SOMATIC;SS=2;SSC=19;GPV=1;SPV=0.011486;ANN=T|upstream_gene_variant|MODIFIER|Olfr872|ENSMUSG00000066897|transcript|ENSMUST00000086474.4|protein_coding||c.-2977C>T|||||2925|,T|upstream_gene_variant|MODIFIER|Olfr872|ENSMUSG00000066897|transcript|ENSMUST00000212245.1|processed_transcript||n.-2925C>T|||||2925|,T|intergenic_region|MODIFIER|Olfr871-Olfr872|ENSMUSG00000061457-ENSMUSG00000066897|intergenic_region|ENSMUSG00000061457-ENSMUSG00000066897|||n.20234237C>T||||||	GT:GQ:DP:RD:AD:FREQ:DP4	0/0:.:36:36:0:0%:21,15,0,0	0/1:.:27:22:5:18.52%:15,7,1,4
9	20234253	.	C	G	.	PASS	DP=65;SOMATIC;SS=2;SSC=17;GPV=1;SPV=0.017253;ANN=G|upstream_gene_variant|MODIFIER|Olfr872|ENSMUSG00000066897|transcript|ENSMUST00000086474.4|protein_coding||c.-2961C>G|||||2909|,G|upstream_gene_variant|MODIFIER|Olfr872|ENSMUSG00000066897|transcript|ENSMUST00000212245.1|processed_transcript||n.-2909C>G|||||2909|,G|intergenic_region|MODIFIER|Olfr871-Olfr872|ENSMUSG00000061457-ENSMUSG00000066897|intergenic_region|ENSMUSG00000061457-ENSMUSG00000066897|||n.20234253C>G||||||	GT:GQ:DP:RD:AD:FREQ:DP4	0/0:.:35:35:0:0%:20,15,0,0	0/1:.:30:25:5:16.67%:17,8,1,4
9	22264777	.	T	C	.	PASS	DP=68;SOMATIC;SS=2;SSC=16;GPV=1;SPV=0.023191;ANN=C|upstream_gene_variant|MODIFIER|Zfp599|ENSMUSG00000062794|transcript|ENSMUST00000086281.4|protein_coding||c.-5018A>G|||||4882|,C|intergenic_region|MODIFIER|Zfp599-Zfp810|ENSMUSG00000062794-ENSMUSG00000066829|intergenic_region|ENSMUSG00000062794-ENSMUSG00000066829|||n.22264777T>C||||||	GT:GQ:DP:RD:AD:FREQ:DP4	0/0:.:27:27:0:0%:10,17,0,0	0/1:.:41:34:7:17.07%:23,11,4,3
9	23829196	.	A	G	.	PASS	DP=64;SOMATIC;SS=2;SSC=16;GPV=1;SPV=0.024671;ANN=G|intergenic_region|MODIFIER|Bmper-Npsr1|ENSMUSG00000031963-ENSMUSG00000043659|intergenic_region|ENSMUSG00000031963-ENSMUSG00000043659|||n.23829196A>G||||||	GT:GQ:DP:RD:AD:FREQ:DP4	0/0:.:22:22:0:0%:14,8,0,0	0/1:.:42:33:8:19.51%:22,11,4,4
9	24554475	.	G	T	.	PASS	DP=61;SOMATIC;SS=2;SSC=20;GPV=1;SPV=0.0089307;ANN=T|downstream_gene_variant|MODIFIER|Dpy19l2|ENSMUSG00000085576|transcript|ENSMUST00000133010.2|protein_coding||c.*3562C>A|||||2573|,T|intergenic_region|MODIFIER|Dpy19l1-Dpy19l2|ENSMUSG00000043067-ENSMUSG00000085576|intergenic_region|ENSMUSG00000043067-ENSMUSG00000085576|||n.24554475G>T||||||	GT:GQ:DP:RD:AD:FREQ:DP4	0/0:.:36:36:0:0%:20,16,0,0	0/1:.:25:20:5:20%:15,5,4,1
9	24554477	.	C	A	.	PASS	DP=60;SOMATIC;SS=2;SSC=21;GPV=1;SPV=0.0067212;ANN=A|downstream_gene_variant|MODIFIER|Dpy19l2|ENSMUSG00000085576|transcript|ENSMUST00000133010.2|protein_coding||c.*3560G>T|||||2571|,A|intergenic_region|MODIFIER|Dpy19l1-Dpy19l2|ENSMUSG00000043067-ENSMUSG00000085576|intergenic_region|ENSMUSG00000043067-ENSMUSG00000085576|||n.24554477C>A||||||	GT:GQ:DP:RD:AD:FREQ:DP4	0/0:.:36:36:0:0%:20,16,0,0	0/1:.:24:18:5:21.74%:14,4,4,1
9	24554503	.	C	A	.	PASS	DP=63;SOMATIC;SS=2;SSC=22;GPV=1;SPV=0.0060471;ANN=A|downstream_gene_variant|MODIFIER|Dpy19l2|ENSMUSG00000085576|transcript|ENSMUST00000133010.2|protein_coding||c.*3534G>T|||||2545|,A|intergenic_region|MODIFIER|Dpy19l1-Dpy19l2|ENSMUSG00000043067-ENSMUSG00000085576|intergenic_region|ENSMUSG00000043067-ENSMUSG00000085576|||n.24554503C>A||||||	GT:GQ:DP:RD:AD:FREQ:DP4	0/0:.:39:39:0:0%:23,16,0,0	0/1:.:24:19:5:20.83%:16,3,4,1
9	25791329	.	A	G	.	PASS	DP=69;SOMATIC;SS=2;SSC=18;GPV=1;SPV=0.015637;ANN=G|intergenic_region|MODIFIER|Eepd1-Gm26190|ENSMUSG00000036611-ENSMUSG00000095069|intergenic_region|ENSMUSG00000036611-ENSMUSG00000095069|||n.25791329A>G||||||	GT:GQ:DP:RD:AD:FREQ:DP4	0/0:.:24:24:0:0%:11,13,0,0	0/1:.:45:36:9:20%:25,11,3,6
9	25791338	.	G	A	.	PASS	DP=67;SOMATIC;SS=2;SSC=16;GPV=1;SPV=0.022233;ANN=A|intergenic_region|MODIFIER|Eepd1-Gm26190|ENSMUSG00000036611-ENSMUSG00000095069|intergenic_region|ENSMUSG00000036611-ENSMUSG00000095069|||n.25791338G>A||||||	GT:GQ:DP:RD:AD:FREQ:DP4	0/0:.:24:24:0:0%:12,12,0,0	0/1:.:43:35:8:18.6%:25,10,1,7
9	31634445	.	C	G	.	str10	DP=76;SOMATIC;SS=2;SSC=19;GPV=1;SPV=0.011432;ANN=G|intergenic_region|MODIFIER|Tmem45b-Barx2|ENSMUSG00000041737-ENSMUSG00000032033|intergenic_region|ENSMUSG00000041737-ENSMUSG00000032033|||n.31634445C>G||||||	GT:GQ:DP:RD:AD:FREQ:DP4	0/0:.:31:31:0:0%:14,17,0,0	0/1:.:45:37:8:17.78%:28,9,8,0
9	31634448	.	A	G	.	str10	DP=76;SOMATIC;SS=2;SSC=18;GPV=1;SPV=0.013838;ANN=G|intergenic_region|MODIFIER|Tmem45b-Barx2|ENSMUSG00000041737-ENSMUSG00000032033|intergenic_region|ENSMUSG00000041737-ENSMUSG00000032033|||n.31634448A>G||||||	GT:GQ:DP:RD:AD:FREQ:DP4	0/0:.:30:30:0:0%:15,15,0,0	0/1:.:46:38:8:17.39%:31,7,8,0
9	31634504	.	A	G	.	PASS	DP=61;SOMATIC;SS=2;SSC=14;GPV=1;SPV=0.032422;ANN=G|intergenic_region|MODIFIER|Tmem45b-Barx2|ENSMUSG00000041737-ENSMUSG00000032033|intergenic_region|ENSMUSG00000041737-ENSMUSG00000032033|||n.31634504A>G||||||	GT:GQ:DP:RD:AD:FREQ:DP4	0/0:.:25:25:0:0%:16,9,0,0	0/1:.:36:29:6:17.14%:23,6,4,2
9	32202130	.	G	T	.	PASS	DP=65;SOMATIC;SS=2;SSC=24;GPV=1;SPV=0.0035837;ANN=T|intron_variant|MODIFIER|Arhgap32|ENSMUSG00000041444|transcript|ENSMUST00000174314.1|retained_intron|4/4|n.364-6054G>T||||||,T|intron_variant|MODIFIER|Arhgap32|ENSMUSG00000041444|transcript|ENSMUST00000174641.7|protein_coding|9/21|c.922-6054G>T||||||	GT:GQ:DP:RD:AD:FREQ:DP4	0/0:.:38:38:0:0%:21,17,0,0	0/1:.:27:21:6:22.22%:16,5,4,2
9	32202141	.	A	G	.	PASS	DP=71;SOMATIC;SS=2;SSC=23;GPV=1;SPV=0.0041459;ANN=G|intron_variant|MODIFIER|Arhgap32|ENSMUSG00000041444|transcript|ENSMUST00000174314.1|retained_intron|4/4|n.364-6043A>G||||||,G|intron_variant|MODIFIER|Arhgap32|ENSMUSG00000041444|transcript|ENSMUST00000174641.7|protein_coding|9/21|c.922-6043A>G||||||	GT:GQ:DP:RD:AD:FREQ:DP4	0/0:.:41:41:0:0%:23,18,0,0	0/1:.:30:24:6:20%:18,6,4,2
9	39356019	.	C	T	.	PASS	DP=69;SOMATIC;SS=2;SSC=31;GPV=1;SPV=0.00069999;ANN=T|intergenic_region|MODIFIER|Olfr948-Olfr951|ENSMUSG00000057349-ENSMUSG00000094269|intergenic_region|ENSMUSG00000057349-ENSMUSG00000094269|||n.39356019C>T||||||	GT:GQ:DP:RD:AD:FREQ:DP4	0/0:.:39:39:0:0%:24,15,0,0	0/1:.:30:22:8:26.67%:14,8,6,2
9	48450415	.	G	A	.	str10	DP=61;SOMATIC;SS=2;SSC=20;GPV=1;SPV=0.0079923;ANN=A|missense_variant|MODERATE|Gm5616|ENSMUSG00000063543|transcript|ENSMUST00000165252.1|protein_coding|1/1|c.16G>A|p.Val6Met|16/387|16/387|6/128||	GT:GQ:DP:RD:AD:FREQ:DP4	0/0:.:26:26:0:0%:14,12,0,0	0/1:.:35:27:8:22.86%:20,7,8,0
9	50162888	.	A	G	.	PASS	DP=54;SOMATIC;SS=2;SSC=19;GPV=1;SPV=0.011461;ANN=G|intergenic_region|MODIFIER|Gm25633-Gm8907|ENSMUSG00000094255-ENSMUSG00000098012|intergenic_region|ENSMUSG00000094255-ENSMUSG00000098012|||n.50162888A>G||||||	GT:GQ:DP:RD:AD:FREQ:DP4	0/0:.:27:27:0:0%:18,9,0,0	0/1:.:27:21:6:22.22%:17,4,5,1
9	50162923	.	T	C	.	PASS	DP=66;SOMATIC;SS=2;SSC=20;GPV=1;SPV=0.0085145;ANN=C|intergenic_region|MODIFIER|Gm25633-Gm8907|ENSMUSG00000094255-ENSMUSG00000098012|intergenic_region|ENSMUSG00000094255-ENSMUSG00000098012|||n.50162923T>C||||||	GT:GQ:DP:RD:AD:FREQ:DP4	0/0:.:28:28:0:0%:19,9,0,0	0/1:.:38:30:8:21.05%:24,6,6,2
9	62265174	.	C	A	.	PASS	DP=79;SOMATIC;SS=2;SSC=21;GPV=1;SPV=0.0071302;ANN=A|intergenic_region|MODIFIER|Gm25603-Spesp1|ENSMUSG00000088986-ENSMUSG00000046846|intergenic_region|ENSMUSG00000088986-ENSMUSG00000046846|||n.62265174C>A||||||	GT:GQ:DP:RD:AD:FREQ:DP4	0/0:.:29:29:0:0%:15,14,0,0	0/1:.:50:40:10:20%:33,7,4,6
9	63516168	.	A	T	.	str10	DP=45;SOMATIC;SS=2;SSC=20;GPV=1;SPV=0.0086203;ANN=T|intron_variant|MODIFIER|Iqch|ENSMUSG00000037801|transcript|ENSMUST00000042322.10|protein_coding|11/21|c.1484-3848T>A||||||,T|intron_variant|MODIFIER|Gm16759|ENSMUSG00000086539|transcript|ENSMUST00000126238.2|lincRNA|3/4|n.857+35398A>T||||||,T|intron_variant|MODIFIER|Iqch|ENSMUSG00000037801|transcript|ENSMUST00000163624.7|protein_coding|11/20|c.1484-3848T>A||||||,T|intron_variant|MODIFIER|Iqch|ENSMUSG00000037801|transcript|ENSMUST00000163982.7|protein_coding|11/21|c.1484-3848T>A||||||,T|intron_variant|MODIFIER|Iqch|ENSMUSG00000037801|transcript|ENSMUST00000080527.11|protein_coding|11/17|c.1484-3848T>A||||||,T|intron_variant|MODIFIER|Iqch|ENSMUSG00000037801|transcript|ENSMUST00000171243.1|protein_coding|10/20|c.1367-3848T>A||||||	GT:GQ:DP:RD:AD:FREQ:DP4	0/0:.:24:21:0:0%:9,12,0,0	0/1:.:21:14:6:30%:12,2,6,0
9	76674493	.	A	G	.	PASS	DP=51;SOMATIC;SS=2;SSC=15;GPV=1;SPV=0.028513;ANN=G|intergenic_region|MODIFIER|Gm27245-Gm22938|ENSMUSG00000098924-ENSMUSG00000077144|intergenic_region|ENSMUSG00000098924-ENSMUSG00000077144|||n.76674493A>G||||||	GT:GQ:DP:RD:AD:FREQ:DP4	0/0:.:17:17:0:0%:10,7,0,0	0/1:.:34:26:8:23.53%:17,9,4,4
9	76674502	.	T	A	.	PASS	DP=52;SOMATIC;SS=2;SSC=17;GPV=1;SPV=0.01845;ANN=A|intergenic_region|MODIFIER|Gm27245-Gm22938|ENSMUSG00000098924-ENSMUSG00000077144|intergenic_region|ENSMUSG00000098924-ENSMUSG00000077144|||n.76674502T>A||||||	GT:GQ:DP:RD:AD:FREQ:DP4	0/0:.:19:19:0:0%:11,8,0,0	0/1:.:33:25:8:24.24%:16,9,2,6
9	84099870	.	G	C	.	str10	DP=57;SOMATIC;SS=2;SSC=15;GPV=1;SPV=0.025434;ANN=C|intron_variant|MODIFIER|Bckdhb|ENSMUSG00000032263|transcript|ENSMUST00000190637.6|protein_coding|9/10|c.1033-22364G>C||||||,C|intron_variant|MODIFIER|Bckdhb|ENSMUSG00000032263|transcript|ENSMUST00000034801.10|protein_coding|9/10|c.829-22364G>C||||||,C|intron_variant|MODIFIER|Bckdhb|ENSMUSG00000032263|transcript|ENSMUST00000190166.6|protein_coding|9/10|c.829-22364G>C||||||,C|intron_variant|MODIFIER|Bckdhb|ENSMUSG00000032263|transcript|ENSMUST00000188200.6|processed_transcript|2/3|n.121-22364G>C||||||,C|intron_variant|MODIFIER|Bckdhb|ENSMUSG00000032263|transcript|ENSMUST00000189819.6|processed_transcript|2/3|n.126-22364G>C||||||	GT:GQ:DP:RD:AD:FREQ:DP4	0/0:.:22:22:0:0%:13,9,0,0	0/1:.:35:28:7:20%:22,6,7,0
9	85551249	.	T	C	.	PASS	DP=47;SOMATIC;SS=2;SSC=15;GPV=1;SPV=0.027709;ANN=C|intergenic_region|MODIFIER|Gm25125-Ibtk|ENSMUSG00000065274-ENSMUSG00000035941|intergenic_region|ENSMUSG00000065274-ENSMUSG00000035941|||n.85551249T>C||||||	GT:GQ:DP:RD:AD:FREQ:DP4	0/0:.:23:23:0:0%:13,10,0,0	0/1:.:24:19:5:20.83%:14,5,4,1
9	85551256	.	C	T	.	PASS	DP=48;SOMATIC;SS=2;SSC=16;GPV=1;SPV=0.024823;ANN=T|intergenic_region|MODIFIER|Gm25125-Ibtk|ENSMUSG00000065274-ENSMUSG00000035941|intergenic_region|ENSMUSG00000065274-ENSMUSG00000035941|||n.85551256C>T||||||	GT:GQ:DP:RD:AD:FREQ:DP4	0/0:.:24:24:0:0%:14,10,0,0	0/1:.:24:19:5:20.83%:13,6,4,1
9	87832464	.	T	A	.	PASS	DP=70;SOMATIC;SS=2;SSC=17;GPV=1;SPV=0.01961;ANN=A|intergenic_region|MODIFIER|Gm9541-Gm25528|ENSMUSG00000102043-ENSMUSG00000093937|intergenic_region|ENSMUSG00000102043-ENSMUSG00000093937|||n.87832464T>A||||||	GT:GQ:DP:RD:AD:FREQ:DP4	0/0:.:37:37:0:0%:23,14,0,0	0/1:.:33:28:5:15.15%:21,7,3,2
9	92070861	.	C	T	.	PASS	DP=61;SOMATIC;SS=2;SSC=17;GPV=1;SPV=0.016607;ANN=T|intergenic_region|MODIFIER|RP24-90N20.1-Plscr5|ENSMUSG00000109896-ENSMUSG00000095654|intergenic_region|ENSMUSG00000109896-ENSMUSG00000095654|||n.92070861C>T||||||	GT:GQ:DP:RD:AD:FREQ:DP4	0/0:.:23:23:0:0%:9,14,0,0	0/1:.:38:30:8:21.05%:19,11,4,4
9	92075978	.	C	A	.	PASS	DP=66;SOMATIC;SS=2;SSC=22;GPV=1;SPV=0.005945;ANN=A|intergenic_region|MODIFIER|RP24-90N20.1-Plscr5|ENSMUSG00000109896-ENSMUSG00000095654|intergenic_region|ENSMUSG00000109896-ENSMUSG00000095654|||n.92075978C>A||||||	GT:GQ:DP:RD:AD:FREQ:DP4	0/0:.:41:41:0:0%:21,20,0,0	0/1:.:25:20:5:20%:16,4,4,1
9	92076057	.	C	T	.	PASS	DP=62;SOMATIC;SS=2;SSC=26;GPV=1;SPV=0.0024076;ANN=T|intergenic_region|MODIFIER|RP24-90N20.1-Plscr5|ENSMUSG00000109896-ENSMUSG00000095654|intergenic_region|ENSMUSG00000109896-ENSMUSG00000095654|||n.92076057C>T||||||	GT:GQ:DP:RD:AD:FREQ:DP4	0/0:.:34:34:0:0%:17,17,0,0	0/1:.:28:21:7:25%:14,7,6,1
9	92628550	.	G	A	.	str10	DP=64;SOMATIC;SS=2;SSC=18;GPV=1;SPV=0.014773;ANN=A|intergenic_region|MODIFIER|Gm2495-Gm29396|ENSMUSG00000101357-ENSMUSG00000101822|intergenic_region|ENSMUSG00000101357-ENSMUSG00000101822|||n.92628550G>A||||||	GT:GQ:DP:RD:AD:FREQ:DP4	0/0:.:31:31:0:0%:15,16,0,0	0/1:.:33:27:6:18.18%:13,14,6,0
9	95048500	.	G	T	.	PASS	DP=67;SOMATIC;SS=2;SSC=18;GPV=1;SPV=0.013477;ANN=T|intron_variant|MODIFIER|Slc9a9|ENSMUSG00000031129|transcript|ENSMUST00000033463.9|protein_coding|11/15|c.1316-6912G>T||||||	GT:GQ:DP:RD:AD:FREQ:DP4	0/0:.:33:33:0:0%:18,15,0,0	0/1:.:34:28:6:17.65%:19,9,5,1
9	110254516	.	G	A	.	PASS	DP=60;SOMATIC;SS=2;SSC=19;GPV=1;SPV=0.011243;ANN=A|upstream_gene_variant|MODIFIER|Gm43622|ENSMUSG00000104988|transcript|ENSMUST00000200140.1|TEC||n.-372C>T|||||372|,A|intron_variant|MODIFIER|Cspg5|ENSMUSG00000032482|transcript|ENSMUST00000035058.9|protein_coding|3/4|c.1383-1629G>A||||||,A|intron_variant|MODIFIER|Cspg5|ENSMUSG00000032482|transcript|ENSMUST00000196060.4|protein_coding|3/4|c.1383-1629G>A||||||,A|intron_variant|MODIFIER|Cspg5|ENSMUSG00000032482|transcript|ENSMUST00000199736.1|protein_coding|2/3|c.1140-1629G>A||||||,A|intron_variant|MODIFIER|Cspg5|ENSMUSG00000032482|transcript|ENSMUST00000197850.4|protein_coding|3/3|c.1383-1629G>A||||||	GT:GQ:DP:RD:AD:FREQ:DP4	0/0:.:20:20:0:0%:12,8,0,0	0/1:.:40:30:10:25%:20,10,4,6
9	120130237	.	G	A	.	PASS	DP=92;SOMATIC;SS=2;SSC=23;GPV=1;SPV=0.004054;ANN=A|synonymous_variant|LOW|Rpsa|ENSMUSG00000032518|transcript|ENSMUST00000035105.5|protein_coding|4/7|c.372G>A|p.Val124Val|470/1861|372/888|124/295||,A|upstream_gene_variant|MODIFIER|Snora62|ENSMUSG00000064925|transcript|ENSMUST00000082991.1|snoRNA||n.-178G>A|||||178|,A|downstream_gene_variant|MODIFIER|Gm24044|ENSMUSG00000065041|transcript|ENSMUST00000083107.1|snoRNA||n.*1302G>A|||||1302|,A|downstream_gene_variant|MODIFIER|Gm26448|ENSMUSG00000064380|transcript|ENSMUST00000082446.1|snoRNA||n.*684G>A|||||684|	GT:GQ:DP:RD:AD:FREQ:DP4	0/0:.:44:44:0:0%:21,23,0,0	0/1:.:48:40:8:16.67%:33,7,6,2
