# Supplementary material for: Induced somatic mutation accumulation during skeletal muscle regeneration reduces muscle strength
Source: Nat Aging. 2025 Aug 20;5(9):1739–49. doi: 10.1038/s43587-025-00941-y (PMC12443595; doi:10.1038/s43587-025-00941-y)
Supplement: Supplementary file 3 — VCF files from the non-downsampled analysis containing all detected SNVs. [file 43587_2025_941_MOESM3_ESM.zip › Supplementary_file2/MSM_non-downsampled.vcf]

##fileformat=VCFv4.1
##FILTER=<ID=PASS,Description="All filters passed">
##source=VarScan2
##INFO=<ID=DP,Number=1,Type=Integer,Description="Total depth of quality bases">
##INFO=<ID=SOMATIC,Number=0,Type=Flag,Description="Indicates if record is a somatic mutation">
##INFO=<ID=SS,Number=1,Type=String,Description="Somatic status of variant (0=Reference,1=Germline,2=Somatic,3=LOH, or 5=Unknown)">
##INFO=<ID=SSC,Number=1,Type=String,Description="Somatic score in Phred scale (0-255) derived from somatic p-value">
##INFO=<ID=GPV,Number=1,Type=Float,Description="Fisher's Exact Test P-value of tumor+normal versus no variant for Germline calls">
##INFO=<ID=SPV,Number=1,Type=Float,Description="Fisher's Exact Test P-value of tumor versus normal for Somatic/LOH calls">
##FILTER=<ID=str10,Description="Less than 10% or more than 90% of variant supporting reads on one strand">
##FILTER=<ID=indelError,Description="Likely artifact due to indel reads at this position">
##FORMAT=<ID=GT,Number=1,Type=String,Description="Genotype">
##FORMAT=<ID=GQ,Number=1,Type=Integer,Description="Genotype Quality">
##FORMAT=<ID=DP,Number=1,Type=Integer,Description="Read Depth">
##FORMAT=<ID=RD,Number=1,Type=Integer,Description="Depth of reference-supporting bases (reads1)">
##FORMAT=<ID=AD,Number=1,Type=Integer,Description="Depth of variant-supporting bases (reads2)">
##FORMAT=<ID=FREQ,Number=1,Type=String,Description="Variant allele frequency">
##FORMAT=<ID=DP4,Number=1,Type=String,Description="Strand read counts: ref/fwd, ref/rev, var/fwd, var/rev">
##contig=<ID=1>
##contig=<ID=10>
##contig=<ID=11>
##contig=<ID=12>
##contig=<ID=13>
##contig=<ID=14>
##contig=<ID=15>
##contig=<ID=16>
##contig=<ID=17>
##contig=<ID=18>
##contig=<ID=19>
##contig=<ID=2>
##contig=<ID=3>
##contig=<ID=4>
##contig=<ID=5>
##contig=<ID=6>
##contig=<ID=7>
##contig=<ID=8>
##contig=<ID=9>
##bcftools_isecVersion=1.12+htslib-1.12
##bcftools_isecCommand=isec -p /proj/snic2020-16-79/santhilal/SomaticMutation/Peter_mouse_muscle/reanalysis/SNP_overlaps/MSM_spleen_merged_MSM_muscle_merged_dbSNP_removed/ -C /proj/snic2020-16-79/santhilal/SomaticMutation/Peter_mouse_muscle/reanalysis/SNP_overlaps/MSM_spleen_merged_MSM_muscle_merged.Varscan2_MuTect2_Strelka2_overlaps_headerAdded.vcf.gz /proj/snic2020-16-79/santhilal/dbs/mm10/SNPs/mgp.v5.merged.snps_all.dbSNP142.vcf.gz; Date=Sat Nov 20 00:31:15 2021
##SnpEffVersion="4.3t (build 2017-11-24 10:18), by Pablo Cingolani"
##SnpEffCmd="SnpEff  GRCm38.86 -stats /proj/snic2020-16-79/santhilal/SomaticMutation/Peter_mouse_muscle/reanalysis/snpEFF_out/MSM_spleen_merged_MSM_muscle_merged.snpeff_dbSNPrmd.html /proj/snic2020-16-79/santhilal/SomaticMutation/Peter_mouse_muscle/reanalysis/SNP_overlaps/MSM_spleen_merged_MSM_muscle_merged_dbSNP_removed/0000.vcf "
##INFO=<ID=ANN,Number=.,Type=String,Description="Functional annotations: 'Allele | Annotation | Annotation_Impact | Gene_Name | Gene_ID | Feature_Type | Feature_ID | Transcript_BioType | Rank | HGVS.c | HGVS.p | cDNA.pos / cDNA.length | CDS.pos / CDS.length | AA.pos / AA.length | Distance | ERRORS / WARNINGS / INFO' ">
##INFO=<ID=LOF,Number=.,Type=String,Description="Predicted loss of function effects for this variant. Format: 'Gene_Name | Gene_ID | Number_of_transcripts_in_gene | Percent_of_transcripts_affected'">
##INFO=<ID=NMD,Number=.,Type=String,Description="Predicted nonsense mediated decay effects for this variant. Format: 'Gene_Name | Gene_ID | Number_of_transcripts_in_gene | Percent_of_transcripts_affected'">
#CHROM	POS	ID	REF	ALT	QUAL	FILTER	INFO	FORMAT	NORMAL	TUMOR
1	3700253	.	G	T	.	str10	DP=127;SOMATIC;SS=2;SSC=17;GPV=1;SPV=0.015978;ANN=T|intergenic_region|MODIFIER|Gm10568-Gm38385|ENSMUSG00000102348-ENSMUSG00000102592|intergenic_region|ENSMUSG00000102348-ENSMUSG00000102592|||n.3700253G>T||||||	GT:GQ:DP:RD:AD:FREQ:DP4	0/0:.:62:62:0:0%:34,28,0,0	0/1:.:65:59:6:9.23%:33,26,0,6
1	3976810	.	T	C	.	PASS	DP=102;SOMATIC;SS=2;SSC=17;GPV=1;SPV=0.016282;ANN=C|intron_variant|MODIFIER|Gm37381|ENSMUSG00000102343|transcript|ENSMUST00000194643.1|lincRNA|2/2|n.261+8350A>G||||||	GT:GQ:DP:RD:AD:FREQ:DP4	0/0:.:44:44:0:0%:18,26,0,0	0/1:.:58:51:7:12.07%:31,20,6,1
1	3976834	.	C	G	.	PASS	DP=104;SOMATIC;SS=2;SSC=15;GPV=1;SPV=0.029694;ANN=G|intron_variant|MODIFIER|Gm37381|ENSMUSG00000102343|transcript|ENSMUST00000194643.1|lincRNA|2/2|n.261+8326G>C||||||	GT:GQ:DP:RD:AD:FREQ:DP4	0/0:.:45:45:0:0%:23,22,0,0	0/1:.:59:53:6:10.17%:32,21,5,1
1	3976841	.	C	T	.	PASS	DP=103;SOMATIC;SS=2;SSC=15;GPV=1;SPV=0.025379;ANN=T|intron_variant|MODIFIER|Gm37381|ENSMUSG00000102343|transcript|ENSMUST00000194643.1|lincRNA|2/2|n.261+8319G>A||||||	GT:GQ:DP:RD:AD:FREQ:DP4	0/0:.:46:46:0:0%:24,22,0,0	0/1:.:57:51:6:10.53%:31,20,5,1
1	10252956	.	A	G	.	str10	DP=122;SOMATIC;SS=2;SSC=23;GPV=1;SPV=0.0046438;ANN=G|intergenic_region|MODIFIER|Arfgef1-Cpa6|ENSMUSG00000067851-ENSMUSG00000042501|intergenic_region|ENSMUSG00000067851-ENSMUSG00000042501|||n.10252956A>G||||||	GT:GQ:DP:RD:AD:FREQ:DP4	0/0:.:79:79:0:0%:41,38,0,0	0/1:.:43:38:5:11.63%:24,14,5,0
1	10871052	.	A	C	.	PASS	DP=117;SOMATIC;SS=2;SSC=15;GPV=1;SPV=0.029703;ANN=C|downstream_gene_variant|MODIFIER|Gm28659|ENSMUSG00000100648|transcript|ENSMUST00000188013.1|processed_pseudogene||n.*1606A>C|||||1606|,C|intergenic_region|MODIFIER|Gm28659-Gm22963|ENSMUSG00000100648-ENSMUSG00000088585|intergenic_region|ENSMUSG00000100648-ENSMUSG00000088585|||n.10871052A>C||||||	GT:GQ:DP:RD:AD:FREQ:DP4	0/0:.:45:45:0:0%:23,22,0,0	0/1:.:72:65:7:9.72%:41,24,5,2
1	10871061	.	G	A	.	PASS	DP=111;SOMATIC;SS=2;SSC=16;GPV=1;SPV=0.02293;ANN=A|downstream_gene_variant|MODIFIER|Gm28659|ENSMUSG00000100648|transcript|ENSMUST00000188013.1|processed_pseudogene||n.*1615G>A|||||1615|,A|intergenic_region|MODIFIER|Gm28659-Gm22963|ENSMUSG00000100648-ENSMUSG00000088585|intergenic_region|ENSMUSG00000100648-ENSMUSG00000088585|||n.10871061G>A||||||	GT:GQ:DP:RD:AD:FREQ:DP4	0/0:.:45:45:0:0%:25,20,0,0	0/1:.:66:59:7:10.61%:39,20,5,2
1	10871131	.	G	A	.	PASS	DP=131;SOMATIC;SS=2;SSC=24;GPV=1;SPV=0.0033203;ANN=A|downstream_gene_variant|MODIFIER|Gm28659|ENSMUSG00000100648|transcript|ENSMUST00000188013.1|processed_pseudogene||n.*1685G>A|||||1685|,A|intergenic_region|MODIFIER|Gm28659-Gm22963|ENSMUSG00000100648-ENSMUSG00000088585|intergenic_region|ENSMUSG00000100648-ENSMUSG00000088585|||n.10871131G>A||||||	GT:GQ:DP:RD:AD:FREQ:DP4	0/0:.:65:65:0:0%:35,30,0,0	0/1:.:66:58:8:12.12%:41,17,5,3
1	10888166	.	G	A	.	str10	DP=80;SOMATIC;SS=2;SSC=19;GPV=1;SPV=0.011575;ANN=A|intergenic_region|MODIFIER|Gm28659-Gm22963|ENSMUSG00000100648-ENSMUSG00000088585|intergenic_region|ENSMUSG00000100648-ENSMUSG00000088585|||n.10888166G>A||||||	GT:GQ:DP:RD:AD:FREQ:DP4	0/0:.:46:46:0:0%:22,24,0,0	0/1:.:34:29:5:14.71%:14,15,5,0
1	10888285	.	T	G	.	str10	DP=85;SOMATIC;SS=2;SSC=22;GPV=1;SPV=0.0053156;ANN=G|intergenic_region|MODIFIER|Gm28659-Gm22963|ENSMUSG00000100648-ENSMUSG00000088585|intergenic_region|ENSMUSG00000100648-ENSMUSG00000088585|||n.10888285T>G||||||	GT:GQ:DP:RD:AD:FREQ:DP4	0/0:.:48:48:0:0%:30,18,0,0	0/1:.:37:31:6:16.22%:19,12,6,0
1	17526076	.	C	A	.	PASS	DP=86;SOMATIC;SS=2;SSC=27;GPV=1;SPV=0.001927;ANN=A|intergenic_region|MODIFIER|Gm25166-Pi15|ENSMUSG00000089534-ENSMUSG00000067780|intergenic_region|ENSMUSG00000089534-ENSMUSG00000067780|||n.17526076C>A||||||	GT:GQ:DP:RD:AD:FREQ:DP4	0/0:.:41:41:0:0%:14,27,0,0	0/1:.:45:36:9:20%:24,12,8,1
1	18806207	.	G	T	.	str10	DP=90;SOMATIC;SS=2;SSC=16;GPV=1;SPV=0.021902;ANN=T|intergenic_region|MODIFIER|Gm5252-Gm24075|ENSMUSG00000101306-ENSMUSG00000088800|intergenic_region|ENSMUSG00000101306-ENSMUSG00000088800|||n.18806207G>T||||||	GT:GQ:DP:RD:AD:FREQ:DP4	0/0:.:47:47:0:0%:15,32,0,0	0/1:.:43:38:5:11.63%:15,23,5,0
1	24462829	.	G	C	.	str10	DP=150;SOMATIC;SS=2;SSC=16;GPV=1;SPV=0.024492;ANN=C|intron_variant|MODIFIER|Col19a1|ENSMUSG00000026141|transcript|ENSMUST00000115244.8|protein_coding|11/50|c.1018-1300C>G||||||,C|intron_variant|MODIFIER|Col19a1|ENSMUSG00000026141|transcript|ENSMUST00000051344.5|protein_coding|11/47|c.1018-1300C>G||||||	GT:GQ:DP:RD:AD:FREQ:DP4	0/0:.:68:68:0:0%:32,36,0,0	0/1:.:82:76:6:7.32%:40,36,0,6
1	30267289	.	G	A	.	str10	DP=94;SOMATIC;SS=2;SSC=19;GPV=1;SPV=0.011504;ANN=A|intergenic_region|MODIFIER|Gm23771-Gm27430|ENSMUSG00000096829-ENSMUSG00000098883|intergenic_region|ENSMUSG00000096829-ENSMUSG00000098883|||n.30267289G>A||||||	GT:GQ:DP:RD:AD:FREQ:DP4	0/0:.:48:48:0:0%:22,26,0,0	0/1:.:46:40:6:13.04%:27,13,6,0
1	30267291	.	G	A	.	str10	DP=94;SOMATIC;SS=2;SSC=19;GPV=1;SPV=0.011504;ANN=A|intergenic_region|MODIFIER|Gm23771-Gm27430|ENSMUSG00000096829-ENSMUSG00000098883|intergenic_region|ENSMUSG00000096829-ENSMUSG00000098883|||n.30267291G>A||||||	GT:GQ:DP:RD:AD:FREQ:DP4	0/0:.:48:48:0:0%:22,26,0,0	0/1:.:46:40:6:13.04%:26,14,6,0
1	30267321	.	C	T	.	str10	DP=96;SOMATIC;SS=2;SSC=30;GPV=1;SPV=0.00084973;ANN=T|intergenic_region|MODIFIER|Gm23771-Gm27430|ENSMUSG00000096829-ENSMUSG00000098883|intergenic_region|ENSMUSG00000096829-ENSMUSG00000098883|||n.30267321C>T||||||	GT:GQ:DP:RD:AD:FREQ:DP4	0/0:.:50:50:0:0%:24,26,0,0	0/1:.:46:37:9:19.57%:25,12,9,0
1	30267471	.	T	G	.	PASS	DP=97;SOMATIC;SS=2;SSC=27;GPV=1;SPV=0.001855;ANN=G|intergenic_region|MODIFIER|Gm23771-Gm27430|ENSMUSG00000096829-ENSMUSG00000098883|intergenic_region|ENSMUSG00000096829-ENSMUSG00000098883|||n.30267471T>G||||||	GT:GQ:DP:RD:AD:FREQ:DP4	0/0:.:40:40:0:0%:26,14,0,0	0/1:.:57:46:11:19.3%:33,13,3,8
1	30267477	.	C	T	.	str10	DP=104;SOMATIC;SS=2;SSC=14;GPV=1;SPV=0.032994;ANN=T|intergenic_region|MODIFIER|Gm23771-Gm27430|ENSMUSG00000096829-ENSMUSG00000098883|intergenic_region|ENSMUSG00000096829-ENSMUSG00000098883|||n.30267477C>T||||||	GT:GQ:DP:RD:AD:FREQ:DP4	0/0:.:44:44:0:0%:28,16,0,0	0/1:.:60:54:6:10%:36,18,0,6
1	30547064	.	C	T	.	str10	DP=123;SOMATIC;SS=2;SSC=22;GPV=1;SPV=0.0056544;ANN=T|intergenic_region|MODIFIER|Gm27430-Gm9898|ENSMUSG00000098883-ENSMUSG00000053185|intergenic_region|ENSMUSG00000098883-ENSMUSG00000053185|||n.30547064C>T||||||	GT:GQ:DP:RD:AD:FREQ:DP4	0/0:.:78:78:0:0%:46,32,0,0	0/1:.:45:40:5:11.11%:23,17,5,0
1	30547142	.	G	T	.	PASS	DP=96;SOMATIC;SS=2;SSC=18;GPV=1;SPV=0.015748;ANN=T|intergenic_region|MODIFIER|Gm27430-Gm9898|ENSMUSG00000098883-ENSMUSG00000053185|intergenic_region|ENSMUSG00000098883-ENSMUSG00000053185|||n.30547142G>T||||||	GT:GQ:DP:RD:AD:FREQ:DP4	0/0:.:53:53:0:0%:33,20,0,0	0/1:.:43:38:5:11.63%:27,11,2,3
1	31614505	.	G	A	.	PASS	DP=105;SOMATIC;SS=2;SSC=21;GPV=1;SPV=0.007781;ANN=A|upstream_gene_variant|MODIFIER|Gm19680|ENSMUSG00000070960|transcript|ENSMUST00000095050.4|processed_pseudogene||n.-644G>A|||||644|,A|intergenic_region|MODIFIER|Gm10307-Gm19680|ENSMUSG00000101093-ENSMUSG00000070960|intergenic_region|ENSMUSG00000101093-ENSMUSG00000070960|||n.31614505G>A||||||	GT:GQ:DP:RD:AD:FREQ:DP4	0/0:.:51:51:0:0%:31,20,0,0	0/1:.:54:47:7:12.96%:26,21,5,2
1	31614578	.	G	T	.	PASS	DP=99;SOMATIC;SS=2;SSC=25;GPV=1;SPV=0.0030483;ANN=T|upstream_gene_variant|MODIFIER|Gm19680|ENSMUSG00000070960|transcript|ENSMUST00000095050.4|processed_pseudogene||n.-571G>T|||||571|,T|intergenic_region|MODIFIER|Gm10307-Gm19680|ENSMUSG00000101093-ENSMUSG00000070960|intergenic_region|ENSMUSG00000101093-ENSMUSG00000070960|||n.31614578G>T||||||	GT:GQ:DP:RD:AD:FREQ:DP4	0/0:.:54:54:0:0%:28,26,0,0	0/1:.:45:38:7:15.56%:25,13,2,5
1	33575982	.	C	T	.	PASS	DP=96;SOMATIC;SS=2;SSC=22;GPV=1;SPV=0.0056586;ANN=T|intron_variant|MODIFIER|Prim2|ENSMUSG00000026134|transcript|ENSMUST00000027312.10|protein_coding|7/13|c.694-42619G>A||||||,T|intron_variant|MODIFIER|Prim2|ENSMUSG00000026134|transcript|ENSMUST00000189552.1|retained_intron|1/5|n.80-42619G>A||||||	GT:GQ:DP:RD:AD:FREQ:DP4	0/0:.:54:54:0:0%:26,28,0,0	0/1:.:42:36:6:14.29%:18,18,3,3
1	34654542	.	A	G	.	PASS	DP=95;SOMATIC;SS=2;SSC=15;GPV=1;SPV=0.026375;ANN=G|intergenic_region|MODIFIER|AA619741-Arhgef4|ENSMUSG00000104098-ENSMUSG00000037509|intergenic_region|ENSMUSG00000104098-ENSMUSG00000037509|||n.34654542A>G||||||	GT:GQ:DP:RD:AD:FREQ:DP4	0/0:.:47:47:0:0%:25,22,0,0	0/1:.:48:41:5:10.87%:26,15,2,3
1	36492999	.	T	A	.	str10	DP=110;SOMATIC;SS=2;SSC=21;GPV=1;SPV=0.0069504;ANN=A|intron_variant|MODIFIER|Cnnm4|ENSMUSG00000037408|transcript|ENSMUST00000153128.1|protein_coding|1/6|c.1394-4991T>A||||||	GT:GQ:DP:RD:AD:FREQ:DP4	0/0:.:68:68:0:0%:26,42,0,0	0/1:.:42:37:5:11.9%:18,19,5,0
1	40308088	.	C	T	.	PASS	DP=96;SOMATIC;SS=2;SSC=16;GPV=1;SPV=0.023425;ANN=T|intron_variant|MODIFIER|Il1r1|ENSMUSG00000026072|transcript|ENSMUST00000027241.10|protein_coding|8/10|c.1001-2198C>T||||||,T|intron_variant|MODIFIER|Il1r1|ENSMUSG00000026072|transcript|ENSMUST00000114795.2|protein_coding|8/10|c.992-2198C>T||||||	GT:GQ:DP:RD:AD:FREQ:DP4	0/0:.:43:43:0:0%:23,20,0,0	0/1:.:53:46:6:11.54%:29,17,5,1
1	40456462	.	A	C	.	str10	DP=133;SOMATIC;SS=2;SSC=21;GPV=1;SPV=0.0065922;ANN=C|intron_variant|MODIFIER|Il1rl1|ENSMUSG00000026069|transcript|ENSMUST00000053043.7|protein_coding|9/9|c.1300+4602A>C||||||,C|intron_variant|MODIFIER|Il1rl1|ENSMUSG00000026069|transcript|ENSMUST00000097772.9|protein_coding|10/10|c.1300+4602A>C||||||	GT:GQ:DP:RD:AD:FREQ:DP4	0/0:.:83:83:0:0%:41,42,0,0	0/1:.:50:45:5:10%:30,15,5,0
1	44360569	.	T	A	.	str10	DP=89;SOMATIC;SS=2;SSC=20;GPV=1;SPV=0.0090825;ANN=A|intergenic_region|MODIFIER|Gm5700-Gm28893|ENSMUSG00000100966-ENSMUSG00000100769|intergenic_region|ENSMUSG00000100966-ENSMUSG00000100769|||n.44360569T>A||||||	GT:GQ:DP:RD:AD:FREQ:DP4	0/0:.:53:53:0:0%:35,18,0,0	0/1:.:36:31:5:13.89%:25,6,5,0
1	45165286	.	A	G	.	str10	DP=121;SOMATIC;SS=2;SSC=40;GPV=1;SPV=9.5654e-05;ANN=G|intergenic_region|MODIFIER|Gm3496-Gm5268|ENSMUSG00000101251-ENSMUSG00000101937|intergenic_region|ENSMUSG00000101251-ENSMUSG00000101937|||n.45165286A>G||||||	GT:GQ:DP:RD:AD:FREQ:DP4	0/0:.:62:62:0:0%:36,26,0,0	0/1:.:59:47:12:20.34%:28,19,11,1
1	45165305	.	T	C	.	str10	DP=130;SOMATIC;SS=2;SSC=34;GPV=1;SPV=0.00036958;ANN=C|intergenic_region|MODIFIER|Gm3496-Gm5268|ENSMUSG00000101251-ENSMUSG00000101937|intergenic_region|ENSMUSG00000101251-ENSMUSG00000101937|||n.45165305T>C||||||	GT:GQ:DP:RD:AD:FREQ:DP4	0/0:.:64:64:0:0%:34,30,0,0	0/1:.:66:55:11:16.67%:35,20,10,1
1	45165340	.	G	T	.	PASS	DP=121;SOMATIC;SS=2;SSC=34;GPV=1;SPV=0.0003981;ANN=T|intergenic_region|MODIFIER|Gm3496-Gm5268|ENSMUSG00000101251-ENSMUSG00000101937|intergenic_region|ENSMUSG00000101251-ENSMUSG00000101937|||n.45165340G>T||||||	GT:GQ:DP:RD:AD:FREQ:DP4	0/0:.:59:59:0:0%:27,32,0,0	0/1:.:62:51:11:17.74%:34,17,9,2
1	47689542	.	G	A	.	str10	DP=121;SOMATIC;SS=2;SSC=22;GPV=1;SPV=0.0059733;ANN=A|intergenic_region|MODIFIER|Gm8337-Gm22419|ENSMUSG00000100033-ENSMUSG00000094968|intergenic_region|ENSMUSG00000100033-ENSMUSG00000094968|||n.47689542G>A||||||	GT:GQ:DP:RD:AD:FREQ:DP4	0/0:.:68:68:0:0%:32,36,0,0	0/1:.:53:47:6:11.32%:27,20,6,0
1	47738907	.	T	C	.	PASS	DP=134;SOMATIC;SS=2;SSC=18;GPV=1;SPV=0.013903;ANN=C|intergenic_region|MODIFIER|Gm8337-Gm22419|ENSMUSG00000100033-ENSMUSG00000094968|intergenic_region|ENSMUSG00000100033-ENSMUSG00000094968|||n.47738907T>C||||||	GT:GQ:DP:RD:AD:FREQ:DP4	0/0:.:67:67:0:0%:43,24,0,0	0/1:.:67:61:6:8.96%:33,28,2,4
1	57198195	.	G	A	.	str10	DP=124;SOMATIC;SS=2;SSC=25;GPV=1;SPV=0.0025572;ANN=A|downstream_gene_variant|MODIFIER|BC055402|ENSMUSG00000101429|transcript|ENSMUST00000190488.1|lincRNA||n.*2450C>T|||||2450|,A|intergenic_region|MODIFIER|1700126A01Rik-BC055402|ENSMUSG00000099945-ENSMUSG00000101429|intergenic_region|ENSMUSG00000099945-ENSMUSG00000101429|||n.57198195G>A||||||	GT:GQ:DP:RD:AD:FREQ:DP4	0/0:.:85:85:0:0%:34,51,0,0	0/1:.:39:34:5:12.82%:16,18,5,0
1	57198202	.	G	A	.	str10	DP=124;SOMATIC;SS=2;SSC=25;GPV=1;SPV=0.0029225;ANN=A|downstream_gene_variant|MODIFIER|BC055402|ENSMUSG00000101429|transcript|ENSMUST00000190488.1|lincRNA||n.*2443C>T|||||2443|,A|intergenic_region|MODIFIER|1700126A01Rik-BC055402|ENSMUSG00000099945-ENSMUSG00000101429|intergenic_region|ENSMUSG00000099945-ENSMUSG00000101429|||n.57198202G>A||||||	GT:GQ:DP:RD:AD:FREQ:DP4	0/0:.:84:84:0:0%:34,50,0,0	0/1:.:40:35:5:12.5%:16,19,5,0
1	57198242	.	G	C	.	PASS	DP=128;SOMATIC;SS=2;SSC=25;GPV=1;SPV=0.0028326;ANN=C|downstream_gene_variant|MODIFIER|BC055402|ENSMUSG00000101429|transcript|ENSMUST00000190488.1|lincRNA||n.*2403C>G|||||2403|,C|intergenic_region|MODIFIER|1700126A01Rik-BC055402|ENSMUSG00000099945-ENSMUSG00000101429|intergenic_region|ENSMUSG00000099945-ENSMUSG00000101429|||n.57198242G>C||||||	GT:GQ:DP:RD:AD:FREQ:DP4	0/0:.:87:87:0:0%:35,52,0,0	0/1:.:41:36:5:12.2%:19,17,3,2
1	57198263	.	T	C	.	PASS	DP=128;SOMATIC;SS=2;SSC=22;GPV=1;SPV=0.0057979;ANN=C|downstream_gene_variant|MODIFIER|BC055402|ENSMUSG00000101429|transcript|ENSMUST00000190488.1|lincRNA||n.*2382A>G|||||2382|,C|intergenic_region|MODIFIER|1700126A01Rik-BC055402|ENSMUSG00000099945-ENSMUSG00000101429|intergenic_region|ENSMUSG00000099945-ENSMUSG00000101429|||n.57198263T>C||||||	GT:GQ:DP:RD:AD:FREQ:DP4	0/0:.:81:81:0:0%:33,48,0,0	0/1:.:47:42:5:10.64%:24,18,2,3
1	57198291	.	T	G	.	str10	DP=136;SOMATIC;SS=2;SSC=22;GPV=1;SPV=0.0052979;ANN=G|downstream_gene_variant|MODIFIER|BC055402|ENSMUSG00000101429|transcript|ENSMUST00000190488.1|lincRNA||n.*2354A>C|||||2354|,G|intergenic_region|MODIFIER|1700126A01Rik-BC055402|ENSMUSG00000099945-ENSMUSG00000101429|intergenic_region|ENSMUSG00000099945-ENSMUSG00000101429|||n.57198291T>G||||||	GT:GQ:DP:RD:AD:FREQ:DP4	0/0:.:87:87:0:0%:39,48,0,0	0/1:.:49:44:5:10.2%:32,12,0,5
1	57459593	.	A	T	.	str10	DP=103;SOMATIC;SS=2;SSC=15;GPV=1;SPV=0.026834;ANN=T|intergenic_region|MODIFIER|Gm22371-Gm24014|ENSMUSG00000077776-ENSMUSG00000088353|intergenic_region|ENSMUSG00000077776-ENSMUSG00000088353|||n.57459593A>T||||||	GT:GQ:DP:RD:AD:FREQ:DP4	0/0:.:52:52:0:0%:24,28,0,0	0/1:.:51:46:5:9.8%:27,19,5,0
1	58776162	.	G	A	.	str10	DP=112;SOMATIC;SS=2;SSC=18;GPV=1;SPV=0.013575;ANN=A|intergenic_region|MODIFIER|Cflar-Gm3841|ENSMUSG00000026031-ENSMUSG00000100236|intergenic_region|ENSMUSG00000026031-ENSMUSG00000100236|||n.58776162G>A||||||	GT:GQ:DP:RD:AD:FREQ:DP4	0/0:.:50:50:0:0%:30,20,0,0	0/1:.:62:55:7:11.29%:25,30,7,0
1	58776187	.	T	G	.	str10	DP=121;SOMATIC;SS=2;SSC=26;GPV=1;SPV=0.0020951;ANN=G|intergenic_region|MODIFIER|Cflar-Gm3841|ENSMUSG00000026031-ENSMUSG00000100236|intergenic_region|ENSMUSG00000026031-ENSMUSG00000100236|||n.58776187T>G||||||	GT:GQ:DP:RD:AD:FREQ:DP4	0/0:.:58:58:0:0%:40,18,0,0	0/1:.:63:54:9:14.29%:27,27,9,0
1	58776227	.	C	A	.	str10	DP=105;SOMATIC;SS=2;SSC=25;GPV=1;SPV=0.0029846;ANN=A|intergenic_region|MODIFIER|Cflar-Gm3841|ENSMUSG00000026031-ENSMUSG00000100236|intergenic_region|ENSMUSG00000026031-ENSMUSG00000100236|||n.58776227C>A||||||	GT:GQ:DP:RD:AD:FREQ:DP4	0/0:.:41:41:0:0%:25,16,0,0	0/1:.:64:53:11:17.19%:28,25,10,1
1	58776239	.	A	G	.	str10	DP=122;SOMATIC;SS=2;SSC=31;GPV=1;SPV=0.00076541;ANN=G|intergenic_region|MODIFIER|Cflar-Gm3841|ENSMUSG00000026031-ENSMUSG00000100236|intergenic_region|ENSMUSG00000026031-ENSMUSG00000100236|||n.58776239A>G||||||	GT:GQ:DP:RD:AD:FREQ:DP4	0/0:.:56:56:0:0%:32,24,0,0	0/1:.:66:55:11:16.67%:28,27,10,1
1	58776318	.	G	A	.	PASS	DP=114;SOMATIC;SS=2;SSC=39;GPV=1;SPV=0.00012075;ANN=A|intergenic_region|MODIFIER|Cflar-Gm3841|ENSMUSG00000026031-ENSMUSG00000100236|intergenic_region|ENSMUSG00000026031-ENSMUSG00000100236|||n.58776318G>A||||||	GT:GQ:DP:RD:AD:FREQ:DP4	0/0:.:65:65:0:0%:33,32,0,0	0/1:.:49:39:10:20.41%:25,14,2,8
1	58776323	.	C	A	.	PASS	DP=105;SOMATIC;SS=2;SSC=35;GPV=1;SPV=0.00031485;ANN=A|intergenic_region|MODIFIER|Cflar-Gm3841|ENSMUSG00000026031-ENSMUSG00000100236|intergenic_region|ENSMUSG00000026031-ENSMUSG00000100236|||n.58776323C>A||||||	GT:GQ:DP:RD:AD:FREQ:DP4	0/0:.:55:55:0:0%:31,24,0,0	0/1:.:50:39:10:20.41%:24,15,2,8
1	58776326	.	C	A	.	PASS	DP=104;SOMATIC;SS=2;SSC=33;GPV=1;SPV=0.00048955;ANN=A|intergenic_region|MODIFIER|Cflar-Gm3841|ENSMUSG00000026031-ENSMUSG00000100236|intergenic_region|ENSMUSG00000026031-ENSMUSG00000100236|||n.58776326C>A||||||	GT:GQ:DP:RD:AD:FREQ:DP4	0/0:.:53:53:0:0%:29,24,0,0	0/1:.:51:41:10:19.61%:26,15,2,8
1	61451889	.	G	C	.	PASS	DP=122;SOMATIC;SS=2;SSC=15;GPV=1;SPV=0.027078;ANN=C|intron_variant|MODIFIER|Gm11588|ENSMUSG00000086408|transcript|ENSMUST00000141758.1|lincRNA|1/2|n.379-7228G>C||||||	GT:GQ:DP:RD:AD:FREQ:DP4	0/0:.:54:54:0:0%:24,30,0,0	0/1:.:68:62:6:8.82%:40,22,4,2
1	67732547	.	T	A	.	str10	DP=124;SOMATIC;SS=2;SSC=17;GPV=1;SPV=0.018597;ANN=A|intergenic_region|MODIFIER|Gm22548-Gm15669|ENSMUSG00000095282-ENSMUSG00000085075|intergenic_region|ENSMUSG00000095282-ENSMUSG00000085075|||n.67732547T>A||||||	GT:GQ:DP:RD:AD:FREQ:DP4	0/0:.:67:67:0:0%:33,34,0,0	0/1:.:57:52:5:8.77%:30,22,0,5
1	68981506	.	G	A	.	str10	DP=91;SOMATIC;SS=2;SSC=17;GPV=1;SPV=0.016115;ANN=A|intron_variant|MODIFIER|Erbb4|ENSMUSG00000062209|transcript|ENSMUST00000121473.7|protein_coding|1/26|c.82+126169C>T||||||,A|intron_variant|MODIFIER|Erbb4|ENSMUSG00000062209|transcript|ENSMUST00000119142.7|protein_coding|1/27|c.82+126169C>T||||||,A|intron_variant|MODIFIER|Erbb4|ENSMUSG00000062209|transcript|ENSMUST00000153432.1|protein_coding|1/18|c.82+126169C>T||||||WARNING_TRANSCRIPT_NO_STOP_CODON	GT:GQ:DP:RD:AD:FREQ:DP4	0/0:.:50:50:0:0%:26,24,0,0	0/1:.:41:36:5:12.2%:15,21,5,0
1	68981533	.	C	T	.	str10	DP=94;SOMATIC;SS=2;SSC=17;GPV=1;SPV=0.017537;ANN=T|intron_variant|MODIFIER|Erbb4|ENSMUSG00000062209|transcript|ENSMUST00000121473.7|protein_coding|1/26|c.82+126142G>A||||||,T|intron_variant|MODIFIER|Erbb4|ENSMUSG00000062209|transcript|ENSMUST00000119142.7|protein_coding|1/27|c.82+126142G>A||||||,T|intron_variant|MODIFIER|Erbb4|ENSMUSG00000062209|transcript|ENSMUST00000153432.1|protein_coding|1/18|c.82+126142G>A||||||WARNING_TRANSCRIPT_NO_STOP_CODON	GT:GQ:DP:RD:AD:FREQ:DP4	0/0:.:51:51:0:0%:25,26,0,0	0/1:.:43:38:5:11.63%:17,21,5,0
1	73707991	.	G	A	.	PASS	DP=126;SOMATIC;SS=2;SSC=15;GPV=1;SPV=0.026496;ANN=A|intron_variant|MODIFIER|6030407O03Rik|ENSMUSG00000100301|transcript|ENSMUST00000189514.1|lincRNA|6/8|n.1216-34925C>T||||||,A|intron_variant|MODIFIER|6030407O03Rik|ENSMUSG00000100301|transcript|ENSMUST00000191114.6|lincRNA|1/3|n.349-34925C>T||||||	GT:GQ:DP:RD:AD:FREQ:DP4	0/0:.:64:64:0:0%:32,32,0,0	0/1:.:62:57:5:8.06%:31,26,3,2
1	74287178	.	G	A	.	str10	DP=125;SOMATIC;SS=2;SSC=18;GPV=1;SPV=0.014485;ANN=A|missense_variant|MODERATE|Pnkd|ENSMUSG00000026179|transcript|ENSMUST00000087226.10|protein_coding|3/11|c.323G>A|p.Arg108His|339/3054|323/1275|108/424||,A|missense_variant|MODERATE|Pnkd|ENSMUSG00000026179|transcript|ENSMUST00000113805.7|protein_coding|3/3|c.323G>A|p.Arg108His|464/740|323/429|108/142||,A|upstream_gene_variant|MODIFIER|Aamp|ENSMUSG00000006299|transcript|ENSMUST00000006462.13|protein_coding||c.-2555C>T|||||2440|,A|upstream_gene_variant|MODIFIER|Aamp|ENSMUSG00000006299|transcript|ENSMUST00000186833.1|retained_intron||n.-3162C>T|||||3162|,A|upstream_gene_variant|MODIFIER|Aamp|ENSMUSG00000006299|transcript|ENSMUST00000191258.1|retained_intron||n.-4036C>T|||||4036|,A|upstream_gene_variant|MODIFIER|Aamp|ENSMUSG00000006299|transcript|ENSMUST00000178235.7|protein_coding||c.-2555C>T|||||2498|,A|upstream_gene_variant|MODIFIER|Aamp|ENSMUSG00000006299|transcript|ENSMUST00000187046.1|protein_coding||c.-3199C>T|||||3199|WARNING_TRANSCRIPT_INCOMPLETE,A|upstream_gene_variant|MODIFIER|Aamp|ENSMUSG00000006299|transcript|ENSMUST00000190008.1|protein_coding||c.-2902C>T|||||2757|WARNING_TRANSCRIPT_INCOMPLETE,A|downstream_gene_variant|MODIFIER|Tmbim1|ENSMUSG00000006301|transcript|ENSMUST00000016309.15|protein_coding||c.*2194C>T|||||1069|,A|downstream_gene_variant|MODIFIER|Tmbim1|ENSMUSG00000006301|transcript|ENSMUST00000152603.7|retained_intron||n.*1073C>T|||||1073|,A|downstream_gene_variant|MODIFIER|Tmbim1|ENSMUSG00000006301|transcript|ENSMUST00000135384.7|retained_intron||n.*1073C>T|||||1073|,A|downstream_gene_variant|MODIFIER|Tmbim1|ENSMUSG00000006301|transcript|ENSMUST00000113796.7|protein_coding||c.*2194C>T|||||1075|,A|downstream_gene_variant|MODIFIER|Pnkd|ENSMUSG00000026179|transcript|ENSMUST00000129219.1|retained_intron||n.*544G>A|||||544|,A|downstream_gene_variant|MODIFIER|Tmbim1|ENSMUSG00000006301|transcript|ENSMUST00000128505.1|protein_coding||c.*2194C>T|||||2122|WARNING_TRANSCRIPT_NO_START_CODON,A|downstream_gene_variant|MODIFIER|Gm37503|ENSMUSG00000103013|transcript|ENSMUST00000192088.1|TEC||n.*364C>T|||||364|,A|intron_variant|MODIFIER|Pnkd|ENSMUSG00000026179|transcript|ENSMUST00000027370.12|protein_coding|2/9|c.236+1168G>A||||||,A|intron_variant|MODIFIER|Pnkd|ENSMUSG00000026179|transcript|ENSMUST00000138620.1|retained_intron|2/2|n.253+1168G>A||||||,A|non_coding_transcript_exon_variant|MODIFIER|Pnkd|ENSMUSG00000026179|transcript|ENSMUST00000152492.1|retained_intron|2/2|n.321G>A||||||	GT:GQ:DP:RD:AD:FREQ:DP4	0/0:.:62:62:0:0%:34,28,0,0	0/1:.:63:57:6:9.52%:34,23,6,0
1	78778760	.	A	G	.	str10	DP=117;SOMATIC;SS=2;SSC=16;GPV=1;SPV=0.022798;ANN=G|downstream_gene_variant|MODIFIER|Gm6159|ENSMUSG00000099377|transcript|ENSMUST00000191249.1|processed_pseudogene||n.*4376T>C|||||4376|,G|intergenic_region|MODIFIER|Acsl3-Gm6159|ENSMUSG00000032883-ENSMUSG00000099377|intergenic_region|ENSMUSG00000032883-ENSMUSG00000099377|||n.78778760A>G||||||	GT:GQ:DP:RD:AD:FREQ:DP4	0/0:.:61:61:0:0%:33,28,0,0	0/1:.:56:51:5:8.93%:30,21,5,0
1	78778858	.	C	T	.	PASS	DP=121;SOMATIC;SS=2;SSC=19;GPV=1;SPV=0.011817;ANN=T|downstream_gene_variant|MODIFIER|Gm6159|ENSMUSG00000099377|transcript|ENSMUST00000191249.1|processed_pseudogene||n.*4278G>A|||||4278|,T|intergenic_region|MODIFIER|Acsl3-Gm6159|ENSMUSG00000032883-ENSMUSG00000099377|intergenic_region|ENSMUSG00000032883-ENSMUSG00000099377|||n.78778858C>T||||||	GT:GQ:DP:RD:AD:FREQ:DP4	0/0:.:70:70:0:0%:30,40,0,0	0/1:.:51:46:5:9.8%:27,19,1,4
1	78778870	.	G	C	.	PASS	DP=124;SOMATIC;SS=2;SSC=17;GPV=1;SPV=0.016966;ANN=C|downstream_gene_variant|MODIFIER|Gm6159|ENSMUSG00000099377|transcript|ENSMUST00000191249.1|processed_pseudogene||n.*4266C>G|||||4266|,C|intergenic_region|MODIFIER|Acsl3-Gm6159|ENSMUSG00000032883-ENSMUSG00000099377|intergenic_region|ENSMUSG00000032883-ENSMUSG00000099377|||n.78778870G>C||||||	GT:GQ:DP:RD:AD:FREQ:DP4	0/0:.:68:68:0:0%:32,36,0,0	0/1:.:56:51:5:8.93%:32,19,1,4
1	78778897	.	T	C	.	str10	DP=116;SOMATIC;SS=2;SSC=18;GPV=1;SPV=0.01321;ANN=C|downstream_gene_variant|MODIFIER|Gm6159|ENSMUSG00000099377|transcript|ENSMUST00000191249.1|processed_pseudogene||n.*4239A>G|||||4239|,C|intergenic_region|MODIFIER|Acsl3-Gm6159|ENSMUSG00000032883-ENSMUSG00000099377|intergenic_region|ENSMUSG00000032883-ENSMUSG00000099377|||n.78778897T>C||||||	GT:GQ:DP:RD:AD:FREQ:DP4	0/0:.:66:66:0:0%:26,40,0,0	0/1:.:50:45:5:10%:26,19,0,5
1	81984701	.	G	A	.	PASS	DP=81;SOMATIC;SS=2;SSC=29;GPV=1;SPV=0.0010207;ANN=A|intergenic_region|MODIFIER|Gm7516-Gm37114|ENSMUSG00000100561-ENSMUSG00000103571|intergenic_region|ENSMUSG00000100561-ENSMUSG00000103571|||n.81984701G>A||||||	GT:GQ:DP:RD:AD:FREQ:DP4	0/0:.:38:38:0:0%:14,24,0,0	0/1:.:43:33:10:23.26%:21,12,2,8
1	81984734	.	C	T	.	str10	DP=81;SOMATIC;SS=2;SSC=35;GPV=1;SPV=0.00027064;ANN=T|intergenic_region|MODIFIER|Gm7516-Gm37114|ENSMUSG00000100561-ENSMUSG00000103571|intergenic_region|ENSMUSG00000100561-ENSMUSG00000103571|||n.81984734C>T||||||	GT:GQ:DP:RD:AD:FREQ:DP4	0/0:.:46:46:0:0%:24,22,0,0	0/1:.:35:26:9:25.71%:14,12,0,9
1	82685022	.	A	C	.	PASS	DP=43;SOMATIC;SS=2;SSC=26;GPV=1;SPV=0.0024057;ANN=C|intron_variant|MODIFIER|Col4a3|ENSMUSG00000079465|transcript|ENSMUST00000113457.8|protein_coding|34/51|c.2875+2185A>C||||||	GT:GQ:DP:RD:AD:FREQ:DP4	0/0:.:23:23:0:0%:9,14,0,0	0/1:.:20:13:7:35%:5,8,3,4
1	83369951	.	A	C	.	str10	DP=141;SOMATIC;SS=2;SSC=20;GPV=1;SPV=0.0088361;ANN=C|intron_variant|MODIFIER|Sphkap|ENSMUSG00000026163|transcript|ENSMUST00000160953.7|protein_coding|1/10|c.33-7623T>G||||||,C|intron_variant|MODIFIER|Sphkap|ENSMUSG00000026163|transcript|ENSMUST00000053075.14|retained_intron|2/9|n.266-7623T>G||||||,C|intron_variant|MODIFIER|Sphkap|ENSMUSG00000026163|transcript|ENSMUST00000160237.1|retained_intron|1/2|n.161-7623T>G||||||	GT:GQ:DP:RD:AD:FREQ:DP4	0/0:.:85:85:0:0%:23,62,0,0	0/1:.:56:51:5:8.93%:27,24,5,0
1	84955943	.	G	C	.	str10	DP=131;SOMATIC;SS=2;SSC=31;GPV=1;SPV=0.0006327;ANN=C|intergenic_region|MODIFIER|Slc16a14-Gm15433|ENSMUSG00000026220-ENSMUSG00000096802|intergenic_region|ENSMUSG00000026220-ENSMUSG00000096802|||n.84955943G>C||||||	GT:GQ:DP:RD:AD:FREQ:DP4	0/0:.:54:54:0:0%:24,30,0,0	0/1:.:77:64:13:16.88%:39,25,13,0
1	84957612	.	A	G	.	PASS	DP=69;SOMATIC;SS=2;SSC=21;GPV=1;SPV=0.0077372;ANN=G|intergenic_region|MODIFIER|Slc16a14-Gm15433|ENSMUSG00000026220-ENSMUSG00000096802|intergenic_region|ENSMUSG00000026220-ENSMUSG00000096802|||n.84957612A>G||||||	GT:GQ:DP:RD:AD:FREQ:DP4	0/0:.:33:33:0:0%:29,4,0,0	0/1:.:36:29:7:19.44%:25,4,4,3
1	84963131	.	G	A	.	PASS	DP=386;SOMATIC;SS=2;SSC=32;GPV=1;SPV=0.000502;ANN=A|upstream_gene_variant|MODIFIER|Gm15433|ENSMUSG00000096802|transcript|ENSMUST00000097671.1|processed_pseudogene||n.-538G>A|||||538|,A|intergenic_region|MODIFIER|Slc16a14-Gm15433|ENSMUSG00000026220-ENSMUSG00000096802|intergenic_region|ENSMUSG00000026220-ENSMUSG00000096802|||n.84963131G>A||||||	GT:GQ:DP:RD:AD:FREQ:DP4	0/0:.:190:190:0:0%:56,134,0,0	0/1:.:196:185:11:5.61%:72,113,3,8
1	84982195	.	A	T	.	PASS	DP=162;SOMATIC;SS=2;SSC=21;GPV=1;SPV=0.007853;ANN=T|intergenic_region|MODIFIER|Gm15433-Gm29284|ENSMUSG00000096802-ENSMUSG00000099693|intergenic_region|ENSMUSG00000096802-ENSMUSG00000099693|||n.84982195A>T||||||	GT:GQ:DP:RD:AD:FREQ:DP4	0/0:.:72:72:0:0%:44,28,0,0	0/1:.:90:82:8:8.89%:61,21,7,1
1	84982313	.	T	G	.	PASS	DP=192;SOMATIC;SS=2;SSC=19;GPV=1;SPV=0.01109;ANN=G|intergenic_region|MODIFIER|Gm15433-Gm29284|ENSMUSG00000096802-ENSMUSG00000099693|intergenic_region|ENSMUSG00000096802-ENSMUSG00000099693|||n.84982313T>G||||||	GT:GQ:DP:RD:AD:FREQ:DP4	0/0:.:100:100:0:0%:52,48,0,0	0/1:.:92:86:6:6.52%:43,43,3,3
1	84991124	.	A	T	.	PASS	DP=244;SOMATIC;SS=2;SSC=32;GPV=1;SPV=0.00052163;ANN=T|downstream_gene_variant|MODIFIER|C130026I21Rik|ENSMUSG00000052477|transcript|ENSMUST00000159114.1|processed_transcript||n.*1566T>A|||||1566|,T|intron_variant|MODIFIER|Gm29284|ENSMUSG00000099693|transcript|ENSMUST00000188363.1|unprocessed_pseudogene|2/2|n.202-433T>A||||||	GT:GQ:DP:RD:AD:FREQ:DP4	0/0:.:127:127:0:0%:69,58,0,0	0/1:.:117:107:10:8.55%:71,36,7,3
1	84995119	.	G	T	.	PASS	DP=127;SOMATIC;SS=2;SSC=15;GPV=1;SPV=0.025364;ANN=T|upstream_gene_variant|MODIFIER|Gm29284|ENSMUSG00000099693|transcript|ENSMUST00000188363.1|unprocessed_pseudogene||n.-2087C>A|||||2087|,T|intron_variant|MODIFIER|C130026I21Rik|ENSMUSG00000052477|transcript|ENSMUST00000159114.1|processed_transcript|2/2|n.170-2043C>A||||||	GT:GQ:DP:RD:AD:FREQ:DP4	0/0:.:57:57:0:0%:25,32,0,0	0/1:.:70:64:6:8.57%:31,33,1,5
1	85001046	.	C	A	.	PASS	DP=145;SOMATIC;SS=2;SSC=19;GPV=1;SPV=0.012321;ANN=A|intron_variant|MODIFIER|C130026I21Rik|ENSMUSG00000052477|transcript|ENSMUST00000159114.1|processed_transcript|2/2|n.170-7970G>T||||||	GT:GQ:DP:RD:AD:FREQ:DP4	0/0:.:74:74:0:0%:40,34,0,0	0/1:.:71:65:6:8.45%:34,31,2,4
1	85001099	.	C	G	.	PASS	DP=127;SOMATIC;SS=2;SSC=23;GPV=1;SPV=0.0043221;ANN=G|intron_variant|MODIFIER|C130026I21Rik|ENSMUSG00000052477|transcript|ENSMUST00000159114.1|processed_transcript|2/2|n.170-8023G>C||||||	GT:GQ:DP:RD:AD:FREQ:DP4	0/0:.:67:67:0:0%:35,32,0,0	0/1:.:60:53:7:11.67%:27,26,3,4
1	85001225	.	A	C	.	PASS	DP=144;SOMATIC;SS=2;SSC=23;GPV=1;SPV=0.0040773;ANN=C|intron_variant|MODIFIER|C130026I21Rik|ENSMUSG00000052477|transcript|ENSMUST00000159114.1|processed_transcript|2/2|n.170-8149T>G||||||	GT:GQ:DP:RD:AD:FREQ:DP4	0/0:.:59:59:0:0%:23,36,0,0	0/1:.:85:75:10:11.76%:52,23,9,1
1	85025683	.	T	G	.	PASS	DP=184;SOMATIC;SS=2;SSC=23;GPV=1;SPV=0.0047482;ANN=G|downstream_gene_variant|MODIFIER|Gm7582|ENSMUSG00000061852|transcript|ENSMUST00000160831.2|unprocessed_pseudogene||n.*2271A>C|||||2271|,G|intron_variant|MODIFIER|C130026I21Rik|ENSMUSG00000052477|transcript|ENSMUST00000159114.1|processed_transcript|2/2|n.170-32607A>C||||||	GT:GQ:DP:RD:AD:FREQ:DP4	0/0:.:88:88:0:0%:52,36,0,0	0/1:.:96:88:8:8.33%:60,28,7,1
1	85027682	.	C	T	.	PASS	DP=230;SOMATIC;SS=2;SSC=31;GPV=1;SPV=0.00076557;ANN=T|downstream_gene_variant|MODIFIER|Gm7582|ENSMUSG00000061852|transcript|ENSMUST00000160831.2|unprocessed_pseudogene||n.*272G>A|||||272|,T|intron_variant|MODIFIER|C130026I21Rik|ENSMUSG00000052477|transcript|ENSMUST00000159114.1|processed_transcript|2/2|n.170-34606G>A||||||	GT:GQ:DP:RD:AD:FREQ:DP4	0/0:.:101:101:0:0%:39,62,0,0	0/1:.:129:117:12:9.3%:66,51,7,5
1	85071523	.	G	A	.	PASS	DP=204;SOMATIC;SS=2;SSC=15;GPV=1;SPV=0.028265;ANN=A|intron_variant|MODIFIER|C130026I21Rik|ENSMUSG00000052477|transcript|ENSMUST00000159114.1|processed_transcript|2/2|n.170-78447C>T||||||,A|intron_variant|MODIFIER|Gm18342|ENSMUSG00000101279|transcript|ENSMUST00000186987.1|unprocessed_pseudogene|4/7|n.331+1275C>T||||||	GT:GQ:DP:RD:AD:FREQ:DP4	0/0:.:103:103:0:0%:57,46,0,0	0/1:.:101:96:5:4.95%:55,41,3,2
1	85077188	.	C	T	.	PASS	DP=80;SOMATIC;SS=2;SSC=15;GPV=1;SPV=0.031171;ANN=T|intron_variant|MODIFIER|C130026I21Rik|ENSMUSG00000052477|transcript|ENSMUST00000159114.1|processed_transcript|2/2|n.170-84112G>A||||||,T|intron_variant|MODIFIER|Gm18342|ENSMUSG00000101279|transcript|ENSMUST00000186987.1|unprocessed_pseudogene|2/7|n.241+892G>A||||||	GT:GQ:DP:RD:AD:FREQ:DP4	0/0:.:34:34:0:0%:18,16,0,0	0/1:.:46:40:6:13.04%:15,25,1,5
1	85085920	.	T	C	.	PASS	DP=352;SOMATIC;SS=2;SSC=21;GPV=1;SPV=0.0064408;ANN=C|downstream_gene_variant|MODIFIER|A530032D15Rik|ENSMUSG00000089844|transcript|ENSMUST00000160792.7|protein_coding||c.*2858A>G|||||2487|,C|intron_variant|MODIFIER|A530032D15Rik|ENSMUSG00000089844|transcript|ENSMUST00000161724.7|protein_coding|6/7|c.598-776A>G||||||,C|intron_variant|MODIFIER|C130026I21Rik|ENSMUSG00000052477|transcript|ENSMUST00000159114.1|processed_transcript|2/2|n.170-92844A>G||||||	GT:GQ:DP:RD:AD:FREQ:DP4	0/0:.:163:163:0:0%:97,66,0,0	0/1:.:189:181:8:4.23%:107,74,5,3
1	85089701	.	C	T	.	str10	DP=227;SOMATIC;SS=2;SSC=16;GPV=1;SPV=0.020546;ANN=T|intron_variant|MODIFIER|A530032D15Rik|ENSMUSG00000089844|transcript|ENSMUST00000160792.7|protein_coding|5/6|c.544-121G>A||||||,T|intron_variant|MODIFIER|A530032D15Rik|ENSMUSG00000089844|transcript|ENSMUST00000161724.7|protein_coding|5/7|c.544-121G>A||||||,T|intron_variant|MODIFIER|C130026I21Rik|ENSMUSG00000052477|transcript|ENSMUST00000159114.1|processed_transcript|2/2|n.170-96625G>A||||||	GT:GQ:DP:RD:AD:FREQ:DP4	0/0:.:107:107:0:0%:59,48,0,0	0/1:.:120:114:6:5%:68,46,6,0
1	85091363	.	A	G	.	PASS	DP=128;SOMATIC;SS=2;SSC=24;GPV=1;SPV=0.0036091;ANN=G|intron_variant|MODIFIER|A530032D15Rik|ENSMUSG00000089844|transcript|ENSMUST00000160792.7|protein_coding|4/6|c.431-174T>C||||||,G|intron_variant|MODIFIER|A530032D15Rik|ENSMUSG00000089844|transcript|ENSMUST00000161724.7|protein_coding|4/7|c.431-174T>C||||||,G|intron_variant|MODIFIER|C130026I21Rik|ENSMUSG00000052477|transcript|ENSMUST00000159114.1|processed_transcript|2/2|n.170-98287T>C||||||	GT:GQ:DP:RD:AD:FREQ:DP4	0/0:.:69:69:0:0%:41,28,0,0	0/1:.:59:52:7:11.86%:32,20,6,1
1	85098443	.	T	C	.	PASS	DP=480;SOMATIC;SS=2;SSC=23;GPV=1;SPV=0.0047287;ANN=C|upstream_gene_variant|MODIFIER|Gm10553|ENSMUSG00000073631|transcript|ENSMUST00000097669.1|protein_coding||c.-1721T>C|||||1721|,C|downstream_gene_variant|MODIFIER|A530032D15Rik|ENSMUSG00000089844|transcript|ENSMUST00000161675.2|protein_coding||c.*1034A>G|||||1034|WARNING_TRANSCRIPT_INCOMPLETE,C|intron_variant|MODIFIER|A530032D15Rik|ENSMUSG00000089844|transcript|ENSMUST00000160792.7|protein_coding|3/6|c.367+1034A>G||||||,C|intron_variant|MODIFIER|A530032D15Rik|ENSMUSG00000089844|transcript|ENSMUST00000161724.7|protein_coding|3/7|c.367+1034A>G||||||,C|intron_variant|MODIFIER|C130026I21Rik|ENSMUSG00000052477|transcript|ENSMUST00000159114.1|processed_transcript|2/2|n.170-105367A>G||||||	GT:GQ:DP:RD:AD:FREQ:DP4	0/0:.:255:255:0:0%:181,74,0,0	0/1:.:225:218:7:3.11%:146,72,1,6
1	85158819	.	C	T	.	PASS	DP=220;SOMATIC;SS=2;SSC=26;GPV=1;SPV=0.002343;ANN=T|upstream_gene_variant|MODIFIER|Gm6264|ENSMUSG00000089716|transcript|ENSMUST00000162896.1|transcribed_unprocessed_pseudogene||n.-2044C>T|||||2044|,T|upstream_gene_variant|MODIFIER|Gm6264|ENSMUSG00000089716|transcript|ENSMUST00000160802.7|transcribed_unprocessed_pseudogene||n.-945C>T|||||945|,T|intron_variant|MODIFIER|C130026I21Rik|ENSMUSG00000052477|transcript|ENSMUST00000162421.1|protein_coding|1/2|c.81-45164G>A||||||,T|intron_variant|MODIFIER|C130026I21Rik|ENSMUSG00000052477|transcript|ENSMUST00000161267.7|protein_coding|1/2|c.33-45164G>A||||||,T|intron_variant|MODIFIER|C130026I21Rik|ENSMUSG00000052477|transcript|ENSMUST00000159114.1|processed_transcript|2/2|n.169+86821G>A||||||,T|intron_variant|MODIFIER|Gm2619|ENSMUSG00000091199|transcript|ENSMUST00000166777.3|transcribed_unprocessed_pseudogene|3/4|n.380-1097G>A||||||	GT:GQ:DP:RD:AD:FREQ:DP4	0/0:.:91:91:0:0%:43,48,0,0	0/1:.:129:118:11:8.53%:68,50,5,6
1	85167475	.	A	G	.	PASS	DP=112;SOMATIC;SS=2;SSC=17;GPV=1;SPV=0.017585;ANN=G|intron_variant|MODIFIER|C130026I21Rik|ENSMUSG00000052477|transcript|ENSMUST00000162421.1|protein_coding|1/2|c.81-53820T>C||||||,G|intron_variant|MODIFIER|C130026I21Rik|ENSMUSG00000052477|transcript|ENSMUST00000161267.7|protein_coding|1/2|c.33-53820T>C||||||,G|intron_variant|MODIFIER|C130026I21Rik|ENSMUSG00000052477|transcript|ENSMUST00000159114.1|processed_transcript|2/2|n.169+78165T>C||||||,G|intron_variant|MODIFIER|Gm2619|ENSMUSG00000091199|transcript|ENSMUST00000166777.3|transcribed_unprocessed_pseudogene|3/4|n.380-9753T>C||||||,G|intron_variant|MODIFIER|Gm6264|ENSMUSG00000089716|transcript|ENSMUST00000162896.1|transcribed_unprocessed_pseudogene|3/12|n.229-1679A>G||||||,G|intron_variant|MODIFIER|Gm6264|ENSMUSG00000089716|transcript|ENSMUST00000160802.7|transcribed_unprocessed_pseudogene|4/5|n.486-1679A>G||||||	GT:GQ:DP:RD:AD:FREQ:DP4	0/0:.:43:43:0:0%:17,26,0,0	0/1:.:69:61:8:11.59%:32,29,1,7
1	85168407	.	A	C	.	PASS	DP=78;SOMATIC;SS=2;SSC=22;GPV=1;SPV=0.0050258;ANN=C|intron_variant|MODIFIER|C130026I21Rik|ENSMUSG00000052477|transcript|ENSMUST00000162421.1|protein_coding|1/2|c.81-54752T>G||||||,C|intron_variant|MODIFIER|C130026I21Rik|ENSMUSG00000052477|transcript|ENSMUST00000161267.7|protein_coding|1/2|c.33-54752T>G||||||,C|intron_variant|MODIFIER|C130026I21Rik|ENSMUSG00000052477|transcript|ENSMUST00000159114.1|processed_transcript|2/2|n.169+77233T>G||||||,C|intron_variant|MODIFIER|Gm2619|ENSMUSG00000091199|transcript|ENSMUST00000166777.3|transcribed_unprocessed_pseudogene|3/4|n.380-10685T>G||||||,C|intron_variant|MODIFIER|Gm6264|ENSMUSG00000089716|transcript|ENSMUST00000162896.1|transcribed_unprocessed_pseudogene|3/12|n.229-747A>C||||||,C|intron_variant|MODIFIER|Gm6264|ENSMUSG00000089716|transcript|ENSMUST00000160802.7|transcribed_unprocessed_pseudogene|4/5|n.486-747A>C||||||	GT:GQ:DP:RD:AD:FREQ:DP4	0/0:.:24:24:0:0%:6,18,0,0	0/1:.:54:41:13:24.07%:16,25,3,10
1	85170654	.	G	C	.	str10	DP=154;SOMATIC;SS=2;SSC=30;GPV=1;SPV=0.00091761;ANN=C|intron_variant|MODIFIER|C130026I21Rik|ENSMUSG00000052477|transcript|ENSMUST00000162421.1|protein_coding|1/2|c.81-56999C>G||||||,C|intron_variant|MODIFIER|C130026I21Rik|ENSMUSG00000052477|transcript|ENSMUST00000161267.7|protein_coding|1/2|c.33-56999C>G||||||,C|intron_variant|MODIFIER|C130026I21Rik|ENSMUSG00000052477|transcript|ENSMUST00000159114.1|processed_transcript|2/2|n.169+74986C>G||||||,C|intron_variant|MODIFIER|Gm2619|ENSMUSG00000091199|transcript|ENSMUST00000166777.3|transcribed_unprocessed_pseudogene|3/4|n.380-12932C>G||||||,C|intron_variant|MODIFIER|Gm6264|ENSMUSG00000089716|transcript|ENSMUST00000162896.1|transcribed_unprocessed_pseudogene|4/12|n.331-465G>C||||||,C|intron_variant|MODIFIER|Gm6264|ENSMUSG00000089716|transcript|ENSMUST00000160802.7|transcribed_unprocessed_pseudogene|5/5|n.588-465G>C||||||	GT:GQ:DP:RD:AD:FREQ:DP4	0/0:.:81:81:0:0%:59,22,0,0	0/1:.:73:64:9:12.33%:44,20,9,0
1	85171140	.	A	T	.	PASS	DP=215;SOMATIC;SS=2;SSC=36;GPV=1;SPV=0.00023607;ANN=T|intron_variant|MODIFIER|C130026I21Rik|ENSMUSG00000052477|transcript|ENSMUST00000162421.1|protein_coding|1/2|c.81-57485T>A||||||,T|intron_variant|MODIFIER|C130026I21Rik|ENSMUSG00000052477|transcript|ENSMUST00000161267.7|protein_coding|1/2|c.33-57485T>A||||||,T|intron_variant|MODIFIER|C130026I21Rik|ENSMUSG00000052477|transcript|ENSMUST00000159114.1|processed_transcript|2/2|n.169+74500T>A||||||,T|intron_variant|MODIFIER|Gm2619|ENSMUSG00000091199|transcript|ENSMUST00000166777.3|transcribed_unprocessed_pseudogene|3/4|n.380-13418T>A||||||,T|non_coding_transcript_exon_variant|MODIFIER|Gm6264|ENSMUSG00000089716|transcript|ENSMUST00000162896.1|transcribed_unprocessed_pseudogene|5/13|n.352A>T||||||,T|non_coding_transcript_exon_variant|MODIFIER|Gm6264|ENSMUSG00000089716|transcript|ENSMUST00000160802.7|transcribed_unprocessed_pseudogene|6/6|n.609A>T||||||	GT:GQ:DP:RD:AD:FREQ:DP4	0/0:.:105:105:0:0%:43,62,0,0	0/1:.:110:98:12:10.91%:52,46,9,3
1	85181060	.	G	C	.	PASS	DP=77;SOMATIC;SS=2;SSC=20;GPV=1;SPV=0.0098053;ANN=C|intron_variant|MODIFIER|C130026I21Rik|ENSMUSG00000052477|transcript|ENSMUST00000162421.1|protein_coding|1/2|c.81-67405C>G||||||,C|intron_variant|MODIFIER|C130026I21Rik|ENSMUSG00000052477|transcript|ENSMUST00000161267.7|protein_coding|1/2|c.33-67405C>G||||||,C|intron_variant|MODIFIER|C130026I21Rik|ENSMUSG00000052477|transcript|ENSMUST00000159114.1|processed_transcript|2/2|n.169+64580C>G||||||,C|intron_variant|MODIFIER|Gm2619|ENSMUSG00000091199|transcript|ENSMUST00000166777.3|transcribed_unprocessed_pseudogene|3/4|n.380-23338C>G||||||,C|intron_variant|MODIFIER|Gm6264|ENSMUSG00000089716|transcript|ENSMUST00000162896.1|transcribed_unprocessed_pseudogene|6/12|n.557+484G>C||||||	GT:GQ:DP:RD:AD:FREQ:DP4	0/0:.:40:40:0:0%:16,24,0,0	0/1:.:37:31:6:16.22%:13,18,2,4
1	85183107	.	C	T	.	PASS	DP=299;SOMATIC;SS=2;SSC=19;GPV=1;SPV=0.011172;ANN=T|intron_variant|MODIFIER|C130026I21Rik|ENSMUSG00000052477|transcript|ENSMUST00000162421.1|protein_coding|1/2|c.81-69452G>A||||||,T|intron_variant|MODIFIER|C130026I21Rik|ENSMUSG00000052477|transcript|ENSMUST00000161267.7|protein_coding|1/2|c.33-69452G>A||||||,T|intron_variant|MODIFIER|C130026I21Rik|ENSMUSG00000052477|transcript|ENSMUST00000159114.1|processed_transcript|2/2|n.169+62533G>A||||||,T|intron_variant|MODIFIER|Gm2619|ENSMUSG00000091199|transcript|ENSMUST00000166777.3|transcribed_unprocessed_pseudogene|3/4|n.380-25385G>A||||||,T|intron_variant|MODIFIER|Gm6264|ENSMUSG00000089716|transcript|ENSMUST00000162896.1|transcribed_unprocessed_pseudogene|7/12|n.700+491C>T||||||	GT:GQ:DP:RD:AD:FREQ:DP4	0/0:.:127:127:0:0%:53,74,0,0	0/1:.:172:164:8:4.65%:87,77,5,3
1	85215179	.	C	T	.	PASS	DP=202;SOMATIC;SS=2;SSC=16;GPV=1;SPV=0.022853;ANN=T|downstream_gene_variant|MODIFIER|Gm7609|ENSMUSG00000079457|transcript|ENSMUST00000113402.3|processed_transcript||n.*1393C>T|||||1393|,T|downstream_gene_variant|MODIFIER|Gm7609|ENSMUSG00000079457|transcript|ENSMUST00000113407.9|processed_transcript||n.*1979C>T|||||1979|,T|downstream_gene_variant|MODIFIER|Gm7609|ENSMUSG00000079457|transcript|ENSMUST00000161424.2|transcribed_unprocessed_pseudogene||n.*1642C>T|||||1642|,T|intron_variant|MODIFIER|C130026I21Rik|ENSMUSG00000052477|transcript|ENSMUST00000162421.1|protein_coding|1/2|c.80+46656G>A||||||,T|intron_variant|MODIFIER|C130026I21Rik|ENSMUSG00000052477|transcript|ENSMUST00000161267.7|protein_coding|1/2|c.32+54854G>A||||||,T|intron_variant|MODIFIER|C130026I21Rik|ENSMUSG00000052477|transcript|ENSMUST00000159114.1|processed_transcript|2/2|n.169+30461G>A||||||,T|intron_variant|MODIFIER|Gm2619|ENSMUSG00000091199|transcript|ENSMUST00000166777.3|transcribed_unprocessed_pseudogene|3/4|n.380-57457G>A||||||	GT:GQ:DP:RD:AD:FREQ:DP4	0/0:.:83:83:0:0%:43,40,0,0	0/1:.:119:112:7:5.88%:63,49,6,1
1	85215193	.	G	A	.	PASS	DP=202;SOMATIC;SS=2;SSC=15;GPV=1;SPV=0.02886;ANN=A|downstream_gene_variant|MODIFIER|Gm7609|ENSMUSG00000079457|transcript|ENSMUST00000113402.3|processed_transcript||n.*1407G>A|||||1407|,A|downstream_gene_variant|MODIFIER|Gm7609|ENSMUSG00000079457|transcript|ENSMUST00000113407.9|processed_transcript||n.*1993G>A|||||1993|,A|downstream_gene_variant|MODIFIER|Gm7609|ENSMUSG00000079457|transcript|ENSMUST00000161424.2|transcribed_unprocessed_pseudogene||n.*1656G>A|||||1656|,A|intron_variant|MODIFIER|C130026I21Rik|ENSMUSG00000052477|transcript|ENSMUST00000162421.1|protein_coding|1/2|c.80+46642C>T||||||,A|intron_variant|MODIFIER|C130026I21Rik|ENSMUSG00000052477|transcript|ENSMUST00000161267.7|protein_coding|1/2|c.32+54840C>T||||||,A|intron_variant|MODIFIER|C130026I21Rik|ENSMUSG00000052477|transcript|ENSMUST00000159114.1|processed_transcript|2/2|n.169+30447C>T||||||,A|intron_variant|MODIFIER|Gm2619|ENSMUSG00000091199|transcript|ENSMUST00000166777.3|transcribed_unprocessed_pseudogene|3/4|n.380-57471C>T||||||	GT:GQ:DP:RD:AD:FREQ:DP4	0/0:.:89:89:0:0%:43,46,0,0	0/1:.:113:107:6:5.31%:59,48,5,1
1	85235330	.	G	C	.	str10	DP=209;SOMATIC;SS=2;SSC=63;GPV=1;SPV=4.7837e-07;ANN=C|intron_variant|MODIFIER|C130026I21Rik|ENSMUSG00000052477|transcript|ENSMUST00000162421.1|protein_coding|1/2|c.80+26505C>G||||||,C|intron_variant|MODIFIER|C130026I21Rik|ENSMUSG00000052477|transcript|ENSMUST00000161267.7|protein_coding|1/2|c.32+34703C>G||||||,C|intron_variant|MODIFIER|C130026I21Rik|ENSMUSG00000052477|transcript|ENSMUST00000159114.1|processed_transcript|2/2|n.169+10310C>G||||||,C|intron_variant|MODIFIER|Gm2619|ENSMUSG00000091199|transcript|ENSMUST00000166777.3|transcribed_unprocessed_pseudogene|3/4|n.380-77608C>G||||||	GT:GQ:DP:RD:AD:FREQ:DP4	0/0:.:103:103:0:0%:63,40,0,0	0/1:.:106:86:20:18.87%:37,49,0,20
1	85235370	.	T	G	.	str10	DP=185;SOMATIC;SS=2;SSC=33;GPV=1;SPV=0.0004858;ANN=G|intron_variant|MODIFIER|C130026I21Rik|ENSMUSG00000052477|transcript|ENSMUST00000162421.1|protein_coding|1/2|c.80+26465A>C||||||,G|intron_variant|MODIFIER|C130026I21Rik|ENSMUSG00000052477|transcript|ENSMUST00000161267.7|protein_coding|1/2|c.32+34663A>C||||||,G|intron_variant|MODIFIER|C130026I21Rik|ENSMUSG00000052477|transcript|ENSMUST00000159114.1|processed_transcript|2/2|n.169+10270A>C||||||,G|intron_variant|MODIFIER|Gm2619|ENSMUSG00000091199|transcript|ENSMUST00000166777.3|transcribed_unprocessed_pseudogene|3/4|n.380-77648A>C||||||	GT:GQ:DP:RD:AD:FREQ:DP4	0/0:.:90:90:0:0%:58,32,0,0	0/1:.:95:84:11:11.58%:44,40,0,11
1	85245674	.	A	C	.	PASS	DP=98;SOMATIC;SS=2;SSC=32;GPV=1;SPV=0.00050929;ANN=C|missense_variant|MODERATE|C130026I21Rik|ENSMUSG00000052477|transcript|ENSMUST00000159582.7|protein_coding|7/7|c.626T>G|p.Ile209Arg|705/739|626/660|209/219||WARNING_TRANSCRIPT_NO_STOP_CODON,C|upstream_gene_variant|MODIFIER|Gm16028|ENSMUSG00000090252|transcript|ENSMUST00000162347.1|antisense||n.-1177A>C|||||1177|,C|downstream_gene_variant|MODIFIER|C130026I21Rik|ENSMUSG00000052477|transcript|ENSMUST00000093506.11|protein_coding||c.*1263T>G|||||670|,C|downstream_gene_variant|MODIFIER|C130026I21Rik|ENSMUSG00000052477|transcript|ENSMUST00000064341.8|protein_coding||c.*1263T>G|||||996|,C|intron_variant|MODIFIER|C130026I21Rik|ENSMUSG00000052477|transcript|ENSMUST00000162421.1|protein_coding|1/2|c.80+16161T>G||||||,C|intron_variant|MODIFIER|C130026I21Rik|ENSMUSG00000052477|transcript|ENSMUST00000161267.7|protein_coding|1/2|c.32+24359T>G||||||,C|intron_variant|MODIFIER|C130026I21Rik|ENSMUSG00000052477|transcript|ENSMUST00000161685.7|protein_coding|3/3|c.196+2625T>G||||||WARNING_TRANSCRIPT_NO_START_CODON,C|intron_variant|MODIFIER|Gm2619|ENSMUSG00000091199|transcript|ENSMUST00000166777.3|transcribed_unprocessed_pseudogene|3/4|n.379+68678T>G||||||,C|non_coding_transcript_exon_variant|MODIFIER|C130026I21Rik|ENSMUSG00000052477|transcript|ENSMUST00000159114.1|processed_transcript|2/3|n.135T>G||||||	GT:GQ:DP:RD:AD:FREQ:DP4	0/0:.:36:36:0:0%:18,18,0,0	0/1:.:62:47:15:24.19%:33,14,6,9
1	85253999	.	G	C	.	str10	DP=209;SOMATIC;SS=2;SSC=18;GPV=1;SPV=0.014947;ANN=C|intron_variant|MODIFIER|C130026I21Rik|ENSMUSG00000052477|transcript|ENSMUST00000093506.11|protein_coding|6/7|c.595+104C>G||||||,C|intron_variant|MODIFIER|C130026I21Rik|ENSMUSG00000052477|transcript|ENSMUST00000162421.1|protein_coding|1/2|c.80+7836C>G||||||,C|intron_variant|MODIFIER|C130026I21Rik|ENSMUSG00000052477|transcript|ENSMUST00000064341.8|protein_coding|5/6|c.511+104C>G||||||,C|intron_variant|MODIFIER|C130026I21Rik|ENSMUSG00000052477|transcript|ENSMUST00000161267.7|protein_coding|1/2|c.32+16034C>G||||||,C|intron_variant|MODIFIER|C130026I21Rik|ENSMUSG00000052477|transcript|ENSMUST00000161685.7|protein_coding|2/3|c.115+104C>G||||||WARNING_TRANSCRIPT_NO_START_CODON,C|intron_variant|MODIFIER|Gm16028|ENSMUSG00000090252|transcript|ENSMUST00000162347.1|antisense|1/1|n.544-1120G>C||||||,C|intron_variant|MODIFIER|C130026I21Rik|ENSMUSG00000052477|transcript|ENSMUST00000159582.7|protein_coding|5/6|c.511+104C>G||||||WARNING_TRANSCRIPT_NO_STOP_CODON,C|intron_variant|MODIFIER|Gm2619|ENSMUSG00000091199|transcript|ENSMUST00000166777.3|transcribed_unprocessed_pseudogene|3/4|n.379+60353C>G||||||	GT:GQ:DP:RD:AD:FREQ:DP4	0/0:.:104:104:0:0%:44,60,0,0	0/1:.:105:99:6:5.71%:59,40,0,6
1	85257977	.	C	G	.	PASS	DP=186;SOMATIC;SS=2;SSC=16;GPV=1;SPV=0.023907;ANN=G|upstream_gene_variant|MODIFIER|C130026I21Rik|ENSMUSG00000052477|transcript|ENSMUST00000161685.7|protein_coding||c.-3430G>C|||||3429|WARNING_TRANSCRIPT_NO_START_CODON,G|downstream_gene_variant|MODIFIER|Gm16028|ENSMUSG00000090252|transcript|ENSMUST00000162347.1|antisense||n.*2512C>G|||||2512|,G|intron_variant|MODIFIER|C130026I21Rik|ENSMUSG00000052477|transcript|ENSMUST00000093506.11|protein_coding|3/7|c.368-508G>C||||||,G|intron_variant|MODIFIER|C130026I21Rik|ENSMUSG00000052477|transcript|ENSMUST00000162421.1|protein_coding|1/2|c.80+3858G>C||||||,G|intron_variant|MODIFIER|C130026I21Rik|ENSMUSG00000052477|transcript|ENSMUST00000064341.8|protein_coding|3/6|c.367+1718G>C||||||,G|intron_variant|MODIFIER|C130026I21Rik|ENSMUSG00000052477|transcript|ENSMUST00000161267.7|protein_coding|1/2|c.32+12056G>C||||||,G|intron_variant|MODIFIER|C130026I21Rik|ENSMUSG00000052477|transcript|ENSMUST00000159582.7|protein_coding|3/6|c.367+1718G>C||||||WARNING_TRANSCRIPT_NO_STOP_CODON,G|intron_variant|MODIFIER|Gm2619|ENSMUSG00000091199|transcript|ENSMUST00000166777.3|transcribed_unprocessed_pseudogene|3/4|n.379+56375G>C||||||	GT:GQ:DP:RD:AD:FREQ:DP4	0/0:.:85:85:0:0%:37,48,0,0	0/1:.:101:95:6:5.94%:54,41,1,5
1	85259255	.	G	A	.	PASS	DP=351;SOMATIC;SS=2;SSC=56;GPV=1;SPV=2.0896e-06;ANN=A|upstream_gene_variant|MODIFIER|C130026I21Rik|ENSMUSG00000052477|transcript|ENSMUST00000161685.7|protein_coding||c.-4708C>T|||||4707|WARNING_TRANSCRIPT_NO_START_CODON,A|downstream_gene_variant|MODIFIER|Gm16028|ENSMUSG00000090252|transcript|ENSMUST00000162347.1|antisense||n.*3790G>A|||||3790|,A|intron_variant|MODIFIER|C130026I21Rik|ENSMUSG00000052477|transcript|ENSMUST00000093506.11|protein_coding|3/7|c.367+440C>T||||||,A|intron_variant|MODIFIER|C130026I21Rik|ENSMUSG00000052477|transcript|ENSMUST00000162421.1|protein_coding|1/2|c.80+2580C>T||||||,A|intron_variant|MODIFIER|C130026I21Rik|ENSMUSG00000052477|transcript|ENSMUST00000064341.8|protein_coding|3/6|c.367+440C>T||||||,A|intron_variant|MODIFIER|C130026I21Rik|ENSMUSG00000052477|transcript|ENSMUST00000161267.7|protein_coding|1/2|c.32+10778C>T||||||,A|intron_variant|MODIFIER|C130026I21Rik|ENSMUSG00000052477|transcript|ENSMUST00000159582.7|protein_coding|3/6|c.367+440C>T||||||WARNING_TRANSCRIPT_NO_STOP_CODON,A|intron_variant|MODIFIER|Gm2619|ENSMUSG00000091199|transcript|ENSMUST00000166777.3|transcribed_unprocessed_pseudogene|3/4|n.379+55097C>T||||||	GT:GQ:DP:RD:AD:FREQ:DP4	0/0:.:158:158:0:0%:92,66,0,0	0/1:.:193:172:21:10.88%:98,74,14,7
1	85273652	.	G	T	.	PASS	DP=235;SOMATIC;SS=2;SSC=30;GPV=1;SPV=0.00097961;ANN=T|upstream_gene_variant|MODIFIER|C130026I21Rik|ENSMUSG00000052477|transcript|ENSMUST00000093506.11|protein_coding||c.-3588C>A|||||3109|,T|upstream_gene_variant|MODIFIER|C130026I21Rik|ENSMUSG00000052477|transcript|ENSMUST00000064341.8|protein_coding||c.-3588C>A|||||3086|,T|upstream_gene_variant|MODIFIER|C130026I21Rik|ENSMUSG00000052477|transcript|ENSMUST00000161267.7|protein_coding||c.-3588C>A|||||3474|,T|upstream_gene_variant|MODIFIER|C130026I21Rik|ENSMUSG00000052477|transcript|ENSMUST00000159582.7|protein_coding||c.-3588C>A|||||3509|WARNING_TRANSCRIPT_NO_STOP_CODON,T|upstream_gene_variant|MODIFIER|Gm16026|ENSMUSG00000079455|transcript|ENSMUST00000159695.1|transcribed_unprocessed_pseudogene||n.-1455G>T|||||1455|,T|downstream_gene_variant|MODIFIER|Gm16026|ENSMUSG00000079455|transcript|ENSMUST00000159849.7|transcribed_unprocessed_pseudogene||n.*164G>T|||||164|,T|intron_variant|MODIFIER|Gm2619|ENSMUSG00000091199|transcript|ENSMUST00000166777.3|transcribed_unprocessed_pseudogene|3/4|n.379+40700C>A||||||,T|intron_variant|MODIFIER|Gm16026|ENSMUSG00000079455|transcript|ENSMUST00000163068.7|transcribed_unprocessed_pseudogene|2/3|n.266+1143G>T||||||,T|intron_variant|MODIFIER|Gm16026|ENSMUSG00000079455|transcript|ENSMUST00000162652.7|transcribed_unprocessed_pseudogene|3/4|n.381+723G>T||||||,T|intron_variant|MODIFIER|Gm16026|ENSMUSG00000079455|transcript|ENSMUST00000162923.7|transcribed_unprocessed_pseudogene|3/4|n.368+723G>T||||||,T|intron_variant|MODIFIER|Gm16026|ENSMUSG00000079455|transcript|ENSMUST00000094774.4|transcribed_unprocessed_pseudogene|2/2|n.301+691G>T||||||	GT:GQ:DP:RD:AD:FREQ:DP4	0/0:.:124:124:0:0%:96,28,0,0	0/1:.:111:102:9:8.11%:88,14,5,4
1	85279378	.	C	T	.	PASS	DP=319;SOMATIC;SS=2;SSC=21;GPV=1;SPV=0.0068241;ANN=T|downstream_gene_variant|MODIFIER|Gm16026|ENSMUSG00000079455|transcript|ENSMUST00000163068.7|transcribed_unprocessed_pseudogene||n.*1564C>T|||||1564|,T|downstream_gene_variant|MODIFIER|Gm16026|ENSMUSG00000079455|transcript|ENSMUST00000162652.7|transcribed_unprocessed_pseudogene||n.*3202C>T|||||3202|,T|downstream_gene_variant|MODIFIER|Gm16026|ENSMUSG00000079455|transcript|ENSMUST00000162923.7|transcribed_unprocessed_pseudogene||n.*2452C>T|||||2452|,T|downstream_gene_variant|MODIFIER|Gm16026|ENSMUSG00000079455|transcript|ENSMUST00000094774.4|transcribed_unprocessed_pseudogene||n.*3994C>T|||||3994|,T|intron_variant|MODIFIER|Gm2619|ENSMUSG00000091199|transcript|ENSMUST00000166777.3|transcribed_unprocessed_pseudogene|3/4|n.379+34974G>A||||||,T|intron_variant|MODIFIER|Gm16026|ENSMUSG00000079455|transcript|ENSMUST00000159695.1|transcribed_unprocessed_pseudogene|2/6|n.317-454C>T||||||	GT:GQ:DP:RD:AD:FREQ:DP4	0/0:.:134:134:0:0%:64,70,0,0	0/1:.:185:176:9:4.86%:79,97,3,6
1	85287232	.	C	G	.	str10	DP=169;SOMATIC;SS=2;SSC=16;GPV=1;SPV=0.023239;ANN=G|downstream_gene_variant|MODIFIER|Gm16026|ENSMUSG00000079455|transcript|ENSMUST00000159695.1|transcribed_unprocessed_pseudogene||n.*1741C>G|||||1741|,G|intron_variant|MODIFIER|Gm2619|ENSMUSG00000091199|transcript|ENSMUST00000166777.3|transcribed_unprocessed_pseudogene|3/4|n.379+27120G>C||||||	GT:GQ:DP:RD:AD:FREQ:DP4	0/0:.:69:69:0:0%:45,24,0,0	0/1:.:100:93:7:7%:66,27,7,0
1	85324605	.	C	A	.	str10	DP=60;SOMATIC;SS=2;SSC=19;GPV=1;SPV=0.012044;ANN=A|upstream_gene_variant|MODIFIER|Gm16025|ENSMUSG00000089652|transcript|ENSMUST00000161923.1|lincRNA||n.-2124C>A|||||2124|,A|upstream_gene_variant|MODIFIER|Gm16025|ENSMUSG00000089652|transcript|ENSMUST00000161282.1|lincRNA||n.-2133C>A|||||2133|,A|intron_variant|MODIFIER|Gm2619|ENSMUSG00000091199|transcript|ENSMUST00000162276.9|processed_transcript|1/3|n.29+2652G>T||||||,A|intron_variant|MODIFIER|Gm2619|ENSMUSG00000091199|transcript|ENSMUST00000166777.3|transcribed_unprocessed_pseudogene|1/4|n.50+2652G>T||||||	GT:GQ:DP:RD:AD:FREQ:DP4	0/0:.:34:34:0:0%:4,30,0,0	0/1:.:26:21:5:19.23%:7,14,0,5
1	85326074	.	G	A	.	PASS	DP=194;SOMATIC;SS=2;SSC=36;GPV=1;SPV=0.00025052;ANN=A|upstream_gene_variant|MODIFIER|Gm16025|ENSMUSG00000089652|transcript|ENSMUST00000161923.1|lincRNA||n.-655G>A|||||655|,A|upstream_gene_variant|MODIFIER|Gm16025|ENSMUSG00000089652|transcript|ENSMUST00000161282.1|lincRNA||n.-664G>A|||||664|,A|intron_variant|MODIFIER|Gm2619|ENSMUSG00000091199|transcript|ENSMUST00000162276.9|processed_transcript|1/3|n.29+1183C>T||||||,A|intron_variant|MODIFIER|Gm2619|ENSMUSG00000091199|transcript|ENSMUST00000166777.3|transcribed_unprocessed_pseudogene|1/4|n.50+1183C>T||||||	GT:GQ:DP:RD:AD:FREQ:DP4	0/0:.:94:94:0:0%:56,38,0,0	0/1:.:100:88:12:12%:33,55,3,9
1	85326085	.	G	T	.	PASS	DP=175;SOMATIC;SS=2;SSC=27;GPV=1;SPV=0.0018469;ANN=T|upstream_gene_variant|MODIFIER|Gm16025|ENSMUSG00000089652|transcript|ENSMUST00000161923.1|lincRNA||n.-644G>T|||||644|,T|upstream_gene_variant|MODIFIER|Gm16025|ENSMUSG00000089652|transcript|ENSMUST00000161282.1|lincRNA||n.-653G>T|||||653|,T|intron_variant|MODIFIER|Gm2619|ENSMUSG00000091199|transcript|ENSMUST00000162276.9|processed_transcript|1/3|n.29+1172C>A||||||,T|intron_variant|MODIFIER|Gm2619|ENSMUSG00000091199|transcript|ENSMUST00000166777.3|transcribed_unprocessed_pseudogene|1/4|n.50+1172C>A||||||	GT:GQ:DP:RD:AD:FREQ:DP4	0/0:.:86:86:0:0%:52,34,0,0	0/1:.:89:80:9:10.11%:34,46,3,6
1	85327164	.	C	G	.	PASS	DP=162;SOMATIC;SS=2;SSC=15;GPV=1;SPV=0.02542;ANN=G|downstream_gene_variant|MODIFIER|Gm16025|ENSMUSG00000089652|transcript|ENSMUST00000161282.1|lincRNA||n.*243C>G|||||243|,G|intron_variant|MODIFIER|Gm16025|ENSMUSG00000089652|transcript|ENSMUST00000161923.1|lincRNA|1/1|n.193+243C>G||||||,G|intron_variant|MODIFIER|Gm2619|ENSMUSG00000091199|transcript|ENSMUST00000162276.9|processed_transcript|1/3|n.29+93G>C||||||,G|intron_variant|MODIFIER|Gm2619|ENSMUSG00000091199|transcript|ENSMUST00000166777.3|transcribed_unprocessed_pseudogene|1/4|n.50+93G>C||||||	GT:GQ:DP:RD:AD:FREQ:DP4	0/0:.:73:73:0:0%:15,58,0,0	0/1:.:89:83:6:6.74%:34,49,3,3
1	85335340	.	T	A	.	str10	DP=138;SOMATIC;SS=2;SSC=25;GPV=1;SPV=0.0026719;ANN=A|intron_variant|MODIFIER|Gm16025|ENSMUSG00000089652|transcript|ENSMUST00000161923.1|lincRNA|1/1|n.194-5044T>A||||||,A|intron_variant|MODIFIER|Gm7281|ENSMUSG00000089937|transcript|ENSMUST00000160010.1|unprocessed_pseudogene|4/4|n.445-2526A>T||||||	GT:GQ:DP:RD:AD:FREQ:DP4	0/0:.:85:85:0:0%:41,44,0,0	0/1:.:53:47:6:11.32%:27,20,6,0
1	85456405	.	C	A	.	PASS	DP=307;SOMATIC;SS=2;SSC=21;GPV=1;SPV=0.0069307;ANN=A|intergenic_region|MODIFIER|Gm16025-Gm2666|ENSMUSG00000089652-ENSMUSG00000096292|intergenic_region|ENSMUSG00000089652-ENSMUSG00000096292|||n.85456405C>A||||||	GT:GQ:DP:RD:AD:FREQ:DP4	0/0:.:140:140:0:0%:80,60,0,0	0/1:.:167:158:8:4.82%:101,57,7,1
1	85457038	.	T	A	.	PASS	DP=277;SOMATIC;SS=2;SSC=69;GPV=1;SPV=1.1623e-07;ANN=A|intergenic_region|MODIFIER|Gm16025-Gm2666|ENSMUSG00000089652-ENSMUSG00000096292|intergenic_region|ENSMUSG00000089652-ENSMUSG00000096292|||n.85457038T>A||||||	GT:GQ:DP:RD:AD:FREQ:DP4	0/0:.:147:147:0:0%:65,82,0,0	0/1:.:130:110:20:15.38%:51,59,13,7
1	85461455	.	G	C	.	PASS	DP=211;SOMATIC;SS=2;SSC=16;GPV=1;SPV=0.025067;ANN=C|intergenic_region|MODIFIER|Gm16025-Gm2666|ENSMUSG00000089652-ENSMUSG00000096292|intergenic_region|ENSMUSG00000089652-ENSMUSG00000096292|||n.85461455G>C||||||	GT:GQ:DP:RD:AD:FREQ:DP4	0/0:.:109:109:0:0%:63,46,0,0	0/1:.:102:97:5:4.9%:51,46,4,1
1	85487279	.	G	A	.	str10	DP=66;SOMATIC;SS=2;SSC=21;GPV=1;SPV=0.0069077;ANN=A|upstream_gene_variant|MODIFIER|Gm2666|ENSMUSG00000096292|transcript|ENSMUST00000160587.1|processed_pseudogene||n.-2137C>T|||||2137|,A|intergenic_region|MODIFIER|Gm2666-Gm2427|ENSMUSG00000096292-ENSMUSG00000101751|intergenic_region|ENSMUSG00000096292-ENSMUSG00000101751|||n.85487279G>A||||||	GT:GQ:DP:RD:AD:FREQ:DP4	0/0:.:32:32:0:0%:8,24,0,0	0/1:.:34:27:7:20.59%:19,8,7,0
1	85487292	.	C	G	.	str10	DP=65;SOMATIC;SS=2;SSC=24;GPV=1;SPV=0.0035514;ANN=G|upstream_gene_variant|MODIFIER|Gm2666|ENSMUSG00000096292|transcript|ENSMUST00000160587.1|processed_pseudogene||n.-2150G>C|||||2150|,G|intergenic_region|MODIFIER|Gm2666-Gm2427|ENSMUSG00000096292-ENSMUSG00000101751|intergenic_region|ENSMUSG00000096292-ENSMUSG00000101751|||n.85487292C>G||||||	GT:GQ:DP:RD:AD:FREQ:DP4	0/0:.:26:26:0:0%:6,20,0,0	0/1:.:39:29:10:25.64%:21,8,10,0
1	85487299	.	T	G	.	str10	DP=63;SOMATIC;SS=2;SSC=30;GPV=1;SPV=0.00097567;ANN=G|upstream_gene_variant|MODIFIER|Gm2666|ENSMUSG00000096292|transcript|ENSMUST00000160587.1|processed_pseudogene||n.-2157A>C|||||2157|,G|intergenic_region|MODIFIER|Gm2666-Gm2427|ENSMUSG00000096292-ENSMUSG00000101751|intergenic_region|ENSMUSG00000096292-ENSMUSG00000101751|||n.85487299T>G||||||	GT:GQ:DP:RD:AD:FREQ:DP4	0/0:.:27:27:0:0%:9,18,0,0	0/1:.:36:25:11:30.56%:19,6,11,0
1	85489434	.	T	A	.	PASS	DP=200;SOMATIC;SS=2;SSC=30;GPV=1;SPV=0.00081161;ANN=A|upstream_gene_variant|MODIFIER|Gm2666|ENSMUSG00000096292|transcript|ENSMUST00000160587.1|processed_pseudogene||n.-4292A>T|||||4292|,A|intergenic_region|MODIFIER|Gm2666-Gm2427|ENSMUSG00000096292-ENSMUSG00000101751|intergenic_region|ENSMUSG00000096292-ENSMUSG00000101751|||n.85489434T>A||||||	GT:GQ:DP:RD:AD:FREQ:DP4	0/0:.:99:99:0:0%:43,56,0,0	0/1:.:101:90:10:10%:52,38,8,2
1	85496294	.	C	T	.	str10	DP=112;SOMATIC;SS=2;SSC=15;GPV=1;SPV=0.025696;ANN=T|upstream_gene_variant|MODIFIER|Gm2427|ENSMUSG00000101751|transcript|ENSMUST00000189121.1|unprocessed_pseudogene||n.-4796C>T|||||4796|,T|intergenic_region|MODIFIER|Gm2666-Gm2427|ENSMUSG00000096292-ENSMUSG00000101751|intergenic_region|ENSMUSG00000096292-ENSMUSG00000101751|||n.85496294C>T||||||	GT:GQ:DP:RD:AD:FREQ:DP4	0/0:.:50:50:0:0%:34,16,0,0	0/1:.:62:56:6:9.68%:36,20,0,6
1	85539295	.	C	A	.	str10	DP=149;SOMATIC;SS=2;SSC=27;GPV=1;SPV=0.001754;ANN=A|intron_variant|MODIFIER|Gm7592|ENSMUSG00000090186|transcript|ENSMUST00000160674.1|transcribed_unprocessed_pseudogene|3/4|n.355+97C>A||||||	GT:GQ:DP:RD:AD:FREQ:DP4	0/0:.:87:87:0:0%:45,42,0,0	0/1:.:62:55:7:11.29%:44,11,7,0
1	85553283	.	C	T	.	PASS	DP=234;SOMATIC;SS=2;SSC=19;GPV=1;SPV=0.012127;ANN=T|downstream_gene_variant|MODIFIER|Gm7592|ENSMUSG00000090186|transcript|ENSMUST00000160674.1|transcribed_unprocessed_pseudogene||n.*2706C>T|||||2706|,T|intergenic_region|MODIFIER|Gm7592-G530012D18Rik|ENSMUSG00000090186-ENSMUSG00000094127|intergenic_region|ENSMUSG00000090186-ENSMUSG00000094127|||n.85553283C>T||||||	GT:GQ:DP:RD:AD:FREQ:DP4	0/0:.:108:108:0:0%:26,82,0,0	0/1:.:126:119:7:5.56%:77,42,5,2
1	85586650	.	A	G	.	str10	DP=268;SOMATIC;SS=2;SSC=19;GPV=1;SPV=0.01148;ANN=G|upstream_gene_variant|MODIFIER|Sp110|ENSMUSG00000070034|transcript|ENSMUST00000186740.1|retained_intron||n.-2372T>C|||||2372|,G|intron_variant|MODIFIER|Sp110|ENSMUSG00000070034|transcript|ENSMUST00000093508.6|protein_coding|6/11|c.740-355T>C||||||,G|intron_variant|MODIFIER|Sp110|ENSMUSG00000070034|transcript|ENSMUST00000128339.7|retained_intron|2/6|n.157-355T>C||||||,G|intron_variant|MODIFIER|Sp110|ENSMUSG00000070034|transcript|ENSMUST00000131950.7|retained_intron|6/10|n.862-355T>C||||||	GT:GQ:DP:RD:AD:FREQ:DP4	0/0:.:125:125:0:0%:71,54,0,0	0/1:.:143:136:7:4.9%:80,56,7,0
1	85586652	.	C	T	.	str10	DP=275;SOMATIC;SS=2;SSC=19;GPV=1;SPV=0.012229;ANN=T|upstream_gene_variant|MODIFIER|Sp110|ENSMUSG00000070034|transcript|ENSMUST00000186740.1|retained_intron||n.-2374G>A|||||2374|,T|intron_variant|MODIFIER|Sp110|ENSMUSG00000070034|transcript|ENSMUST00000093508.6|protein_coding|6/11|c.740-357G>A||||||,T|intron_variant|MODIFIER|Sp110|ENSMUSG00000070034|transcript|ENSMUST00000128339.7|retained_intron|2/6|n.157-357G>A||||||,T|intron_variant|MODIFIER|Sp110|ENSMUSG00000070034|transcript|ENSMUST00000131950.7|retained_intron|6/10|n.862-357G>A||||||	GT:GQ:DP:RD:AD:FREQ:DP4	0/0:.:127:127:0:0%:73,54,0,0	0/1:.:148:141:7:4.73%:82,59,7,0
1	85591903	.	T	A	.	str10	DP=131;SOMATIC;SS=2;SSC=21;GPV=1;SPV=0.0078933;ANN=A|upstream_gene_variant|MODIFIER|Sp110|ENSMUSG00000070034|transcript|ENSMUST00000128339.7|retained_intron||n.-2712A>T|||||2712|,A|downstream_gene_variant|MODIFIER|Sp110|ENSMUSG00000070034|transcript|ENSMUST00000143363.7|processed_transcript||n.*1541A>T|||||1541|,A|downstream_gene_variant|MODIFIER|Sp110|ENSMUSG00000070034|transcript|ENSMUST00000152399.7|processed_transcript||n.*3550A>T|||||3550|,A|downstream_gene_variant|MODIFIER|Sp110|ENSMUSG00000070034|transcript|ENSMUST00000151690.7|processed_transcript||n.*3928A>T|||||3928|,A|intron_variant|MODIFIER|Sp110|ENSMUSG00000070034|transcript|ENSMUST00000093508.6|protein_coding|3/11|c.317-114A>T||||||,A|intron_variant|MODIFIER|Sp110|ENSMUSG00000070034|transcript|ENSMUST00000131950.7|retained_intron|3/10|n.439-114A>T||||||	GT:GQ:DP:RD:AD:FREQ:DP4	0/0:.:80:80:0:0%:40,40,0,0	0/1:.:51:46:5:9.8%:27,19,0,5
1	85596481	.	A	T	.	str10	DP=110;SOMATIC;SS=2;SSC=28;GPV=1;SPV=0.0015542;ANN=T|upstream_gene_variant|MODIFIER|Sp140|ENSMUSG00000070031|transcript|ENSMUST00000080204.10|protein_coding||c.-4679A>T|||||4222|,T|upstream_gene_variant|MODIFIER|Sp140|ENSMUSG00000070031|transcript|ENSMUST00000113385.2|nonsense_mediated_decay||c.-4008A>T|||||3897|,T|upstream_gene_variant|MODIFIER|Gm16094|ENSMUSG00000090103|transcript|ENSMUST00000162784.1|antisense||n.-2805A>T|||||2805|,T|downstream_gene_variant|MODIFIER|Sp110|ENSMUSG00000070034|transcript|ENSMUST00000150114.7|processed_transcript||n.*732T>A|||||732|,T|downstream_gene_variant|MODIFIER|Sp110|ENSMUSG00000070034|transcript|ENSMUST00000130727.1|processed_transcript||n.*1237T>A|||||1237|,T|intron_variant|MODIFIER|Sp110|ENSMUSG00000070034|transcript|ENSMUST00000093508.6|protein_coding|1/11|c.-1-372T>A||||||,T|intron_variant|MODIFIER|Sp110|ENSMUSG00000070034|transcript|ENSMUST00000143363.7|processed_transcript|1/2|n.152-372T>A||||||,T|intron_variant|MODIFIER|Sp110|ENSMUSG00000070034|transcript|ENSMUST00000152399.7|processed_transcript|1/2|n.152-372T>A||||||,T|intron_variant|MODIFIER|Sp110|ENSMUSG00000070034|transcript|ENSMUST00000131950.7|retained_intron|1/10|n.122-372T>A||||||,T|intron_variant|MODIFIER|Sp110|ENSMUSG00000070034|transcript|ENSMUST00000151690.7|processed_transcript|2/2|n.304-372T>A||||||	GT:GQ:DP:RD:AD:FREQ:DP4	0/0:.:59:59:0:0%:29,30,0,0	0/1:.:51:43:8:15.69%:33,10,8,0
1	85596489	.	A	T	.	str10	DP=113;SOMATIC;SS=2;SSC=22;GPV=1;SPV=0.0060051;ANN=T|upstream_gene_variant|MODIFIER|Sp140|ENSMUSG00000070031|transcript|ENSMUST00000080204.10|protein_coding||c.-4671A>T|||||4214|,T|upstream_gene_variant|MODIFIER|Sp140|ENSMUSG00000070031|transcript|ENSMUST00000113385.2|nonsense_mediated_decay||c.-4000A>T|||||3889|,T|upstream_gene_variant|MODIFIER|Gm16094|ENSMUSG00000090103|transcript|ENSMUST00000162784.1|antisense||n.-2797A>T|||||2797|,T|downstream_gene_variant|MODIFIER|Sp110|ENSMUSG00000070034|transcript|ENSMUST00000150114.7|processed_transcript||n.*724T>A|||||724|,T|downstream_gene_variant|MODIFIER|Sp110|ENSMUSG00000070034|transcript|ENSMUST00000130727.1|processed_transcript||n.*1229T>A|||||1229|,T|intron_variant|MODIFIER|Sp110|ENSMUSG00000070034|transcript|ENSMUST00000093508.6|protein_coding|1/11|c.-1-380T>A||||||,T|intron_variant|MODIFIER|Sp110|ENSMUSG00000070034|transcript|ENSMUST00000143363.7|processed_transcript|1/2|n.152-380T>A||||||,T|intron_variant|MODIFIER|Sp110|ENSMUSG00000070034|transcript|ENSMUST00000152399.7|processed_transcript|1/2|n.152-380T>A||||||,T|intron_variant|MODIFIER|Sp110|ENSMUSG00000070034|transcript|ENSMUST00000131950.7|retained_intron|1/10|n.122-380T>A||||||,T|intron_variant|MODIFIER|Sp110|ENSMUSG00000070034|transcript|ENSMUST00000151690.7|processed_transcript|2/2|n.304-380T>A||||||	GT:GQ:DP:RD:AD:FREQ:DP4	0/0:.:57:57:0:0%:29,28,0,0	0/1:.:56:49:7:12.5%:36,13,7,0
1	85603307	.	G	T	.	PASS	DP=110;SOMATIC;SS=2;SSC=19;GPV=1;SPV=0.010721;ANN=T|upstream_gene_variant|MODIFIER|Sp110|ENSMUSG00000070034|transcript|ENSMUST00000093508.6|protein_coding||c.-7199C>A|||||4490|,T|upstream_gene_variant|MODIFIER|Sp110|ENSMUSG00000070034|transcript|ENSMUST00000143363.7|processed_transcript||n.-4528C>A|||||4528|,T|upstream_gene_variant|MODIFIER|Sp110|ENSMUSG00000070034|transcript|ENSMUST00000152399.7|processed_transcript||n.-4528C>A|||||4528|,T|upstream_gene_variant|MODIFIER|Sp110|ENSMUSG00000070034|transcript|ENSMUST00000131950.7|retained_intron||n.-4558C>A|||||4558|,T|upstream_gene_variant|MODIFIER|Sp110|ENSMUSG00000070034|transcript|ENSMUST00000151690.7|processed_transcript||n.-4528C>A|||||4528|,T|upstream_gene_variant|MODIFIER|Sp110|ENSMUSG00000070034|transcript|ENSMUST00000150114.7|processed_transcript||n.-4528C>A|||||4528|,T|upstream_gene_variant|MODIFIER|Sp110|ENSMUSG00000070034|transcript|ENSMUST00000130727.1|processed_transcript||n.-4528C>A|||||4528|,T|downstream_gene_variant|MODIFIER|Gm16094|ENSMUSG00000090103|transcript|ENSMUST00000162784.1|antisense||n.*3468G>T|||||3468|,T|downstream_gene_variant|MODIFIER|Gm10552|ENSMUSG00000073628|transcript|ENSMUST00000161763.1|antisense||n.*778C>A|||||778|,T|intron_variant|MODIFIER|Sp140|ENSMUSG00000070031|transcript|ENSMUST00000080204.10|protein_coding|1/16|c.32+2116G>T||||||,T|intron_variant|MODIFIER|Sp140|ENSMUSG00000070031|transcript|ENSMUST00000113385.2|nonsense_mediated_decay|2/3|c.*35+2116G>T||||||	GT:GQ:DP:RD:AD:FREQ:DP4	0/0:.:51:51:0:0%:27,24,0,0	0/1:.:59:52:7:11.86%:35,17,2,5
1	85617477	.	A	C	.	PASS	DP=384;SOMATIC;SS=2;SSC=14;GPV=1;SPV=0.032483;ANN=C|intron_variant|MODIFIER|Sp140|ENSMUSG00000070031|transcript|ENSMUST00000080204.10|protein_coding|5/16|c.502+2206A>C||||||,C|intron_variant|MODIFIER|Sp140|ENSMUSG00000070031|transcript|ENSMUST00000162925.1|protein_coding|3/7|c.211+2206A>C||||||WARNING_TRANSCRIPT_NO_START_CODON	GT:GQ:DP:RD:AD:FREQ:DP4	0/0:.:166:166:0:0%:106,60,0,0	0/1:.:218:212:6:2.75%:94,118,1,5
1	85621516	.	C	T	.	str10	DP=266;SOMATIC;SS=2;SSC=16;GPV=1;SPV=0.024687;ANN=T|intron_variant|MODIFIER|Sp140|ENSMUSG00000070031|transcript|ENSMUST00000080204.10|protein_coding|6/16|c.605-138C>T||||||,T|intron_variant|MODIFIER|Sp140|ENSMUSG00000070031|transcript|ENSMUST00000162925.1|protein_coding|4/7|c.314-138C>T||||||WARNING_TRANSCRIPT_NO_START_CODON	GT:GQ:DP:RD:AD:FREQ:DP4	0/0:.:108:108:0:0%:56,52,0,0	0/1:.:158:151:7:4.43%:101,50,0,7
1	85644416	.	G	A	.	PASS	DP=178;SOMATIC;SS=2;SSC=17;GPV=1;SPV=0.018788;ANN=A|downstream_gene_variant|MODIFIER|Sp140|ENSMUSG00000070031|transcript|ENSMUST00000159234.1|processed_transcript||n.*1526G>A|||||1526|,A|intron_variant|MODIFIER|Sp140|ENSMUSG00000070031|transcript|ENSMUST00000080204.10|protein_coding|16/16|c.1507-168G>A||||||,A|intron_variant|MODIFIER|Sp140|ENSMUSG00000070031|transcript|ENSMUST00000160119.1|retained_intron|1/1|n.359-168G>A||||||,A|intron_variant|MODIFIER|Gm17017|ENSMUSG00000090246|transcript|ENSMUST00000161540.1|antisense|1/1|n.192-981C>T||||||,A|intron_variant|MODIFIER|Sp140|ENSMUSG00000070031|transcript|ENSMUST00000161497.1|protein_coding|5/5|c.454-168G>A||||||WARNING_TRANSCRIPT_NO_START_CODON	GT:GQ:DP:RD:AD:FREQ:DP4	0/0:.:85:85:0:0%:43,42,0,0	0/1:.:93:87:6:6.45%:57,30,5,1
1	85649840	.	C	T	.	PASS	DP=105;SOMATIC;SS=2;SSC=17;GPV=1;SPV=0.019748;ANN=T|upstream_gene_variant|MODIFIER|Sp100|ENSMUSG00000026222|transcript|ENSMUST00000066427.10|protein_coding||c.-262C>T|||||210|,T|upstream_gene_variant|MODIFIER|Sp100|ENSMUSG00000026222|transcript|ENSMUST00000155094.7|protein_coding||c.-262C>T|||||148|,T|upstream_gene_variant|MODIFIER|Sp100|ENSMUSG00000026222|transcript|ENSMUST00000145440.7|nonsense_mediated_decay||c.-262C>T|||||168|,T|upstream_gene_variant|MODIFIER|Sp100|ENSMUSG00000026222|transcript|ENSMUST00000054279.14|protein_coding||c.-262C>T|||||174|,T|upstream_gene_variant|MODIFIER|Sp100|ENSMUSG00000026222|transcript|ENSMUST00000147552.7|protein_coding||c.-262C>T|||||174|,T|upstream_gene_variant|MODIFIER|Sp100|ENSMUSG00000026222|transcript|ENSMUST00000150967.7|protein_coding||c.-262C>T|||||175|WARNING_TRANSCRIPT_INCOMPLETE,T|upstream_gene_variant|MODIFIER|Sp100|ENSMUSG00000026222|transcript|ENSMUST00000141998.1|retained_intron||n.-148C>T|||||148|,T|upstream_gene_variant|MODIFIER|Sp100|ENSMUSG00000026222|transcript|ENSMUST00000153574.7|protein_coding||c.-262C>T|||||174|,T|downstream_gene_variant|MODIFIER|Sp140|ENSMUSG00000070031|transcript|ENSMUST00000080204.10|protein_coding||c.*5158C>T|||||4803|,T|downstream_gene_variant|MODIFIER|Sp140|ENSMUSG00000070031|transcript|ENSMUST00000160119.1|retained_intron||n.*4808C>T|||||4808|,T|downstream_gene_variant|MODIFIER|Sp140|ENSMUSG00000070031|transcript|ENSMUST00000161497.1|protein_coding||c.*5158C>T|||||4898|WARNING_TRANSCRIPT_NO_START_CODON,T|intron_variant|MODIFIER|Gm17017|ENSMUSG00000090246|transcript|ENSMUST00000161540.1|antisense|1/1|n.191+555G>A||||||	GT:GQ:DP:RD:AD:FREQ:DP4	0/0:.:56:56:0:0%:34,22,0,0	0/1:.:49:44:5:10.2%:26,18,4,1
1	85649848	.	C	T	.	PASS	DP=111;SOMATIC;SS=2;SSC=15;GPV=1;SPV=0.027143;ANN=T|upstream_gene_variant|MODIFIER|Sp100|ENSMUSG00000026222|transcript|ENSMUST00000066427.10|protein_coding||c.-254C>T|||||202|,T|upstream_gene_variant|MODIFIER|Sp100|ENSMUSG00000026222|transcript|ENSMUST00000155094.7|protein_coding||c.-254C>T|||||140|,T|upstream_gene_variant|MODIFIER|Sp100|ENSMUSG00000026222|transcript|ENSMUST00000145440.7|nonsense_mediated_decay||c.-254C>T|||||160|,T|upstream_gene_variant|MODIFIER|Sp100|ENSMUSG00000026222|transcript|ENSMUST00000054279.14|protein_coding||c.-254C>T|||||166|,T|upstream_gene_variant|MODIFIER|Sp100|ENSMUSG00000026222|transcript|ENSMUST00000147552.7|protein_coding||c.-254C>T|||||166|,T|upstream_gene_variant|MODIFIER|Sp100|ENSMUSG00000026222|transcript|ENSMUST00000150967.7|protein_coding||c.-254C>T|||||167|WARNING_TRANSCRIPT_INCOMPLETE,T|upstream_gene_variant|MODIFIER|Sp100|ENSMUSG00000026222|transcript|ENSMUST00000141998.1|retained_intron||n.-140C>T|||||140|,T|upstream_gene_variant|MODIFIER|Sp100|ENSMUSG00000026222|transcript|ENSMUST00000153574.7|protein_coding||c.-254C>T|||||166|,T|downstream_gene_variant|MODIFIER|Sp140|ENSMUSG00000070031|transcript|ENSMUST00000080204.10|protein_coding||c.*5166C>T|||||4811|,T|downstream_gene_variant|MODIFIER|Sp140|ENSMUSG00000070031|transcript|ENSMUST00000160119.1|retained_intron||n.*4816C>T|||||4816|,T|downstream_gene_variant|MODIFIER|Sp140|ENSMUSG00000070031|transcript|ENSMUST00000161497.1|protein_coding||c.*5166C>T|||||4906|WARNING_TRANSCRIPT_NO_START_CODON,T|intron_variant|MODIFIER|Gm17017|ENSMUSG00000090246|transcript|ENSMUST00000161540.1|antisense|1/1|n.191+547G>A||||||	GT:GQ:DP:RD:AD:FREQ:DP4	0/0:.:56:56:0:0%:36,20,0,0	0/1:.:55:50:5:9.09%:30,20,4,1
1	85804094	.	C	T	.	str10	DP=135;SOMATIC;SS=2;SSC=22;GPV=1;SPV=0.0061112;ANN=T|intron_variant|MODIFIER|Cab39|ENSMUSG00000036707|transcript|ENSMUST00000113360.7|protein_coding|1/8|c.-44+10273C>T||||||,T|intron_variant|MODIFIER|Cab39|ENSMUSG00000036707|transcript|ENSMUST00000126962.2|protein_coding|1/3|c.-185-9618C>T||||||WARNING_TRANSCRIPT_NO_STOP_CODON,T|intron_variant|MODIFIER|Cab39|ENSMUSG00000036707|transcript|ENSMUST00000130754.7|protein_coding|1/3|c.-44+9545C>T||||||WARNING_TRANSCRIPT_NO_STOP_CODON,T|intron_variant|MODIFIER|Cab39|ENSMUSG00000036707|transcript|ENSMUST00000097666.3|protein_coding|2/9|c.-44+8621C>T||||||	GT:GQ:DP:RD:AD:FREQ:DP4	0/0:.:85:85:0:0%:45,40,0,0	0/1:.:50:45:5:10%:27,18,5,0
1	85804106	.	A	C	.	str10	DP=132;SOMATIC;SS=2;SSC=22;GPV=1;SPV=0.0061648;ANN=C|intron_variant|MODIFIER|Cab39|ENSMUSG00000036707|transcript|ENSMUST00000113360.7|protein_coding|1/8|c.-44+10285A>C||||||,C|intron_variant|MODIFIER|Cab39|ENSMUSG00000036707|transcript|ENSMUST00000126962.2|protein_coding|1/3|c.-185-9606A>C||||||WARNING_TRANSCRIPT_NO_STOP_CODON,C|intron_variant|MODIFIER|Cab39|ENSMUSG00000036707|transcript|ENSMUST00000130754.7|protein_coding|1/3|c.-44+9557A>C||||||WARNING_TRANSCRIPT_NO_STOP_CODON,C|intron_variant|MODIFIER|Cab39|ENSMUSG00000036707|transcript|ENSMUST00000097666.3|protein_coding|2/9|c.-44+8633A>C||||||	GT:GQ:DP:RD:AD:FREQ:DP4	0/0:.:83:83:0:0%:45,38,0,0	0/1:.:49:44:5:10.2%:30,14,5,0
1	85804122	.	C	T	.	str10	DP=132;SOMATIC;SS=2;SSC=21;GPV=1;SPV=0.0075943;ANN=T|intron_variant|MODIFIER|Cab39|ENSMUSG00000036707|transcript|ENSMUST00000113360.7|protein_coding|1/8|c.-44+10301C>T||||||,T|intron_variant|MODIFIER|Cab39|ENSMUSG00000036707|transcript|ENSMUST00000126962.2|protein_coding|1/3|c.-185-9590C>T||||||WARNING_TRANSCRIPT_NO_STOP_CODON,T|intron_variant|MODIFIER|Cab39|ENSMUSG00000036707|transcript|ENSMUST00000130754.7|protein_coding|1/3|c.-44+9573C>T||||||WARNING_TRANSCRIPT_NO_STOP_CODON,T|intron_variant|MODIFIER|Cab39|ENSMUSG00000036707|transcript|ENSMUST00000097666.3|protein_coding|2/9|c.-44+8649C>T||||||	GT:GQ:DP:RD:AD:FREQ:DP4	0/0:.:81:81:0:0%:45,36,0,0	0/1:.:51:46:5:9.8%:28,18,5,0
1	85804140	.	C	T	.	PASS	DP=121;SOMATIC;SS=2;SSC=20;GPV=1;SPV=0.0095923;ANN=T|intron_variant|MODIFIER|Cab39|ENSMUSG00000036707|transcript|ENSMUST00000113360.7|protein_coding|1/8|c.-44+10319C>T||||||,T|intron_variant|MODIFIER|Cab39|ENSMUSG00000036707|transcript|ENSMUST00000126962.2|protein_coding|1/3|c.-185-9572C>T||||||WARNING_TRANSCRIPT_NO_STOP_CODON,T|intron_variant|MODIFIER|Cab39|ENSMUSG00000036707|transcript|ENSMUST00000130754.7|protein_coding|1/3|c.-44+9591C>T||||||WARNING_TRANSCRIPT_NO_STOP_CODON,T|intron_variant|MODIFIER|Cab39|ENSMUSG00000036707|transcript|ENSMUST00000097666.3|protein_coding|2/9|c.-44+8667C>T||||||	GT:GQ:DP:RD:AD:FREQ:DP4	0/0:.:72:72:0:0%:42,30,0,0	0/1:.:49:44:5:10.2%:27,17,4,1
1	85804144	.	T	C	.	PASS	DP=119;SOMATIC;SS=2;SSC=19;GPV=1;SPV=0.010441;ANN=C|intron_variant|MODIFIER|Cab39|ENSMUSG00000036707|transcript|ENSMUST00000113360.7|protein_coding|1/8|c.-44+10323T>C||||||,C|intron_variant|MODIFIER|Cab39|ENSMUSG00000036707|transcript|ENSMUST00000126962.2|protein_coding|1/3|c.-185-9568T>C||||||WARNING_TRANSCRIPT_NO_STOP_CODON,C|intron_variant|MODIFIER|Cab39|ENSMUSG00000036707|transcript|ENSMUST00000130754.7|protein_coding|1/3|c.-44+9595T>C||||||WARNING_TRANSCRIPT_NO_STOP_CODON,C|intron_variant|MODIFIER|Cab39|ENSMUSG00000036707|transcript|ENSMUST00000097666.3|protein_coding|2/9|c.-44+8671T>C||||||	GT:GQ:DP:RD:AD:FREQ:DP4	0/0:.:70:70:0:0%:40,30,0,0	0/1:.:49:44:5:10.2%:28,16,1,4
1	85804171	.	A	G	.	str10	DP=126;SOMATIC;SS=2;SSC=24;GPV=1;SPV=0.0036566;ANN=G|intron_variant|MODIFIER|Cab39|ENSMUSG00000036707|transcript|ENSMUST00000113360.7|protein_coding|1/8|c.-44+10350A>G||||||,G|intron_variant|MODIFIER|Cab39|ENSMUSG00000036707|transcript|ENSMUST00000126962.2|protein_coding|1/3|c.-185-9541A>G||||||WARNING_TRANSCRIPT_NO_STOP_CODON,G|intron_variant|MODIFIER|Cab39|ENSMUSG00000036707|transcript|ENSMUST00000130754.7|protein_coding|1/3|c.-44+9622A>G||||||WARNING_TRANSCRIPT_NO_STOP_CODON,G|intron_variant|MODIFIER|Cab39|ENSMUSG00000036707|transcript|ENSMUST00000097666.3|protein_coding|2/9|c.-44+8698A>G||||||	GT:GQ:DP:RD:AD:FREQ:DP4	0/0:.:75:75:0:0%:43,32,0,0	0/1:.:51:45:6:11.76%:30,15,0,6
1	88172501	.	A	T	.	str10	DP=99;SOMATIC;SS=2;SSC=16;GPV=1;SPV=0.020197;ANN=T|intron_variant|MODIFIER|Ugt1a10|ENSMUSG00000090165|transcript|ENSMUST00000113142.9|protein_coding|1/4|c.856-42543A>T||||||,T|intron_variant|MODIFIER|Ugt1a9|ENSMUSG00000090175|transcript|ENSMUST00000073772.4|protein_coding|1/4|c.850-42543A>T||||||,T|intron_variant|MODIFIER|Ugt1a7c|ENSMUSG00000090124|transcript|ENSMUST00000058237.13|protein_coding|1/4|c.859-42543A>T||||||,T|intron_variant|MODIFIER|Ugt1a6a|ENSMUSG00000054545|transcript|ENSMUST00000014263.5|protein_coding|1/4|c.858+33170A>T||||||,T|intron_variant|MODIFIER|Ugt1a5|ENSMUSG00000089943|transcript|ENSMUST00000097659.4|protein_coding|1/4|c.852+5598A>T||||||,T|intron_variant|MODIFIER|Ugt1a7c|ENSMUSG00000090124|transcript|ENSMUST00000113135.5|protein_coding|2/5|c.858+33170A>T||||||,T|intron_variant|MODIFIER|Ugt1a6a|ENSMUSG00000054545|transcript|ENSMUST00000113134.7|protein_coding|2/5|c.858+33170A>T||||||,T|intron_variant|MODIFIER|Ugt1a6a|ENSMUSG00000054545|transcript|ENSMUST00000124852.1|retained_intron|2/2|n.982+33170A>T||||||,T|intron_variant|MODIFIER|Ugt1a6b|ENSMUSG00000090145|transcript|ENSMUST00000113137.1|protein_coding|1/4|c.859-42543A>T||||||,T|intron_variant|MODIFIER|Ugt1a10|ENSMUSG00000090165|transcript|ENSMUST00000138182.7|protein_coding|1/3|c.184-42543A>T||||||WARNING_TRANSCRIPT_INCOMPLETE,T|intron_variant|MODIFIER|Gm20528|ENSMUSG00000092220|transcript|ENSMUST00000173165.1|processed_transcript|1/1|n.394+45690T>A||||||,T|intron_variant|MODIFIER|Ugt1a10|ENSMUSG00000090165|transcript|ENSMUST00000173325.1|protein_coding|2/4|c.259-42543A>T||||||WARNING_TRANSCRIPT_NO_STOP_CODON,T|intron_variant|MODIFIER|Ugt1a7c|ENSMUSG00000090124|transcript|ENSMUST00000150634.7|protein_coding|1/3|c.184-42543A>T||||||WARNING_TRANSCRIPT_INCOMPLETE,T|intron_variant|MODIFIER|Ugt1a7c|ENSMUSG00000090124|transcript|ENSMUST00000126203.7|nonsense_mediated_decay|1/3|c.184-42543A>T||||||,T|intron_variant|MODIFIER|Ugt1a6a|ENSMUSG00000054545|transcript|ENSMUST00000140092.7|protein_coding|2/4|c.60+33170A>T||||||WARNING_TRANSCRIPT_INCOMPLETE,T|intron_variant|MODIFIER|Ugt1a8|ENSMUSG00000089675|transcript|ENSMUST00000113139.1|protein_coding|1/4|c.856-42543A>T||||||,T|intron_variant|MODIFIER|Ugt1a6b|ENSMUSG00000090145|transcript|ENSMUST00000113138.7|protein_coding|2/5|c.859-42543A>T||||||	GT:GQ:DP:RD:AD:FREQ:DP4	0/0:.:41:41:0:0%:19,22,0,0	0/1:.:58:51:7:12.07%:29,22,7,0
1	93250104	.	T	A	.	str10	DP=129;SOMATIC;SS=2;SSC=26;GPV=1;SPV=0.0023203;ANN=A|intron_variant|MODIFIER|Sned1|ENSMUSG00000047793|transcript|ENSMUST00000062202.13|protein_coding|1/30|c.214-6161T>A||||||,A|intron_variant|MODIFIER|Sned1|ENSMUSG00000047793|transcript|ENSMUST00000172289.7|retained_intron|1/22|n.352-6161T>A||||||	GT:GQ:DP:RD:AD:FREQ:DP4	0/0:.:73:73:0:0%:41,32,0,0	0/1:.:56:49:7:12.5%:31,18,0,7
1	97506048	.	C	T	.	PASS	DP=144;SOMATIC;SS=2;SSC=20;GPV=1;SPV=0.0087048;ANN=T|intron_variant|MODIFIER|Gm7135|ENSMUSG00000101348|transcript|ENSMUST00000187538.1|processed_transcript|3/4|n.325+36069C>T||||||	GT:GQ:DP:RD:AD:FREQ:DP4	0/0:.:87:87:0:0%:37,50,0,0	0/1:.:57:52:5:8.77%:29,23,4,1
1	97506070	.	G	C	.	PASS	DP=156;SOMATIC;SS=2;SSC=20;GPV=1;SPV=0.0092638;ANN=C|intron_variant|MODIFIER|Gm7135|ENSMUSG00000101348|transcript|ENSMUST00000187538.1|processed_transcript|3/4|n.325+36091G>C||||||	GT:GQ:DP:RD:AD:FREQ:DP4	0/0:.:93:93:0:0%:47,46,0,0	0/1:.:63:57:5:8.06%:34,23,4,1
1	100781580	.	C	T	.	PASS	DP=98;SOMATIC;SS=2;SSC=18;GPV=1;SPV=0.015096;ANN=T|intergenic_region|MODIFIER|Gm29334-Gm25537|ENSMUSG00000100977-ENSMUSG00000077039|intergenic_region|ENSMUSG00000100977-ENSMUSG00000077039|||n.100781580C>T||||||	GT:GQ:DP:RD:AD:FREQ:DP4	0/0:.:48:48:0:0%:16,32,0,0	0/1:.:50:44:6:12%:24,20,1,5
1	105023403	.	T	C	.	str10	DP=163;SOMATIC;SS=2;SSC=45;GPV=1;SPV=2.8049e-05;ANN=C|intergenic_region|MODIFIER|Cdh20-Gm29012|ENSMUSG00000050840-ENSMUSG00000099669|intergenic_region|ENSMUSG00000050840-ENSMUSG00000099669|||n.105023403T>C||||||	GT:GQ:DP:RD:AD:FREQ:DP4	0/0:.:97:97:0:0%:51,46,0,0	0/1:.:66:55:11:16.67%:38,17,10,1
1	105025410	.	G	C	.	str10	DP=135;SOMATIC;SS=2;SSC=24;GPV=1;SPV=0.0034382;ANN=C|intergenic_region|MODIFIER|Cdh20-Gm29012|ENSMUSG00000050840-ENSMUSG00000099669|intergenic_region|ENSMUSG00000050840-ENSMUSG00000099669|||n.105025410G>C||||||	GT:GQ:DP:RD:AD:FREQ:DP4	0/0:.:81:81:0:0%:51,30,0,0	0/1:.:54:48:6:11.11%:26,22,6,0
1	105025417	.	A	T	.	str10	DP=135;SOMATIC;SS=2;SSC=24;GPV=1;SPV=0.0034382;ANN=T|intergenic_region|MODIFIER|Cdh20-Gm29012|ENSMUSG00000050840-ENSMUSG00000099669|intergenic_region|ENSMUSG00000050840-ENSMUSG00000099669|||n.105025417A>T||||||	GT:GQ:DP:RD:AD:FREQ:DP4	0/0:.:81:81:0:0%:49,32,0,0	0/1:.:54:48:6:11.11%:25,23,6,0
1	106080301	.	C	G	.	PASS	DP=98;SOMATIC;SS=2;SSC=36;GPV=1;SPV=0.00022778;ANN=G|upstream_gene_variant|MODIFIER|Gm37372|ENSMUSG00000102501|transcript|ENSMUST00000193577.1|TEC||n.-4407G>C|||||4407|,G|intergenic_region|MODIFIER|Gm37372-Gm26509|ENSMUSG00000102501-ENSMUSG00000097612|intergenic_region|ENSMUSG00000102501-ENSMUSG00000097612|||n.106080301C>G||||||	GT:GQ:DP:RD:AD:FREQ:DP4	0/0:.:53:53:0:0%:27,26,0,0	0/1:.:45:35:10:22.22%:8,27,5,5
1	106802554	.	G	T	.	str10	DP=140;SOMATIC;SS=2;SSC=22;GPV=1;SPV=0.0060075;ANN=T|intergenic_region|MODIFIER|Vps4b-Serpinb5|ENSMUSG00000009907-ENSMUSG00000067006|intergenic_region|ENSMUSG00000009907-ENSMUSG00000067006|||n.106802554G>T||||||	GT:GQ:DP:RD:AD:FREQ:DP4	0/0:.:71:71:0:0%:33,38,0,0	0/1:.:69:62:7:10.14%:33,29,7,0
1	106802642	.	G	A	.	str10	DP=122;SOMATIC;SS=2;SSC=21;GPV=1;SPV=0.0065131;ANN=A|intergenic_region|MODIFIER|Vps4b-Serpinb5|ENSMUSG00000009907-ENSMUSG00000067006|intergenic_region|ENSMUSG00000009907-ENSMUSG00000067006|||n.106802642G>A||||||	GT:GQ:DP:RD:AD:FREQ:DP4	0/0:.:61:61:0:0%:27,34,0,0	0/1:.:61:54:7:11.48%:35,19,7,0
1	106802677	.	G	A	.	PASS	DP=119;SOMATIC;SS=2;SSC=21;GPV=1;SPV=0.0077881;ANN=A|intergenic_region|MODIFIER|Vps4b-Serpinb5|ENSMUSG00000009907-ENSMUSG00000067006|intergenic_region|ENSMUSG00000009907-ENSMUSG00000067006|||n.106802677G>A||||||	GT:GQ:DP:RD:AD:FREQ:DP4	0/0:.:58:58:0:0%:24,34,0,0	0/1:.:61:54:7:11.48%:32,22,4,3
1	107323160	.	G	A	.	str10	DP=79;SOMATIC;SS=2;SSC=16;GPV=1;SPV=0.021933;ANN=A|intergenic_region|MODIFIER|Gm8089-Serpinb11|ENSMUSG00000084189-ENSMUSG00000026327|intergenic_region|ENSMUSG00000084189-ENSMUSG00000026327|||n.107323160G>A||||||	GT:GQ:DP:RD:AD:FREQ:DP4	0/0:.:36:36:0:0%:16,20,0,0	0/1:.:43:37:6:13.95%:22,15,6,0
1	107602498	.	A	T	.	str10	DP=86;SOMATIC;SS=2;SSC=18;GPV=1;SPV=0.012967;ANN=T|upstream_gene_variant|MODIFIER|Serpinb8|ENSMUSG00000026315|transcript|ENSMUST00000123086.1|protein_coding||c.-3382A>T|||||3382|WARNING_TRANSCRIPT_NO_START_CODON,T|intron_variant|MODIFIER|Serpinb8|ENSMUSG00000026315|transcript|ENSMUST00000000514.10|protein_coding|3/6|c.307-302A>T||||||,T|intron_variant|MODIFIER|Serpinb8|ENSMUSG00000026315|transcript|ENSMUST00000112706.3|protein_coding|3/6|c.307-302A>T||||||,T|intron_variant|MODIFIER|Serpinb8|ENSMUSG00000026315|transcript|ENSMUST00000151283.1|retained_intron|3/5|n.564-302A>T||||||	GT:GQ:DP:RD:AD:FREQ:DP4	0/0:.:43:43:0:0%:25,18,0,0	0/1:.:43:37:6:13.95%:18,19,0,6
1	107602537	.	A	C	.	str10	DP=104;SOMATIC;SS=2;SSC=20;GPV=1;SPV=0.0092158;ANN=C|upstream_gene_variant|MODIFIER|Serpinb8|ENSMUSG00000026315|transcript|ENSMUST00000123086.1|protein_coding||c.-3343A>C|||||3343|WARNING_TRANSCRIPT_NO_START_CODON,C|intron_variant|MODIFIER|Serpinb8|ENSMUSG00000026315|transcript|ENSMUST00000000514.10|protein_coding|3/6|c.307-263A>C||||||,C|intron_variant|MODIFIER|Serpinb8|ENSMUSG00000026315|transcript|ENSMUST00000112706.3|protein_coding|3/6|c.307-263A>C||||||,C|intron_variant|MODIFIER|Serpinb8|ENSMUSG00000026315|transcript|ENSMUST00000151283.1|retained_intron|3/5|n.564-263A>C||||||	GT:GQ:DP:RD:AD:FREQ:DP4	0/0:.:55:55:0:0%:25,30,0,0	0/1:.:49:43:6:12.24%:26,17,0,6
1	107602543	.	G	C	.	str10	DP=106;SOMATIC;SS=2;SSC=20;GPV=1;SPV=0.0093151;ANN=C|upstream_gene_variant|MODIFIER|Serpinb8|ENSMUSG00000026315|transcript|ENSMUST00000123086.1|protein_coding||c.-3337G>C|||||3337|WARNING_TRANSCRIPT_NO_START_CODON,C|intron_variant|MODIFIER|Serpinb8|ENSMUSG00000026315|transcript|ENSMUST00000000514.10|protein_coding|3/6|c.307-257G>C||||||,C|intron_variant|MODIFIER|Serpinb8|ENSMUSG00000026315|transcript|ENSMUST00000112706.3|protein_coding|3/6|c.307-257G>C||||||,C|intron_variant|MODIFIER|Serpinb8|ENSMUSG00000026315|transcript|ENSMUST00000151283.1|retained_intron|3/5|n.564-257G>C||||||	GT:GQ:DP:RD:AD:FREQ:DP4	0/0:.:56:56:0:0%:30,26,0,0	0/1:.:50:44:6:12%:28,16,0,6
1	107602548	.	G	T	.	str10	DP=101;SOMATIC;SS=2;SSC=19;GPV=1;SPV=0.011034;ANN=T|upstream_gene_variant|MODIFIER|Serpinb8|ENSMUSG00000026315|transcript|ENSMUST00000123086.1|protein_coding||c.-3332G>T|||||3332|WARNING_TRANSCRIPT_NO_START_CODON,T|intron_variant|MODIFIER|Serpinb8|ENSMUSG00000026315|transcript|ENSMUST00000000514.10|protein_coding|3/6|c.307-252G>T||||||,T|intron_variant|MODIFIER|Serpinb8|ENSMUSG00000026315|transcript|ENSMUST00000112706.3|protein_coding|3/6|c.307-252G>T||||||,T|intron_variant|MODIFIER|Serpinb8|ENSMUSG00000026315|transcript|ENSMUST00000151283.1|retained_intron|3/5|n.564-252G>T||||||	GT:GQ:DP:RD:AD:FREQ:DP4	0/0:.:52:52:0:0%:28,24,0,0	0/1:.:49:43:6:12.24%:25,18,0,6
1	107602585	.	C	A	.	str10	DP=106;SOMATIC;SS=2;SSC=18;GPV=1;SPV=0.013526;ANN=A|upstream_gene_variant|MODIFIER|Serpinb8|ENSMUSG00000026315|transcript|ENSMUST00000123086.1|protein_coding||c.-3295C>A|||||3295|WARNING_TRANSCRIPT_NO_START_CODON,A|intron_variant|MODIFIER|Serpinb8|ENSMUSG00000026315|transcript|ENSMUST00000000514.10|protein_coding|3/6|c.307-215C>A||||||,A|intron_variant|MODIFIER|Serpinb8|ENSMUSG00000026315|transcript|ENSMUST00000112706.3|protein_coding|3/6|c.307-215C>A||||||,A|intron_variant|MODIFIER|Serpinb8|ENSMUSG00000026315|transcript|ENSMUST00000151283.1|retained_intron|3/5|n.564-215C>A||||||	GT:GQ:DP:RD:AD:FREQ:DP4	0/0:.:60:60:0:0%:26,34,0,0	0/1:.:46:41:5:10.87%:26,15,0,5
1	110175417	.	C	T	.	str10	DP=95;SOMATIC;SS=2;SSC=18;GPV=1;SPV=0.012934;ANN=T|intergenic_region|MODIFIER|Cdh7-Gm18552|ENSMUSG00000026312-ENSMUSG00000100290|intergenic_region|ENSMUSG00000026312-ENSMUSG00000100290|||n.110175417C>T||||||	GT:GQ:DP:RD:AD:FREQ:DP4	0/0:.:54:54:0:0%:24,30,0,0	0/1:.:41:36:5:12.2%:17,19,0,5
1	110897132	.	T	C	.	str10	DP=85;SOMATIC;SS=2;SSC=15;GPV=1;SPV=0.027105;ANN=C|intron_variant|MODIFIER|Cdh19|ENSMUSG00000047216|transcript|ENSMUST00000094626.4|protein_coding|9/11|c.1453-1632A>G||||||	GT:GQ:DP:RD:AD:FREQ:DP4	0/0:.:33:33:0:0%:19,14,0,0	0/1:.:52:45:7:13.46%:19,26,0,7
1	114579621	.	G	T	.	PASS	DP=106;SOMATIC;SS=2;SSC=18;GPV=1;SPV=0.01514;ANN=T|intergenic_region|MODIFIER|9330185C12Rik-Gm4854|ENSMUSG00000097648-ENSMUSG00000101687|intergenic_region|ENSMUSG00000097648-ENSMUSG00000101687|||n.114579621G>T||||||	GT:GQ:DP:RD:AD:FREQ:DP4	0/0:.:52:52:0:0%:24,28,0,0	0/1:.:54:48:6:11.11%:24,24,5,1
1	114579628	.	C	A	.	PASS	DP=112;SOMATIC;SS=2;SSC=19;GPV=1;SPV=0.010795;ANN=A|intergenic_region|MODIFIER|9330185C12Rik-Gm4854|ENSMUSG00000097648-ENSMUSG00000101687|intergenic_region|ENSMUSG00000097648-ENSMUSG00000101687|||n.114579628C>A||||||	GT:GQ:DP:RD:AD:FREQ:DP4	0/0:.:58:58:0:0%:28,30,0,0	0/1:.:54:48:6:11.11%:24,24,5,1
1	114579638	.	C	T	.	PASS	DP=120;SOMATIC;SS=2;SSC=19;GPV=1;SPV=0.011081;ANN=T|intergenic_region|MODIFIER|9330185C12Rik-Gm4854|ENSMUSG00000097648-ENSMUSG00000101687|intergenic_region|ENSMUSG00000097648-ENSMUSG00000101687|||n.114579638C>T||||||	GT:GQ:DP:RD:AD:FREQ:DP4	0/0:.:62:62:0:0%:30,32,0,0	0/1:.:58:52:6:10.34%:26,26,5,1
1	117826848	.	C	A	.	PASS	DP=120;SOMATIC;SS=2;SSC=21;GPV=1;SPV=0.0079364;ANN=A|upstream_gene_variant|MODIFIER|Gm28360|ENSMUSG00000100305|transcript|ENSMUST00000187455.1|protein_coding||c.-3591C>A|||||3233|,A|intergenic_region|MODIFIER|B020011L13Rik-Gm28360|ENSMUSG00000101303-ENSMUSG00000100305|intergenic_region|ENSMUSG00000101303-ENSMUSG00000100305|||n.117826848C>A||||||	GT:GQ:DP:RD:AD:FREQ:DP4	0/0:.:65:65:0:0%:43,22,0,0	0/1:.:55:49:6:10.91%:26,23,5,1
1	117826869	.	A	T	.	PASS	DP=114;SOMATIC;SS=2;SSC=21;GPV=1;SPV=0.0067529;ANN=T|upstream_gene_variant|MODIFIER|Gm28360|ENSMUSG00000100305|transcript|ENSMUST00000187455.1|protein_coding||c.-3570A>T|||||3212|,T|intergenic_region|MODIFIER|B020011L13Rik-Gm28360|ENSMUSG00000101303-ENSMUSG00000100305|intergenic_region|ENSMUSG00000101303-ENSMUSG00000100305|||n.117826869A>T||||||	GT:GQ:DP:RD:AD:FREQ:DP4	0/0:.:63:63:0:0%:41,22,0,0	0/1:.:51:45:6:11.76%:27,18,3,3
1	118015316	.	G	A	.	PASS	DP=114;SOMATIC;SS=2;SSC=43;GPV=1;SPV=4.2538e-05;ANN=A|downstream_gene_variant|MODIFIER|Gm28358|ENSMUSG00000100703|transcript|ENSMUST00000189292.1|transcribed_unprocessed_pseudogene||n.*3488G>A|||||3488|,A|intron_variant|MODIFIER|Gm28358|ENSMUSG00000100703|transcript|ENSMUST00000187860.6|processed_transcript|4/4|n.535+3488G>A||||||	GT:GQ:DP:RD:AD:FREQ:DP4	0/0:.:55:55:0:0%:27,28,0,0	0/1:.:59:45:14:23.73%:25,20,12,2
1	118018519	.	G	A	.	PASS	DP=115;SOMATIC;SS=2;SSC=21;GPV=1;SPV=0.0068625;ANN=A|intron_variant|MODIFIER|Gm28358|ENSMUSG00000100703|transcript|ENSMUST00000187860.6|processed_transcript|4/4|n.535+6691G>A||||||	GT:GQ:DP:RD:AD:FREQ:DP4	0/0:.:57:57:0:0%:27,30,0,0	0/1:.:58:51:7:12.07%:39,12,4,3
1	124165719	.	G	A	.	str10	DP=119;SOMATIC;SS=2;SSC=40;GPV=1;SPV=9.3986e-05;ANN=A|intergenic_region|MODIFIER|Dpp10-Gm38073|ENSMUSG00000036815-ENSMUSG00000103914|intergenic_region|ENSMUSG00000036815-ENSMUSG00000103914|||n.124165719G>A||||||	GT:GQ:DP:RD:AD:FREQ:DP4	0/0:.:61:61:0:0%:25,36,0,0	0/1:.:58:46:12:20.69%:31,15,11,1
1	125278157	.	G	A	.	PASS	DP=97;SOMATIC;SS=2;SSC=17;GPV=1;SPV=0.016081;ANN=A|intergenic_region|MODIFIER|1700121L03Rik-Actr3|ENSMUSG00000099574-ENSMUSG00000026341|intergenic_region|ENSMUSG00000099574-ENSMUSG00000026341|||n.125278157G>A||||||	GT:GQ:DP:RD:AD:FREQ:DP4	0/0:.:47:47:0:0%:23,24,0,0	0/1:.:50:44:6:12%:25,19,2,4
1	126629483	.	G	A	.	str10	DP=94;SOMATIC;SS=2;SSC=31;GPV=1;SPV=0.00067031;ANN=A|intron_variant|MODIFIER|Nckap5|ENSMUSG00000049690|transcript|ENSMUST00000162664.7|retained_intron|2/2|n.382+66203C>T||||||,A|intron_variant|MODIFIER|Nckap5|ENSMUSG00000049690|transcript|ENSMUST00000162647.1|retained_intron|2/2|n.294+66203C>T||||||,A|intron_variant|MODIFIER|Nckap5|ENSMUSG00000049690|transcript|ENSMUST00000162646.7|protein_coding|2/6|c.69+66203C>T||||||WARNING_TRANSCRIPT_NO_STOP_CODON,A|intron_variant|MODIFIER|Nckap5|ENSMUSG00000049690|transcript|ENSMUST00000160693.1|protein_coding|2/5|c.69+66203C>T||||||WARNING_TRANSCRIPT_INCOMPLETE,A|intron_variant|MODIFIER|Nckap5|ENSMUSG00000049690|transcript|ENSMUST00000112583.7|protein_coding|2/16|c.69+66203C>T||||||,A|intron_variant|MODIFIER|Nckap5|ENSMUSG00000049690|transcript|ENSMUST00000094609.9|protein_coding|2/12|c.69+66203C>T||||||	GT:GQ:DP:RD:AD:FREQ:DP4	0/0:.:27:27:0:0%:17,10,0,0	0/1:.:67:48:19:28.36%:29,19,19,0
1	126629639	.	C	T	.	str10	DP=89;SOMATIC;SS=2;SSC=55;GPV=1;SPV=2.6839e-06;ANN=T|intron_variant|MODIFIER|Nckap5|ENSMUSG00000049690|transcript|ENSMUST00000162664.7|retained_intron|2/2|n.382+66047G>A||||||,T|intron_variant|MODIFIER|Nckap5|ENSMUSG00000049690|transcript|ENSMUST00000162647.1|retained_intron|2/2|n.294+66047G>A||||||,T|intron_variant|MODIFIER|Nckap5|ENSMUSG00000049690|transcript|ENSMUST00000162646.7|protein_coding|2/6|c.69+66047G>A||||||WARNING_TRANSCRIPT_NO_STOP_CODON,T|intron_variant|MODIFIER|Nckap5|ENSMUSG00000049690|transcript|ENSMUST00000160693.1|protein_coding|2/5|c.69+66047G>A||||||WARNING_TRANSCRIPT_INCOMPLETE,T|intron_variant|MODIFIER|Nckap5|ENSMUSG00000049690|transcript|ENSMUST00000112583.7|protein_coding|2/16|c.69+66047G>A||||||,T|intron_variant|MODIFIER|Nckap5|ENSMUSG00000049690|transcript|ENSMUST00000094609.9|protein_coding|2/12|c.69+66047G>A||||||	GT:GQ:DP:RD:AD:FREQ:DP4	0/0:.:39:39:0:0%:23,16,0,0	0/1:.:50:31:19:38%:10,21,1,18
1	127825783	.	G	C	.	PASS	DP=80;SOMATIC;SS=2;SSC=15;GPV=1;SPV=0.027105;ANN=C|intron_variant|MODIFIER|Map3k19|ENSMUSG00000051590|transcript|ENSMUST00000187653.6|protein_coding|4/7|c.301-1386C>G||||||WARNING_TRANSCRIPT_NO_START_CODON,C|intron_variant|MODIFIER|Map3k19|ENSMUSG00000051590|transcript|ENSMUST00000189398.6|protein_coding|6/8|c.633+3273C>G||||||WARNING_TRANSCRIPT_NO_START_CODON,C|intron_variant|MODIFIER|Map3k19|ENSMUSG00000051590|transcript|ENSMUST00000191333.6|protein_coding|6/8|c.633+3273C>G||||||WARNING_TRANSCRIPT_NO_START_CODON,C|intron_variant|MODIFIER|Map3k19|ENSMUSG00000051590|transcript|ENSMUST00000061512.4|protein_coding|6/9|c.604-1386C>G||||||,C|intron_variant|MODIFIER|Map3k19|ENSMUSG00000051590|transcript|ENSMUST00000208183.1|protein_coding|10/13|c.1216-1386C>G||||||	GT:GQ:DP:RD:AD:FREQ:DP4	0/0:.:35:35:0:0%:19,16,0,0	0/1:.:45:39:6:13.33%:27,12,2,4
1	129592983	.	G	A	.	PASS	DP=103;SOMATIC;SS=2;SSC=16;GPV=1;SPV=0.024203;ANN=A|intron_variant|MODIFIER|Thsd7b|ENSMUSG00000042581|transcript|ENSMUST00000073527.12|protein_coding|2/27|c.140-2387G>A||||||,A|intron_variant|MODIFIER|Thsd7b|ENSMUSG00000042581|transcript|ENSMUST00000040311.13|protein_coding|2/15|c.140-2387G>A||||||,A|intron_variant|MODIFIER|Thsd7b|ENSMUSG00000042581|transcript|ENSMUST00000140629.1|processed_transcript|2/3|n.290-20127G>A||||||,A|intron_variant|MODIFIER|Thsd7b|ENSMUSG00000042581|transcript|ENSMUST00000152305.2|protein_coding|1/3|c.-92-2387G>A||||||WARNING_TRANSCRIPT_INCOMPLETE	GT:GQ:DP:RD:AD:FREQ:DP4	0/0:.:53:53:0:0%:25,28,0,0	0/1:.:50:45:5:10%:32,13,4,1
1	129592995	.	C	T	.	PASS	DP=111;SOMATIC;SS=2;SSC=16;GPV=1;SPV=0.024675;ANN=T|intron_variant|MODIFIER|Thsd7b|ENSMUSG00000042581|transcript|ENSMUST00000073527.12|protein_coding|2/27|c.140-2375C>T||||||,T|intron_variant|MODIFIER|Thsd7b|ENSMUSG00000042581|transcript|ENSMUST00000040311.13|protein_coding|2/15|c.140-2375C>T||||||,T|intron_variant|MODIFIER|Thsd7b|ENSMUSG00000042581|transcript|ENSMUST00000140629.1|processed_transcript|2/3|n.290-20115C>T||||||,T|intron_variant|MODIFIER|Thsd7b|ENSMUSG00000042581|transcript|ENSMUST00000152305.2|protein_coding|1/3|c.-92-2375C>T||||||WARNING_TRANSCRIPT_INCOMPLETE	GT:GQ:DP:RD:AD:FREQ:DP4	0/0:.:57:57:0:0%:23,34,0,0	0/1:.:54:49:5:9.26%:30,19,3,2
1	130246977	.	C	T	.	PASS	DP=115;SOMATIC;SS=2;SSC=16;GPV=1;SPV=0.024889;ANN=T|intergenic_region|MODIFIER|Thsd7b-Gm16081|ENSMUSG00000042581-ENSMUSG00000086633|intergenic_region|ENSMUSG00000042581-ENSMUSG00000086633|||n.130246977C>T||||||	GT:GQ:DP:RD:AD:FREQ:DP4	0/0:.:59:59:0:0%:33,26,0,0	0/1:.:56:51:5:8.93%:27,24,4,1
1	143833509	.	C	A	.	PASS	DP=200;SOMATIC;SS=2;SSC=20;GPV=1;SPV=0.0083257;ANN=A|intergenic_region|MODIFIER|Uchl5-Rgs2|ENSMUSG00000018189-ENSMUSG00000026360|intergenic_region|ENSMUSG00000018189-ENSMUSG00000026360|||n.143833509C>A||||||	GT:GQ:DP:RD:AD:FREQ:DP4	0/0:.:122:122:0:0%:46,76,0,0	0/1:.:78:73:5:6.41%:34,39,4,1
1	143833522	.	A	T	.	PASS	DP=191;SOMATIC;SS=2;SSC=19;GPV=1;SPV=0.010506;ANN=T|intergenic_region|MODIFIER|Uchl5-Rgs2|ENSMUSG00000018189-ENSMUSG00000026360|intergenic_region|ENSMUSG00000018189-ENSMUSG00000026360|||n.143833522A>T||||||	GT:GQ:DP:RD:AD:FREQ:DP4	0/0:.:113:113:0:0%:37,76,0,0	0/1:.:78:73:5:6.41%:33,40,4,1
1	152319597	.	G	A	.	str10	DP=119;SOMATIC;SS=2;SSC=17;GPV=1;SPV=0.017715;ANN=A|intergenic_region|MODIFIER|Gm38238-Tsen15|ENSMUSG00000103744-ENSMUSG00000014980|intergenic_region|ENSMUSG00000103744-ENSMUSG00000014980|||n.152319597G>A||||||	GT:GQ:DP:RD:AD:FREQ:DP4	0/0:.:57:57:0:0%:29,28,0,0	0/1:.:62:56:6:9.68%:33,23,6,0
1	152941608	.	C	T	.	str10	DP=121;SOMATIC;SS=2;SSC=18;GPV=1;SPV=0.013074;ANN=T|downstream_gene_variant|MODIFIER|1700040K01Rik|ENSMUSG00000103840|transcript|ENSMUST00000195145.1|TEC||n.*4567C>T|||||4567|,T|intergenic_region|MODIFIER|1700040K01Rik-Gm8976|ENSMUSG00000103840-ENSMUSG00000100702|intergenic_region|ENSMUSG00000103840-ENSMUSG00000100702|||n.152941608C>T||||||	GT:GQ:DP:RD:AD:FREQ:DP4	0/0:.:69:69:0:0%:43,26,0,0	0/1:.:52:47:5:9.62%:28,19,5,0
1	152941618	.	C	T	.	PASS	DP=115;SOMATIC;SS=2;SSC=21;GPV=1;SPV=0.0072354;ANN=T|downstream_gene_variant|MODIFIER|1700040K01Rik|ENSMUSG00000103840|transcript|ENSMUST00000195145.1|TEC||n.*4577C>T|||||4577|,T|intergenic_region|MODIFIER|1700040K01Rik-Gm8976|ENSMUSG00000103840-ENSMUSG00000100702|intergenic_region|ENSMUSG00000103840-ENSMUSG00000100702|||n.152941618C>T||||||	GT:GQ:DP:RD:AD:FREQ:DP4	0/0:.:63:63:0:0%:45,18,0,0	0/1:.:52:46:6:11.54%:27,19,5,1
1	154342856	.	T	C	.	str10	DP=123;SOMATIC;SS=2;SSC=16;GPV=1;SPV=0.02317;ANN=C|intergenic_region|MODIFIER|Gm18727-Cacna1e|ENSMUSG00000100031-ENSMUSG00000004110|intergenic_region|ENSMUSG00000100031-ENSMUSG00000004110|||n.154342856T>C||||||	GT:GQ:DP:RD:AD:FREQ:DP4	0/0:.:64:64:0:0%:32,32,0,0	0/1:.:59:54:5:8.47%:35,19,5,0
1	154343211	.	T	C	.	str10	DP=120;SOMATIC;SS=2;SSC=38;GPV=1;SPV=0.00013004;ANN=C|intergenic_region|MODIFIER|Gm18727-Cacna1e|ENSMUSG00000100031-ENSMUSG00000004110|intergenic_region|ENSMUSG00000100031-ENSMUSG00000004110|||n.154343211T>C||||||	GT:GQ:DP:RD:AD:FREQ:DP4	0/0:.:91:91:0:0%:59,32,0,0	0/1:.:29:23:6:20.69%:9,14,0,6
1	154937943	.	A	G	.	str10	DP=133;SOMATIC;SS=2;SSC=32;GPV=1;SPV=0.00050557;ANN=G|intergenic_region|MODIFIER|Cacna1e-Gm29282|ENSMUSG00000004110-ENSMUSG00000101880|intergenic_region|ENSMUSG00000004110-ENSMUSG00000101880|||n.154937943A>G||||||	GT:GQ:DP:RD:AD:FREQ:DP4	0/0:.:86:86:0:0%:40,46,0,0	0/1:.:47:40:7:14.89%:29,11,7,0
1	154937946	.	C	A	.	str10	DP=126;SOMATIC;SS=2;SSC=31;GPV=1;SPV=0.00063394;ANN=A|intergenic_region|MODIFIER|Cacna1e-Gm29282|ENSMUSG00000004110-ENSMUSG00000101880|intergenic_region|ENSMUSG00000004110-ENSMUSG00000101880|||n.154937946C>A||||||	GT:GQ:DP:RD:AD:FREQ:DP4	0/0:.:80:80:0:0%:36,44,0,0	0/1:.:46:39:7:15.22%:27,12,7,0
1	154937998	.	C	A	.	PASS	DP=124;SOMATIC;SS=2;SSC=30;GPV=1;SPV=0.00083549;ANN=A|intergenic_region|MODIFIER|Cacna1e-Gm29282|ENSMUSG00000004110-ENSMUSG00000101880|intergenic_region|ENSMUSG00000004110-ENSMUSG00000101880|||n.154937998C>A||||||	GT:GQ:DP:RD:AD:FREQ:DP4	0/0:.:77:77:0:0%:37,40,0,0	0/1:.:47:40:7:14.89%:24,16,6,1
1	154938014	.	A	G	.	PASS	DP=124;SOMATIC;SS=2;SSC=26;GPV=1;SPV=0.0020976;ANN=G|intergenic_region|MODIFIER|Cacna1e-Gm29282|ENSMUSG00000004110-ENSMUSG00000101880|intergenic_region|ENSMUSG00000004110-ENSMUSG00000101880|||n.154938014A>G||||||	GT:GQ:DP:RD:AD:FREQ:DP4	0/0:.:78:78:0:0%:42,36,0,0	0/1:.:46:40:6:13.04%:20,20,4,2
1	159757473	.	A	G	.	str10	DP=94;SOMATIC;SS=2;SSC=16;GPV=1;SPV=0.025004;ANN=G|intron_variant|MODIFIER|Tnr|ENSMUSG00000015829|transcript|ENSMUST00000111669.8|protein_coding|1/21|c.-62+19862A>G||||||,G|intron_variant|MODIFIER|Tnr|ENSMUSG00000015829|transcript|ENSMUST00000192069.5|protein_coding|2/22|c.-62+19862A>G||||||	GT:GQ:DP:RD:AD:FREQ:DP4	0/0:.:42:42:0:0%:8,34,0,0	0/1:.:52:46:6:11.54%:22,24,6,0
1	164381541	.	T	C	.	PASS	DP=112;SOMATIC;SS=2;SSC=18;GPV=1;SPV=0.013571;ANN=C|downstream_gene_variant|MODIFIER|Nme7|ENSMUSG00000026575|transcript|ENSMUST00000194694.5|retained_intron||n.*683T>C|||||683|,C|intron_variant|MODIFIER|Nme7|ENSMUSG00000026575|transcript|ENSMUST00000191947.5|protein_coding|10/12|c.945+832T>C||||||,C|intron_variant|MODIFIER|Nme7|ENSMUSG00000026575|transcript|ENSMUST00000193808.5|nonsense_mediated_decay|12/15|c.945+832T>C||||||,C|intron_variant|MODIFIER|Nme7|ENSMUSG00000026575|transcript|ENSMUST00000193683.5|protein_coding|11/13|c.945+832T>C||||||,C|intron_variant|MODIFIER|Nme7|ENSMUSG00000026575|transcript|ENSMUST00000192710.1|processed_transcript|3/5|n.200+832T>C||||||,C|intron_variant|MODIFIER|Nme7|ENSMUSG00000026575|transcript|ENSMUST00000193591.5|processed_transcript|3/5|n.230+832T>C||||||	GT:GQ:DP:RD:AD:FREQ:DP4	0/0:.:56:56:0:0%:34,22,0,0	0/1:.:56:50:6:10.71%:26,24,5,1
1	165210867	.	G	A	.	str10	DP=201;SOMATIC;SS=2;SSC=19;GPV=1;SPV=0.011166;ANN=A|downstream_gene_variant|MODIFIER|Tiprl|ENSMUSG00000040843|transcript|ENSMUST00000043235.7|protein_coding||c.*4873C>T|||||1419|,A|downstream_gene_variant|MODIFIER|Tiprl|ENSMUSG00000040843|transcript|ENSMUST00000192436.5|nonsense_mediated_decay||c.*18268C>T|||||4859|,A|downstream_gene_variant|MODIFIER|Tiprl|ENSMUSG00000040843|transcript|ENSMUST00000192726.1|retained_intron||n.*4715C>T|||||4715|,A|intergenic_region|MODIFIER|Sft2d2-Tiprl|ENSMUSG00000040848-ENSMUSG00000040843|intergenic_region|ENSMUSG00000040848-ENSMUSG00000040843|||n.165210867G>A||||||	GT:GQ:DP:RD:AD:FREQ:DP4	0/0:.:118:118:0:0%:20,98,0,0	0/1:.:83:78:5:6.02%:25,53,0,5
1	171314547	.	G	A	.	str10	DP=117;SOMATIC;SS=2;SSC=21;GPV=1;SPV=0.0065093;ANN=A|intergenic_region|MODIFIER|Gm25151-Gm20045|ENSMUSG00000087747-ENSMUSG00000103983|intergenic_region|ENSMUSG00000087747-ENSMUSG00000103983|||n.171314547G>A||||||	GT:GQ:DP:RD:AD:FREQ:DP4	0/0:.:65:65:0:0%:37,28,0,0	0/1:.:52:46:6:11.54%:29,17,6,0
1	171314633	.	C	T	.	str10	DP=132;SOMATIC;SS=2;SSC=28;GPV=1;SPV=0.0013895;ANN=T|intergenic_region|MODIFIER|Gm25151-Gm20045|ENSMUSG00000087747-ENSMUSG00000103983|intergenic_region|ENSMUSG00000087747-ENSMUSG00000103983|||n.171314633C>T||||||	GT:GQ:DP:RD:AD:FREQ:DP4	0/0:.:72:72:0:0%:44,28,0,0	0/1:.:60:52:8:13.33%:28,24,8,0
1	171314680	.	C	T	.	PASS	DP=138;SOMATIC;SS=2;SSC=27;GPV=1;SPV=0.0019024;ANN=T|intergenic_region|MODIFIER|Gm25151-Gm20045|ENSMUSG00000087747-ENSMUSG00000103983|intergenic_region|ENSMUSG00000087747-ENSMUSG00000103983|||n.171314680C>T||||||	GT:GQ:DP:RD:AD:FREQ:DP4	0/0:.:73:73:0:0%:41,32,0,0	0/1:.:65:57:8:12.31%:34,23,2,6
1	171491423	.	C	G	.	PASS	DP=93;SOMATIC;SS=2;SSC=20;GPV=1;SPV=0.007998;ANN=G|intergenic_region|MODIFIER|F11r-B930036N10Rik|ENSMUSG00000038235-ENSMUSG00000091993|intergenic_region|ENSMUSG00000038235-ENSMUSG00000091993|||n.171491423C>G||||||	GT:GQ:DP:RD:AD:FREQ:DP4	0/0:.:50:50:0:0%:30,20,0,0	0/1:.:43:37:6:13.95%:30,7,1,5
1	173990414	.	A	G	.	str10	DP=154;SOMATIC;SS=2;SSC=61;GPV=1;SPV=7.2298e-07;ANN=G|intron_variant|MODIFIER|Gm18445|ENSMUSG00000103588|transcript|ENSMUST00000195502.1|unprocessed_pseudogene|2/2|n.610-3324T>C||||||	GT:GQ:DP:RD:AD:FREQ:DP4	0/0:.:98:98:0:0%:44,54,0,0	0/1:.:56:43:13:23.21%:25,18,13,0
1	173990423	.	A	T	.	str10	DP=156;SOMATIC;SS=2;SSC=62;GPV=1;SPV=6.0715e-07;ANN=T|intron_variant|MODIFIER|Gm18445|ENSMUSG00000103588|transcript|ENSMUST00000195502.1|unprocessed_pseudogene|2/2|n.610-3333T>A||||||	GT:GQ:DP:RD:AD:FREQ:DP4	0/0:.:100:100:0:0%:44,56,0,0	0/1:.:56:43:13:23.21%:26,17,12,1
1	173990447	.	A	G	.	PASS	DP=148;SOMATIC;SS=2;SSC=54;GPV=1;SPV=3.3863e-06;ANN=G|intron_variant|MODIFIER|Gm18445|ENSMUSG00000103588|transcript|ENSMUST00000195502.1|unprocessed_pseudogene|2/2|n.610-3357T>C||||||	GT:GQ:DP:RD:AD:FREQ:DP4	0/0:.:88:88:0:0%:30,58,0,0	0/1:.:60:47:13:21.67%:30,17,8,5
1	173990454	.	G	A	.	PASS	DP=149;SOMATIC;SS=2;SSC=52;GPV=1;SPV=6.2622e-06;ANN=A|intron_variant|MODIFIER|Gm18445|ENSMUSG00000103588|transcript|ENSMUST00000195502.1|unprocessed_pseudogene|2/2|n.610-3364C>T||||||	GT:GQ:DP:RD:AD:FREQ:DP4	0/0:.:86:86:0:0%:30,56,0,0	0/1:.:63:50:13:20.63%:32,18,7,6
1	173990465	.	C	T	.	PASS	DP=148;SOMATIC;SS=2;SSC=44;GPV=1;SPV=3.9785e-05;ANN=T|intron_variant|MODIFIER|Gm18445|ENSMUSG00000103588|transcript|ENSMUST00000195502.1|unprocessed_pseudogene|2/2|n.610-3375G>A||||||	GT:GQ:DP:RD:AD:FREQ:DP4	0/0:.:86:86:0:0%:32,54,0,0	0/1:.:62:51:11:17.74%:32,19,3,8
1	174593370	.	T	G	.	PASS	DP=61;SOMATIC;SS=2;SSC=14;GPV=1;SPV=0.037344;ANN=G|intron_variant|MODIFIER|Fmn2|ENSMUSG00000028354|transcript|ENSMUST00000030039.12|protein_coding|4/17|c.1917+254T>G||||||	GT:GQ:DP:RD:AD:FREQ:DP4	0/0:.:19:19:0:0%:19,0,0,0	0/1:.:42:33:8:19.51%:29,4,1,7
1	175014658	.	C	G	.	PASS	DP=51;SOMATIC;SS=2;SSC=17;GPV=1;SPV=0.018094;ANN=G|intergenic_region|MODIFIER|Grem2-Rgs7|ENSMUSG00000050069-ENSMUSG00000026527|intergenic_region|ENSMUSG00000050069-ENSMUSG00000026527|||n.175014658C>G||||||	GT:GQ:DP:RD:AD:FREQ:DP4	0/0:.:27:27:0:0%:8,19,0,0	0/1:.:24:19:5:20.83%:14,5,1,4
1	177492997	.	T	G	.	PASS	DP=55;SOMATIC;SS=2;SSC=17;GPV=1;SPV=0.018909;ANN=G|intergenic_region|MODIFIER|Gm37306-Gm37280|ENSMUSG00000103043-ENSMUSG00000102885|intergenic_region|ENSMUSG00000103043-ENSMUSG00000102885|||n.177492997T>G||||||	GT:GQ:DP:RD:AD:FREQ:DP4	0/0:.:29:29:0:0%:18,11,0,0	0/1:.:26:21:5:19.23%:19,2,2,3
1	178130919	.	A	C	.	str10	DP=123;SOMATIC;SS=2;SSC=24;GPV=1;SPV=0.0037395;ANN=C|intron_variant|MODIFIER|Gm16432|ENSMUSG00000091476|transcript|ENSMUST00000192146.1|nonsense_mediated_decay|15/21|c.2228+8107A>C||||||,C|intron_variant|MODIFIER|Gm16432|ENSMUSG00000091476|transcript|ENSMUST00000191719.5|processed_transcript|16/19|n.2467+8107A>C||||||	GT:GQ:DP:RD:AD:FREQ:DP4	0/0:.:73:73:0:0%:29,44,0,0	0/1:.:50:44:6:12%:23,21,0,6
1	178130934	.	T	A	.	str10	DP=128;SOMATIC;SS=2;SSC=29;GPV=1;SPV=0.0010567;ANN=A|intron_variant|MODIFIER|Gm16432|ENSMUSG00000091476|transcript|ENSMUST00000192146.1|nonsense_mediated_decay|15/21|c.2228+8122T>A||||||,A|intron_variant|MODIFIER|Gm16432|ENSMUSG00000091476|transcript|ENSMUST00000191719.5|processed_transcript|16/19|n.2467+8122T>A||||||	GT:GQ:DP:RD:AD:FREQ:DP4	0/0:.:78:78:0:0%:32,46,0,0	0/1:.:50:43:7:14%:23,20,0,7
1	178130962	.	G	C	.	str10	DP=155;SOMATIC;SS=2;SSC=36;GPV=1;SPV=0.00023109;ANN=C|intron_variant|MODIFIER|Gm16432|ENSMUSG00000091476|transcript|ENSMUST00000192146.1|nonsense_mediated_decay|15/21|c.2228+8150G>C||||||,C|intron_variant|MODIFIER|Gm16432|ENSMUSG00000091476|transcript|ENSMUST00000191719.5|processed_transcript|16/19|n.2467+8150G>C||||||	GT:GQ:DP:RD:AD:FREQ:DP4	0/0:.:106:106:0:0%:46,60,0,0	0/1:.:49:42:7:14.29%:22,20,0,7
1	180539903	.	G	A	.	str10	DP=102;SOMATIC;SS=2;SSC=17;GPV=1;SPV=0.018416;ANN=A|intergenic_region|MODIFIER|Gm37267-Parp1|ENSMUSG00000102608-ENSMUSG00000026496|intergenic_region|ENSMUSG00000102608-ENSMUSG00000026496|||n.180539903G>A||||||	GT:GQ:DP:RD:AD:FREQ:DP4	0/0:.:55:55:0:0%:23,32,0,0	0/1:.:47:42:5:10.64%:22,20,5,0
1	187080132	.	C	T	.	PASS	DP=134;SOMATIC;SS=2;SSC=19;GPV=1;SPV=0.012542;ANN=T|downstream_gene_variant|MODIFIER|Gm43497|ENSMUSG00000106839|transcript|ENSMUST00000201137.1|TEC||n.*1437G>A|||||1437|,T|intron_variant|MODIFIER|Spata17|ENSMUSG00000026611|transcript|ENSMUST00000027908.12|protein_coding|9/9|c.1059+17645G>A||||||,T|intron_variant|MODIFIER|Spata17|ENSMUSG00000026611|transcript|ENSMUST00000183819.7|protein_coding|9/10|c.1059+17645G>A||||||	GT:GQ:DP:RD:AD:FREQ:DP4	0/0:.:77:77:0:0%:37,40,0,0	0/1:.:57:52:5:8.77%:31,21,4,1
1	189905166	.	G	A	.	str10	DP=111;SOMATIC;SS=2;SSC=26;GPV=1;SPV=0.0021679;ANN=A|intron_variant|MODIFIER|Smyd2|ENSMUSG00000026603|transcript|ENSMUST00000027897.7|protein_coding|2/11|c.237+4685C>T||||||,A|intron_variant|MODIFIER|Smyd2|ENSMUSG00000026603|transcript|ENSMUST00000144452.1|retained_intron|2/9|n.211+4685C>T||||||	GT:GQ:DP:RD:AD:FREQ:DP4	0/0:.:63:63:0:0%:23,40,0,0	0/1:.:48:41:7:14.58%:23,18,7,0
1	189905175	.	G	A	.	str10	DP=124;SOMATIC;SS=2;SSC=22;GPV=1;SPV=0.0051411;ANN=A|intron_variant|MODIFIER|Smyd2|ENSMUSG00000026603|transcript|ENSMUST00000027897.7|protein_coding|2/11|c.237+4676C>T||||||,A|intron_variant|MODIFIER|Smyd2|ENSMUSG00000026603|transcript|ENSMUST00000144452.1|retained_intron|2/9|n.211+4676C>T||||||	GT:GQ:DP:RD:AD:FREQ:DP4	0/0:.:71:71:0:0%:27,44,0,0	0/1:.:53:47:6:11.32%:28,19,6,0
1	189905272	.	C	T	.	PASS	DP=124;SOMATIC;SS=2;SSC=34;GPV=1;SPV=0.00037478;ANN=T|intron_variant|MODIFIER|Smyd2|ENSMUSG00000026603|transcript|ENSMUST00000027897.7|protein_coding|2/11|c.237+4579G>A||||||,T|intron_variant|MODIFIER|Smyd2|ENSMUSG00000026603|transcript|ENSMUST00000144452.1|retained_intron|2/9|n.211+4579G>A||||||	GT:GQ:DP:RD:AD:FREQ:DP4	0/0:.:70:70:0:0%:20,50,0,0	0/1:.:54:45:9:16.67%:31,14,7,2
1	189905343	.	A	T	.	PASS	DP=123;SOMATIC;SS=2;SSC=23;GPV=1;SPV=0.0042333;ANN=T|intron_variant|MODIFIER|Smyd2|ENSMUSG00000026603|transcript|ENSMUST00000027897.7|protein_coding|2/11|c.237+4508T>A||||||,T|intron_variant|MODIFIER|Smyd2|ENSMUSG00000026603|transcript|ENSMUST00000144452.1|retained_intron|2/9|n.211+4508T>A||||||	GT:GQ:DP:RD:AD:FREQ:DP4	0/0:.:65:65:0:0%:27,38,0,0	0/1:.:58:51:7:12.07%:30,21,1,6
1	189905352	.	C	T	.	str10	DP=121;SOMATIC;SS=2;SSC=17;GPV=1;SPV=0.015995;ANN=T|intron_variant|MODIFIER|Smyd2|ENSMUSG00000026603|transcript|ENSMUST00000027897.7|protein_coding|2/11|c.237+4499G>A||||||,T|intron_variant|MODIFIER|Smyd2|ENSMUSG00000026603|transcript|ENSMUST00000144452.1|retained_intron|2/9|n.211+4499G>A||||||	GT:GQ:DP:RD:AD:FREQ:DP4	0/0:.:59:59:0:0%:23,36,0,0	0/1:.:62:56:6:9.68%:32,24,0,6
1	192761308	.	T	G	.	str10	DP=84;SOMATIC;SS=2;SSC=17;GPV=1;SPV=0.01865;ANN=G|intron_variant|MODIFIER|Hhat|ENSMUSG00000037375|transcript|ENSMUST00000192585.1|non_stop_decay|1/11|c.-39-1508A>C||||||WARNING_TRANSCRIPT_INCOMPLETE,G|intron_variant|MODIFIER|Hhat|ENSMUSG00000037375|transcript|ENSMUST00000128619.7|protein_coding|1/11|c.-39-1508A>C||||||,G|intron_variant|MODIFIER|Hhat|ENSMUSG00000037375|transcript|ENSMUST00000044190.11|protein_coding|1/11|c.-39-1508A>C||||||,G|intron_variant|MODIFIER|Hhat|ENSMUSG00000037375|transcript|ENSMUST00000192946.1|processed_transcript|1/4|n.14-1508A>C||||||	GT:GQ:DP:RD:AD:FREQ:DP4	0/0:.:45:45:0:0%:31,14,0,0	0/1:.:39:34:5:12.82%:32,2,0,5
10	3252178	.	C	T	.	PASS	DP=65;SOMATIC;SS=2;SSC=22;GPV=1;SPV=0.0062626;ANN=T|downstream_gene_variant|MODIFIER|H60c|ENSMUSG00000091618|transcript|ENSMUST00000170893.2|protein_coding||c.*7128G>A|||||4030|,T|intergenic_region|MODIFIER|9230019H11Rik-H60c|ENSMUSG00000071434-ENSMUSG00000091618|intergenic_region|ENSMUSG00000071434-ENSMUSG00000091618|||n.3252178C>T||||||	GT:GQ:DP:RD:AD:FREQ:DP4	0/0:.:24:24:0:0%:0,24,0,0	0/1:.:41:31:10:24.39%:1,30,1,9
10	4490656	.	C	T	.	str10	DP=117;SOMATIC;SS=2;SSC=17;GPV=1;SPV=0.017127;ANN=T|intron_variant|MODIFIER|Ccdc170|ENSMUSG00000019767|transcript|ENSMUST00000138112.7|protein_coding|1/10|c.66+8028C>T||||||	GT:GQ:DP:RD:AD:FREQ:DP4	0/0:.:64:64:0:0%:34,30,0,0	0/1:.:53:48:5:9.43%:24,24,5,0
10	5677369	.	A	C	.	PASS	DP=64;SOMATIC;SS=2;SSC=17;GPV=1;SPV=0.016573;ANN=C|intergenic_region|MODIFIER|Vip-Fbxo5|ENSMUSG00000019772-ENSMUSG00000019773|intergenic_region|ENSMUSG00000019772-ENSMUSG00000019773|||n.5677369A>C||||||	GT:GQ:DP:RD:AD:FREQ:DP4	0/0:.:27:27:0:0%:3,24,0,0	0/1:.:37:30:7:18.92%:5,25,5,2
10	5852451	.	G	A	.	str10	DP=120;SOMATIC;SS=2;SSC=33;GPV=1;SPV=0.00044956;ANN=A|intron_variant|MODIFIER|Rgs17|ENSMUSG00000019775|transcript|ENSMUST00000064225.13|protein_coding|3/5|c.180-9826C>T||||||,A|intron_variant|MODIFIER|Rgs17|ENSMUSG00000019775|transcript|ENSMUST00000131996.7|protein_coding|2/4|c.120-9826C>T||||||,A|intron_variant|MODIFIER|Rgs17|ENSMUSG00000019775|transcript|ENSMUST00000117676.7|protein_coding|3/5|c.120-9826C>T||||||,A|intron_variant|MODIFIER|Rgs17|ENSMUSG00000019775|transcript|ENSMUST00000019909.7|protein_coding|4/6|c.120-9826C>T||||||WARNING_TRANSCRIPT_INCOMPLETE	GT:GQ:DP:RD:AD:FREQ:DP4	0/0:.:62:62:0:0%:30,32,0,0	0/1:.:58:48:10:17.24%:28,20,10,0
10	7276935	.	C	T	.	PASS	DP=117;SOMATIC;SS=2;SSC=16;GPV=1;SPV=0.020763;ANN=T|intergenic_region|MODIFIER|Cnksr3-Ulbp1|ENSMUSG00000015202-ENSMUSG00000079685|intergenic_region|ENSMUSG00000015202-ENSMUSG00000079685|||n.7276935C>T||||||	GT:GQ:DP:RD:AD:FREQ:DP4	0/0:.:62:62:0:0%:34,28,0,0	0/1:.:55:50:5:9.09%:27,23,4,1
10	8705829	.	C	A	.	str10	DP=104;SOMATIC;SS=2;SSC=21;GPV=1;SPV=0.0070764;ANN=A|intergenic_region|MODIFIER|Gm24374-Sash1|ENSMUSG00000077582-ENSMUSG00000015305|intergenic_region|ENSMUSG00000077582-ENSMUSG00000015305|||n.8705829C>A||||||	GT:GQ:DP:RD:AD:FREQ:DP4	0/0:.:57:57:0:0%:27,30,0,0	0/1:.:47:41:6:12.77%:27,14,0,6
10	12321143	.	A	C	.	PASS	DP=61;SOMATIC;SS=2;SSC=20;GPV=1;SPV=0.0097922;ANN=C|intergenic_region|MODIFIER|Gm25011-Gm23680|ENSMUSG00000089023-ENSMUSG00000065096|intergenic_region|ENSMUSG00000089023-ENSMUSG00000065096|||n.12321143A>C||||||	GT:GQ:DP:RD:AD:FREQ:DP4	0/0:.:28:28:0:0%:8,20,0,0	0/1:.:33:26:7:21.21%:12,14,6,1
10	14567387	.	G	T	.	str10	DP=124;SOMATIC;SS=2;SSC=26;GPV=1;SPV=0.0022529;ANN=T|intergenic_region|MODIFIER|Adgrg6-Vta1|ENSMUSG00000039116-ENSMUSG00000019868|intergenic_region|ENSMUSG00000039116-ENSMUSG00000019868|||n.14567387G>T||||||	GT:GQ:DP:RD:AD:FREQ:DP4	0/0:.:59:59:0:0%:31,28,0,0	0/1:.:65:56:9:13.85%:37,19,0,9
10	14645970	.	C	T	.	str10	DP=95;SOMATIC;SS=2;SSC=24;GPV=1;SPV=0.0035237;ANN=T|intergenic_region|MODIFIER|Adgrg6-Vta1|ENSMUSG00000039116-ENSMUSG00000019868|intergenic_region|ENSMUSG00000039116-ENSMUSG00000019868|||n.14645970C>T||||||	GT:GQ:DP:RD:AD:FREQ:DP4	0/0:.:39:39:0:0%:21,18,0,0	0/1:.:56:46:10:17.86%:26,20,10,0
10	14646012	.	G	A	.	PASS	DP=85;SOMATIC;SS=2;SSC=27;GPV=1;SPV=0.0017508;ANN=A|intergenic_region|MODIFIER|Adgrg6-Vta1|ENSMUSG00000039116-ENSMUSG00000019868|intergenic_region|ENSMUSG00000039116-ENSMUSG00000019868|||n.14646012G>A||||||	GT:GQ:DP:RD:AD:FREQ:DP4	0/0:.:35:35:0:0%:23,12,0,0	0/1:.:50:39:11:22%:25,14,9,2
10	14922548	.	C	T	.	str10	DP=152;SOMATIC;SS=2;SSC=28;GPV=1;SPV=0.0013396;ANN=T|intergenic_region|MODIFIER|Nmbr-Gm23892|ENSMUSG00000019865-ENSMUSG00000088730|intergenic_region|ENSMUSG00000019865-ENSMUSG00000088730|||n.14922548C>T||||||	GT:GQ:DP:RD:AD:FREQ:DP4	0/0:.:77:77:0:0%:27,50,0,0	0/1:.:75:66:9:12%:46,20,9,0
10	14922619	.	A	G	.	str10	DP=138;SOMATIC;SS=2;SSC=30;GPV=1;SPV=0.00083415;ANN=G|intergenic_region|MODIFIER|Nmbr-Gm23892|ENSMUSG00000019865-ENSMUSG00000088730|intergenic_region|ENSMUSG00000019865-ENSMUSG00000088730|||n.14922619A>G||||||	GT:GQ:DP:RD:AD:FREQ:DP4	0/0:.:73:73:0:0%:29,44,0,0	0/1:.:65:56:9:13.85%:39,17,9,0
10	15465808	.	G	A	.	str10	DP=119;SOMATIC;SS=2;SSC=27;GPV=1;SPV=0.001983;ANN=A|intergenic_region|MODIFIER|Gm23892-Gm20125|ENSMUSG00000088730-ENSMUSG00000101969|intergenic_region|ENSMUSG00000088730-ENSMUSG00000101969|||n.15465808G>A||||||	GT:GQ:DP:RD:AD:FREQ:DP4	0/0:.:53:53:0:0%:33,20,0,0	0/1:.:66:56:10:15.15%:33,23,0,10
10	15465813	.	A	T	.	str10	DP=107;SOMATIC;SS=2;SSC=17;GPV=1;SPV=0.01886;ANN=T|intergenic_region|MODIFIER|Gm23892-Gm20125|ENSMUSG00000088730-ENSMUSG00000101969|intergenic_region|ENSMUSG00000088730-ENSMUSG00000101969|||n.15465813A>T||||||	GT:GQ:DP:RD:AD:FREQ:DP4	0/0:.:45:45:0:0%:27,18,0,0	0/1:.:62:55:7:11.29%:34,21,0,7
10	15528956	.	G	A	.	PASS	DP=132;SOMATIC;SS=2;SSC=18;GPV=1;SPV=0.014814;ANN=A|intergenic_region|MODIFIER|Gm23892-Gm20125|ENSMUSG00000088730-ENSMUSG00000101969|intergenic_region|ENSMUSG00000088730-ENSMUSG00000101969|||n.15528956G>A||||||	GT:GQ:DP:RD:AD:FREQ:DP4	0/0:.:74:74:0:0%:32,42,0,0	0/1:.:58:53:5:8.62%:33,20,2,3
10	21170141	.	A	T	.	PASS	DP=146;SOMATIC;SS=2;SSC=25;GPV=1;SPV=0.0029736;ANN=T|intergenic_region|MODIFIER|Myb-Gm2467|ENSMUSG00000019982-ENSMUSG00000098102|intergenic_region|ENSMUSG00000019982-ENSMUSG00000098102|||n.21170141A>T||||||	GT:GQ:DP:RD:AD:FREQ:DP4	0/0:.:99:99:0:0%:43,56,0,0	0/1:.:47:42:5:10.64%:23,19,4,1
10	21170176	.	T	C	.	PASS	DP=138;SOMATIC;SS=2;SSC=35;GPV=1;SPV=0.00028364;ANN=C|intergenic_region|MODIFIER|Myb-Gm2467|ENSMUSG00000019982-ENSMUSG00000098102|intergenic_region|ENSMUSG00000019982-ENSMUSG00000098102|||n.21170176T>C||||||	GT:GQ:DP:RD:AD:FREQ:DP4	0/0:.:86:86:0:0%:38,48,0,0	0/1:.:52:44:8:15.38%:25,19,6,2
10	21170215	.	C	T	.	PASS	DP=144;SOMATIC;SS=2;SSC=23;GPV=1;SPV=0.0044927;ANN=T|intergenic_region|MODIFIER|Myb-Gm2467|ENSMUSG00000019982-ENSMUSG00000098102|intergenic_region|ENSMUSG00000019982-ENSMUSG00000098102|||n.21170215C>T||||||	GT:GQ:DP:RD:AD:FREQ:DP4	0/0:.:84:84:0:0%:39,45,0,0	0/1:.:60:54:6:10%:36,18,4,2
10	21170220	.	G	T	.	PASS	DP=139;SOMATIC;SS=2;SSC=23;GPV=1;SPV=0.0040412;ANN=T|intergenic_region|MODIFIER|Myb-Gm2467|ENSMUSG00000019982-ENSMUSG00000098102|intergenic_region|ENSMUSG00000019982-ENSMUSG00000098102|||n.21170220G>T||||||	GT:GQ:DP:RD:AD:FREQ:DP4	0/0:.:82:82:0:0%:35,47,0,0	0/1:.:57:51:6:10.53%:34,17,4,2
10	22208041	.	T	A	.	PASS	DP=114;SOMATIC;SS=2;SSC=30;GPV=1;SPV=0.00098097;ANN=A|upstream_gene_variant|MODIFIER|Gm26581|ENSMUSG00000097108|transcript|ENSMUST00000181953.1|lincRNA||n.-4612T>A|||||4612|,A|intron_variant|MODIFIER|H60b|ENSMUSG00000075297|transcript|ENSMUST00000105522.8|protein_coding|1/5|c.-41+49323T>A||||||,A|intron_variant|MODIFIER|Raet1e|ENSMUSG00000053219|transcript|ENSMUST00000178026.1|protein_coding|5/5|c.*24+25926T>A||||||,A|intron_variant|MODIFIER|Gm26740|ENSMUSG00000097705|transcript|ENSMUST00000180456.1|antisense|2/3|n.166-1101A>T||||||	GT:GQ:DP:RD:AD:FREQ:DP4	0/0:.:59:59:0:0%:31,28,0,0	0/1:.:55:46:9:16.36%:26,20,6,3
10	25518123	.	G	A	.	PASS	DP=90;SOMATIC;SS=2;SSC=17;GPV=1;SPV=0.017051;ANN=A|intron_variant|MODIFIER|Epb41l2|ENSMUSG00000019978|transcript|ENSMUST00000053748.14|protein_coding|19/19|c.*2-4174G>A||||||,A|intron_variant|MODIFIER|Epb41l2|ENSMUSG00000019978|transcript|ENSMUST00000092645.6|protein_coding|19/19|c.*2-4174G>A||||||	GT:GQ:DP:RD:AD:FREQ:DP4	0/0:.:49:49:0:0%:27,22,0,0	0/1:.:41:36:5:12.2%:21,15,4,1
10	26744243	.	C	A	.	str10	DP=114;SOMATIC;SS=2;SSC=15;GPV=1;SPV=0.02602;ANN=A|intergenic_region|MODIFIER|Gm8709-Arhgap18|ENSMUSG00000098179-ENSMUSG00000039031|intergenic_region|ENSMUSG00000098179-ENSMUSG00000039031|||n.26744243C>A||||||	GT:GQ:DP:RD:AD:FREQ:DP4	0/0:.:58:58:0:0%:36,22,0,0	0/1:.:56:51:5:8.93%:31,20,5,0
10	33010881	.	T	C	.	PASS	DP=91;SOMATIC;SS=2;SSC=25;GPV=1;SPV=0.0025363;ANN=C|intergenic_region|MODIFIER|Nkain2-Trdn|ENSMUSG00000069670-ENSMUSG00000019787|intergenic_region|ENSMUSG00000069670-ENSMUSG00000019787|||n.33010881T>C||||||	GT:GQ:DP:RD:AD:FREQ:DP4	0/0:.:46:46:0:0%:24,22,0,0	0/1:.:45:37:8:17.78%:26,11,4,4
10	39198594	.	G	A	.	str10	DP=114;SOMATIC;SS=2;SSC=23;GPV=1;SPV=0.0049318;ANN=A|intergenic_region|MODIFIER|Wisp3-Fyn|ENSMUSG00000062074-ENSMUSG00000019843|intergenic_region|ENSMUSG00000062074-ENSMUSG00000019843|||n.39198594G>A||||||	GT:GQ:DP:RD:AD:FREQ:DP4	0/0:.:49:49:0:0%:17,32,0,0	0/1:.:65:56:9:13.85%:32,24,9,0
10	40046496	.	A	C	.	str10	DP=147;SOMATIC;SS=2;SSC=23;GPV=1;SPV=0.0043988;ANN=C|intron_variant|MODIFIER|Slc16a10|ENSMUSG00000019838|transcript|ENSMUST00000092566.6|protein_coding|4/5|c.1078-5669T>G||||||	GT:GQ:DP:RD:AD:FREQ:DP4	0/0:.:96:96:0:0%:52,44,0,0	0/1:.:51:46:5:9.8%:29,17,5,0
10	43772035	.	G	A	.	PASS	DP=86;SOMATIC;SS=2;SSC=29;GPV=1;SPV=0.0011512;ANN=A|intergenic_region|MODIFIER|F930017D23Rik-Gm9034|ENSMUSG00000075184-ENSMUSG00000094852|intergenic_region|ENSMUSG00000075184-ENSMUSG00000094852|||n.43772035G>A||||||	GT:GQ:DP:RD:AD:FREQ:DP4	0/0:.:40:40:0:0%:20,20,0,0	0/1:.:46:36:10:21.74%:18,18,4,6
10	43772074	.	T	C	.	str10	DP=96;SOMATIC;SS=2;SSC=20;GPV=1;SPV=0.0097133;ANN=C|intergenic_region|MODIFIER|F930017D23Rik-Gm9034|ENSMUSG00000075184-ENSMUSG00000094852|intergenic_region|ENSMUSG00000075184-ENSMUSG00000094852|||n.43772074T>C||||||	GT:GQ:DP:RD:AD:FREQ:DP4	0/0:.:45:45:0:0%:27,18,0,0	0/1:.:51:44:7:13.73%:25,19,0,7
10	44232347	.	T	C	.	PASS	DP=91;SOMATIC;SS=2;SSC=19;GPV=1;SPV=0.012381;ANN=C|intergenic_region|MODIFIER|Speer5-ps1-Atg5|ENSMUSG00000091358-ENSMUSG00000038160|intergenic_region|ENSMUSG00000091358-ENSMUSG00000038160|||n.44232347T>C||||||	GT:GQ:DP:RD:AD:FREQ:DP4	0/0:.:52:52:0:0%:22,30,0,0	0/1:.:39:34:5:12.82%:15,19,1,4
10	44919402	.	C	T	.	PASS	DP=120;SOMATIC;SS=2;SSC=16;GPV=1;SPV=0.022613;ANN=T|downstream_gene_variant|MODIFIER|Gm24271|ENSMUSG00000076282|transcript|ENSMUST00000102327.1|miRNA||n.*2665G>A|||||2665|,T|intergenic_region|MODIFIER|Gm22503-Gm24271|ENSMUSG00000089608-ENSMUSG00000076282|intergenic_region|ENSMUSG00000089608-ENSMUSG00000076282|||n.44919402C>T||||||	GT:GQ:DP:RD:AD:FREQ:DP4	0/0:.:55:55:0:0%:25,30,0,0	0/1:.:65:59:6:9.23%:31,28,3,3
10	45084413	.	A	C	.	str10	DP=55;SOMATIC;SS=2;SSC=21;GPV=1;SPV=0.0076913;ANN=C|intron_variant|MODIFIER|Prep|ENSMUSG00000019849|transcript|ENSMUST00000099858.2|protein_coding|2/14|c.121-6580A>C||||||	GT:GQ:DP:RD:AD:FREQ:DP4	0/0:.:26:26:0:0%:8,18,0,0	0/1:.:29:22:7:24.14%:6,16,7,0
10	45756115	.	T	C	.	PASS	DP=121;SOMATIC;SS=2;SSC=40;GPV=1;SPV=9.7524e-05;ANN=C|intergenic_region|MODIFIER|Hace1-Gm27410|ENSMUSG00000038822-ENSMUSG00000098409|intergenic_region|ENSMUSG00000038822-ENSMUSG00000098409|||n.45756115T>C||||||	GT:GQ:DP:RD:AD:FREQ:DP4	0/0:.:75:75:0:0%:25,50,0,0	0/1:.:46:37:9:19.57%:24,13,7,2
10	48566774	.	C	T	.	PASS	DP=126;SOMATIC;SS=2;SSC=28;GPV=1;SPV=0.0015262;ANN=T|intergenic_region|MODIFIER|Gm23584-Gm24256|ENSMUSG00000088280-ENSMUSG00000065630|intergenic_region|ENSMUSG00000088280-ENSMUSG00000065630|||n.48566774C>T||||||	GT:GQ:DP:RD:AD:FREQ:DP4	0/0:.:68:68:0:0%:32,36,0,0	0/1:.:58:50:8:13.79%:31,19,2,6
10	49306695	.	G	A	.	PASS	DP=127;SOMATIC;SS=2;SSC=29;GPV=1;SPV=0.0010598;ANN=A|intron_variant|MODIFIER|Grik2|ENSMUSG00000056073|transcript|ENSMUST00000105484.9|protein_coding|10/15|c.1525-33732C>T||||||,A|intron_variant|MODIFIER|Grik2|ENSMUSG00000056073|transcript|ENSMUST00000105487.7|protein_coding|11/16|c.1525-33732C>T||||||,A|intron_variant|MODIFIER|Grik2|ENSMUSG00000056073|transcript|ENSMUST00000105485.7|protein_coding|10/16|c.1525-33732C>T||||||,A|intron_variant|MODIFIER|Grik2|ENSMUSG00000056073|transcript|ENSMUST00000079751.8|protein_coding|10/15|c.1525-33732C>T||||||,A|intron_variant|MODIFIER|Grik2|ENSMUSG00000056073|transcript|ENSMUST00000105486.7|protein_coding|10/16|c.1525-33732C>T||||||	GT:GQ:DP:RD:AD:FREQ:DP4	0/0:.:71:71:0:0%:39,32,0,0	0/1:.:56:48:8:14.29%:27,21,4,4
10	49306708	.	T	G	.	PASS	DP=130;SOMATIC;SS=2;SSC=29;GPV=1;SPV=0.0010174;ANN=G|intron_variant|MODIFIER|Grik2|ENSMUSG00000056073|transcript|ENSMUST00000105484.9|protein_coding|10/15|c.1525-33745A>C||||||,G|intron_variant|MODIFIER|Grik2|ENSMUSG00000056073|transcript|ENSMUST00000105487.7|protein_coding|11/16|c.1525-33745A>C||||||,G|intron_variant|MODIFIER|Grik2|ENSMUSG00000056073|transcript|ENSMUST00000105485.7|protein_coding|10/16|c.1525-33745A>C||||||,G|intron_variant|MODIFIER|Grik2|ENSMUSG00000056073|transcript|ENSMUST00000079751.8|protein_coding|10/15|c.1525-33745A>C||||||,G|intron_variant|MODIFIER|Grik2|ENSMUSG00000056073|transcript|ENSMUST00000105486.7|protein_coding|10/16|c.1525-33745A>C||||||	GT:GQ:DP:RD:AD:FREQ:DP4	0/0:.:73:73:0:0%:39,34,0,0	0/1:.:57:49:8:14.04%:29,20,4,4
10	52597851	.	C	T	.	PASS	DP=104;SOMATIC;SS=2;SSC=17;GPV=1;SPV=0.016059;ANN=T|intergenic_region|MODIFIER|Zfa-ps-Slc35f1|ENSMUSG00000049576-ENSMUSG00000038602|intergenic_region|ENSMUSG00000049576-ENSMUSG00000038602|||n.52597851C>T||||||	GT:GQ:DP:RD:AD:FREQ:DP4	0/0:.:45:45:0:0%:21,24,0,0	0/1:.:59:52:7:11.86%:31,21,5,2
10	52636582	.	T	G	.	PASS	DP=120;SOMATIC;SS=2;SSC=15;GPV=1;SPV=0.027321;ANN=G|intergenic_region|MODIFIER|Zfa-ps-Slc35f1|ENSMUSG00000049576-ENSMUSG00000038602|intergenic_region|ENSMUSG00000049576-ENSMUSG00000038602|||n.52636582T>G||||||	GT:GQ:DP:RD:AD:FREQ:DP4	0/0:.:53:53:0:0%:22,31,0,0	0/1:.:67:61:6:8.96%:44,17,4,2
10	52636588	.	T	A	.	PASS	DP=118;SOMATIC;SS=2;SSC=18;GPV=1;SPV=0.013205;ANN=A|intergenic_region|MODIFIER|Zfa-ps-Slc35f1|ENSMUSG00000049576-ENSMUSG00000038602|intergenic_region|ENSMUSG00000049576-ENSMUSG00000038602|||n.52636588T>A||||||	GT:GQ:DP:RD:AD:FREQ:DP4	0/0:.:53:53:0:0%:20,33,0,0	0/1:.:65:58:7:10.77%:42,16,6,1
10	54447880	.	A	C	.	str10	DP=111;SOMATIC;SS=2;SSC=32;GPV=1;SPV=0.00056748;ANN=C|intergenic_region|MODIFIER|Gm26177-Gm25602|ENSMUSG00000094738-ENSMUSG00000088987|intergenic_region|ENSMUSG00000094738-ENSMUSG00000088987|||n.54447880A>C||||||	GT:GQ:DP:RD:AD:FREQ:DP4	0/0:.:56:56:0:0%:30,26,0,0	0/1:.:55:45:10:18.18%:29,16,0,10
10	55633763	.	T	A	.	PASS	DP=97;SOMATIC;SS=2;SSC=16;GPV=1;SPV=0.023232;ANN=A|intergenic_region|MODIFIER|Gm25602-Tbc1d32|ENSMUSG00000088987-ENSMUSG00000038122|intergenic_region|ENSMUSG00000088987-ENSMUSG00000038122|||n.55633763T>A||||||	GT:GQ:DP:RD:AD:FREQ:DP4	0/0:.:44:44:0:0%:28,16,0,0	0/1:.:53:47:6:11.32%:35,12,5,1
10	63758363	.	A	T	.	str10	DP=134;SOMATIC;SS=2;SSC=23;GPV=1;SPV=0.0042153;ANN=T|intron_variant|MODIFIER|Ctnna3|ENSMUSG00000060843|transcript|ENSMUST00000105441.7|protein_coding|5/17|c.580-61859A>T||||||,T|intron_variant|MODIFIER|Ctnna3|ENSMUSG00000060843|transcript|ENSMUST00000105440.7|protein_coding|5/17|c.580-61859A>T||||||,T|intron_variant|MODIFIER|Ctnna3|ENSMUSG00000060843|transcript|ENSMUST00000075099.4|protein_coding|4/16|c.580-61859A>T||||||	GT:GQ:DP:RD:AD:FREQ:DP4	0/0:.:71:71:0:0%:33,38,0,0	0/1:.:63:56:7:11.11%:31,25,7,0
10	63758483	.	T	C	.	PASS	DP=143;SOMATIC;SS=2;SSC=29;GPV=1;SPV=0.00109;ANN=C|intron_variant|MODIFIER|Ctnna3|ENSMUSG00000060843|transcript|ENSMUST00000105441.7|protein_coding|5/17|c.580-61739T>C||||||,C|intron_variant|MODIFIER|Ctnna3|ENSMUSG00000060843|transcript|ENSMUST00000105440.7|protein_coding|5/17|c.580-61739T>C||||||,C|intron_variant|MODIFIER|Ctnna3|ENSMUSG00000060843|transcript|ENSMUST00000075099.4|protein_coding|4/16|c.580-61739T>C||||||	GT:GQ:DP:RD:AD:FREQ:DP4	0/0:.:80:80:0:0%:36,44,0,0	0/1:.:63:55:8:12.7%:30,25,6,2
10	70142005	.	A	C	.	str10	DP=68;SOMATIC;SS=2;SSC=22;GPV=1;SPV=0.0054855;ANN=C|intron_variant|MODIFIER|Ccdc6|ENSMUSG00000048701|transcript|ENSMUST00000147545.7|protein_coding|1/8|c.283-574A>C||||||	GT:GQ:DP:RD:AD:FREQ:DP4	0/0:.:33:33:0:0%:3,30,0,0	0/1:.:35:26:7:21.21%:5,21,7,0
10	79322458	.	G	A	.	PASS	DP=101;SOMATIC;SS=2;SSC=14;GPV=1;SPV=0.035553;ANN=A|intergenic_region|MODIFIER|Vmn2r81-Vmn2r82|ENSMUSG00000055515-ENSMUSG00000091468|intergenic_region|ENSMUSG00000055515-ENSMUSG00000091468|||n.79322458G>A||||||	GT:GQ:DP:RD:AD:FREQ:DP4	0/0:.:42:42:0:0%:30,12,0,0	0/1:.:59:53:6:10.17%:23,30,1,5
10	80621521	.	T	C	.	str10	DP=76;SOMATIC;SS=2;SSC=16;GPV=1;SPV=0.023594;ANN=C|upstream_gene_variant|MODIFIER|Csnk1g2|ENSMUSG00000003345|transcript|ENSMUST00000079773.12|protein_coding||c.-12934T>C|||||1259|,C|intergenic_region|MODIFIER|Adat3-Csnk1g2|ENSMUSG00000035370-ENSMUSG00000003345|intergenic_region|ENSMUSG00000035370-ENSMUSG00000003345|||n.80621521T>C||||||	GT:GQ:DP:RD:AD:FREQ:DP4	0/0:.:39:39:0:0%:5,34,0,0	0/1:.:37:32:5:13.51%:5,27,5,0
10	82412264	.	C	A	.	str10	DP=121;SOMATIC;SS=2;SSC=15;GPV=1;SPV=0.027473;ANN=A|intron_variant|MODIFIER|Gm4924|ENSMUSG00000073427|transcript|ENSMUST00000210025.1|nonsense_mediated_decay|7/7|c.*411+2778C>A||||||,A|intron_variant|MODIFIER|Gm4924|ENSMUSG00000073427|transcript|ENSMUST00000211078.1|nonsense_mediated_decay|6/6|c.*358+8235C>A||||||WARNING_TRANSCRIPT_NO_START_CODON	GT:GQ:DP:RD:AD:FREQ:DP4	0/0:.:61:61:0:0%:35,26,0,0	0/1:.:60:55:5:8.33%:37,18,5,0
10	82412603	.	A	G	.	str10	DP=102;SOMATIC;SS=2;SSC=25;GPV=1;SPV=0.0028495;ANN=G|intron_variant|MODIFIER|Gm4924|ENSMUSG00000073427|transcript|ENSMUST00000210025.1|nonsense_mediated_decay|7/7|c.*411+3117A>G||||||,G|intron_variant|MODIFIER|Gm4924|ENSMUSG00000073427|transcript|ENSMUST00000211078.1|nonsense_mediated_decay|6/6|c.*358+8574A>G||||||WARNING_TRANSCRIPT_NO_START_CODON	GT:GQ:DP:RD:AD:FREQ:DP4	0/0:.:69:69:0:0%:31,38,0,0	0/1:.:33:28:5:15.15%:18,10,0,5
10	83390014	.	T	C	.	str10	DP=107;SOMATIC;SS=2;SSC=17;GPV=1;SPV=0.017733;ANN=C|3_prime_UTR_variant|MODIFIER|D10Wsu102e|ENSMUSG00000020255|transcript|ENSMUST00000020488.8|protein_coding|4/4|c.*24092T>C|||||24092|	GT:GQ:DP:RD:AD:FREQ:DP4	0/0:.:59:57:0:0%:37,20,0,0	0/1:.:48:43:5:10.42%:31,12,5,0
10	84895840	.	A	G	.	PASS	DP=98;SOMATIC;SS=2;SSC=15;GPV=1;SPV=0.027541;ANN=G|intron_variant|MODIFIER|Rfx4|ENSMUSG00000020037|transcript|ENSMUST00000060397.12|protein_coding|16/17|c.1797-117A>G||||||,G|intron_variant|MODIFIER|Rfx4|ENSMUSG00000020037|transcript|ENSMUST00000166696.8|protein_coding|13/14|c.1368-117A>G||||||,G|intron_variant|MODIFIER|Rfx4|ENSMUSG00000020037|transcript|ENSMUST00000095388.4|protein_coding|12/13|c.1515-117A>G||||||	GT:GQ:DP:RD:AD:FREQ:DP4	0/0:.:43:43:0:0%:33,10,0,0	0/1:.:55:49:6:10.91%:22,27,1,5
10	87176072	.	C	A	.	PASS	DP=81;SOMATIC;SS=2;SSC=31;GPV=1;SPV=0.00078335;ANN=A|intron_variant|MODIFIER|1700113H08Rik|ENSMUSG00000047129|transcript|ENSMUST00000169849.2|protein_coding|4/5|c.187+10938C>A||||||,A|intron_variant|MODIFIER|1700113H08Rik|ENSMUSG00000047129|transcript|ENSMUST00000189456.6|protein_coding|4/4|c.187+10938C>A||||||	GT:GQ:DP:RD:AD:FREQ:DP4	0/0:.:39:39:0:0%:15,24,0,0	0/1:.:42:32:10:23.81%:12,20,5,5
10	88618630	.	A	T	.	str10	DP=104;SOMATIC;SS=2;SSC=23;GPV=1;SPV=0.004727;ANN=T|intergenic_region|MODIFIER|Mybpc1-Spic|ENSMUSG00000020061-ENSMUSG00000004359|intergenic_region|ENSMUSG00000020061-ENSMUSG00000004359|||n.88618630A>T||||||	GT:GQ:DP:RD:AD:FREQ:DP4	0/0:.:49:49:0:0%:21,28,0,0	0/1:.:55:47:8:14.55%:27,20,0,8
10	88618647	.	C	T	.	str10	DP=99;SOMATIC;SS=2;SSC=19;GPV=1;SPV=0.010952;ANN=T|intergenic_region|MODIFIER|Mybpc1-Spic|ENSMUSG00000020061-ENSMUSG00000004359|intergenic_region|ENSMUSG00000020061-ENSMUSG00000004359|||n.88618647C>T||||||	GT:GQ:DP:RD:AD:FREQ:DP4	0/0:.:51:51:0:0%:21,30,0,0	0/1:.:48:42:6:12.5%:26,16,0,6
10	88840483	.	T	C	.	PASS	DP=114;SOMATIC;SS=2;SSC=21;GPV=1;SPV=0.0076337;ANN=C|intergenic_region|MODIFIER|Utp20-Slc5a8|ENSMUSG00000004356-ENSMUSG00000020062|intergenic_region|ENSMUSG00000004356-ENSMUSG00000020062|||n.88840483T>C||||||	GT:GQ:DP:RD:AD:FREQ:DP4	0/0:.:62:62:0:0%:34,28,0,0	0/1:.:52:46:6:11.54%:33,13,5,1
10	88840486	.	G	A	.	PASS	DP=113;SOMATIC;SS=2;SSC=20;GPV=1;SPV=0.0090865;ANN=A|intergenic_region|MODIFIER|Utp20-Slc5a8|ENSMUSG00000004356-ENSMUSG00000020062|intergenic_region|ENSMUSG00000004356-ENSMUSG00000020062|||n.88840486G>A||||||	GT:GQ:DP:RD:AD:FREQ:DP4	0/0:.:60:60:0:0%:32,28,0,0	0/1:.:53:47:6:11.32%:33,14,5,1
10	88840510	.	G	A	.	PASS	DP=114;SOMATIC;SS=2;SSC=21;GPV=1;SPV=0.0076337;ANN=A|intergenic_region|MODIFIER|Utp20-Slc5a8|ENSMUSG00000004356-ENSMUSG00000020062|intergenic_region|ENSMUSG00000004356-ENSMUSG00000020062|||n.88840510G>A||||||	GT:GQ:DP:RD:AD:FREQ:DP4	0/0:.:62:62:0:0%:32,30,0,0	0/1:.:52:46:6:11.54%:30,16,3,3
10	91370571	.	C	T	.	PASS	DP=130;SOMATIC;SS=2;SSC=26;GPV=1;SPV=0.0023323;ANN=T|intergenic_region|MODIFIER|Tmpo-Rmst|ENSMUSG00000019961-ENSMUSG00000097348|intergenic_region|ENSMUSG00000019961-ENSMUSG00000097348|||n.91370571C>T||||||	GT:GQ:DP:RD:AD:FREQ:DP4	0/0:.:57:57:0:0%:37,20,0,0	0/1:.:73:63:10:13.7%:45,18,6,4
10	91816978	.	C	T	.	str10	DP=78;SOMATIC;SS=2;SSC=18;GPV=1;SPV=0.013411;ANN=T|intergenic_region|MODIFIER|Tmpo-Rmst|ENSMUSG00000019961-ENSMUSG00000097348|intergenic_region|ENSMUSG00000019961-ENSMUSG00000097348|||n.91816978C>T||||||	GT:GQ:DP:RD:AD:FREQ:DP4	0/0:.:31:31:0:0%:13,18,0,0	0/1:.:47:39:8:17.02%:21,18,0,8
10	93409682	.	A	C	.	PASS	DP=35;SOMATIC;SS=2;SSC=17;GPV=1;SPV=0.019062;ANN=C|intergenic_region|MODIFIER|RP23-381H23.1-Mir7688|ENSMUSG00000110647-ENSMUSG00000098679|intergenic_region|ENSMUSG00000110647-ENSMUSG00000098679|||n.93409682A>C||||||	GT:GQ:DP:RD:AD:FREQ:DP4	0/0:.:18:18:0:0%:3,15,0,0	0/1:.:17:12:5:29.41%:1,11,1,4
10	96072780	.	C	T	.	PASS	DP=127;SOMATIC;SS=2;SSC=36;GPV=1;SPV=0.00024951;ANN=T|intergenic_region|MODIFIER|Eea1-Gm5426|ENSMUSG00000036499-ENSMUSG00000096486|intergenic_region|ENSMUSG00000036499-ENSMUSG00000096486|||n.96072780C>T||||||	GT:GQ:DP:RD:AD:FREQ:DP4	0/0:.:69:69:0:0%:37,32,0,0	0/1:.:58:48:10:17.24%:26,22,8,2
10	99608993	.	C	T	.	PASS	DP=103;SOMATIC;SS=2;SSC=29;GPV=1;SPV=0.0012122;ANN=T|intergenic_region|MODIFIER|Gad1-ps-Csl|ENSMUSG00000090665-ENSMUSG00000046934|intergenic_region|ENSMUSG00000090665-ENSMUSG00000046934|||n.99608993C>T||||||	GT:GQ:DP:RD:AD:FREQ:DP4	0/0:.:52:52:0:0%:28,24,0,0	0/1:.:51:42:9:17.65%:22,20,5,4
10	100204017	.	G	T	.	PASS	DP=101;SOMATIC;SS=2;SSC=15;GPV=1;SPV=0.026749;ANN=T|intergenic_region|MODIFIER|Gm25287-Gm9476|ENSMUSG00000095539-ENSMUSG00000093795|intergenic_region|ENSMUSG00000095539-ENSMUSG00000093795|||n.100204017G>T||||||	GT:GQ:DP:RD:AD:FREQ:DP4	0/0:.:51:51:0:0%:31,20,0,0	0/1:.:50:45:5:10%:31,14,4,1
10	100204148	.	C	T	.	PASS	DP=142;SOMATIC;SS=2;SSC=23;GPV=1;SPV=0.004404;ANN=T|intergenic_region|MODIFIER|Gm25287-Gm9476|ENSMUSG00000095539-ENSMUSG00000093795|intergenic_region|ENSMUSG00000095539-ENSMUSG00000093795|||n.100204148C>T||||||	GT:GQ:DP:RD:AD:FREQ:DP4	0/0:.:83:83:0:0%:47,36,0,0	0/1:.:59:53:6:10.17%:28,25,4,2
10	102231166	.	C	T	.	PASS	DP=118;SOMATIC;SS=2;SSC=19;GPV=1;SPV=0.011013;ANN=T|intron_variant|MODIFIER|Mgat4c|ENSMUSG00000019888|transcript|ENSMUST00000020039.12|protein_coding|1/5|c.-118+72013C>T||||||,T|intron_variant|MODIFIER|Mgat4c|ENSMUSG00000019888|transcript|ENSMUST00000143640.1|processed_transcript|2/4|n.336-11767C>T||||||,T|intron_variant|MODIFIER|Mgat4c|ENSMUSG00000019888|transcript|ENSMUST00000134930.7|processed_transcript|4/6|n.527-119769C>T||||||,T|intron_variant|MODIFIER|Mgat4c|ENSMUSG00000019888|transcript|ENSMUST00000127504.7|protein_coding|3/4|c.-56-119769C>T||||||WARNING_TRANSCRIPT_INCOMPLETE,T|intron_variant|MODIFIER|Mgat4c|ENSMUSG00000019888|transcript|ENSMUST00000156751.7|protein_coding|3/6|c.-117-119769C>T||||||WARNING_TRANSCRIPT_INCOMPLETE,T|intron_variant|MODIFIER|Mgat4c|ENSMUSG00000019888|transcript|ENSMUST00000138522.7|protein_coding|1/5|c.-118+72107C>T||||||WARNING_TRANSCRIPT_NO_STOP_CODON,T|intron_variant|MODIFIER|Mgat4c|ENSMUSG00000019888|transcript|ENSMUST00000163753.7|protein_coding|1/5|c.-118+72107C>T||||||,T|intron_variant|MODIFIER|Mgat4c|ENSMUSG00000019888|transcript|ENSMUST00000130580.1|processed_transcript|1/1|n.183-42198C>T||||||,T|intron_variant|MODIFIER|Mgat4c|ENSMUSG00000019888|transcript|ENSMUST00000138016.7|protein_coding|1/3|c.-162+72107C>T||||||WARNING_TRANSCRIPT_INCOMPLETE,T|intron_variant|MODIFIER|Mgat4c|ENSMUSG00000019888|transcript|ENSMUST00000179929.7|protein_coding|4/8|c.-107+34128C>T||||||	GT:GQ:DP:RD:AD:FREQ:DP4	0/0:.:61:61:0:0%:31,30,0,0	0/1:.:57:51:6:10.53%:29,22,5,1
10	102231198	.	C	T	.	PASS	DP=120;SOMATIC;SS=2;SSC=23;GPV=1;SPV=0.0049304;ANN=T|intron_variant|MODIFIER|Mgat4c|ENSMUSG00000019888|transcript|ENSMUST00000020039.12|protein_coding|1/5|c.-118+72045C>T||||||,T|intron_variant|MODIFIER|Mgat4c|ENSMUSG00000019888|transcript|ENSMUST00000143640.1|processed_transcript|2/4|n.336-11735C>T||||||,T|intron_variant|MODIFIER|Mgat4c|ENSMUSG00000019888|transcript|ENSMUST00000134930.7|processed_transcript|4/6|n.527-119737C>T||||||,T|intron_variant|MODIFIER|Mgat4c|ENSMUSG00000019888|transcript|ENSMUST00000127504.7|protein_coding|3/4|c.-56-119737C>T||||||WARNING_TRANSCRIPT_INCOMPLETE,T|intron_variant|MODIFIER|Mgat4c|ENSMUSG00000019888|transcript|ENSMUST00000156751.7|protein_coding|3/6|c.-117-119737C>T||||||WARNING_TRANSCRIPT_INCOMPLETE,T|intron_variant|MODIFIER|Mgat4c|ENSMUSG00000019888|transcript|ENSMUST00000138522.7|protein_coding|1/5|c.-118+72139C>T||||||WARNING_TRANSCRIPT_NO_STOP_CODON,T|intron_variant|MODIFIER|Mgat4c|ENSMUSG00000019888|transcript|ENSMUST00000163753.7|protein_coding|1/5|c.-118+72139C>T||||||,T|intron_variant|MODIFIER|Mgat4c|ENSMUSG00000019888|transcript|ENSMUST00000130580.1|processed_transcript|1/1|n.183-42166C>T||||||,T|intron_variant|MODIFIER|Mgat4c|ENSMUSG00000019888|transcript|ENSMUST00000138016.7|protein_coding|1/3|c.-162+72139C>T||||||WARNING_TRANSCRIPT_INCOMPLETE,T|intron_variant|MODIFIER|Mgat4c|ENSMUSG00000019888|transcript|ENSMUST00000179929.7|protein_coding|4/8|c.-107+34160C>T||||||	GT:GQ:DP:RD:AD:FREQ:DP4	0/0:.:69:69:0:0%:43,26,0,0	0/1:.:51:45:6:11.76%:23,22,3,3
10	108221863	.	C	T	.	str10	DP=88;SOMATIC;SS=2;SSC=22;GPV=1;SPV=0.0060363;ANN=T|intron_variant|MODIFIER|Ppp1r12a|ENSMUSG00000019907|transcript|ENSMUST00000070663.5|protein_coding|3/25|c.487+7357C>T||||||	GT:GQ:DP:RD:AD:FREQ:DP4	0/0:.:44:44:0:0%:24,20,0,0	0/1:.:44:37:7:15.91%:10,27,7,0
10	108221889	.	G	A	.	str10	DP=90;SOMATIC;SS=2;SSC=30;GPV=1;SPV=0.00099212;ANN=A|intron_variant|MODIFIER|Ppp1r12a|ENSMUSG00000019907|transcript|ENSMUST00000070663.5|protein_coding|3/25|c.487+7383G>A||||||	GT:GQ:DP:RD:AD:FREQ:DP4	0/0:.:50:50:0:0%:30,20,0,0	0/1:.:40:32:8:20%:8,24,8,0
10	108221967	.	C	T	.	PASS	DP=79;SOMATIC;SS=2;SSC=32;GPV=1;SPV=0.00053843;ANN=T|intron_variant|MODIFIER|Ppp1r12a|ENSMUSG00000019907|transcript|ENSMUST00000070663.5|protein_coding|3/25|c.487+7461C>T||||||	GT:GQ:DP:RD:AD:FREQ:DP4	0/0:.:50:50:0:0%:32,18,0,0	0/1:.:29:22:7:24.14%:17,5,6,1
10	110465817	.	T	C	.	str10	DP=70;SOMATIC;SS=2;SSC=17;GPV=1;SPV=0.016639;ANN=C|intergenic_region|MODIFIER|Nav3-E2f7|ENSMUSG00000020181-ENSMUSG00000020185|intergenic_region|ENSMUSG00000020181-ENSMUSG00000020185|||n.110465817T>C||||||	GT:GQ:DP:RD:AD:FREQ:DP4	0/0:.:38:38:0:0%:14,24,0,0	0/1:.:32:27:5:15.62%:9,18,5,0
10	112816429	.	C	A	.	str10	DP=111;SOMATIC;SS=2;SSC=17;GPV=1;SPV=0.017934;ANN=A|intergenic_region|MODIFIER|1700010J16Rik-Atxn7l3b|ENSMUSG00000100314-ENSMUSG00000074748|intergenic_region|ENSMUSG00000100314-ENSMUSG00000074748|||n.112816429C>A||||||	GT:GQ:DP:RD:AD:FREQ:DP4	0/0:.:30:30:0:0%:18,12,0,0	0/1:.:81:69:12:14.81%:36,33,11,1
10	118841871	.	C	G	.	PASS	DP=123;SOMATIC;SS=2;SSC=22;GPV=1;SPV=0.0050262;ANN=G|intergenic_region|MODIFIER|Ifng-Dyrk2|ENSMUSG00000055170-ENSMUSG00000028630|intergenic_region|ENSMUSG00000055170-ENSMUSG00000028630|||n.118841871C>G||||||	GT:GQ:DP:RD:AD:FREQ:DP4	0/0:.:79:79:0:0%:35,44,0,0	0/1:.:44:39:5:11.36%:19,20,3,2
10	120885749	.	C	G	.	PASS	DP=114;SOMATIC;SS=2;SSC=17;GPV=1;SPV=0.016001;ANN=G|intron_variant|MODIFIER|Msrb3|ENSMUSG00000051236|transcript|ENSMUST00000092143.11|protein_coding|1/6|c.-42+13084G>C||||||	GT:GQ:DP:RD:AD:FREQ:DP4	0/0:.:63:63:0:0%:33,30,0,0	0/1:.:51:46:5:9.8%:22,24,4,1
10	120886553	.	G	A	.	PASS	DP=102;SOMATIC;SS=2;SSC=23;GPV=1;SPV=0.0045262;ANN=A|intron_variant|MODIFIER|Msrb3|ENSMUSG00000051236|transcript|ENSMUST00000092143.11|protein_coding|1/6|c.-42+12280C>T||||||	GT:GQ:DP:RD:AD:FREQ:DP4	0/0:.:66:66:0:0%:34,32,0,0	0/1:.:36:31:5:13.89%:22,9,3,2
10	123827736	.	A	G	.	PASS	DP=122;SOMATIC;SS=2;SSC=22;GPV=1;SPV=0.0059649;ANN=G|intergenic_region|MODIFIER|Fam19a2-Gm23777|ENSMUSG00000044071-ENSMUSG00000089619|intergenic_region|ENSMUSG00000044071-ENSMUSG00000089619|||n.123827736A>G||||||	GT:GQ:DP:RD:AD:FREQ:DP4	0/0:.:56:56:0:0%:27,29,0,0	0/1:.:66:58:8:12.12%:37,21,7,1
10	123827857	.	C	A	.	str10	DP=111;SOMATIC;SS=2;SSC=16;GPV=1;SPV=0.02293;ANN=A|intergenic_region|MODIFIER|Fam19a2-Gm23777|ENSMUSG00000044071-ENSMUSG00000089619|intergenic_region|ENSMUSG00000044071-ENSMUSG00000089619|||n.123827857C>A||||||	GT:GQ:DP:RD:AD:FREQ:DP4	0/0:.:45:45:0:0%:15,30,0,0	0/1:.:66:59:7:10.61%:37,22,7,0
10	123827900	.	G	A	.	str10	DP=102;SOMATIC;SS=2;SSC=18;GPV=1;SPV=0.014317;ANN=A|intergenic_region|MODIFIER|Fam19a2-Gm23777|ENSMUSG00000044071-ENSMUSG00000089619|intergenic_region|ENSMUSG00000044071-ENSMUSG00000089619|||n.123827900G>A||||||	GT:GQ:DP:RD:AD:FREQ:DP4	0/0:.:45:45:0:0%:13,32,0,0	0/1:.:57:50:7:12.28%:33,17,7,0
10	123827902	.	C	T	.	str10	DP=106;SOMATIC;SS=2;SSC=17;GPV=1;SPV=0.017902;ANN=T|intergenic_region|MODIFIER|Fam19a2-Gm23777|ENSMUSG00000044071-ENSMUSG00000089619|intergenic_region|ENSMUSG00000044071-ENSMUSG00000089619|||n.123827902C>T||||||	GT:GQ:DP:RD:AD:FREQ:DP4	0/0:.:45:45:0:0%:15,30,0,0	0/1:.:61:54:7:11.48%:35,19,7,0
10	123827996	.	G	A	.	PASS	DP=94;SOMATIC;SS=2;SSC=21;GPV=1;SPV=0.0071932;ANN=A|intergenic_region|MODIFIER|Fam19a2-Gm23777|ENSMUSG00000044071-ENSMUSG00000089619|intergenic_region|ENSMUSG00000044071-ENSMUSG00000089619|||n.123827996G>A||||||	GT:GQ:DP:RD:AD:FREQ:DP4	0/0:.:46:46:0:0%:24,22,0,0	0/1:.:48:41:7:14.58%:19,22,2,5
10	123828031	.	T	C	.	str10	DP=87;SOMATIC;SS=2;SSC=14;GPV=1;SPV=0.035664;ANN=C|intergenic_region|MODIFIER|Fam19a2-Gm23777|ENSMUSG00000044071-ENSMUSG00000089619|intergenic_region|ENSMUSG00000044071-ENSMUSG00000089619|||n.123828031T>C||||||	GT:GQ:DP:RD:AD:FREQ:DP4	0/0:.:36:36:0:0%:24,12,0,0	0/1:.:51:45:6:11.76%:21,24,0,6
10	125507315	.	T	A	.	PASS	DP=104;SOMATIC;SS=2;SSC=17;GPV=1;SPV=0.017184;ANN=A|intergenic_region|MODIFIER|Slc16a7-Lrig3|ENSMUSG00000020102-ENSMUSG00000020105|intergenic_region|ENSMUSG00000020102-ENSMUSG00000020105|||n.125507315T>A||||||	GT:GQ:DP:RD:AD:FREQ:DP4	0/0:.:40:40:0:0%:18,22,0,0	0/1:.:64:56:8:12.5%:31,25,6,2
10	126286265	.	A	C	.	PASS	DP=116;SOMATIC;SS=2;SSC=22;GPV=1;SPV=0.0053038;ANN=C|intergenic_region|MODIFIER|Gm22183-Mir378d|ENSMUSG00000093161-ENSMUSG00000098756|intergenic_region|ENSMUSG00000093161-ENSMUSG00000098756|||n.126286265A>C||||||	GT:GQ:DP:RD:AD:FREQ:DP4	0/0:.:74:74:0:0%:36,38,0,0	0/1:.:42:37:5:11.9%:16,21,3,2
10	127677001	.	T	G	.	str10	DP=69;SOMATIC;SS=2;SSC=24;GPV=1;SPV=0.0039625;ANN=G|upstream_gene_variant|MODIFIER|Nemp1|ENSMUSG00000040195|transcript|ENSMUST00000048099.4|protein_coding||c.-97T>G|||||65|,G|upstream_gene_variant|MODIFIER|Nemp1|ENSMUSG00000040195|transcript|ENSMUST00000118612.7|protein_coding||c.-97T>G|||||63|,G|upstream_gene_variant|MODIFIER|Gm16230|ENSMUSG00000087163|transcript|ENSMUST00000155550.1|antisense||n.-277A>C|||||277|,G|intron_variant|MODIFIER|Nemp1|ENSMUSG00000040195|transcript|ENSMUST00000118728.7|protein_coding|2/10|c.-220+173T>G||||||	GT:GQ:DP:RD:AD:FREQ:DP4	0/0:.:40:40:0:0%:36,4,0,0	0/1:.:29:23:6:20.69%:21,2,0,6
10	130443044	.	C	T	.	str10	DP=108;SOMATIC;SS=2;SSC=23;GPV=1;SPV=0.0044337;ANN=T|downstream_gene_variant|MODIFIER|Vmn2r86|ENSMUSG00000092162|transcript|ENSMUST00000170257.2|protein_coding||c.*3155G>A|||||2663|,T|intergenic_region|MODIFIER|Vmn2r85-Vmn2r86|ENSMUSG00000092048-ENSMUSG00000092162|intergenic_region|ENSMUSG00000092048-ENSMUSG00000092162|||n.130443044C>T||||||	GT:GQ:DP:RD:AD:FREQ:DP4	0/0:.:47:47:0:0%:25,22,0,0	0/1:.:61:52:9:14.75%:31,21,9,0
11	6240115	.	G	A	.	str10	DP=106;SOMATIC;SS=2;SSC=22;GPV=1;SPV=0.0056814;ANN=A|upstream_gene_variant|MODIFIER|Gm11401|ENSMUSG00000081153|transcript|ENSMUST00000117212.1|processed_pseudogene||n.-2263G>A|||||2263|,A|intergenic_region|MODIFIER|Npc1l1-Gm11401|ENSMUSG00000020447-ENSMUSG00000081153|intergenic_region|ENSMUSG00000020447-ENSMUSG00000081153|||n.6240115G>A||||||	GT:GQ:DP:RD:AD:FREQ:DP4	0/0:.:67:67:0:0%:43,24,0,0	0/1:.:39:34:5:12.82%:18,16,5,0
11	6240119	.	T	C	.	str10	DP=105;SOMATIC;SS=2;SSC=23;GPV=1;SPV=0.0045142;ANN=C|upstream_gene_variant|MODIFIER|Gm11401|ENSMUSG00000081153|transcript|ENSMUST00000117212.1|processed_pseudogene||n.-2259T>C|||||2259|,C|intergenic_region|MODIFIER|Npc1l1-Gm11401|ENSMUSG00000020447-ENSMUSG00000081153|intergenic_region|ENSMUSG00000020447-ENSMUSG00000081153|||n.6240119T>C||||||	GT:GQ:DP:RD:AD:FREQ:DP4	0/0:.:68:68:0:0%:42,26,0,0	0/1:.:37:32:5:13.51%:18,14,5,0
11	6240196	.	C	A	.	PASS	DP=120;SOMATIC;SS=2;SSC=20;GPV=1;SPV=0.0080489;ANN=A|upstream_gene_variant|MODIFIER|Gm11401|ENSMUSG00000081153|transcript|ENSMUST00000117212.1|processed_pseudogene||n.-2182C>A|||||2182|,A|intergenic_region|MODIFIER|Npc1l1-Gm11401|ENSMUSG00000020447-ENSMUSG00000081153|intergenic_region|ENSMUSG00000020447-ENSMUSG00000081153|||n.6240196C>A||||||	GT:GQ:DP:RD:AD:FREQ:DP4	0/0:.:73:73:0:0%:41,32,0,0	0/1:.:47:42:5:10.64%:23,19,3,2
11	6240227	.	A	G	.	PASS	DP=117;SOMATIC;SS=2;SSC=22;GPV=1;SPV=0.0050808;ANN=G|upstream_gene_variant|MODIFIER|Gm11401|ENSMUSG00000081153|transcript|ENSMUST00000117212.1|processed_pseudogene||n.-2151A>G|||||2151|,G|intergenic_region|MODIFIER|Npc1l1-Gm11401|ENSMUSG00000020447-ENSMUSG00000081153|intergenic_region|ENSMUSG00000020447-ENSMUSG00000081153|||n.6240227A>G||||||	GT:GQ:DP:RD:AD:FREQ:DP4	0/0:.:67:67:0:0%:33,34,0,0	0/1:.:50:44:6:12%:22,22,3,3
11	8852685	.	A	G	.	str10	DP=129;SOMATIC;SS=2;SSC=30;GPV=1;SPV=0.00085944;ANN=G|intron_variant|MODIFIER|Pkd1l1|ENSMUSG00000046634|transcript|ENSMUST00000154153.7|protein_coding|43/49|c.6597+1658T>C||||||WARNING_TRANSCRIPT_NO_START_CODON,G|intron_variant|MODIFIER|Pkd1l1|ENSMUSG00000046634|transcript|ENSMUST00000178195.1|protein_coding|36/42|c.5247+1658T>C||||||WARNING_TRANSCRIPT_NO_START_CODON,G|intron_variant|MODIFIER|Pkd1l1|ENSMUSG00000046634|transcript|ENSMUST00000155886.1|processed_transcript|5/6|n.547+2878T>C||||||	GT:GQ:DP:RD:AD:FREQ:DP4	0/0:.:80:80:0:0%:38,42,0,0	0/1:.:49:42:7:14.29%:28,14,7,0
11	8852735	.	G	T	.	PASS	DP=129;SOMATIC;SS=2;SSC=43;GPV=1;SPV=4.3243e-05;ANN=T|intron_variant|MODIFIER|Pkd1l1|ENSMUSG00000046634|transcript|ENSMUST00000154153.7|protein_coding|43/49|c.6597+1608C>A||||||WARNING_TRANSCRIPT_NO_START_CODON,T|intron_variant|MODIFIER|Pkd1l1|ENSMUSG00000046634|transcript|ENSMUST00000178195.1|protein_coding|36/42|c.5247+1608C>A||||||WARNING_TRANSCRIPT_NO_START_CODON,T|intron_variant|MODIFIER|Pkd1l1|ENSMUSG00000046634|transcript|ENSMUST00000155886.1|processed_transcript|5/6|n.547+2828C>A||||||	GT:GQ:DP:RD:AD:FREQ:DP4	0/0:.:84:84:0:0%:42,42,0,0	0/1:.:45:36:9:20%:21,15,8,1
11	10762875	.	C	A	.	PASS	DP=115;SOMATIC;SS=2;SSC=24;GPV=1;SPV=0.0035181;ANN=A|intergenic_region|MODIFIER|Gm11997-Vwc2|ENSMUSG00000084045-ENSMUSG00000050830|intergenic_region|ENSMUSG00000084045-ENSMUSG00000050830|||n.10762875C>A||||||	GT:GQ:DP:RD:AD:FREQ:DP4	0/0:.:62:62:0:0%:36,26,0,0	0/1:.:53:46:7:13.21%:25,21,2,5
11	13874631	.	G	A	.	PASS	DP=106;SOMATIC;SS=2;SSC=25;GPV=1;SPV=0.002831;ANN=A|intergenic_region|MODIFIER|Gm12004-4930554G24Rik|ENSMUSG00000084055-ENSMUSG00000085452|intergenic_region|ENSMUSG00000084055-ENSMUSG00000085452|||n.13874631G>A||||||	GT:GQ:DP:RD:AD:FREQ:DP4	0/0:.:45:45:0:0%:17,28,0,0	0/1:.:61:51:10:16.39%:28,23,9,1
11	15057516	.	C	T	.	PASS	DP=149;SOMATIC;SS=2;SSC=22;GPV=1;SPV=0.0052539;ANN=T|intergenic_region|MODIFIER|Gm12009-Gm24707|ENSMUSG00000084183-ENSMUSG00000064746|intergenic_region|ENSMUSG00000084183-ENSMUSG00000064746|||n.15057516C>T||||||	GT:GQ:DP:RD:AD:FREQ:DP4	0/0:.:77:77:0:0%:23,54,0,0	0/1:.:72:65:7:9.72%:39,26,1,6
11	17152755	.	C	T	.	PASS	DP=185;SOMATIC;SS=2;SSC=14;GPV=1;SPV=0.0373;ANN=T|intergenic_region|MODIFIER|Gm12013-Ppp3r1|ENSMUSG00000082099-ENSMUSG00000033953|intergenic_region|ENSMUSG00000082099-ENSMUSG00000033953|||n.17152755C>T||||||	GT:GQ:DP:RD:AD:FREQ:DP4	0/0:.:77:77:0:0%:39,38,0,0	0/1:.:108:102:6:5.56%:74,28,5,1
11	17814787	.	T	G	.	PASS	DP=132;SOMATIC;SS=2;SSC=28;GPV=1;SPV=0.0014306;ANN=G|intergenic_region|MODIFIER|Gm12016-Etaa1|ENSMUSG00000082411-ENSMUSG00000016984|intergenic_region|ENSMUSG00000082411-ENSMUSG00000016984|||n.17814787T>G||||||	GT:GQ:DP:RD:AD:FREQ:DP4	0/0:.:86:86:0:0%:38,48,0,0	0/1:.:46:40:6:13.04%:26,14,5,1
11	17967898	.	G	C	.	PASS	DP=131;SOMATIC;SS=2;SSC=23;GPV=1;SPV=0.0041326;ANN=C|intergenic_region|MODIFIER|Etaa1os-Gm12017|ENSMUSG00000086468-ENSMUSG00000084413|intergenic_region|ENSMUSG00000086468-ENSMUSG00000084413|||n.17967898G>C||||||	GT:GQ:DP:RD:AD:FREQ:DP4	0/0:.:77:77:0:0%:43,34,0,0	0/1:.:54:48:6:11.11%:29,19,4,2
11	17967917	.	A	T	.	PASS	DP=134;SOMATIC;SS=2;SSC=26;GPV=1;SPV=0.002509;ANN=T|intergenic_region|MODIFIER|Etaa1os-Gm12017|ENSMUSG00000086468-ENSMUSG00000084413|intergenic_region|ENSMUSG00000086468-ENSMUSG00000084413|||n.17967917A>T||||||	GT:GQ:DP:RD:AD:FREQ:DP4	0/0:.:83:83:0:0%:39,44,0,0	0/1:.:51:45:6:11.76%:28,17,4,2
11	17967999	.	A	T	.	str10	DP=160;SOMATIC;SS=2;SSC=43;GPV=1;SPV=4.2318e-05;ANN=T|intergenic_region|MODIFIER|Etaa1os-Gm12017|ENSMUSG00000086468-ENSMUSG00000084413|intergenic_region|ENSMUSG00000086468-ENSMUSG00000084413|||n.17967999A>T||||||	GT:GQ:DP:RD:AD:FREQ:DP4	0/0:.:112:112:0:0%:58,54,0,0	0/1:.:48:40:8:16.67%:29,11,0,8
11	17968010	.	C	T	.	str10	DP=163;SOMATIC;SS=2;SSC=42;GPV=1;SPV=5.1721e-05;ANN=T|intergenic_region|MODIFIER|Etaa1os-Gm12017|ENSMUSG00000086468-ENSMUSG00000084413|intergenic_region|ENSMUSG00000086468-ENSMUSG00000084413|||n.17968010C>T||||||	GT:GQ:DP:RD:AD:FREQ:DP4	0/0:.:113:113:0:0%:61,52,0,0	0/1:.:50:42:8:16%:29,13,0,8
11	21752999	.	A	T	.	PASS	DP=90;SOMATIC;SS=2;SSC=26;GPV=1;SPV=0.0023008;ANN=T|downstream_gene_variant|MODIFIER|Wdpcp|ENSMUSG00000020319|transcript|ENSMUST00000156624.1|processed_transcript||n.*3649A>T|||||3649|,T|intron_variant|MODIFIER|Wdpcp|ENSMUSG00000020319|transcript|ENSMUST00000020568.9|protein_coding|13/17|c.1719+4058A>T||||||	GT:GQ:DP:RD:AD:FREQ:DP4	0/0:.:36:36:0:0%:16,20,0,0	0/1:.:54:43:11:20.37%:17,26,6,5
11	21753028	.	G	T	.	PASS	DP=107;SOMATIC;SS=2;SSC=34;GPV=1;SPV=0.00035977;ANN=T|downstream_gene_variant|MODIFIER|Wdpcp|ENSMUSG00000020319|transcript|ENSMUST00000156624.1|processed_transcript||n.*3678G>T|||||3678|,T|intron_variant|MODIFIER|Wdpcp|ENSMUSG00000020319|transcript|ENSMUST00000020568.9|protein_coding|13/17|c.1719+4087G>T||||||	GT:GQ:DP:RD:AD:FREQ:DP4	0/0:.:49:49:0:0%:19,30,0,0	0/1:.:58:46:12:20.69%:17,29,5,7
11	23225305	.	C	A	.	str10	DP=100;SOMATIC;SS=2;SSC=23;GPV=1;SPV=0.0044006;ANN=A|intergenic_region|MODIFIER|Gm24398-Xpo1|ENSMUSG00000088495-ENSMUSG00000020290|intergenic_region|ENSMUSG00000088495-ENSMUSG00000020290|||n.23225305C>A||||||	GT:GQ:DP:RD:AD:FREQ:DP4	0/0:.:58:58:0:0%:42,16,0,0	0/1:.:42:36:6:14.29%:29,7,6,0
11	23924613	.	T	A	.	PASS	DP=118;SOMATIC;SS=2;SSC=33;GPV=1;SPV=0.00041149;ANN=A|downstream_gene_variant|MODIFIER|Gm12062|ENSMUSG00000084206|transcript|ENSMUST00000117533.1|processed_pseudogene||n.*3983A>T|||||3983|,A|intergenic_region|MODIFIER|Gm12061-Gm12062|ENSMUSG00000084769-ENSMUSG00000084206|intergenic_region|ENSMUSG00000084769-ENSMUSG00000084206|||n.23924613T>A||||||	GT:GQ:DP:RD:AD:FREQ:DP4	0/0:.:66:66:0:0%:42,24,0,0	0/1:.:52:43:9:17.31%:22,21,8,1
11	23924781	.	C	A	.	PASS	DP=170;SOMATIC;SS=2;SSC=45;GPV=1;SPV=3.0129e-05;ANN=A|downstream_gene_variant|MODIFIER|Gm12062|ENSMUSG00000084206|transcript|ENSMUST00000117533.1|processed_pseudogene||n.*3815G>T|||||3815|,A|intergenic_region|MODIFIER|Gm12061-Gm12062|ENSMUSG00000084769-ENSMUSG00000084206|intergenic_region|ENSMUSG00000084769-ENSMUSG00000084206|||n.23924781C>A||||||	GT:GQ:DP:RD:AD:FREQ:DP4	0/0:.:107:107:0:0%:51,56,0,0	0/1:.:63:53:10:15.87%:26,27,2,8
11	23924810	.	G	A	.	PASS	DP=160;SOMATIC;SS=2;SSC=37;GPV=1;SPV=0.00019267;ANN=A|downstream_gene_variant|MODIFIER|Gm12062|ENSMUSG00000084206|transcript|ENSMUST00000117533.1|processed_pseudogene||n.*3786C>T|||||3786|,A|intergenic_region|MODIFIER|Gm12061-Gm12062|ENSMUSG00000084769-ENSMUSG00000084206|intergenic_region|ENSMUSG00000084769-ENSMUSG00000084206|||n.23924810G>A||||||	GT:GQ:DP:RD:AD:FREQ:DP4	0/0:.:110:110:0:0%:50,60,0,0	0/1:.:50:42:7:14.29%:22,20,1,6
11	23924825	.	T	C	.	str10	DP=150;SOMATIC;SS=2;SSC=31;GPV=1;SPV=0.00063163;ANN=C|downstream_gene_variant|MODIFIER|Gm12062|ENSMUSG00000084206|transcript|ENSMUST00000117533.1|processed_pseudogene||n.*3771A>G|||||3771|,C|intergenic_region|MODIFIER|Gm12061-Gm12062|ENSMUSG00000084769-ENSMUSG00000084206|intergenic_region|ENSMUSG00000084769-ENSMUSG00000084206|||n.23924825T>C||||||	GT:GQ:DP:RD:AD:FREQ:DP4	0/0:.:95:95:0:0%:43,52,0,0	0/1:.:55:47:7:12.96%:27,20,0,7
11	23924854	.	C	A	.	str10	DP=148;SOMATIC;SS=2;SSC=22;GPV=1;SPV=0.0062942;ANN=A|downstream_gene_variant|MODIFIER|Gm12062|ENSMUSG00000084206|transcript|ENSMUST00000117533.1|processed_pseudogene||n.*3742G>T|||||3742|,A|intergenic_region|MODIFIER|Gm12061-Gm12062|ENSMUSG00000084769-ENSMUSG00000084206|intergenic_region|ENSMUSG00000084769-ENSMUSG00000084206|||n.23924854C>A||||||	GT:GQ:DP:RD:AD:FREQ:DP4	0/0:.:93:93:0:0%:43,50,0,0	0/1:.:55:50:5:9.09%:27,23,0,5
11	23924857	.	A	G	.	str10	DP=147;SOMATIC;SS=2;SSC=22;GPV=1;SPV=0.0059221;ANN=G|downstream_gene_variant|MODIFIER|Gm12062|ENSMUSG00000084206|transcript|ENSMUST00000117533.1|processed_pseudogene||n.*3739T>C|||||3739|,G|intergenic_region|MODIFIER|Gm12061-Gm12062|ENSMUSG00000084769-ENSMUSG00000084206|intergenic_region|ENSMUSG00000084769-ENSMUSG00000084206|||n.23924857A>G||||||	GT:GQ:DP:RD:AD:FREQ:DP4	0/0:.:93:93:0:0%:41,52,0,0	0/1:.:54:49:5:9.26%:27,22,0,5
11	29581569	.	G	T	.	PASS	DP=112;SOMATIC;SS=2;SSC=18;GPV=1;SPV=0.015168;ANN=T|downstream_gene_variant|MODIFIER|Clhc1|ENSMUSG00000020461|transcript|ENSMUST00000020753.3|protein_coding||c.*3338G>T|||||3202|,T|downstream_gene_variant|MODIFIER|Clhc1|ENSMUSG00000020461|transcript|ENSMUST00000131366.7|processed_transcript||n.*3223G>T|||||3223|,T|downstream_gene_variant|MODIFIER|Clhc1|ENSMUSG00000020461|transcript|ENSMUST00000123175.1|processed_transcript||n.*3365G>T|||||3365|,T|downstream_gene_variant|MODIFIER|Clhc1|ENSMUSG00000020461|transcript|ENSMUST00000208530.1|protein_coding||c.*3338G>T|||||3231|,T|intergenic_region|MODIFIER|Clhc1-Gm12088|ENSMUSG00000020461-ENSMUSG00000086707|intergenic_region|ENSMUSG00000020461-ENSMUSG00000086707|||n.29581569G>T||||||	GT:GQ:DP:RD:AD:FREQ:DP4	0/0:.:55:55:0:0%:27,28,0,0	0/1:.:57:51:6:10.53%:30,21,1,5
11	29922695	.	A	T	.	str10	DP=112;SOMATIC;SS=2;SSC=19;GPV=1;SPV=0.01066;ANN=T|intron_variant|MODIFIER|Eml6|ENSMUSG00000044072|transcript|ENSMUST00000058902.5|protein_coding|2/41|c.198-16364T>A||||||	GT:GQ:DP:RD:AD:FREQ:DP4	0/0:.:52:52:0:0%:22,30,0,0	0/1:.:60:53:7:11.67%:42,11,0,7
11	30435533	.	C	T	.	PASS	DP=130;SOMATIC;SS=2;SSC=18;GPV=1;SPV=0.013345;ANN=T|intron_variant|MODIFIER|4930505A04Rik|ENSMUSG00000040919|transcript|ENSMUST00000041763.13|protein_coding|3/4|c.386-8364G>A||||||,T|intron_variant|MODIFIER|4930505A04Rik|ENSMUSG00000040919|transcript|ENSMUST00000152718.1|nonsense_mediated_decay|4/5|c.*135-8364G>A||||||	GT:GQ:DP:RD:AD:FREQ:DP4	0/0:.:74:74:0:0%:30,44,0,0	0/1:.:56:51:5:8.93%:27,24,3,2
11	31258717	.	C	A	.	str10	DP=124;SOMATIC;SS=2;SSC=16;GPV=1;SPV=0.024257;ANN=A|intergenic_region|MODIFIER|Gm12106-Stc2|ENSMUSG00000079890-ENSMUSG00000020303|intergenic_region|ENSMUSG00000079890-ENSMUSG00000020303|||n.31258717C>A||||||	GT:GQ:DP:RD:AD:FREQ:DP4	0/0:.:64:64:0:0%:20,44,0,0	0/1:.:60:55:5:8.33%:29,26,0,5
11	33162956	.	G	A	.	str10	DP=102;SOMATIC;SS=2;SSC=30;GPV=1;SPV=0.00091541;ANN=A|synonymous_variant|LOW|Npm1|ENSMUSG00000057113|transcript|ENSMUST00000075641.9|protein_coding|1/11|c.24C>T|p.Asp8Asp|251/1633|24/879|8/292||,A|synonymous_variant|LOW|Npm1|ENSMUSG00000057113|transcript|ENSMUST00000109354.9|protein_coding|1/10|c.24C>T|p.Asp8Asp|122/1157|24/774|8/257||,A|synonymous_variant|LOW|Npm1|ENSMUSG00000057113|transcript|ENSMUST00000101375.4|protein_coding|1/10|c.24C>T|p.Asp8Asp|121/966|24/858|8/285||,A|synonymous_variant|LOW|Npm1|ENSMUSG00000057113|transcript|ENSMUST00000093201.12|protein_coding|1/10|c.24C>T|p.Asp8Asp|117/1192|24/795|8/264||	GT:GQ:DP:RD:AD:FREQ:DP4	0/0:.:49:49:0:0%:26,23,0,0	0/1:.:53:43:10:18.87%:20,23,10,0
11	33162969	.	G	T	.	str10	DP=108;SOMATIC;SS=2;SSC=29;GPV=1;SPV=0.0011152;ANN=T|stop_gained|HIGH|Npm1|ENSMUSG00000057113|transcript|ENSMUST00000075641.9|protein_coding|1/11|c.11C>A|p.Ser4*|238/1633|11/879|4/292||,T|stop_gained|HIGH|Npm1|ENSMUSG00000057113|transcript|ENSMUST00000109354.9|protein_coding|1/10|c.11C>A|p.Ser4*|109/1157|11/774|4/257||,T|stop_gained|HIGH|Npm1|ENSMUSG00000057113|transcript|ENSMUST00000101375.4|protein_coding|1/10|c.11C>A|p.Ser4*|108/966|11/858|4/285||,T|stop_gained|HIGH|Npm1|ENSMUSG00000057113|transcript|ENSMUST00000093201.12|protein_coding|1/10|c.11C>A|p.Ser4*|104/1192|11/795|4/264||;LOF=(Npm1|ENSMUSG00000057113|6|0.67);NMD=(Npm1|ENSMUSG00000057113|6|0.67)	GT:GQ:DP:RD:AD:FREQ:DP4	0/0:.:51:51:0:0%:30,21,0,0	0/1:.:57:47:10:17.54%:25,22,10,0
11	33162999	.	C	T	.	str10	DP=131;SOMATIC;SS=2;SSC=32;GPV=1;SPV=0.00053152;ANN=T|5_prime_UTR_variant|MODIFIER|Npm1|ENSMUSG00000057113|transcript|ENSMUST00000075641.9|protein_coding|1/11|c.-20G>A|||||20|,T|5_prime_UTR_variant|MODIFIER|Npm1|ENSMUSG00000057113|transcript|ENSMUST00000109354.9|protein_coding|1/10|c.-20G>A|||||20|,T|5_prime_UTR_variant|MODIFIER|Npm1|ENSMUSG00000057113|transcript|ENSMUST00000101375.4|protein_coding|1/10|c.-20G>A|||||20|,T|5_prime_UTR_variant|MODIFIER|Npm1|ENSMUSG00000057113|transcript|ENSMUST00000093201.12|protein_coding|1/10|c.-20G>A|||||20|	GT:GQ:DP:RD:AD:FREQ:DP4	0/0:.:72:72:0:0%:43,29,0,0	0/1:.:59:50:9:15.25%:29,21,9,0
11	33163019	.	G	A	.	str10	DP=131;SOMATIC;SS=2;SSC=26;GPV=1;SPV=0.002369;ANN=A|5_prime_UTR_premature_start_codon_gain_variant|LOW|Npm1|ENSMUSG00000057113|transcript|ENSMUST00000075641.9|protein_coding|1/11|c.-40C>T||||||,A|5_prime_UTR_premature_start_codon_gain_variant|LOW|Npm1|ENSMUSG00000057113|transcript|ENSMUST00000109354.9|protein_coding|1/10|c.-40C>T||||||,A|5_prime_UTR_premature_start_codon_gain_variant|LOW|Npm1|ENSMUSG00000057113|transcript|ENSMUST00000101375.4|protein_coding|1/10|c.-40C>T||||||,A|5_prime_UTR_premature_start_codon_gain_variant|LOW|Npm1|ENSMUSG00000057113|transcript|ENSMUST00000093201.12|protein_coding|1/10|c.-40C>T||||||,A|5_prime_UTR_variant|MODIFIER|Npm1|ENSMUSG00000057113|transcript|ENSMUST00000075641.9|protein_coding|1/11|c.-40C>T|||||40|,A|5_prime_UTR_variant|MODIFIER|Npm1|ENSMUSG00000057113|transcript|ENSMUST00000109354.9|protein_coding|1/10|c.-40C>T|||||40|,A|5_prime_UTR_variant|MODIFIER|Npm1|ENSMUSG00000057113|transcript|ENSMUST00000101375.4|protein_coding|1/10|c.-40C>T|||||40|,A|5_prime_UTR_variant|MODIFIER|Npm1|ENSMUSG00000057113|transcript|ENSMUST00000093201.12|protein_coding|1/10|c.-40C>T|||||40|	GT:GQ:DP:RD:AD:FREQ:DP4	0/0:.:74:74:0:0%:45,29,0,0	0/1:.:57:50:7:12.28%:30,20,7,0
11	33163034	.	C	T	.	str10	DP=144;SOMATIC;SS=2;SSC=26;GPV=1;SPV=0.0022387;ANN=T|5_prime_UTR_variant|MODIFIER|Npm1|ENSMUSG00000057113|transcript|ENSMUST00000075641.9|protein_coding|1/11|c.-55G>A|||||55|,T|5_prime_UTR_variant|MODIFIER|Npm1|ENSMUSG00000057113|transcript|ENSMUST00000109354.9|protein_coding|1/10|c.-55G>A|||||55|,T|5_prime_UTR_variant|MODIFIER|Npm1|ENSMUSG00000057113|transcript|ENSMUST00000101375.4|protein_coding|1/10|c.-55G>A|||||55|,T|5_prime_UTR_variant|MODIFIER|Npm1|ENSMUSG00000057113|transcript|ENSMUST00000093201.12|protein_coding|1/10|c.-55G>A|||||55|	GT:GQ:DP:RD:AD:FREQ:DP4	0/0:.:82:82:0:0%:51,31,0,0	0/1:.:62:55:7:11.29%:34,21,7,0
11	33163062	.	G	A	.	str10	DP=140;SOMATIC;SS=2;SSC=19;GPV=1;SPV=0.012007;ANN=A|5_prime_UTR_premature_start_codon_gain_variant|LOW|Npm1|ENSMUSG00000057113|transcript|ENSMUST00000075641.9|protein_coding|1/11|c.-83C>T||||||,A|5_prime_UTR_premature_start_codon_gain_variant|LOW|Npm1|ENSMUSG00000057113|transcript|ENSMUST00000109354.9|protein_coding|1/10|c.-83C>T||||||,A|5_prime_UTR_premature_start_codon_gain_variant|LOW|Npm1|ENSMUSG00000057113|transcript|ENSMUST00000101375.4|protein_coding|1/10|c.-83C>T||||||,A|5_prime_UTR_premature_start_codon_gain_variant|LOW|Npm1|ENSMUSG00000057113|transcript|ENSMUST00000093201.12|protein_coding|1/10|c.-83C>T||||||,A|5_prime_UTR_variant|MODIFIER|Npm1|ENSMUSG00000057113|transcript|ENSMUST00000075641.9|protein_coding|1/11|c.-83C>T|||||83|,A|5_prime_UTR_variant|MODIFIER|Npm1|ENSMUSG00000057113|transcript|ENSMUST00000109354.9|protein_coding|1/10|c.-83C>T|||||83|,A|5_prime_UTR_variant|MODIFIER|Npm1|ENSMUSG00000057113|transcript|ENSMUST00000101375.4|protein_coding|1/10|c.-83C>T|||||83|,A|5_prime_UTR_variant|MODIFIER|Npm1|ENSMUSG00000057113|transcript|ENSMUST00000093201.12|protein_coding|1/10|c.-83C>T|||||83|	GT:GQ:DP:RD:AD:FREQ:DP4	0/0:.:81:81:0:0%:51,30,0,0	0/1:.:59:54:5:8.47%:37,17,5,0
11	39399098	.	T	G	.	str10	DP=97;SOMATIC;SS=2;SSC=21;GPV=1;SPV=0.0067638;ANN=G|intergenic_region|MODIFIER|Gm23520-Gm12131|ENSMUSG00000070249-ENSMUSG00000083806|intergenic_region|ENSMUSG00000070249-ENSMUSG00000083806|||n.39399098T>G||||||	GT:GQ:DP:RD:AD:FREQ:DP4	0/0:.:60:60:0:0%:24,36,0,0	0/1:.:37:32:5:13.51%:22,10,0,5
11	42405317	.	T	G	.	str10	DP=75;SOMATIC;SS=2;SSC=20;GPV=1;SPV=0.0098446;ANN=G|intergenic_region|MODIFIER|Gabra6-Gabrb2|ENSMUSG00000020428-ENSMUSG00000007653|intergenic_region|ENSMUSG00000020428-ENSMUSG00000007653|||n.42405317T>G||||||	GT:GQ:DP:RD:AD:FREQ:DP4	0/0:.:44:44:0:0%:16,28,0,0	0/1:.:31:26:5:16.13%:12,14,5,0
11	46298050	.	T	G	.	PASS	DP=73;SOMATIC;SS=2;SSC=18;GPV=1;SPV=0.015801;ANN=G|intron_variant|MODIFIER|Cyfip2|ENSMUSG00000020340|transcript|ENSMUST00000093165.11|protein_coding|1/30|c.-23-6398A>C||||||,G|intron_variant|MODIFIER|Cyfip2|ENSMUSG00000020340|transcript|ENSMUST00000165599.8|protein_coding|1/30|c.-23-6398A>C||||||,G|intron_variant|MODIFIER|Cyfip2|ENSMUSG00000020340|transcript|ENSMUST00000093166.10|protein_coding|1/30|c.-23-6398A>C||||||,G|intron_variant|MODIFIER|Cyfip2|ENSMUSG00000020340|transcript|ENSMUST00000129474.1|protein_coding|1/1|c.-23-6398A>C||||||WARNING_TRANSCRIPT_INCOMPLETE	GT:GQ:DP:RD:AD:FREQ:DP4	0/0:.:40:40:0:0%:22,18,0,0	0/1:.:33:28:5:15.15%:22,6,1,4
11	46413852	.	C	T	.	PASS	DP=116;SOMATIC;SS=2;SSC=23;GPV=1;SPV=0.0047128;ANN=T|intergenic_region|MODIFIER|Fam71b-Med7|ENSMUSG00000020401-ENSMUSG00000020397|intergenic_region|ENSMUSG00000020401-ENSMUSG00000020397|||n.46413852C>T||||||	GT:GQ:DP:RD:AD:FREQ:DP4	0/0:.:67:67:0:0%:29,38,0,0	0/1:.:49:43:6:12.24%:22,21,2,4
11	46514426	.	C	G	.	str10	DP=121;SOMATIC;SS=2;SSC=23;GPV=1;SPV=0.0041346;ANN=G|intergenic_region|MODIFIER|Havcr2-Gm12169|ENSMUSG00000020399-ENSMUSG00000078924|intergenic_region|ENSMUSG00000020399-ENSMUSG00000078924|||n.46514426C>G||||||	GT:GQ:DP:RD:AD:FREQ:DP4	0/0:.:71:71:0:0%:39,32,0,0	0/1:.:50:44:6:12%:19,25,6,0
11	46514454	.	T	A	.	PASS	DP=123;SOMATIC;SS=2;SSC=23;GPV=1;SPV=0.0044555;ANN=A|intergenic_region|MODIFIER|Havcr2-Gm12169|ENSMUSG00000020399-ENSMUSG00000078924|intergenic_region|ENSMUSG00000020399-ENSMUSG00000078924|||n.46514454T>A||||||	GT:GQ:DP:RD:AD:FREQ:DP4	0/0:.:71:71:0:0%:35,36,0,0	0/1:.:52:45:6:11.76%:18,27,5,1
11	48742117	.	G	T	.	PASS	DP=137;SOMATIC;SS=2;SSC=17;GPV=1;SPV=0.017322;ANN=T|intergenic_region|MODIFIER|Gm12182-Gm12183|ENSMUSG00000083460-ENSMUSG00000082454|intergenic_region|ENSMUSG00000083460-ENSMUSG00000082454|||n.48742117G>T||||||	GT:GQ:DP:RD:AD:FREQ:DP4	0/0:.:75:75:0:0%:27,48,0,0	0/1:.:62:57:5:8.06%:36,21,4,1
11	49005931	.	G	T	.	str10	DP=143;SOMATIC;SS=2;SSC=25;GPV=1;SPV=0.0027146;ANN=T|intron_variant|MODIFIER|Olfr56|ENSMUSG00000040328|transcript|ENSMUST00000056759.10|protein_coding|1/4|c.-726+26941G>T||||||,T|intron_variant|MODIFIER|Olfr56|ENSMUSG00000040328|transcript|ENSMUST00000179282.7|protein_coding|1/4|c.-736+26941G>T||||||	GT:GQ:DP:RD:AD:FREQ:DP4	0/0:.:88:88:0:0%:36,52,0,0	0/1:.:55:49:6:10.91%:26,23,6,0
11	56296434	.	G	A	.	PASS	DP=106;SOMATIC;SS=2;SSC=19;GPV=1;SPV=0.010557;ANN=A|intergenic_region|MODIFIER|Gm24253-Gm12241|ENSMUSG00000065635-ENSMUSG00000081749|intergenic_region|ENSMUSG00000065635-ENSMUSG00000081749|||n.56296434G>A||||||	GT:GQ:DP:RD:AD:FREQ:DP4	0/0:.:55:55:0:0%:27,28,0,0	0/1:.:51:45:6:11.76%:28,17,1,5
11	57572043	.	T	G	.	str10	DP=74;SOMATIC;SS=2;SSC=14;GPV=1;SPV=0.032909;ANN=G|upstream_gene_variant|MODIFIER|Gm12243|ENSMUSG00000086028|transcript|ENSMUST00000128521.1|lincRNA||n.-469T>G|||||469|,G|intergenic_region|MODIFIER|Mfap3-Gm12243|ENSMUSG00000020522-ENSMUSG00000086028|intergenic_region|ENSMUSG00000020522-ENSMUSG00000086028|||n.57572043T>G||||||	GT:GQ:DP:RD:AD:FREQ:DP4	0/0:.:31:31:0:0%:5,26,0,0	0/1:.:43:37:6:13.95%:9,28,6,0
11	58519430	.	G	A	.	str10	DP=151;SOMATIC;SS=2;SSC=17;GPV=1;SPV=0.017037;ANN=A|intergenic_region|MODIFIER|Gm12254-Olfr330|ENSMUSG00000085342-ENSMUSG00000050818|intergenic_region|ENSMUSG00000085342-ENSMUSG00000050818|||n.58519430G>A||||||	GT:GQ:DP:RD:AD:FREQ:DP4	0/0:.:83:83:0:0%:45,38,0,0	0/1:.:68:63:5:7.35%:29,34,5,0
11	66827975	.	C	T	.	PASS	DP=119;SOMATIC;SS=2;SSC=36;GPV=1;SPV=0.00021597;ANN=T|intergenic_region|MODIFIER|Gm12297-Gm12298|ENSMUSG00000080978-ENSMUSG00000072834|intergenic_region|ENSMUSG00000080978-ENSMUSG00000072834|||n.66827975C>T||||||	GT:GQ:DP:RD:AD:FREQ:DP4	0/0:.:61:61:0:0%:33,28,0,0	0/1:.:58:47:11:18.97%:26,21,3,8
11	73675580	.	C	T	.	PASS	DP=107;SOMATIC;SS=2;SSC=26;GPV=1;SPV=0.0023088;ANN=T|intergenic_region|MODIFIER|Olfr387-ps1-Zfp735|ENSMUSG00000061246-ENSMUSG00000060630|intergenic_region|ENSMUSG00000061246-ENSMUSG00000060630|||n.73675580C>T||||||	GT:GQ:DP:RD:AD:FREQ:DP4	0/0:.:55:55:0:0%:31,24,0,0	0/1:.:52:44:8:15.38%:23,21,6,2
11	75753003	.	A	G	.	PASS	DP=70;SOMATIC;SS=2;SSC=21;GPV=1;SPV=0.0068112;ANN=G|intron_variant|MODIFIER|Ywhae|ENSMUSG00000020849|transcript|ENSMUST00000067664.9|protein_coding|2/5|c.264+923A>G||||||,G|intron_variant|MODIFIER|Ywhae|ENSMUSG00000020849|transcript|ENSMUST00000134745.7|nonsense_mediated_decay|2/4|c.264+923A>G||||||,G|intron_variant|MODIFIER|Ywhae|ENSMUSG00000020849|transcript|ENSMUST00000153038.7|retained_intron|2/3|n.331+923A>G||||||,G|intron_variant|MODIFIER|Ywhae|ENSMUSG00000020849|transcript|ENSMUST00000155057.1|retained_intron|1/3|n.477+923A>G||||||,G|intron_variant|MODIFIER|Gm26836|ENSMUSG00000097051|transcript|ENSMUST00000181056.1|lincRNA|1/2|n.30-6183T>C||||||,G|intron_variant|MODIFIER|Ywhae|ENSMUSG00000020849|transcript|ENSMUST00000131398.1|protein_coding|2/3|c.297+923A>G||||||WARNING_TRANSCRIPT_INCOMPLETE	GT:GQ:DP:RD:AD:FREQ:DP4	0/0:.:41:41:0:0%:35,6,0,0	0/1:.:29:21:5:19.23%:17,4,1,4
11	78547523	.	G	A	.	PASS	DP=167;SOMATIC;SS=2;SSC=26;GPV=1;SPV=0.0022345;ANN=A|intron_variant|MODIFIER|Tmem97|ENSMUSG00000037278|transcript|ENSMUST00000103242.4|protein_coding|1/2|c.126+3005C>T||||||	GT:GQ:DP:RD:AD:FREQ:DP4	0/0:.:105:105:0:0%:35,70,0,0	0/1:.:62:56:6:9.68%:33,23,1,5
11	80834136	.	A	G	.	str10	DP=89;SOMATIC;SS=2;SSC=15;GPV=1;SPV=0.026164;ANN=G|intergenic_region|MODIFIER|Gm11207-4930507D10Rik|ENSMUSG00000081663-ENSMUSG00000086703|intergenic_region|ENSMUSG00000081663-ENSMUSG00000086703|||n.80834136A>G||||||	GT:GQ:DP:RD:AD:FREQ:DP4	0/0:.:45:45:0:0%:21,24,0,0	0/1:.:44:39:5:11.36%:22,17,5,0
11	83076934	.	A	C	.	str10	DP=116;SOMATIC;SS=2;SSC=20;GPV=1;SPV=0.0093565;ANN=C|intergenic_region|MODIFIER|Slfn2-Slfn1|ENSMUSG00000072620-ENSMUSG00000078763|intergenic_region|ENSMUSG00000072620-ENSMUSG00000078763|||n.83076934A>C||||||	GT:GQ:DP:RD:AD:FREQ:DP4	0/0:.:55:55:0:0%:29,26,0,0	0/1:.:61:54:7:11.48%:32,22,7,0
11	90563061	.	A	G	.	str10	DP=119;SOMATIC;SS=2;SSC=16;GPV=1;SPV=0.0214;ANN=G|intron_variant|MODIFIER|Stxbp4|ENSMUSG00000020546|transcript|ENSMUST00000143203.7|protein_coding|12/17|c.1023+8661T>C||||||,G|intron_variant|MODIFIER|Stxbp4|ENSMUSG00000020546|transcript|ENSMUST00000020858.13|protein_coding|12/15|c.1023+8661T>C||||||WARNING_TRANSCRIPT_INCOMPLETE	GT:GQ:DP:RD:AD:FREQ:DP4	0/0:.:49:49:0:0%:27,22,0,0	0/1:.:70:63:7:10%:33,30,7,0
11	90563091	.	A	C	.	str10	DP=104;SOMATIC;SS=2;SSC=14;GPV=1;SPV=0.036593;ANN=C|intron_variant|MODIFIER|Stxbp4|ENSMUSG00000020546|transcript|ENSMUST00000143203.7|protein_coding|12/17|c.1023+8631T>G||||||,C|intron_variant|MODIFIER|Stxbp4|ENSMUSG00000020546|transcript|ENSMUST00000020858.13|protein_coding|12/15|c.1023+8631T>G||||||WARNING_TRANSCRIPT_INCOMPLETE	GT:GQ:DP:RD:AD:FREQ:DP4	0/0:.:43:43:0:0%:21,22,0,0	0/1:.:61:55:6:9.84%:30,25,6,0
11	90563093	.	G	A	.	str10	DP=107;SOMATIC;SS=2;SSC=14;GPV=1;SPV=0.034016;ANN=A|intron_variant|MODIFIER|Stxbp4|ENSMUSG00000020546|transcript|ENSMUST00000143203.7|protein_coding|12/17|c.1023+8629C>T||||||,A|intron_variant|MODIFIER|Stxbp4|ENSMUSG00000020546|transcript|ENSMUST00000020858.13|protein_coding|12/15|c.1023+8629C>T||||||WARNING_TRANSCRIPT_INCOMPLETE	GT:GQ:DP:RD:AD:FREQ:DP4	0/0:.:45:45:0:0%:23,22,0,0	0/1:.:62:56:6:9.68%:31,25,6,0
11	93339579	.	G	T	.	PASS	DP=78;SOMATIC;SS=2;SSC=28;GPV=1;SPV=0.001274;ANN=T|intron_variant|MODIFIER|Car10|ENSMUSG00000056158|transcript|ENSMUST00000042943.12|protein_coding|4/9|c.279+34932G>T||||||,T|intron_variant|MODIFIER|Car10|ENSMUSG00000056158|transcript|ENSMUST00000107859.7|protein_coding|4/4|c.280-28861G>T||||||,T|intron_variant|MODIFIER|Car10|ENSMUSG00000056158|transcript|ENSMUST00000107861.7|protein_coding|4/4|c.279+34932G>T||||||,T|intron_variant|MODIFIER|Car10|ENSMUSG00000056158|transcript|ENSMUST00000107858.8|protein_coding|4/9|c.283+34928G>T||||||,T|intron_variant|MODIFIER|Car10|ENSMUSG00000056158|transcript|ENSMUST00000107863.3|protein_coding|3/8|c.279+34932G>T||||||	GT:GQ:DP:RD:AD:FREQ:DP4	0/0:.:46:46:0:0%:28,18,0,0	0/1:.:32:25:7:21.88%:23,2,7,0
11	110227096	.	G	A	.	str10	DP=125;SOMATIC;SS=2;SSC=18;GPV=1;SPV=0.013106;ANN=A|intron_variant|MODIFIER|Abca6|ENSMUSG00000044749|transcript|ENSMUST00000044003.13|protein_coding|11/38|c.1495+3393C>T||||||	GT:GQ:DP:RD:AD:FREQ:DP4	0/0:.:63:63:0:0%:33,30,0,0	0/1:.:62:56:6:9.68%:35,21,6,0
11	110227102	.	A	C	.	str10	DP=130;SOMATIC;SS=2;SSC=20;GPV=1;SPV=0.0083952;ANN=C|intron_variant|MODIFIER|Abca6|ENSMUSG00000044749|transcript|ENSMUST00000044003.13|protein_coding|11/38|c.1495+3387T>G||||||	GT:GQ:DP:RD:AD:FREQ:DP4	0/0:.:70:70:0:0%:34,36,0,0	0/1:.:60:54:6:10%:35,19,6,0
11	111360242	.	T	C	.	str10	DP=92;SOMATIC;SS=2;SSC=16;GPV=1;SPV=0.022285;ANN=C|intergenic_region|MODIFIER|Gm11675-Gm11676|ENSMUSG00000082272-ENSMUSG00000082448|intergenic_region|ENSMUSG00000082272-ENSMUSG00000082448|||n.111360242T>C||||||	GT:GQ:DP:RD:AD:FREQ:DP4	0/0:.:42:42:0:0%:17,25,0,0	0/1:.:50:44:6:12%:26,18,6,0
11	111360253	.	A	T	.	str10	DP=98;SOMATIC;SS=2;SSC=18;GPV=1;SPV=0.012801;ANN=T|intergenic_region|MODIFIER|Gm11675-Gm11676|ENSMUSG00000082272-ENSMUSG00000082448|intergenic_region|ENSMUSG00000082272-ENSMUSG00000082448|||n.111360253A>T||||||	GT:GQ:DP:RD:AD:FREQ:DP4	0/0:.:44:44:0:0%:17,27,0,0	0/1:.:54:47:7:12.96%:27,20,7,0
11	114721061	.	T	G	.	PASS	DP=46;SOMATIC;SS=2;SSC=16;GPV=1;SPV=0.024579;ANN=G|downstream_gene_variant|MODIFIER|Ttyh2|ENSMUSG00000034714|transcript|ENSMUST00000045779.5|protein_coding||c.*1858T>G|||||84|,G|intergenic_region|MODIFIER|Ttyh2-Dnaic2|ENSMUSG00000034714-ENSMUSG00000034706|intergenic_region|ENSMUSG00000034714-ENSMUSG00000034706|||n.114721061T>G||||||	GT:GQ:DP:RD:AD:FREQ:DP4	0/0:.:20:20:0:0%:2,18,0,0	0/1:.:26:20:6:23.08%:15,5,2,4
11	118385642	.	G	C	.	str10	DP=151;SOMATIC;SS=2;SSC=31;GPV=1;SPV=0.00075199;ANN=C|intergenic_region|MODIFIER|Timp2-Lgals3bp|ENSMUSG00000017466-ENSMUSG00000033880|intergenic_region|ENSMUSG00000017466-ENSMUSG00000033880|||n.118385642G>C||||||	GT:GQ:DP:RD:AD:FREQ:DP4	0/0:.:95:95:0:0%:53,42,0,0	0/1:.:56:49:7:12.5%:27,22,7,0
11	121312807	.	A	G	.	PASS	DP=96;SOMATIC;SS=2;SSC=21;GPV=1;SPV=0.0078466;ANN=G|downstream_gene_variant|MODIFIER|Foxk2|ENSMUSG00000039275|transcript|ENSMUST00000106113.1|protein_coding||c.*5843A>G|||||2911|,G|intergenic_region|MODIFIER|Foxk2-Wdr45b|ENSMUSG00000039275-ENSMUSG00000025173|intergenic_region|ENSMUSG00000039275-ENSMUSG00000025173|||n.121312807A>G||||||	GT:GQ:DP:RD:AD:FREQ:DP4	0/0:.:42:42:0:0%:12,30,0,0	0/1:.:54:46:8:14.81%:21,25,7,1
12	3226219	.	G	A	.	str10	DP=109;SOMATIC;SS=2;SSC=28;GPV=1;SPV=0.0014132;ANN=A|intergenic_region|MODIFIER|RP23-317B21.2-Rab10os|ENSMUSG00000110250-ENSMUSG00000079179|intergenic_region|ENSMUSG00000110250-ENSMUSG00000079179|||n.3226219G>A||||||	GT:GQ:DP:RD:AD:FREQ:DP4	0/0:.:59:59:0:0%:31,28,0,0	0/1:.:50:42:8:16%:24,18,8,0
12	3226361	.	C	T	.	PASS	DP=145;SOMATIC;SS=2;SSC=45;GPV=1;SPV=2.9849e-05;ANN=T|intergenic_region|MODIFIER|RP23-317B21.2-Rab10os|ENSMUSG00000110250-ENSMUSG00000079179|intergenic_region|ENSMUSG00000110250-ENSMUSG00000079179|||n.3226361C>T||||||	GT:GQ:DP:RD:AD:FREQ:DP4	0/0:.:69:69:0:0%:31,38,0,0	0/1:.:76:61:15:19.74%:39,22,11,4
12	4809570	.	C	T	.	PASS	DP=125;SOMATIC;SS=2;SSC=17;GPV=1;SPV=0.017853;ANN=T|intergenic_region|MODIFIER|Gm6682-Sf3b6|ENSMUSG00000091269-ENSMUSG00000037361|intergenic_region|ENSMUSG00000091269-ENSMUSG00000037361|||n.4809570C>T||||||	GT:GQ:DP:RD:AD:FREQ:DP4	0/0:.:68:68:0:0%:42,26,0,0	0/1:.:57:52:5:8.77%:28,24,2,3
12	12660078	.	C	G	.	PASS	DP=84;SOMATIC;SS=2;SSC=19;GPV=1;SPV=0.010019;ANN=G|intergenic_region|MODIFIER|Gm37414-Gm27952|ENSMUSG00000103645-ENSMUSG00000098314|intergenic_region|ENSMUSG00000103645-ENSMUSG00000098314|||n.12660078C>G||||||	GT:GQ:DP:RD:AD:FREQ:DP4	0/0:.:39:39:0:0%:19,20,0,0	0/1:.:45:38:7:15.56%:22,16,1,6
12	15666205	.	G	T	.	PASS	DP=119;SOMATIC;SS=2;SSC=19;GPV=1;SPV=0.012283;ANN=T|intergenic_region|MODIFIER|Gm27682-Gm4804|ENSMUSG00000099215-ENSMUSG00000098158|intergenic_region|ENSMUSG00000099215-ENSMUSG00000098158|||n.15666205G>T||||||	GT:GQ:DP:RD:AD:FREQ:DP4	0/0:.:60:60:0:0%:32,28,0,0	0/1:.:59:52:6:10.34%:38,14,3,3
12	15666265	.	A	G	.	str10	DP=100;SOMATIC;SS=2;SSC=20;GPV=1;SPV=0.0090076;ANN=G|intergenic_region|MODIFIER|Gm27682-Gm4804|ENSMUSG00000099215-ENSMUSG00000098158|intergenic_region|ENSMUSG00000099215-ENSMUSG00000098158|||n.15666265A>G||||||	GT:GQ:DP:RD:AD:FREQ:DP4	0/0:.:53:53:0:0%:31,22,0,0	0/1:.:47:41:6:12.77%:35,6,0,6
12	16234504	.	A	G	.	str10	DP=137;SOMATIC;SS=2;SSC=21;GPV=1;SPV=0.0070148;ANN=G|intergenic_region|MODIFIER|Gm5432-Lpin1|ENSMUSG00000097580-ENSMUSG00000020593|intergenic_region|ENSMUSG00000097580-ENSMUSG00000020593|||n.16234504A>G||||||	GT:GQ:DP:RD:AD:FREQ:DP4	0/0:.:68:68:0:0%:38,30,0,0	0/1:.:69:62:7:10.14%:35,27,7,0
12	16234537	.	G	A	.	PASS	DP=137;SOMATIC;SS=2;SSC=19;GPV=1;SPV=0.011701;ANN=A|intergenic_region|MODIFIER|Gm5432-Lpin1|ENSMUSG00000097580-ENSMUSG00000020593|intergenic_region|ENSMUSG00000097580-ENSMUSG00000020593|||n.16234537G>A||||||	GT:GQ:DP:RD:AD:FREQ:DP4	0/0:.:63:63:0:0%:31,32,0,0	0/1:.:74:67:7:9.46%:42,25,5,2
12	16628778	.	C	T	.	PASS	DP=102;SOMATIC;SS=2;SSC=36;GPV=1;SPV=0.00021217;ANN=T|intergenic_region|MODIFIER|Lpin1-Ntsr2|ENSMUSG00000020593-ENSMUSG00000020591|intergenic_region|ENSMUSG00000020593-ENSMUSG00000020591|||n.16628778C>T||||||	GT:GQ:DP:RD:AD:FREQ:DP4	0/0:.:55:55:0:0%:33,22,0,0	0/1:.:47:36:10:21.74%:28,8,6,4
12	16628838	.	G	C	.	PASS	DP=123;SOMATIC;SS=2;SSC=31;GPV=1;SPV=0.0006543;ANN=C|intergenic_region|MODIFIER|Lpin1-Ntsr2|ENSMUSG00000020593-ENSMUSG00000020591|intergenic_region|ENSMUSG00000020593-ENSMUSG00000020591|||n.16628838G>C||||||	GT:GQ:DP:RD:AD:FREQ:DP4	0/0:.:61:61:0:0%:33,28,0,0	0/1:.:62:51:10:16.39%:34,17,6,4
12	17020984	.	G	T	.	PASS	DP=95;SOMATIC;SS=2;SSC=22;GPV=1;SPV=0.0056915;ANN=T|intergenic_region|MODIFIER|2410004P03Rik-Kcnf1|ENSMUSG00000071398-ENSMUSG00000051726|intergenic_region|ENSMUSG00000071398-ENSMUSG00000051726|||n.17020984G>T||||||	GT:GQ:DP:RD:AD:FREQ:DP4	0/0:.:48:48:0:0%:34,14,0,0	0/1:.:47:40:7:14.89%:22,18,6,1
12	17021074	.	C	T	.	PASS	DP=105;SOMATIC;SS=2;SSC=32;GPV=1;SPV=0.00052008;ANN=T|intergenic_region|MODIFIER|2410004P03Rik-Kcnf1|ENSMUSG00000071398-ENSMUSG00000051726|intergenic_region|ENSMUSG00000071398-ENSMUSG00000051726|||n.17021074C>T||||||	GT:GQ:DP:RD:AD:FREQ:DP4	0/0:.:62:62:0:0%:42,20,0,0	0/1:.:43:35:8:18.6%:13,22,5,3
12	17021076	.	G	A	.	PASS	DP=99;SOMATIC;SS=2;SSC=32;GPV=1;SPV=0.00055811;ANN=A|intergenic_region|MODIFIER|2410004P03Rik-Kcnf1|ENSMUSG00000071398-ENSMUSG00000051726|intergenic_region|ENSMUSG00000071398-ENSMUSG00000051726|||n.17021076G>A||||||	GT:GQ:DP:RD:AD:FREQ:DP4	0/0:.:58:58:0:0%:42,16,0,0	0/1:.:41:33:8:19.51%:13,20,5,3
12	17961617	.	G	A	.	PASS	DP=115;SOMATIC;SS=2;SSC=21;GPV=1;SPV=0.0072354;ANN=A|intergenic_region|MODIFIER|B430203G13Rik-Bnip3l-ps|ENSMUSG00000067356-ENSMUSG00000073198|intergenic_region|ENSMUSG00000067356-ENSMUSG00000073198|||n.17961617G>A||||||	GT:GQ:DP:RD:AD:FREQ:DP4	0/0:.:63:63:0:0%:37,26,0,0	0/1:.:52:46:6:11.54%:26,20,3,3
12	18300615	.	G	A	.	PASS	DP=91;SOMATIC;SS=2;SSC=16;GPV=1;SPV=0.02384;ANN=A|intergenic_region|MODIFIER|Bnip3l-ps-5730507C01Rik|ENSMUSG00000073198-ENSMUSG00000073197|intergenic_region|ENSMUSG00000073198-ENSMUSG00000073197|||n.18300615G>A||||||	GT:GQ:DP:RD:AD:FREQ:DP4	0/0:.:41:41:0:0%:13,28,0,0	0/1:.:50:44:6:12%:27,17,5,1
12	18303643	.	T	C	.	str10	DP=98;SOMATIC;SS=2;SSC=19;GPV=1;SPV=0.012418;ANN=C|intergenic_region|MODIFIER|Bnip3l-ps-5730507C01Rik|ENSMUSG00000073198-ENSMUSG00000073197|intergenic_region|ENSMUSG00000073198-ENSMUSG00000073197|||n.18303643T>C||||||	GT:GQ:DP:RD:AD:FREQ:DP4	0/0:.:49:49:0:0%:21,28,0,0	0/1:.:49:42:6:12.5%:28,14,0,6
12	19050549	.	C	G	.	PASS	DP=129;SOMATIC;SS=2;SSC=57;GPV=1;SPV=1.9894e-06;ANN=G|intergenic_region|MODIFIER|Gm3944-Gm5784|ENSMUSG00000094947-ENSMUSG00000093908|intergenic_region|ENSMUSG00000094947-ENSMUSG00000093908|||n.19050549C>G||||||	GT:GQ:DP:RD:AD:FREQ:DP4	0/0:.:71:71:0:0%:39,32,0,0	0/1:.:58:43:15:25.86%:24,19,12,3
12	19050584	.	C	A	.	PASS	DP=136;SOMATIC;SS=2;SSC=56;GPV=1;SPV=2.0405e-06;ANN=A|intergenic_region|MODIFIER|Gm3944-Gm5784|ENSMUSG00000094947-ENSMUSG00000093908|intergenic_region|ENSMUSG00000094947-ENSMUSG00000093908|||n.19050584C>A||||||	GT:GQ:DP:RD:AD:FREQ:DP4	0/0:.:75:75:0:0%:45,30,0,0	0/1:.:61:46:15:24.59%:23,23,12,3
12	19050623	.	C	G	.	PASS	DP=136;SOMATIC;SS=2;SSC=44;GPV=1;SPV=3.7895e-05;ANN=G|intergenic_region|MODIFIER|Gm3944-Gm5784|ENSMUSG00000094947-ENSMUSG00000093908|intergenic_region|ENSMUSG00000094947-ENSMUSG00000093908|||n.19050623C>G||||||	GT:GQ:DP:RD:AD:FREQ:DP4	0/0:.:79:79:0:0%:47,32,0,0	0/1:.:57:46:11:19.3%:27,19,7,4
12	19056226	.	T	C	.	PASS	DP=105;SOMATIC;SS=2;SSC=20;GPV=1;SPV=0.0089157;ANN=C|intergenic_region|MODIFIER|Gm3944-Gm5784|ENSMUSG00000094947-ENSMUSG00000093908|intergenic_region|ENSMUSG00000094947-ENSMUSG00000093908|||n.19056226T>C||||||	GT:GQ:DP:RD:AD:FREQ:DP4	0/0:.:50:50:0:0%:24,26,0,0	0/1:.:55:48:7:12.73%:29,19,6,1
12	19056264	.	C	T	.	str10	DP=86;SOMATIC;SS=2;SSC=14;GPV=1;SPV=0.033799;ANN=T|intergenic_region|MODIFIER|Gm3944-Gm5784|ENSMUSG00000094947-ENSMUSG00000093908|intergenic_region|ENSMUSG00000094947-ENSMUSG00000093908|||n.19056264C>T||||||	GT:GQ:DP:RD:AD:FREQ:DP4	0/0:.:36:36:0:0%:22,14,0,0	0/1:.:50:44:6:12%:23,21,6,0
12	19699659	.	C	T	.	PASS	DP=59;SOMATIC;SS=2;SSC=42;GPV=1;SPV=5.7007e-05;ANN=T|intergenic_region|MODIFIER|Gm9257-Gm22189|ENSMUSG00000095254-ENSMUSG00000077010|intergenic_region|ENSMUSG00000095254-ENSMUSG00000077010|||n.19699659C>T||||||	GT:GQ:DP:RD:AD:FREQ:DP4	0/0:.:42:42:0:0%:0,42,0,0	0/1:.:17:10:7:41.18%:0,10,0,7
12	19817009	.	C	G	.	PASS	DP=108;SOMATIC;SS=2;SSC=25;GPV=1;SPV=0.0030807;ANN=G|intergenic_region|MODIFIER|Gm9257-Gm22189|ENSMUSG00000095254-ENSMUSG00000077010|intergenic_region|ENSMUSG00000095254-ENSMUSG00000077010|||n.19817009C>G||||||	GT:GQ:DP:RD:AD:FREQ:DP4	0/0:.:59:59:0:0%:25,34,0,0	0/1:.:49:42:7:14.29%:19,23,2,5
12	20869781	.	G	T	.	PASS	DP=105;SOMATIC;SS=2;SSC=22;GPV=1;SPV=0.0058779;ANN=T|downstream_gene_variant|MODIFIER|3110053B16Rik|ENSMUSG00000085642|transcript|ENSMUST00000145605.1|transcribed_unprocessed_pseudogene||n.*4344C>A|||||4344|,T|intergenic_region|MODIFIER|1700030C10Rik-3110053B16Rik|ENSMUSG00000099759-ENSMUSG00000085642|intergenic_region|ENSMUSG00000099759-ENSMUSG00000085642|||n.20869781G>T||||||	GT:GQ:DP:RD:AD:FREQ:DP4	0/0:.:53:53:0:0%:35,18,0,0	0/1:.:52:45:7:13.46%:30,15,6,1
12	21039922	.	T	A	.	PASS	DP=113;SOMATIC;SS=2;SSC=18;GPV=1;SPV=0.014326;ANN=A|upstream_gene_variant|MODIFIER|Gm5977|ENSMUSG00000092229|transcript|ENSMUST00000174304.2|transcribed_unprocessed_pseudogene||n.-3037T>A|||||3037|,A|intron_variant|MODIFIER|Gm21989|ENSMUSG00000090370|transcript|ENSMUST00000174530.1|processed_transcript|1/9|n.415-3013T>A||||||	GT:GQ:DP:RD:AD:FREQ:DP4	0/0:.:50:50:0:0%:30,20,0,0	0/1:.:63:56:7:11.11%:32,24,5,2
12	21219939	.	G	T	.	PASS	DP=85;SOMATIC;SS=2;SSC=19;GPV=1;SPV=0.011493;ANN=T|intron_variant|MODIFIER|Asap2|ENSMUSG00000052632|transcript|ENSMUST00000101562.10|protein_coding|12/27|c.1032+1682G>T||||||,T|intron_variant|MODIFIER|Asap2|ENSMUSG00000052632|transcript|ENSMUST00000064595.14|protein_coding|12/28|c.1023+1682G>T||||||,T|intron_variant|MODIFIER|Asap2|ENSMUSG00000052632|transcript|ENSMUST00000090834.12|protein_coding|11/22|c.1023+1682G>T||||||,T|intron_variant|MODIFIER|Asap2|ENSMUSG00000052632|transcript|ENSMUST00000050990.9|protein_coding|11/26|c.1023+1682G>T||||||	GT:GQ:DP:RD:AD:FREQ:DP4	0/0:.:49:49:0:0%:13,36,0,0	0/1:.:36:31:5:13.89%:19,12,3,2
12	22773388	.	C	T	.	PASS	DP=140;SOMATIC;SS=2;SSC=22;GPV=1;SPV=0.005398;ANN=T|intergenic_region|MODIFIER|Gm17391-2410018L13Rik|ENSMUSG00000095261-ENSMUSG00000073164|intergenic_region|ENSMUSG00000095261-ENSMUSG00000073164|||n.22773388C>T||||||	GT:GQ:DP:RD:AD:FREQ:DP4	0/0:.:72:72:0:0%:22,50,0,0	0/1:.:68:61:7:10.29%:40,21,4,3
12	22773640	.	G	A	.	str10	DP=99;SOMATIC;SS=2;SSC=17;GPV=1;SPV=0.017082;ANN=A|intergenic_region|MODIFIER|Gm17391-2410018L13Rik|ENSMUSG00000095261-ENSMUSG00000073164|intergenic_region|ENSMUSG00000095261-ENSMUSG00000073164|||n.22773640G>A||||||	GT:GQ:DP:RD:AD:FREQ:DP4	0/0:.:54:54:0:0%:34,20,0,0	0/1:.:45:40:5:11.11%:17,23,0,5
12	22773671	.	G	A	.	str10	DP=103;SOMATIC;SS=2;SSC=20;GPV=1;SPV=0.0085605;ANN=A|intergenic_region|MODIFIER|Gm17391-2410018L13Rik|ENSMUSG00000095261-ENSMUSG00000073164|intergenic_region|ENSMUSG00000095261-ENSMUSG00000073164|||n.22773671G>A||||||	GT:GQ:DP:RD:AD:FREQ:DP4	0/0:.:62:62:0:0%:38,24,0,0	0/1:.:41:36:5:12.2%:20,16,0,5
12	23058458	.	T	C	.	PASS	DP=83;SOMATIC;SS=2;SSC=26;GPV=1;SPV=0.0021568;ANN=C|intergenic_region|MODIFIER|2410018L13Rik-Gm26140|ENSMUSG00000073164-ENSMUSG00000096441|intergenic_region|ENSMUSG00000073164-ENSMUSG00000096441|||n.23058458T>C||||||	GT:GQ:DP:RD:AD:FREQ:DP4	0/0:.:39:39:0:0%:15,24,0,0	0/1:.:44:35:9:20.45%:26,9,8,1
12	23058517	.	C	A	.	PASS	DP=137;SOMATIC;SS=2;SSC=43;GPV=1;SPV=4.7469e-05;ANN=A|intergenic_region|MODIFIER|2410018L13Rik-Gm26140|ENSMUSG00000073164-ENSMUSG00000096441|intergenic_region|ENSMUSG00000073164-ENSMUSG00000096441|||n.23058517C>A||||||	GT:GQ:DP:RD:AD:FREQ:DP4	0/0:.:70:70:0:0%:38,32,0,0	0/1:.:67:54:13:19.4%:37,17,11,2
12	23803401	.	G	A	.	str10	DP=134;SOMATIC;SS=2;SSC=17;GPV=1;SPV=0.016701;ANN=A|intergenic_region|MODIFIER|Gm10330-Gm17330|ENSMUSG00000071362-ENSMUSG00000095329|intergenic_region|ENSMUSG00000071362-ENSMUSG00000095329|||n.23803401G>A||||||	GT:GQ:DP:RD:AD:FREQ:DP4	0/0:.:65:65:0:0%:37,28,0,0	0/1:.:69:63:6:8.7%:36,27,6,0
12	24357252	.	G	T	.	str10	DP=131;SOMATIC;SS=2;SSC=23;GPV=1;SPV=0.0041065;ANN=T|intergenic_region|MODIFIER|Gm9312-Gm16372|ENSMUSG00000096279-ENSMUSG00000057160|intergenic_region|ENSMUSG00000096279-ENSMUSG00000057160|||n.24357252G>T||||||	GT:GQ:DP:RD:AD:FREQ:DP4	0/0:.:58:58:0:0%:26,32,0,0	0/1:.:73:64:9:12.33%:39,25,9,0
12	24357261	.	A	G	.	str10	DP=129;SOMATIC;SS=2;SSC=26;GPV=1;SPV=0.0020865;ANN=G|intergenic_region|MODIFIER|Gm9312-Gm16372|ENSMUSG00000096279-ENSMUSG00000057160|intergenic_region|ENSMUSG00000096279-ENSMUSG00000057160|||n.24357261A>G||||||	GT:GQ:DP:RD:AD:FREQ:DP4	0/0:.:62:62:0:0%:28,34,0,0	0/1:.:67:58:9:13.43%:37,21,9,0
12	24357315	.	C	T	.	str10	DP=124;SOMATIC;SS=2;SSC=20;GPV=1;SPV=0.0088514;ANN=T|intergenic_region|MODIFIER|Gm9312-Gm16372|ENSMUSG00000096279-ENSMUSG00000057160|intergenic_region|ENSMUSG00000096279-ENSMUSG00000057160|||n.24357315C>T||||||	GT:GQ:DP:RD:AD:FREQ:DP4	0/0:.:49:49:0:0%:25,24,0,0	0/1:.:75:66:9:12%:39,27,9,0
12	24357335	.	C	T	.	str10	DP=130;SOMATIC;SS=2;SSC=22;GPV=1;SPV=0.0057046;ANN=T|intergenic_region|MODIFIER|Gm9312-Gm16372|ENSMUSG00000096279-ENSMUSG00000057160|intergenic_region|ENSMUSG00000096279-ENSMUSG00000057160|||n.24357335C>T||||||	GT:GQ:DP:RD:AD:FREQ:DP4	0/0:.:55:55:0:0%:27,28,0,0	0/1:.:75:66:9:12%:42,24,9,0
12	26004911	.	C	T	.	str10	DP=100;SOMATIC;SS=2;SSC=19;GPV=1;SPV=0.0103;ANN=T|intergenic_region|MODIFIER|Gm22527-Rnf144a|ENSMUSG00000089441-ENSMUSG00000020642|intergenic_region|ENSMUSG00000089441-ENSMUSG00000020642|||n.26004911C>T||||||	GT:GQ:DP:RD:AD:FREQ:DP4	0/0:.:42:42:0:0%:20,22,0,0	0/1:.:58:50:8:13.79%:35,15,8,0
12	26004940	.	C	T	.	str10	DP=106;SOMATIC;SS=2;SSC=20;GPV=1;SPV=0.0084841;ANN=T|intergenic_region|MODIFIER|Gm22527-Rnf144a|ENSMUSG00000089441-ENSMUSG00000020642|intergenic_region|ENSMUSG00000089441-ENSMUSG00000020642|||n.26004940C>T||||||	GT:GQ:DP:RD:AD:FREQ:DP4	0/0:.:46:46:0:0%:22,24,0,0	0/1:.:60:52:8:13.33%:36,16,8,0
12	28425019	.	C	A	.	PASS	DP=126;SOMATIC;SS=2;SSC=17;GPV=1;SPV=0.017609;ANN=A|intergenic_region|MODIFIER|Gm25564-Dcdc2c|ENSMUSG00000077792-ENSMUSG00000020633|intergenic_region|ENSMUSG00000077792-ENSMUSG00000020633|||n.28425019C>A||||||	GT:GQ:DP:RD:AD:FREQ:DP4	0/0:.:60:60:0:0%:26,34,0,0	0/1:.:66:59:6:9.23%:36,23,5,1
12	28425027	.	A	G	.	PASS	DP=133;SOMATIC;SS=2;SSC=21;GPV=1;SPV=0.0077931;ANN=G|intergenic_region|MODIFIER|Gm25564-Dcdc2c|ENSMUSG00000077792-ENSMUSG00000020633|intergenic_region|ENSMUSG00000077792-ENSMUSG00000020633|||n.28425027A>G||||||	GT:GQ:DP:RD:AD:FREQ:DP4	0/0:.:65:65:0:0%:25,40,0,0	0/1:.:68:61:7:10.29%:38,23,6,1
12	30923176	.	T	G	.	str10	DP=85;SOMATIC;SS=2;SSC=21;GPV=1;SPV=0.0065342;ANN=G|intron_variant|MODIFIER|Sh3yl1|ENSMUSG00000020669|transcript|ENSMUST00000020997.14|protein_coding|2/9|c.112+831T>G||||||,G|intron_variant|MODIFIER|Sh3yl1|ENSMUSG00000020669|transcript|ENSMUST00000110880.2|protein_coding|2/8|c.112+831T>G||||||,G|intron_variant|MODIFIER|Sh3yl1|ENSMUSG00000020669|transcript|ENSMUST00000128814.1|processed_transcript|3/10|n.297+831T>G||||||,G|intron_variant|MODIFIER|Sh3yl1|ENSMUSG00000020669|transcript|ENSMUST00000142693.7|retained_intron|2/8|n.671+831T>G||||||	GT:GQ:DP:RD:AD:FREQ:DP4	0/0:.:38:38:0:0%:16,22,0,0	0/1:.:47:39:8:17.02%:18,21,8,0
12	32269082	.	G	A	.	PASS	DP=121;SOMATIC;SS=2;SSC=19;GPV=1;SPV=0.011724;ANN=A|intergenic_region|MODIFIER|Pik3cg-Gm23875|ENSMUSG00000020573-ENSMUSG00000065645|intergenic_region|ENSMUSG00000020573-ENSMUSG00000065645|||n.32269082G>A||||||	GT:GQ:DP:RD:AD:FREQ:DP4	0/0:.:62:62:0:0%:24,38,0,0	0/1:.:59:53:6:10.17%:29,24,5,1
12	32269102	.	C	T	.	PASS	DP=126;SOMATIC;SS=2;SSC=18;GPV=1;SPV=0.015223;ANN=T|intergenic_region|MODIFIER|Pik3cg-Gm23875|ENSMUSG00000020573-ENSMUSG00000065645|intergenic_region|ENSMUSG00000020573-ENSMUSG00000065645|||n.32269102C>T||||||	GT:GQ:DP:RD:AD:FREQ:DP4	0/0:.:62:62:0:0%:28,34,0,0	0/1:.:64:58:6:9.38%:31,27,4,2
12	33462348	.	A	C	.	PASS	DP=133;SOMATIC;SS=2;SSC=18;GPV=1;SPV=0.015577;ANN=C|intergenic_region|MODIFIER|Gm23529-Ferd3l|ENSMUSG00000077750-ENSMUSG00000046518|intergenic_region|ENSMUSG00000077750-ENSMUSG00000046518|||n.33462348A>C||||||	GT:GQ:DP:RD:AD:FREQ:DP4	0/0:.:74:74:0:0%:42,32,0,0	0/1:.:59:54:5:8.47%:30,24,4,1
12	34265804	.	G	A	.	PASS	DP=102;SOMATIC;SS=2;SSC=16;GPV=1;SPV=0.021529;ANN=A|intron_variant|MODIFIER|Hdac9|ENSMUSG00000004698|transcript|ENSMUST00000209750.1|protein_coding|15/24|c.2208+16843C>T||||||,A|intron_variant|MODIFIER|Hdac9|ENSMUSG00000004698|transcript|ENSMUST00000209902.1|protein_coding|15/24|c.2199+16843C>T||||||,A|intron_variant|MODIFIER|Hdac9|ENSMUSG00000004698|transcript|ENSMUST00000209990.1|protein_coding|14/23|c.2076+16843C>T||||||,A|intron_variant|MODIFIER|Hdac9|ENSMUSG00000004698|transcript|ENSMUST00000211752.1|nonsense_mediated_decay|18/26|c.2271+16843C>T||||||,A|intron_variant|MODIFIER|Hdac9|ENSMUSG00000004698|transcript|ENSMUST00000210724.1|protein_coding|14/21|c.1938+16843C>T||||||	GT:GQ:DP:RD:AD:FREQ:DP4	0/0:.:47:47:0:0%:25,22,0,0	0/1:.:55:49:6:10.91%:27,22,4,2
12	34265808	.	T	C	.	PASS	DP=99;SOMATIC;SS=2;SSC=16;GPV=1;SPV=0.023049;ANN=C|intron_variant|MODIFIER|Hdac9|ENSMUSG00000004698|transcript|ENSMUST00000209750.1|protein_coding|15/24|c.2208+16839A>G||||||,C|intron_variant|MODIFIER|Hdac9|ENSMUSG00000004698|transcript|ENSMUST00000209902.1|protein_coding|15/24|c.2199+16839A>G||||||,C|intron_variant|MODIFIER|Hdac9|ENSMUSG00000004698|transcript|ENSMUST00000209990.1|protein_coding|14/23|c.2076+16839A>G||||||,C|intron_variant|MODIFIER|Hdac9|ENSMUSG00000004698|transcript|ENSMUST00000211752.1|nonsense_mediated_decay|18/26|c.2271+16839A>G||||||,C|intron_variant|MODIFIER|Hdac9|ENSMUSG00000004698|transcript|ENSMUST00000210724.1|protein_coding|14/21|c.1938+16839A>G||||||	GT:GQ:DP:RD:AD:FREQ:DP4	0/0:.:45:45:0:0%:23,22,0,0	0/1:.:54:48:6:11.11%:24,24,4,2
12	44261056	.	G	T	.	str10	DP=83;SOMATIC;SS=2;SSC=22;GPV=1;SPV=0.0061592;ANN=T|intron_variant|MODIFIER|Pnpla8|ENSMUSG00000036257|transcript|ENSMUST00000122902.7|protein_coding|4/12|c.-11+6283G>T||||||	GT:GQ:DP:RD:AD:FREQ:DP4	0/0:.:46:46:0:0%:28,18,0,0	0/1:.:37:31:6:16.22%:14,17,0,6
12	46278250	.	G	T	.	PASS	DP=119;SOMATIC;SS=2;SSC=34;GPV=1;SPV=0.00031917;ANN=T|intergenic_region|MODIFIER|Gm24948-Nova1|ENSMUSG00000064800-ENSMUSG00000021047|intergenic_region|ENSMUSG00000064800-ENSMUSG00000021047|||n.46278250G>T||||||	GT:GQ:DP:RD:AD:FREQ:DP4	0/0:.:86:86:0:0%:40,46,0,0	0/1:.:33:27:6:18.18%:18,9,4,2
12	50980189	.	C	T	.	PASS	DP=66;SOMATIC;SS=2;SSC=18;GPV=1;SPV=0.014802;ANN=T|intergenic_region|MODIFIER|Prkd1-Gm22088|ENSMUSG00000002688-ENSMUSG00000088966|intergenic_region|ENSMUSG00000002688-ENSMUSG00000088966|||n.50980189C>T||||||	GT:GQ:DP:RD:AD:FREQ:DP4	0/0:.:32:32:0:0%:26,6,0,0	0/1:.:34:28:6:17.65%:21,7,5,1
12	52175491	.	T	C	.	PASS	DP=114;SOMATIC;SS=2;SSC=21;GPV=1;SPV=0.0070373;ANN=C|upstream_gene_variant|MODIFIER|Nubpl|ENSMUSG00000035142|transcript|ENSMUST00000162111.1|processed_transcript||n.-596T>C|||||596|,C|intron_variant|MODIFIER|Nubpl|ENSMUSG00000035142|transcript|ENSMUST00000040090.15|protein_coding|4/10|c.383-5601T>C||||||,C|intron_variant|MODIFIER|Nubpl|ENSMUSG00000035142|transcript|ENSMUST00000159567.1|nonsense_mediated_decay|2/5|c.227-5601T>C||||||WARNING_TRANSCRIPT_NO_START_CODON	GT:GQ:DP:RD:AD:FREQ:DP4	0/0:.:51:51:0:0%:29,22,0,0	0/1:.:63:55:8:12.7%:36,19,6,2
12	52175501	.	C	T	.	PASS	DP=112;SOMATIC;SS=2;SSC=22;GPV=1;SPV=0.0061932;ANN=T|upstream_gene_variant|MODIFIER|Nubpl|ENSMUSG00000035142|transcript|ENSMUST00000162111.1|processed_transcript||n.-586C>T|||||586|,T|intron_variant|MODIFIER|Nubpl|ENSMUSG00000035142|transcript|ENSMUST00000040090.15|protein_coding|4/10|c.383-5591C>T||||||,T|intron_variant|MODIFIER|Nubpl|ENSMUSG00000035142|transcript|ENSMUST00000159567.1|nonsense_mediated_decay|2/5|c.227-5591C>T||||||WARNING_TRANSCRIPT_NO_START_CODON	GT:GQ:DP:RD:AD:FREQ:DP4	0/0:.:51:51:0:0%:29,22,0,0	0/1:.:61:53:8:13.11%:34,19,6,2
12	52175524	.	C	T	.	PASS	DP=113;SOMATIC;SS=2;SSC=23;GPV=1;SPV=0.0050001;ANN=T|upstream_gene_variant|MODIFIER|Nubpl|ENSMUSG00000035142|transcript|ENSMUST00000162111.1|processed_transcript||n.-563C>T|||||563|,T|intron_variant|MODIFIER|Nubpl|ENSMUSG00000035142|transcript|ENSMUST00000040090.15|protein_coding|4/10|c.383-5568C>T||||||,T|intron_variant|MODIFIER|Nubpl|ENSMUSG00000035142|transcript|ENSMUST00000159567.1|nonsense_mediated_decay|2/5|c.227-5568C>T||||||WARNING_TRANSCRIPT_NO_START_CODON	GT:GQ:DP:RD:AD:FREQ:DP4	0/0:.:53:53:0:0%:31,22,0,0	0/1:.:60:52:8:13.33%:31,21,6,2
12	53121937	.	T	A	.	PASS	DP=111;SOMATIC;SS=2;SSC=26;GPV=1;SPV=0.0020074;ANN=A|intron_variant|MODIFIER|Akap6|ENSMUSG00000061603|transcript|ENSMUST00000095737.3|protein_coding|12/13|c.3576+17207T>A||||||	GT:GQ:DP:RD:AD:FREQ:DP4	0/0:.:58:58:0:0%:32,26,0,0	0/1:.:53:45:8:15.09%:28,17,3,5
12	58011324	.	A	C	.	PASS	DP=62;SOMATIC;SS=2;SSC=23;GPV=1;SPV=0.0041064;ANN=C|intergenic_region|MODIFIER|Ttc6-Sstr1|ENSMUSG00000046782-ENSMUSG00000035431|intergenic_region|ENSMUSG00000046782-ENSMUSG00000035431|||n.58011324A>C||||||	GT:GQ:DP:RD:AD:FREQ:DP4	0/0:.:29:29:0:0%:17,12,0,0	0/1:.:33:25:8:24.24%:12,13,2,6
12	59243327	.	T	A	.	str10	DP=145;SOMATIC;SS=2;SSC=25;GPV=1;SPV=0.0031217;ANN=A|intergenic_region|MODIFIER|Gm27284-Gm7719|ENSMUSG00000098820-ENSMUSG00000098229|intergenic_region|ENSMUSG00000098820-ENSMUSG00000098229|||n.59243327T>A||||||	GT:GQ:DP:RD:AD:FREQ:DP4	0/0:.:88:88:0:0%:50,38,0,0	0/1:.:57:51:6:10.53%:31,20,6,0
12	59243360	.	A	G	.	PASS	DP=146;SOMATIC;SS=2;SSC=19;GPV=1;SPV=0.012544;ANN=G|intergenic_region|MODIFIER|Gm27284-Gm7719|ENSMUSG00000098820-ENSMUSG00000098229|intergenic_region|ENSMUSG00000098820-ENSMUSG00000098229|||n.59243360A>G||||||	GT:GQ:DP:RD:AD:FREQ:DP4	0/0:.:84:84:0:0%:46,38,0,0	0/1:.:62:57:5:8.06%:30,27,3,2
12	59243364	.	T	C	.	PASS	DP=140;SOMATIC;SS=2;SSC=18;GPV=1;SPV=0.015519;ANN=C|intergenic_region|MODIFIER|Gm27284-Gm7719|ENSMUSG00000098820-ENSMUSG00000098229|intergenic_region|ENSMUSG00000098820-ENSMUSG00000098229|||n.59243364T>C||||||	GT:GQ:DP:RD:AD:FREQ:DP4	0/0:.:78:78:0:0%:42,36,0,0	0/1:.:62:57:5:8.06%:30,27,3,2
12	59243406	.	G	T	.	PASS	DP=154;SOMATIC;SS=2;SSC=23;GPV=1;SPV=0.0044662;ANN=T|intergenic_region|MODIFIER|Gm27284-Gm7719|ENSMUSG00000098820-ENSMUSG00000098229|intergenic_region|ENSMUSG00000098820-ENSMUSG00000098229|||n.59243406G>T||||||	GT:GQ:DP:RD:AD:FREQ:DP4	0/0:.:90:90:0:0%:40,50,0,0	0/1:.:64:58:6:9.38%:29,29,3,3
12	59358658	.	A	G	.	PASS	DP=98;SOMATIC;SS=2;SSC=19;GPV=1;SPV=0.011035;ANN=G|intergenic_region|MODIFIER|Gm7719-Gm24377|ENSMUSG00000098229-ENSMUSG00000077586|intergenic_region|ENSMUSG00000098229-ENSMUSG00000077586|||n.59358658A>G||||||	GT:GQ:DP:RD:AD:FREQ:DP4	0/0:.:57:57:0:0%:23,34,0,0	0/1:.:41:36:5:12.2%:20,16,2,3
12	59548501	.	T	G	.	PASS	DP=105;SOMATIC;SS=2;SSC=18;GPV=1;SPV=0.01389;ANN=G|intergenic_region|MODIFIER|Gm7719-Gm24377|ENSMUSG00000098229-ENSMUSG00000077586|intergenic_region|ENSMUSG00000098229-ENSMUSG00000077586|||n.59548501T>G||||||	GT:GQ:DP:RD:AD:FREQ:DP4	0/0:.:42:42:0:0%:28,14,0,0	0/1:.:63:55:8:12.7%:31,24,6,2
12	59548526	.	G	T	.	PASS	DP=99;SOMATIC;SS=2;SSC=19;GPV=1;SPV=0.011196;ANN=T|intergenic_region|MODIFIER|Gm7719-Gm24377|ENSMUSG00000098229-ENSMUSG00000077586|intergenic_region|ENSMUSG00000098229-ENSMUSG00000077586|||n.59548526G>T||||||	GT:GQ:DP:RD:AD:FREQ:DP4	0/0:.:41:41:0:0%:25,16,0,0	0/1:.:58:50:8:13.79%:31,19,6,2
12	59548566	.	C	T	.	PASS	DP=108;SOMATIC;SS=2;SSC=19;GPV=1;SPV=0.011002;ANN=T|intergenic_region|MODIFIER|Gm7719-Gm24377|ENSMUSG00000098229-ENSMUSG00000077586|intergenic_region|ENSMUSG00000098229-ENSMUSG00000077586|||n.59548566C>T||||||	GT:GQ:DP:RD:AD:FREQ:DP4	0/0:.:45:45:0:0%:27,18,0,0	0/1:.:63:55:8:12.7%:30,25,5,3
12	59548641	.	C	T	.	str10	DP=119;SOMATIC;SS=2;SSC=15;GPV=1;SPV=0.031542;ANN=T|intergenic_region|MODIFIER|Gm7719-Gm24377|ENSMUSG00000098229-ENSMUSG00000077586|intergenic_region|ENSMUSG00000098229-ENSMUSG00000077586|||n.59548641C>T||||||	GT:GQ:DP:RD:AD:FREQ:DP4	0/0:.:51:51:0:0%:19,32,0,0	0/1:.:68:62:6:8.82%:37,25,0,6
12	60731882	.	T	G	.	PASS	DP=110;SOMATIC;SS=2;SSC=20;GPV=1;SPV=0.0095051;ANN=G|upstream_gene_variant|MODIFIER|Gm23059|ENSMUSG00000089603|transcript|ENSMUST00000158978.1|snRNA||n.-3616T>G|||||3616|,G|intergenic_region|MODIFIER|Gm22673-Gm23059|ENSMUSG00000077603-ENSMUSG00000089603|intergenic_region|ENSMUSG00000077603-ENSMUSG00000089603|||n.60731882T>G||||||	GT:GQ:DP:RD:AD:FREQ:DP4	0/0:.:58:58:0:0%:28,30,0,0	0/1:.:52:46:6:11.54%:33,13,1,5
12	68696907	.	C	T	.	str10	DP=108;SOMATIC;SS=2;SSC=19;GPV=1;SPV=0.011997;ANN=T|intergenic_region|MODIFIER|n-R5s61-Gm15571|ENSMUSG00000084660-ENSMUSG00000083191|intergenic_region|ENSMUSG00000084660-ENSMUSG00000083191|||n.68696907C>T||||||	GT:GQ:DP:RD:AD:FREQ:DP4	0/0:.:55:55:0:0%:27,28,0,0	0/1:.:53:47:6:11.32%:27,20,6,0
12	68696939	.	G	T	.	str10	DP=109;SOMATIC;SS=2;SSC=21;GPV=1;SPV=0.0069055;ANN=T|intergenic_region|MODIFIER|n-R5s61-Gm15571|ENSMUSG00000084660-ENSMUSG00000083191|intergenic_region|ENSMUSG00000084660-ENSMUSG00000083191|||n.68696939G>T||||||	GT:GQ:DP:RD:AD:FREQ:DP4	0/0:.:60:60:0:0%:30,30,0,0	0/1:.:49:43:6:12.24%:24,19,6,0
12	68696950	.	T	A	.	str10	DP=109;SOMATIC;SS=2;SSC=24;GPV=1;SPV=0.0038855;ANN=A|intergenic_region|MODIFIER|n-R5s61-Gm15571|ENSMUSG00000084660-ENSMUSG00000083191|intergenic_region|ENSMUSG00000084660-ENSMUSG00000083191|||n.68696950T>A||||||	GT:GQ:DP:RD:AD:FREQ:DP4	0/0:.:58:58:0:0%:28,30,0,0	0/1:.:51:44:7:13.73%:22,22,7,0
12	69069086	.	G	T	.	str10	DP=97;SOMATIC;SS=2;SSC=16;GPV=1;SPV=0.02127;ANN=T|intergenic_region|MODIFIER|n-R5s61-Gm15571|ENSMUSG00000084660-ENSMUSG00000083191|intergenic_region|ENSMUSG00000084660-ENSMUSG00000083191|||n.69069086G>T||||||	GT:GQ:DP:RD:AD:FREQ:DP4	0/0:.:51:51:0:0%:27,24,0,0	0/1:.:46:41:5:10.87%:21,20,5,0
12	69069092	.	A	G	.	str10	DP=99;SOMATIC;SS=2;SSC=16;GPV=1;SPV=0.023941;ANN=G|intergenic_region|MODIFIER|n-R5s61-Gm15571|ENSMUSG00000084660-ENSMUSG00000083191|intergenic_region|ENSMUSG00000084660-ENSMUSG00000083191|||n.69069092A>G||||||	GT:GQ:DP:RD:AD:FREQ:DP4	0/0:.:51:51:0:0%:25,26,0,0	0/1:.:48:43:5:10.42%:23,20,5,0
12	74068368	.	C	A	.	PASS	DP=133;SOMATIC;SS=2;SSC=39;GPV=1;SPV=0.0001118;ANN=A|intron_variant|MODIFIER|Syt16|ENSMUSG00000044912|transcript|ENSMUST00000110451.2|protein_coding|1/6|c.14-61004C>A||||||	GT:GQ:DP:RD:AD:FREQ:DP4	0/0:.:82:82:0:0%:36,46,0,0	0/1:.:51:42:9:17.65%:29,13,8,1
12	74068395	.	T	C	.	PASS	DP=126;SOMATIC;SS=2;SSC=41;GPV=1;SPV=7.3291e-05;ANN=C|intron_variant|MODIFIER|Syt16|ENSMUSG00000044912|transcript|ENSMUST00000110451.2|protein_coding|1/6|c.14-60977T>C||||||	GT:GQ:DP:RD:AD:FREQ:DP4	0/0:.:70:70:0:0%:32,38,0,0	0/1:.:56:45:11:19.64%:28,17,8,3
12	74068474	.	T	A	.	PASS	DP=138;SOMATIC;SS=2;SSC=44;GPV=1;SPV=3.2074e-05;ANN=A|intron_variant|MODIFIER|Syt16|ENSMUSG00000044912|transcript|ENSMUST00000110451.2|protein_coding|1/6|c.14-60898T>A||||||	GT:GQ:DP:RD:AD:FREQ:DP4	0/0:.:81:81:0:0%:41,40,0,0	0/1:.:57:46:11:19.3%:27,19,4,7
12	76736523	.	C	T	.	str10	DP=86;SOMATIC;SS=2;SSC=25;GPV=1;SPV=0.0028606;ANN=T|intergenic_region|MODIFIER|Sptb-Churc1|ENSMUSG00000021061-ENSMUSG00000090258|intergenic_region|ENSMUSG00000021061-ENSMUSG00000090258|||n.76736523C>T||||||	GT:GQ:DP:RD:AD:FREQ:DP4	0/0:.:52:52:0:0%:36,16,0,0	0/1:.:34:28:6:17.65%:17,11,6,0
12	81742978	.	G	C	.	PASS	DP=81;SOMATIC;SS=2;SSC=17;GPV=1;SPV=0.019798;ANN=C|intron_variant|MODIFIER|Map3k9|ENSMUSG00000042724|transcript|ENSMUST00000035987.7|protein_coding|3/10|c.980+820C>G||||||	GT:GQ:DP:RD:AD:FREQ:DP4	0/0:.:33:33:0:0%:19,14,0,0	0/1:.:48:40:7:14.89%:27,13,1,6
12	84008284	.	T	A	.	PASS	DP=165;SOMATIC;SS=2;SSC=23;GPV=1;SPV=0.0041413;ANN=A|upstream_gene_variant|MODIFIER|Acot1|ENSMUSG00000072949|transcript|ENSMUST00000168120.1|protein_coding||c.-1226T>A|||||1218|,A|intergenic_region|MODIFIER|Acot2-Acot1|ENSMUSG00000021226-ENSMUSG00000072949|intergenic_region|ENSMUSG00000021226-ENSMUSG00000072949|||n.84008284T>A||||||	GT:GQ:DP:RD:AD:FREQ:DP4	0/0:.:88:88:0:0%:40,48,0,0	0/1:.:77:70:7:9.09%:45,25,6,1
12	84008290	.	G	C	.	PASS	DP=170;SOMATIC;SS=2;SSC=25;GPV=1;SPV=0.0030431;ANN=C|upstream_gene_variant|MODIFIER|Acot1|ENSMUSG00000072949|transcript|ENSMUST00000168120.1|protein_coding||c.-1220G>C|||||1212|,C|intergenic_region|MODIFIER|Acot2-Acot1|ENSMUSG00000021226-ENSMUSG00000072949|intergenic_region|ENSMUSG00000021226-ENSMUSG00000072949|||n.84008290G>C||||||	GT:GQ:DP:RD:AD:FREQ:DP4	0/0:.:94:94:0:0%:46,48,0,0	0/1:.:76:69:7:9.21%:44,25,6,1
12	84008294	.	C	T	.	PASS	DP=168;SOMATIC;SS=2;SSC=24;GPV=1;SPV=0.0036421;ANN=T|upstream_gene_variant|MODIFIER|Acot1|ENSMUSG00000072949|transcript|ENSMUST00000168120.1|protein_coding||c.-1216C>T|||||1208|,T|intergenic_region|MODIFIER|Acot2-Acot1|ENSMUSG00000021226-ENSMUSG00000072949|intergenic_region|ENSMUSG00000021226-ENSMUSG00000072949|||n.84008294C>T||||||	GT:GQ:DP:RD:AD:FREQ:DP4	0/0:.:91:91:0:0%:39,52,0,0	0/1:.:77:70:7:9.09%:45,25,6,1
12	84008352	.	T	A	.	PASS	DP=177;SOMATIC;SS=2;SSC=23;GPV=1;SPV=0.0047255;ANN=A|upstream_gene_variant|MODIFIER|Acot1|ENSMUSG00000072949|transcript|ENSMUST00000168120.1|protein_coding||c.-1158T>A|||||1150|,A|intergenic_region|MODIFIER|Acot2-Acot1|ENSMUSG00000021226-ENSMUSG00000072949|intergenic_region|ENSMUSG00000021226-ENSMUSG00000072949|||n.84008352T>A||||||	GT:GQ:DP:RD:AD:FREQ:DP4	0/0:.:103:103:0:0%:53,50,0,0	0/1:.:74:68:6:8.11%:41,27,4,2
12	84758586	.	A	C	.	PASS	DP=75;SOMATIC;SS=2;SSC=26;GPV=1;SPV=0.0022884;ANN=C|intron_variant|MODIFIER|Npc2|ENSMUSG00000021242|transcript|ENSMUST00000021668.8|protein_coding|3/3|c.364-1374T>G||||||	GT:GQ:DP:RD:AD:FREQ:DP4	0/0:.:38:38:0:0%:16,22,0,0	0/1:.:37:29:8:21.62%:15,14,6,2
12	84758605	.	A	C	.	PASS	DP=89;SOMATIC;SS=2;SSC=16;GPV=1;SPV=0.023191;ANN=C|intron_variant|MODIFIER|Npc2|ENSMUSG00000021242|transcript|ENSMUST00000021668.8|protein_coding|3/3|c.364-1393T>G||||||	GT:GQ:DP:RD:AD:FREQ:DP4	0/0:.:46:46:0:0%:14,32,0,0	0/1:.:43:38:5:11.63%:20,18,4,1
12	87539279	.	G	A	.	PASS	DP=108;SOMATIC;SS=2;SSC=17;GPV=1;SPV=0.018964;ANN=A|intergenic_region|MODIFIER|Gm8300-Oog1|ENSMUSG00000079034-ENSMUSG00000096576|intergenic_region|ENSMUSG00000079034-ENSMUSG00000096576|||n.87539279G>A||||||	GT:GQ:DP:RD:AD:FREQ:DP4	0/0:.:51:51:0:0%:23,28,0,0	0/1:.:57:51:6:10.53%:28,23,2,4
12	87643923	.	G	T	.	str10	DP=57;SOMATIC;SS=2;SSC=25;GPV=1;SPV=0.0027818;ANN=T|downstream_gene_variant|MODIFIER|Gm16381|ENSMUSG00000093844|transcript|ENSMUST00000180181.1|protein_coding||c.*323C>A|||||323|,T|intergenic_region|MODIFIER|Gm4027-Gm16381|ENSMUSG00000092019-ENSMUSG00000093844|intergenic_region|ENSMUSG00000092019-ENSMUSG00000093844|||n.87643923G>T||||||	GT:GQ:DP:RD:AD:FREQ:DP4	0/0:.:34:34:0:0%:16,18,0,0	0/1:.:23:17:6:26.09%:5,12,6,0
12	87643981	.	G	T	.	str10	DP=36;SOMATIC;SS=2;SSC=21;GPV=1;SPV=0.0063539;ANN=T|downstream_gene_variant|MODIFIER|Gm16381|ENSMUSG00000093844|transcript|ENSMUST00000180181.1|protein_coding||c.*265C>A|||||265|,T|intergenic_region|MODIFIER|Gm4027-Gm16381|ENSMUSG00000092019-ENSMUSG00000093844|intergenic_region|ENSMUSG00000092019-ENSMUSG00000093844|||n.87643981G>T||||||	GT:GQ:DP:RD:AD:FREQ:DP4	0/0:.:19:19:0:0%:5,14,0,0	0/1:.:17:11:6:35.29%:2,9,0,6
12	87876448	.	T	C	.	str10	DP=101;SOMATIC;SS=2;SSC=16;GPV=1;SPV=0.024074;ANN=C|5_prime_UTR_variant|MODIFIER|Gm2016|ENSMUSG00000072905|transcript|ENSMUST00000110147.2|protein_coding|2/2|c.-137T>C|||||137|	GT:GQ:DP:RD:AD:FREQ:DP4	0/0:.:52:52:0:0%:31,21,0,0	0/1:.:49:44:5:10.2%:32,12,5,0
12	87931342	.	C	G	.	PASS	DP=118;SOMATIC;SS=2;SSC=17;GPV=1;SPV=0.019883;ANN=G|intergenic_region|MODIFIER|Gm2035-Gm2042|ENSMUSG00000096619-ENSMUSG00000096276|intergenic_region|ENSMUSG00000096619-ENSMUSG00000096276|||n.87931342C>G||||||	GT:GQ:DP:RD:AD:FREQ:DP4	0/0:.:63:63:0:0%:19,44,0,0	0/1:.:55:50:5:9.09%:22,28,1,4
12	92901442	.	T	A	.	PASS	DP=141;SOMATIC;SS=2;SSC=48;GPV=1;SPV=1.3243e-05;ANN=A|intergenic_region|MODIFIER|Gm21614-Gm23249|ENSMUSG00000098159-ENSMUSG00000065303|intergenic_region|ENSMUSG00000098159-ENSMUSG00000065303|||n.92901442T>A||||||	GT:GQ:DP:RD:AD:FREQ:DP4	0/0:.:78:78:0:0%:32,46,0,0	0/1:.:63:50:13:20.63%:37,13,3,10
12	95634416	.	T	C	.	str10	DP=106;SOMATIC;SS=2;SSC=21;GPV=1;SPV=0.0072671;ANN=C|intergenic_region|MODIFIER|Gm22246-Flrt2|ENSMUSG00000064412-ENSMUSG00000047414|intergenic_region|ENSMUSG00000064412-ENSMUSG00000047414|||n.95634416T>C||||||	GT:GQ:DP:RD:AD:FREQ:DP4	0/0:.:52:52:0:0%:20,32,0,0	0/1:.:54:47:7:12.96%:30,17,7,0
12	95634428	.	C	T	.	PASS	DP=116;SOMATIC;SS=2;SSC=29;GPV=1;SPV=0.0011801;ANN=T|intergenic_region|MODIFIER|Gm22246-Flrt2|ENSMUSG00000064412-ENSMUSG00000047414|intergenic_region|ENSMUSG00000064412-ENSMUSG00000047414|||n.95634428C>T||||||	GT:GQ:DP:RD:AD:FREQ:DP4	0/0:.:59:59:0:0%:25,34,0,0	0/1:.:57:48:9:15.79%:30,18,8,1
12	95634499	.	T	A	.	PASS	DP=115;SOMATIC;SS=2;SSC=23;GPV=1;SPV=0.0045458;ANN=A|intergenic_region|MODIFIER|Gm22246-Flrt2|ENSMUSG00000064412-ENSMUSG00000047414|intergenic_region|ENSMUSG00000064412-ENSMUSG00000047414|||n.95634499T>A||||||	GT:GQ:DP:RD:AD:FREQ:DP4	0/0:.:50:50:0:0%:20,30,0,0	0/1:.:65:56:9:13.85%:28,28,8,1
12	98121406	.	G	T	.	PASS	DP=100;SOMATIC;SS=2;SSC=17;GPV=1;SPV=0.016228;ANN=T|intergenic_region|MODIFIER|Gm23558-Galc|ENSMUSG00000088448-ENSMUSG00000021003|intergenic_region|ENSMUSG00000088448-ENSMUSG00000021003|||n.98121406G>T||||||	GT:GQ:DP:RD:AD:FREQ:DP4	0/0:.:55:55:0:0%:27,28,0,0	0/1:.:45:40:5:11.11%:19,21,3,2
12	101662811	.	C	T	.	PASS	DP=121;SOMATIC;SS=2;SSC=15;GPV=1;SPV=0.025184;ANN=T|intron_variant|MODIFIER|Tc2n|ENSMUSG00000021187|transcript|ENSMUST00000162735.7|protein_coding|9/11|c.1044+2742G>A||||||,T|intron_variant|MODIFIER|Tc2n|ENSMUSG00000021187|transcript|ENSMUST00000160830.1|protein_coding|9/11|c.1044+2742G>A||||||,T|intron_variant|MODIFIER|Tc2n|ENSMUSG00000021187|transcript|ENSMUST00000110047.8|nonsense_mediated_decay|9/12|c.1044+2742G>A||||||,T|intron_variant|MODIFIER|Tc2n|ENSMUSG00000021187|transcript|ENSMUST00000160715.7|protein_coding|7/9|c.853-9958G>A||||||	GT:GQ:DP:RD:AD:FREQ:DP4	0/0:.:62:62:0:0%:28,34,0,0	0/1:.:59:54:5:8.47%:33,21,2,3
12	109934544	.	A	G	.	str10	DP=102;SOMATIC;SS=2;SSC=24;GPV=1;SPV=0.0034056;ANN=G|intergenic_region|MODIFIER|Mirg-Mir1247|ENSMUSG00000097391-ENSMUSG00000080356|intergenic_region|ENSMUSG00000097391-ENSMUSG00000080356|||n.109934544A>G||||||	GT:GQ:DP:RD:AD:FREQ:DP4	0/0:.:55:55:0:0%:27,28,0,0	0/1:.:47:40:7:14.89%:30,10,7,0
12	113200710	.	C	T	.	PASS	DP=154;SOMATIC;SS=2;SSC=32;GPV=1;SPV=0.00051843;ANN=T|intergenic_region|MODIFIER|Tmem121-Gm25622|ENSMUSG00000049036-ENSMUSG00000087842|intergenic_region|ENSMUSG00000049036-ENSMUSG00000087842|||n.113200710C>T||||||	GT:GQ:DP:RD:AD:FREQ:DP4	0/0:.:92:92:0:0%:42,50,0,0	0/1:.:62:54:8:12.9%:36,18,6,2
12	113200737	.	T	C	.	PASS	DP=167;SOMATIC;SS=2;SSC=29;GPV=1;SPV=0.0012307;ANN=C|intergenic_region|MODIFIER|Tmem121-Gm25622|ENSMUSG00000049036-ENSMUSG00000087842|intergenic_region|ENSMUSG00000049036-ENSMUSG00000087842|||n.113200737T>C||||||	GT:GQ:DP:RD:AD:FREQ:DP4	0/0:.:101:101:0:0%:45,56,0,0	0/1:.:66:59:7:10.61%:40,19,4,3
12	119444265	.	C	T	.	str10	DP=141;SOMATIC;SS=2;SSC=58;GPV=1;SPV=1.3383e-06;ANN=T|intron_variant|MODIFIER|Macc1|ENSMUSG00000041886|transcript|ENSMUST00000048880.6|protein_coding|1/3|c.115+741C>T||||||	GT:GQ:DP:RD:AD:FREQ:DP4	0/0:.:37:37:0:0%:13,24,0,0	0/1:.:104:66:37:35.92%:44,22,35,2
12	119556279	.	G	A	.	PASS	DP=149;SOMATIC;SS=2;SSC=23;GPV=1;SPV=0.004479;ANN=A|intergenic_region|MODIFIER|Macc1-Gm25675|ENSMUSG00000041886-ENSMUSG00000092720|intergenic_region|ENSMUSG00000041886-ENSMUSG00000092720|||n.119556279G>A||||||	GT:GQ:DP:RD:AD:FREQ:DP4	0/0:.:87:87:0:0%:63,24,0,0	0/1:.:62:56:6:9.68%:38,18,5,1
12	119658773	.	G	T	.	str10	DP=96;SOMATIC;SS=2;SSC=28;GPV=1;SPV=0.0014276;ANN=T|intergenic_region|MODIFIER|Macc1-Gm25675|ENSMUSG00000041886-ENSMUSG00000092720|intergenic_region|ENSMUSG00000041886-ENSMUSG00000092720|||n.119658773G>T||||||	GT:GQ:DP:RD:AD:FREQ:DP4	0/0:.:38:38:0:0%:22,16,0,0	0/1:.:58:46:12:20.69%:29,17,11,1
12	119658831	.	G	C	.	PASS	DP=111;SOMATIC;SS=2;SSC=27;GPV=1;SPV=0.0017496;ANN=C|intergenic_region|MODIFIER|Macc1-Gm25675|ENSMUSG00000041886-ENSMUSG00000092720|intergenic_region|ENSMUSG00000041886-ENSMUSG00000092720|||n.119658831G>C||||||	GT:GQ:DP:RD:AD:FREQ:DP4	0/0:.:50:50:0:0%:22,28,0,0	0/1:.:61:51:10:16.39%:28,23,7,3
12	119749672	.	C	G	.	str10	DP=118;SOMATIC;SS=2;SSC=18;GPV=1;SPV=0.014854;ANN=G|intergenic_region|MODIFIER|Macc1-Gm25675|ENSMUSG00000041886-ENSMUSG00000092720|intergenic_region|ENSMUSG00000041886-ENSMUSG00000092720|||n.119749672C>G||||||	GT:GQ:DP:RD:AD:FREQ:DP4	0/0:.:66:66:0:0%:26,40,0,0	0/1:.:52:47:5:9.62%:30,17,5,0
13	3284947	.	A	C	.	str10	DP=73;SOMATIC;SS=2;SSC=15;GPV=1;SPV=0.030816;ANN=C|intergenic_region|MODIFIER|Speer6-ps1-Gm16505|ENSMUSG00000091304-ENSMUSG00000096107|intergenic_region|ENSMUSG00000091304-ENSMUSG00000096107|||n.3284947A>C||||||	GT:GQ:DP:RD:AD:FREQ:DP4	0/0:.:31:31:0:0%:11,20,0,0	0/1:.:42:36:6:14.29%:15,21,6,0
13	3436815	.	T	A	.	PASS	DP=230;SOMATIC;SS=2;SSC=36;GPV=1;SPV=0.00024857;ANN=A|intergenic_region|MODIFIER|Gm16505-2810429I04Rik|ENSMUSG00000096107-ENSMUSG00000097709|intergenic_region|ENSMUSG00000096107-ENSMUSG00000097709|||n.3436815T>A||||||	GT:GQ:DP:RD:AD:FREQ:DP4	0/0:.:90:90:0:0%:54,36,0,0	0/1:.:140:124:16:11.43%:97,27,14,2
13	3436910	.	C	T	.	PASS	DP=290;SOMATIC;SS=2;SSC=16;GPV=1;SPV=0.021698;ANN=T|intergenic_region|MODIFIER|Gm16505-2810429I04Rik|ENSMUSG00000096107-ENSMUSG00000097709|intergenic_region|ENSMUSG00000096107-ENSMUSG00000097709|||n.3436910C>T||||||	GT:GQ:DP:RD:AD:FREQ:DP4	0/0:.:109:109:0:0%:63,46,0,0	0/1:.:181:173:8:4.42%:131,42,2,6
13	3440164	.	G	T	.	str10	DP=103;SOMATIC;SS=2;SSC=18;GPV=1;SPV=0.014238;ANN=T|intergenic_region|MODIFIER|Gm16505-2810429I04Rik|ENSMUSG00000096107-ENSMUSG00000097709|intergenic_region|ENSMUSG00000096107-ENSMUSG00000097709|||n.3440164G>T||||||	GT:GQ:DP:RD:AD:FREQ:DP4	0/0:.:51:51:0:0%:33,18,0,0	0/1:.:52:46:6:11.54%:26,20,6,0
13	3440235	.	G	T	.	PASS	DP=118;SOMATIC;SS=2;SSC=27;GPV=1;SPV=0.0018369;ANN=T|intergenic_region|MODIFIER|Gm16505-2810429I04Rik|ENSMUSG00000096107-ENSMUSG00000097709|intergenic_region|ENSMUSG00000096107-ENSMUSG00000097709|||n.3440235G>T||||||	GT:GQ:DP:RD:AD:FREQ:DP4	0/0:.:53:53:0:0%:31,22,0,0	0/1:.:65:55:10:15.38%:29,26,8,2
13	3616377	.	A	C	.	str10	DP=125;SOMATIC;SS=2;SSC=28;GPV=1;SPV=0.0013982;ANN=C|intergenic_region|MODIFIER|Fam208b-Asb13|ENSMUSG00000033799-ENSMUSG00000033781|intergenic_region|ENSMUSG00000033799-ENSMUSG00000033781|||n.3616377A>C||||||	GT:GQ:DP:RD:AD:FREQ:DP4	0/0:.:58:58:0:0%:20,38,0,0	0/1:.:67:57:10:14.93%:37,20,0,10
13	5015675	.	A	G	.	PASS	DP=95;SOMATIC;SS=2;SSC=21;GPV=1;SPV=0.0072918;ANN=G|intergenic_region|MODIFIER|Gm5444-Gm24790|ENSMUSG00000053499-ENSMUSG00000077473|intergenic_region|ENSMUSG00000053499-ENSMUSG00000077473|||n.5015675A>G||||||	GT:GQ:DP:RD:AD:FREQ:DP4	0/0:.:42:42:0:0%:19,23,0,0	0/1:.:53:45:8:15.09%:26,19,7,1
13	5015678	.	C	A	.	PASS	DP=99;SOMATIC;SS=2;SSC=21;GPV=1;SPV=0.0071119;ANN=A|intergenic_region|MODIFIER|Gm5444-Gm24790|ENSMUSG00000053499-ENSMUSG00000077473|intergenic_region|ENSMUSG00000053499-ENSMUSG00000077473|||n.5015678C>A||||||	GT:GQ:DP:RD:AD:FREQ:DP4	0/0:.:44:44:0:0%:21,23,0,0	0/1:.:55:47:8:14.55%:27,20,6,2
13	7226649	.	C	T	.	PASS	DP=90;SOMATIC;SS=2;SSC=39;GPV=1;SPV=0.00010289;ANN=T|intergenic_region|MODIFIER|Gm22689-Gm9742|ENSMUSG00000076407-ENSMUSG00000091053|intergenic_region|ENSMUSG00000076407-ENSMUSG00000091053|||n.7226649C>T||||||	GT:GQ:DP:RD:AD:FREQ:DP4	0/0:.:48:48:0:0%:20,28,0,0	0/1:.:42:31:11:26.19%:14,17,4,7
13	7298391	.	G	T	.	str10	DP=75;SOMATIC;SS=2;SSC=15;GPV=1;SPV=0.025256;ANN=T|intergenic_region|MODIFIER|Gm22689-Gm9742|ENSMUSG00000076407-ENSMUSG00000091053|intergenic_region|ENSMUSG00000076407-ENSMUSG00000091053|||n.7298391G>T||||||	GT:GQ:DP:RD:AD:FREQ:DP4	0/0:.:38:38:0:0%:16,22,0,0	0/1:.:37:32:5:13.51%:13,19,5,0
13	7714256	.	G	C	.	str10	DP=68;SOMATIC;SS=2;SSC=17;GPV=1;SPV=0.019617;ANN=C|intergenic_region|MODIFIER|Gm22689-Gm9742|ENSMUSG00000076407-ENSMUSG00000091053|intergenic_region|ENSMUSG00000076407-ENSMUSG00000091053|||n.7714256G>C||||||	GT:GQ:DP:RD:AD:FREQ:DP4	0/0:.:25:25:0:0%:11,14,0,0	0/1:.:43:35:8:18.6%:19,16,8,0
13	13022622	.	G	T	.	str10	DP=138;SOMATIC;SS=2;SSC=17;GPV=1;SPV=0.016695;ANN=T|intergenic_region|MODIFIER|Prl2c2-Prl2c5|ENSMUSG00000079092-ENSMUSG00000055360|intergenic_region|ENSMUSG00000079092-ENSMUSG00000055360|||n.13022622G>T||||||	GT:GQ:DP:RD:AD:FREQ:DP4	0/0:.:76:76:0:0%:44,32,0,0	0/1:.:62:57:5:8.06%:41,16,0,5
13	13237160	.	A	G	.	str10	DP=101;SOMATIC;SS=2;SSC=19;GPV=1;SPV=0.012539;ANN=G|upstream_gene_variant|MODIFIER|Gm2423|ENSMUSG00000061724|transcript|ENSMUST00000074863.4|processed_pseudogene||n.-4265T>C|||||4265|,G|intergenic_region|MODIFIER|Gm2423-Gm26133|ENSMUSG00000061724-ENSMUSG00000096198|intergenic_region|ENSMUSG00000061724-ENSMUSG00000096198|||n.13237160A>G||||||	GT:GQ:DP:RD:AD:FREQ:DP4	0/0:.:51:51:0:0%:31,20,0,0	0/1:.:50:44:6:12%:30,14,0,6
13	13237188	.	T	C	.	str10	DP=102;SOMATIC;SS=2;SSC=15;GPV=1;SPV=0.026749;ANN=C|upstream_gene_variant|MODIFIER|Gm2423|ENSMUSG00000061724|transcript|ENSMUST00000074863.4|processed_pseudogene||n.-4293A>G|||||4293|,C|intergenic_region|MODIFIER|Gm2423-Gm26133|ENSMUSG00000061724-ENSMUSG00000096198|intergenic_region|ENSMUSG00000061724-ENSMUSG00000096198|||n.13237188T>C||||||	GT:GQ:DP:RD:AD:FREQ:DP4	0/0:.:51:51:0:0%:27,24,0,0	0/1:.:51:45:5:10%:26,19,0,5
13	13521949	.	C	T	.	PASS	DP=130;SOMATIC;SS=2;SSC=23;GPV=1;SPV=0.0048613;ANN=T|intergenic_region|MODIFIER|Nid1-Lyst|ENSMUSG00000005397-ENSMUSG00000019726|intergenic_region|ENSMUSG00000005397-ENSMUSG00000019726|||n.13521949C>T||||||	GT:GQ:DP:RD:AD:FREQ:DP4	0/0:.:75:75:0:0%:39,36,0,0	0/1:.:55:49:6:10.91%:34,15,1,5
13	14398203	.	C	G	.	str10	DP=98;SOMATIC;SS=2;SSC=21;GPV=1;SPV=0.00722;ANN=G|intron_variant|MODIFIER|Hecw1|ENSMUSG00000021301|transcript|ENSMUST00000110516.2|protein_coding|2/28|c.28-20221G>C||||||	GT:GQ:DP:RD:AD:FREQ:DP4	0/0:.:48:48:0:0%:16,32,0,0	0/1:.:50:43:7:14%:26,17,7,0
13	14771507	.	C	A	.	PASS	DP=117;SOMATIC;SS=2;SSC=20;GPV=1;SPV=0.0099163;ANN=A|intergenic_region|MODIFIER|AW209491-Gm6556|ENSMUSG00000039182-ENSMUSG00000097806|intergenic_region|ENSMUSG00000039182-ENSMUSG00000097806|||n.14771507C>A||||||	GT:GQ:DP:RD:AD:FREQ:DP4	0/0:.:55:55:0:0%:35,20,0,0	0/1:.:62:55:7:11.29%:30,25,6,1
13	17634390	.	T	A	.	PASS	DP=107;SOMATIC;SS=2;SSC=19;GPV=1;SPV=0.011531;ANN=A|intron_variant|MODIFIER|Sugct|ENSMUSG00000055137|transcript|ENSMUST00000068545.4|protein_coding|6/13|c.478+10391A>T||||||	GT:GQ:DP:RD:AD:FREQ:DP4	0/0:.:49:49:0:0%:21,28,0,0	0/1:.:58:51:7:12.07%:37,14,4,3
13	21488520	.	A	T	.	str10	DP=98;SOMATIC;SS=2;SSC=36;GPV=1;SPV=0.00022778;ANN=T|upstream_gene_variant|MODIFIER|Gm23779|ENSMUSG00000088563|transcript|ENSMUST00000157938.1|snRNA||n.-2119T>A|||||2119|,T|downstream_gene_variant|MODIFIER|Zkscan4|ENSMUSG00000054931|transcript|ENSMUST00000062609.5|protein_coding||c.*3784A>T|||||3013|,T|intergenic_region|MODIFIER|Gm23779-AK157302|ENSMUSG00000088563-ENSMUSG00000078139|intergenic_region|ENSMUSG00000088563-ENSMUSG00000078139|||n.21488520A>T||||||	GT:GQ:DP:RD:AD:FREQ:DP4	0/0:.:53:53:0:0%:29,24,0,0	0/1:.:45:35:10:22.22%:27,8,10,0
13	21566938	.	A	G	.	str10	DP=117;SOMATIC;SS=2;SSC=22;GPV=1;SPV=0.0060626;ANN=G|intergenic_region|MODIFIER|Olfr1535-Olfr1364|ENSMUSG00000054890-ENSMUSG00000046016|intergenic_region|ENSMUSG00000054890-ENSMUSG00000046016|||n.21566938A>G||||||	GT:GQ:DP:RD:AD:FREQ:DP4	0/0:.:59:59:0:0%:33,26,0,0	0/1:.:58:51:7:12.07%:30,21,7,0
13	21566942	.	C	T	.	str10	DP=120;SOMATIC;SS=2;SSC=19;GPV=1;SPV=0.012335;ANN=T|intergenic_region|MODIFIER|Olfr1535-Olfr1364|ENSMUSG00000054890-ENSMUSG00000046016|intergenic_region|ENSMUSG00000054890-ENSMUSG00000046016|||n.21566942C>T||||||	GT:GQ:DP:RD:AD:FREQ:DP4	0/0:.:61:61:0:0%:33,28,0,0	0/1:.:59:53:6:10.17%:33,20,6,0
13	21567029	.	C	T	.	PASS	DP=109;SOMATIC;SS=2;SSC=19;GPV=1;SPV=0.010053;ANN=T|intergenic_region|MODIFIER|Olfr1535-Olfr1364|ENSMUSG00000054890-ENSMUSG00000046016|intergenic_region|ENSMUSG00000054890-ENSMUSG00000046016|||n.21567029C>T||||||	GT:GQ:DP:RD:AD:FREQ:DP4	0/0:.:57:57:0:0%:27,30,0,0	0/1:.:52:46:6:11.54%:31,15,2,4
13	22995333	.	C	T	.	str10	DP=105;SOMATIC;SS=2;SSC=16;GPV=1;SPV=0.020175;ANN=T|downstream_gene_variant|MODIFIER|Vmn1r-ps123|ENSMUSG00000079064|transcript|ENSMUST00000110449.2|unprocessed_pseudogene||n.*931G>A|||||931|,T|intergenic_region|MODIFIER|Gm11318-Vmn1r-ps123|ENSMUSG00000081060-ENSMUSG00000079064|intergenic_region|ENSMUSG00000081060-ENSMUSG00000079064|||n.22995333C>T||||||	GT:GQ:DP:RD:AD:FREQ:DP4	0/0:.:49:49:0:0%:29,20,0,0	0/1:.:56:50:6:10.71%:26,24,6,0
13	23265288	.	G	T	.	str10	DP=89;SOMATIC;SS=2;SSC=35;GPV=1;SPV=0.00029349;ANN=T|upstream_gene_variant|MODIFIER|Gm11331|ENSMUSG00000082593|transcript|ENSMUST00000119764.1|unprocessed_pseudogene||n.-1246G>T|||||1246|,T|upstream_gene_variant|MODIFIER|Vmn1r-ps135|ENSMUSG00000084096|transcript|ENSMUST00000120909.1|unprocessed_pseudogene||n.-3592G>T|||||3592|,T|intergenic_region|MODIFIER|Vmn1r223-Gm11331|ENSMUSG00000069280-ENSMUSG00000082593|intergenic_region|ENSMUSG00000069280-ENSMUSG00000082593|||n.23265288G>T||||||	GT:GQ:DP:RD:AD:FREQ:DP4	0/0:.:41:41:0:0%:17,24,0,0	0/1:.:48:36:12:25%:22,14,11,1
13	28198962	.	A	C	.	PASS	DP=90;SOMATIC;SS=2;SSC=17;GPV=1;SPV=0.017906;ANN=C|intergenic_region|MODIFIER|Prl5a1-Gm11361|ENSMUSG00000017064-ENSMUSG00000061330|intergenic_region|ENSMUSG00000017064-ENSMUSG00000061330|||n.28198962A>C||||||	GT:GQ:DP:RD:AD:FREQ:DP4	0/0:.:38:38:0:0%:24,14,0,0	0/1:.:52:45:7:13.46%:22,23,3,4
13	31112104	.	T	G	.	str10	DP=140;SOMATIC;SS=2;SSC=23;GPV=1;SPV=0.0043143;ANN=G|intergenic_region|MODIFIER|Gm11371-Gm11372|ENSMUSG00000082014-ENSMUSG00000084175|intergenic_region|ENSMUSG00000082014-ENSMUSG00000084175|||n.31112104T>G||||||	GT:GQ:DP:RD:AD:FREQ:DP4	0/0:.:82:82:0:0%:50,32,0,0	0/1:.:58:52:6:10.34%:44,8,6,0
13	33221147	.	C	T	.	PASS	DP=124;SOMATIC;SS=2;SSC=18;GPV=1;SPV=0.015257;ANN=T|upstream_gene_variant|MODIFIER|Gm11385|ENSMUSG00000081237|transcript|ENSMUST00000121513.1|unprocessed_pseudogene||n.-2996G>A|||||2996|,T|intergenic_region|MODIFIER|Gm11385-Serpinb9e|ENSMUSG00000081237-ENSMUSG00000062342|intergenic_region|ENSMUSG00000081237-ENSMUSG00000062342|||n.33221147C>T||||||	GT:GQ:DP:RD:AD:FREQ:DP4	0/0:.:68:68:0:0%:22,46,0,0	0/1:.:56:49:5:9.26%:25,24,1,4
13	33433834	.	C	T	.	PASS	DP=110;SOMATIC;SS=2;SSC=23;GPV=1;SPV=0.0042042;ANN=T|intergenic_region|MODIFIER|Gm11397-Serpinb9g|ENSMUSG00000071452-ENSMUSG00000057726|intergenic_region|ENSMUSG00000071452-ENSMUSG00000057726|||n.33433834C>T||||||	GT:GQ:DP:RD:AD:FREQ:DP4	0/0:.:58:58:0:0%:18,40,0,0	0/1:.:52:45:7:13.46%:27,18,6,1
13	33440205	.	G	A	.	PASS	DP=66;SOMATIC;SS=2;SSC=25;GPV=1;SPV=0.0031611;ANN=A|intergenic_region|MODIFIER|Gm11397-Serpinb9g|ENSMUSG00000071452-ENSMUSG00000057726|intergenic_region|ENSMUSG00000071452-ENSMUSG00000057726|||n.33440205G>A||||||	GT:GQ:DP:RD:AD:FREQ:DP4	0/0:.:32:32:0:0%:12,20,0,0	0/1:.:34:26:8:23.53%:13,13,5,3
13	35013117	.	T	A	.	str10	DP=99;SOMATIC;SS=2;SSC=18;GPV=1;SPV=0.014181;ANN=A|intron_variant|MODIFIER|Eci2|ENSMUSG00000021417|transcript|ENSMUST00000170538.7|protein_coding|1/6|c.-56+13892A>T||||||WARNING_TRANSCRIPT_NO_STOP_CODON,A|intron_variant|MODIFIER|Eci2|ENSMUSG00000021417|transcript|ENSMUST00000163280.7|protein_coding|1/6|c.-46+13892A>T||||||WARNING_TRANSCRIPT_NO_STOP_CODON	GT:GQ:DP:RD:AD:FREQ:DP4	0/0:.:49:49:0:0%:25,24,0,0	0/1:.:50:44:6:12%:27,17,6,0
13	35496233	.	A	G	.	PASS	DP=104;SOMATIC;SS=2;SSC=17;GPV=1;SPV=0.017021;ANN=G|intergenic_region|MODIFIER|Gm22674-Cdyl|ENSMUSG00000077601-ENSMUSG00000059288|intergenic_region|ENSMUSG00000077601-ENSMUSG00000059288|||n.35496233A>G||||||	GT:GQ:DP:RD:AD:FREQ:DP4	0/0:.:50:50:0:0%:22,28,0,0	0/1:.:54:48:6:11.11%:24,24,4,2
13	35496249	.	T	A	.	PASS	DP=110;SOMATIC;SS=2;SSC=19;GPV=1;SPV=0.012058;ANN=A|intergenic_region|MODIFIER|Gm22674-Cdyl|ENSMUSG00000077601-ENSMUSG00000059288|intergenic_region|ENSMUSG00000077601-ENSMUSG00000059288|||n.35496249T>A||||||	GT:GQ:DP:RD:AD:FREQ:DP4	0/0:.:56:56:0:0%:24,32,0,0	0/1:.:54:48:6:11.11%:25,23,4,2
13	35496256	.	C	T	.	PASS	DP=112;SOMATIC;SS=2;SSC=17;GPV=1;SPV=0.016918;ANN=T|intergenic_region|MODIFIER|Gm22674-Cdyl|ENSMUSG00000077601-ENSMUSG00000059288|intergenic_region|ENSMUSG00000077601-ENSMUSG00000059288|||n.35496256C>T||||||	GT:GQ:DP:RD:AD:FREQ:DP4	0/0:.:54:54:0:0%:22,32,0,0	0/1:.:58:52:6:10.34%:27,25,4,2
13	35496272	.	T	A	.	PASS	DP=109;SOMATIC;SS=2;SSC=16;GPV=1;SPV=0.024563;ANN=A|intergenic_region|MODIFIER|Gm22674-Cdyl|ENSMUSG00000077601-ENSMUSG00000059288|intergenic_region|ENSMUSG00000077601-ENSMUSG00000059288|||n.35496272T>A||||||	GT:GQ:DP:RD:AD:FREQ:DP4	0/0:.:56:56:0:0%:24,32,0,0	0/1:.:53:48:5:9.43%:24,24,3,2
13	38475871	.	T	A	.	PASS	DP=57;SOMATIC;SS=2;SSC=19;GPV=1;SPV=0.011127;ANN=A|intron_variant|MODIFIER|Bmp6|ENSMUSG00000039004|transcript|ENSMUST00000171970.1|protein_coding|2/6|c.848+6065T>A||||||	GT:GQ:DP:RD:AD:FREQ:DP4	0/0:.:32:32:0:0%:20,12,0,0	0/1:.:25:19:5:20.83%:12,7,4,1
13	40801656	.	A	T	.	PASS	DP=102;SOMATIC;SS=2;SSC=22;GPV=1;SPV=0.0062693;ANN=T|intergenic_region|MODIFIER|Gm6245-Gcnt2|ENSMUSG00000090475-ENSMUSG00000021360|intergenic_region|ENSMUSG00000090475-ENSMUSG00000021360|||n.40801656A>T||||||	GT:GQ:DP:RD:AD:FREQ:DP4	0/0:.:51:51:0:0%:23,28,0,0	0/1:.:51:44:7:13.73%:23,21,6,1
13	41276104	.	G	T	.	PASS	DP=148;SOMATIC;SS=2;SSC=15;GPV=1;SPV=0.030859;ANN=T|3_prime_UTR_variant|MODIFIER|Smim13|ENSMUSG00000091264|transcript|ENSMUST00000165561.2|protein_coding|2/2|c.*3348G>T|||||3348|,T|upstream_gene_variant|MODIFIER|Gm17364|ENSMUSG00000090853|transcript|ENSMUST00000163881.1|protein_coding||c.-2127C>A|||||2127|WARNING_TRANSCRIPT_NO_START_CODON	GT:GQ:DP:RD:AD:FREQ:DP4	0/0:.:64:64:0:0%:22,42,0,0	0/1:.:84:78:6:7.14%:37,41,5,1
13	43625921	.	G	A	.	PASS	DP=143;SOMATIC;SS=2;SSC=30;GPV=1;SPV=0.00084735;ANN=A|intron_variant|MODIFIER|Rnf182|ENSMUSG00000044164|transcript|ENSMUST00000059986.2|protein_coding|1/1|c.-216+9854G>A||||||,A|intron_variant|MODIFIER|Rnf182|ENSMUSG00000044164|transcript|ENSMUST00000161817.1|protein_coding|1/2|c.-281+9854G>A||||||WARNING_TRANSCRIPT_INCOMPLETE	GT:GQ:DP:RD:AD:FREQ:DP4	0/0:.:89:89:0:0%:39,50,0,0	0/1:.:54:47:7:12.96%:27,20,5,2
13	43625943	.	T	C	.	PASS	DP=138;SOMATIC;SS=2;SSC=29;GPV=1;SPV=0.0012525;ANN=C|intron_variant|MODIFIER|Rnf182|ENSMUSG00000044164|transcript|ENSMUST00000059986.2|protein_coding|1/1|c.-216+9876T>C||||||,C|intron_variant|MODIFIER|Rnf182|ENSMUSG00000044164|transcript|ENSMUST00000161817.1|protein_coding|1/2|c.-281+9876T>C||||||WARNING_TRANSCRIPT_INCOMPLETE	GT:GQ:DP:RD:AD:FREQ:DP4	0/0:.:83:83:0:0%:37,46,0,0	0/1:.:55:48:7:12.73%:29,19,4,3
13	45514390	.	A	C	.	str10	DP=70;SOMATIC;SS=2;SSC=18;GPV=1;SPV=0.015552;ANN=C|splice_region_variant&intron_variant|LOW|Gmpr|ENSMUSG00000000253|transcript|ENSMUST00000000260.12|protein_coding|1/8|c.88-5A>C||||||,C|splice_region_variant&intron_variant|LOW|Gmpr|ENSMUSG00000000253|transcript|ENSMUST00000128873.1|protein_coding|1/8|c.76-5A>C||||||WARNING_TRANSCRIPT_INCOMPLETE	GT:GQ:DP:RD:AD:FREQ:DP4	0/0:.:30:30:0:0%:6,24,0,0	0/1:.:40:33:7:17.5%:6,27,7,0
13	49748332	.	T	G	.	PASS	DP=138;SOMATIC;SS=2;SSC=19;GPV=1;SPV=0.011615;ANN=G|intergenic_region|MODIFIER|Iars-Gm7251|ENSMUSG00000037851-ENSMUSG00000069236|intergenic_region|ENSMUSG00000037851-ENSMUSG00000069236|||n.49748332T>G||||||	GT:GQ:DP:RD:AD:FREQ:DP4	0/0:.:71:71:0:0%:43,28,0,0	0/1:.:67:61:6:8.96%:42,19,3,3
13	50503801	.	C	T	.	str10	DP=139;SOMATIC;SS=2;SSC=41;GPV=1;SPV=7.388e-05;ANN=T|intergenic_region|MODIFIER|Gm8739-Mir683-1|ENSMUSG00000101136-ENSMUSG00000095697|intergenic_region|ENSMUSG00000101136-ENSMUSG00000095697|||n.50503801C>T||||||	GT:GQ:DP:RD:AD:FREQ:DP4	0/0:.:73:73:0:0%:31,42,0,0	0/1:.:66:54:12:18.18%:26,28,11,1
13	61729579	.	G	C	.	str10	DP=112;SOMATIC;SS=2;SSC=20;GPV=1;SPV=0.0094168;ANN=C|intergenic_region|MODIFIER|Cts3-Gm19961|ENSMUSG00000074870-ENSMUSG00000095905|intergenic_region|ENSMUSG00000074870-ENSMUSG00000095905|||n.61729579G>C||||||	GT:GQ:DP:RD:AD:FREQ:DP4	0/0:.:53:53:0:0%:17,36,0,0	0/1:.:59:52:7:11.86%:27,25,7,0
13	61729607	.	C	A	.	str10	DP=112;SOMATIC;SS=2;SSC=18;GPV=1;SPV=0.013575;ANN=A|intergenic_region|MODIFIER|Cts3-Gm19961|ENSMUSG00000074870-ENSMUSG00000095905|intergenic_region|ENSMUSG00000074870-ENSMUSG00000095905|||n.61729607C>A||||||	GT:GQ:DP:RD:AD:FREQ:DP4	0/0:.:50:50:0:0%:18,32,0,0	0/1:.:62:55:7:11.29%:29,26,7,0
13	61833503	.	T	C	.	PASS	DP=97;SOMATIC;SS=2;SSC=20;GPV=1;SPV=0.0090124;ANN=C|intergenic_region|MODIFIER|Gm24193-Gm20563|ENSMUSG00000080451-ENSMUSG00000059511|intergenic_region|ENSMUSG00000080451-ENSMUSG00000059511|||n.61833503T>C||||||	GT:GQ:DP:RD:AD:FREQ:DP4	0/0:.:46:46:0:0%:20,26,0,0	0/1:.:51:44:7:13.73%:23,21,4,3
13	61941885	.	C	T	.	PASS	DP=86;SOMATIC;SS=2;SSC=19;GPV=1;SPV=0.010825;ANN=T|intergenic_region|MODIFIER|Gm24193-Gm20563|ENSMUSG00000080451-ENSMUSG00000059511|intergenic_region|ENSMUSG00000080451-ENSMUSG00000059511|||n.61941885C>T||||||	GT:GQ:DP:RD:AD:FREQ:DP4	0/0:.:50:50:0:0%:30,20,0,0	0/1:.:36:31:5:13.89%:13,18,4,1
13	62325406	.	T	C	.	str10	DP=96;SOMATIC;SS=2;SSC=17;GPV=1;SPV=0.017767;ANN=C|intergenic_region|MODIFIER|Zfp808-Gm3604|ENSMUSG00000074867-ENSMUSG00000094942|intergenic_region|ENSMUSG00000074867-ENSMUSG00000094942|||n.62325406T>C||||||	GT:GQ:DP:RD:AD:FREQ:DP4	0/0:.:52:52:0:0%:30,22,0,0	0/1:.:44:39:5:11.36%:22,17,5,0
13	63001684	.	C	A	.	PASS	DP=131;SOMATIC;SS=2;SSC=30;GPV=1;SPV=0.00082118;ANN=A|intergenic_region|MODIFIER|Fbp1-2010111I01Rik|ENSMUSG00000069805-ENSMUSG00000021458|intergenic_region|ENSMUSG00000069805-ENSMUSG00000021458|||n.63001684C>A||||||	GT:GQ:DP:RD:AD:FREQ:DP4	0/0:.:75:75:0:0%:43,32,0,0	0/1:.:56:48:8:14.29%:29,19,3,5
13	63001698	.	C	T	.	PASS	DP=140;SOMATIC;SS=2;SSC=26;GPV=1;SPV=0.0024292;ANN=T|intergenic_region|MODIFIER|Fbp1-2010111I01Rik|ENSMUSG00000069805-ENSMUSG00000021458|intergenic_region|ENSMUSG00000069805-ENSMUSG00000021458|||n.63001698C>T||||||	GT:GQ:DP:RD:AD:FREQ:DP4	0/0:.:79:79:0:0%:43,36,0,0	0/1:.:61:54:7:11.48%:35,19,4,3
13	65594154	.	T	C	.	PASS	DP=79;SOMATIC;SS=2;SSC=24;GPV=1;SPV=0.003582;ANN=C|upstream_gene_variant|MODIFIER|Gm26639|ENSMUSG00000097562|transcript|ENSMUST00000181426.1|lincRNA||n.-2593A>G|||||2593|,C|intergenic_region|MODIFIER|Gm26639-Platr2|ENSMUSG00000097562-ENSMUSG00000097066|intergenic_region|ENSMUSG00000097562-ENSMUSG00000097066|||n.65594154T>C||||||	GT:GQ:DP:RD:AD:FREQ:DP4	0/0:.:52:52:0:0%:32,20,0,0	0/1:.:27:22:5:18.52%:13,9,4,1
13	66065211	.	C	T	.	str10	DP=68;SOMATIC;SS=2;SSC=19;GPV=1;SPV=0.010119;ANN=T|intergenic_region|MODIFIER|Rybp-ps-Gm10324|ENSMUSG00000055763-ENSMUSG00000095909|intergenic_region|ENSMUSG00000055763-ENSMUSG00000095909|||n.66065211C>T||||||	GT:GQ:DP:RD:AD:FREQ:DP4	0/0:.:35:35:0:0%:15,20,0,0	0/1:.:33:27:6:18.18%:15,12,6,0
13	66565665	.	G	A	.	PASS	DP=69;SOMATIC;SS=2;SSC=30;GPV=1;SPV=0.00094346;ANN=A|intergenic_region|MODIFIER|Gm26806-Gm27501|ENSMUSG00000097483-ENSMUSG00000098452|intergenic_region|ENSMUSG00000097483-ENSMUSG00000098452|||n.66565665G>A||||||	GT:GQ:DP:RD:AD:FREQ:DP4	0/0:.:38:38:0:0%:16,22,0,0	0/1:.:31:23:8:25.81%:14,9,7,1
13	66579288	.	G	A	.	PASS	DP=58;SOMATIC;SS=2;SSC=17;GPV=1;SPV=0.017892;ANN=A|intergenic_region|MODIFIER|Gm26806-Gm27501|ENSMUSG00000097483-ENSMUSG00000098452|intergenic_region|ENSMUSG00000097483-ENSMUSG00000098452|||n.66579288G>A||||||	GT:GQ:DP:RD:AD:FREQ:DP4	0/0:.:24:24:0:0%:6,18,0,0	0/1:.:34:27:7:20.59%:17,10,6,1
13	66579299	.	G	T	.	PASS	DP=60;SOMATIC;SS=2;SSC=18;GPV=1;SPV=0.013929;ANN=T|intergenic_region|MODIFIER|Gm26806-Gm27501|ENSMUSG00000097483-ENSMUSG00000098452|intergenic_region|ENSMUSG00000097483-ENSMUSG00000098452|||n.66579299G>T||||||	GT:GQ:DP:RD:AD:FREQ:DP4	0/0:.:26:26:0:0%:6,20,0,0	0/1:.:34:27:7:20.59%:18,9,6,1
13	66579331	.	C	T	.	PASS	DP=59;SOMATIC;SS=2;SSC=17;GPV=1;SPV=0.019711;ANN=T|intergenic_region|MODIFIER|Gm26806-Gm27501|ENSMUSG00000097483-ENSMUSG00000098452|intergenic_region|ENSMUSG00000097483-ENSMUSG00000098452|||n.66579331C>T||||||	GT:GQ:DP:RD:AD:FREQ:DP4	0/0:.:24:24:0:0%:6,18,0,0	0/1:.:35:28:7:20%:18,10,6,1
13	66802512	.	A	G	.	PASS	DP=75;SOMATIC;SS=2;SSC=17;GPV=1;SPV=0.017274;ANN=G|intergenic_region|MODIFIER|Zfp640-Gm17404|ENSMUSG00000074830-ENSMUSG00000095206|intergenic_region|ENSMUSG00000074830-ENSMUSG00000095206|||n.66802512A>G||||||	GT:GQ:DP:RD:AD:FREQ:DP4	0/0:.:40:40:0:0%:22,18,0,0	0/1:.:35:29:5:14.71%:18,11,3,2
13	66802525	.	G	A	.	PASS	DP=69;SOMATIC;SS=2;SSC=17;GPV=1;SPV=0.017918;ANN=A|intergenic_region|MODIFIER|Zfp640-Gm17404|ENSMUSG00000074830-ENSMUSG00000095206|intergenic_region|ENSMUSG00000074830-ENSMUSG00000095206|||n.66802525G>A||||||	GT:GQ:DP:RD:AD:FREQ:DP4	0/0:.:37:37:0:0%:15,22,0,0	0/1:.:32:27:5:15.62%:16,11,2,3
13	67236906	.	G	A	.	PASS	DP=98;SOMATIC;SS=2;SSC=18;GPV=1;SPV=0.014668;ANN=A|intergenic_region|MODIFIER|Zfp455-Zfp458|ENSMUSG00000051037-ENSMUSG00000055480|intergenic_region|ENSMUSG00000051037-ENSMUSG00000055480|||n.67236906G>A||||||	GT:GQ:DP:RD:AD:FREQ:DP4	0/0:.:43:43:0:0%:17,26,0,0	0/1:.:55:48:7:12.73%:29,19,1,6
13	67644464	.	T	C	.	PASS	DP=67;SOMATIC;SS=2;SSC=27;GPV=1;SPV=0.0019062;ANN=C|intergenic_region|MODIFIER|Zfp729a-Gm26587|ENSMUSG00000021510-ENSMUSG00000097470|intergenic_region|ENSMUSG00000021510-ENSMUSG00000097470|||n.67644464T>C||||||	GT:GQ:DP:RD:AD:FREQ:DP4	0/0:.:29:29:0:0%:17,12,0,0	0/1:.:38:28:10:26.32%:13,15,9,1
13	67681284	.	T	C	.	PASS	DP=103;SOMATIC;SS=2;SSC=15;GPV=1;SPV=0.031512;ANN=C|intron_variant|MODIFIER|Zfp738|ENSMUSG00000048280|transcript|ENSMUST00000137496.8|protein_coding|1/3|c.36+2119A>G||||||,C|intron_variant|MODIFIER|Zfp738|ENSMUSG00000048280|transcript|ENSMUST00000125495.9|protein_coding|1/2|c.6+2149A>G||||||,C|intron_variant|MODIFIER|Zfp738|ENSMUSG00000048280|transcript|ENSMUST00000175678.1|protein_coding|1/2|c.36+2119A>G||||||,C|intron_variant|MODIFIER|Zfp738|ENSMUSG00000048280|transcript|ENSMUST00000175821.7|protein_coding|1/3|c.6+2149A>G||||||WARNING_TRANSCRIPT_INCOMPLETE,C|intron_variant|MODIFIER|Zfp738|ENSMUSG00000048280|transcript|ENSMUST00000110973.2|protein_coding|2/4|c.-4+5134A>G||||||WARNING_TRANSCRIPT_INCOMPLETE	GT:GQ:DP:RD:AD:FREQ:DP4	0/0:.:44:44:0:0%:24,20,0,0	0/1:.:59:53:6:10.17%:34,19,4,2
13	67686129	.	A	G	.	str10	DP=106;SOMATIC;SS=2;SSC=20;GPV=1;SPV=0.0081973;ANN=G|upstream_gene_variant|MODIFIER|Zfp738|ENSMUSG00000048280|transcript|ENSMUST00000137496.8|protein_coding||c.-2691T>C|||||2662|,G|upstream_gene_variant|MODIFIER|Zfp738|ENSMUSG00000048280|transcript|ENSMUST00000125495.9|protein_coding||c.-2691T>C|||||2578|,G|upstream_gene_variant|MODIFIER|Zfp738|ENSMUSG00000048280|transcript|ENSMUST00000175678.1|protein_coding||c.-2691T>C|||||2615|,G|upstream_gene_variant|MODIFIER|Zfp738|ENSMUSG00000048280|transcript|ENSMUST00000175821.7|protein_coding||c.-2691T>C|||||2613|WARNING_TRANSCRIPT_INCOMPLETE,G|intron_variant|MODIFIER|Zfp738|ENSMUSG00000048280|transcript|ENSMUST00000110973.2|protein_coding|2/4|c.-4+289T>C||||||WARNING_TRANSCRIPT_INCOMPLETE	GT:GQ:DP:RD:AD:FREQ:DP4	0/0:.:57:57:0:0%:31,26,0,0	0/1:.:49:43:6:12.24%:25,18,0,6
13	68091069	.	T	C	.	PASS	DP=135;SOMATIC;SS=2;SSC=33;GPV=1;SPV=0.00040016;ANN=C|intergenic_region|MODIFIER|BC048507-Mtrr|ENSMUSG00000064063-ENSMUSG00000034617|intergenic_region|ENSMUSG00000064063-ENSMUSG00000034617|||n.68091069T>C||||||	GT:GQ:DP:RD:AD:FREQ:DP4	0/0:.:82:82:0:0%:46,36,0,0	0/1:.:53:45:8:15.09%:26,19,2,6
13	68091074	.	G	A	.	PASS	DP=137;SOMATIC;SS=2;SSC=21;GPV=1;SPV=0.0076818;ANN=A|intergenic_region|MODIFIER|BC048507-Mtrr|ENSMUSG00000064063-ENSMUSG00000034617|intergenic_region|ENSMUSG00000064063-ENSMUSG00000034617|||n.68091074G>A||||||	GT:GQ:DP:RD:AD:FREQ:DP4	0/0:.:84:84:0:0%:48,36,0,0	0/1:.:53:48:5:9.43%:28,20,1,4
13	68940778	.	G	A	.	str10	DP=118;SOMATIC;SS=2;SSC=18;GPV=1;SPV=0.014772;ANN=A|intron_variant|MODIFIER|Adcy2|ENSMUSG00000021536|transcript|ENSMUST00000022013.7|protein_coding|2/24|c.420+41569C>T||||||	GT:GQ:DP:RD:AD:FREQ:DP4	0/0:.:52:52:0:0%:24,28,0,0	0/1:.:66:59:7:10.61%:28,31,7,0
13	68940787	.	A	G	.	str10	DP=112;SOMATIC;SS=2;SSC=16;GPV=1;SPV=0.021497;ANN=G|intron_variant|MODIFIER|Adcy2|ENSMUSG00000021536|transcript|ENSMUST00000022013.7|protein_coding|2/24|c.420+41560T>C||||||	GT:GQ:DP:RD:AD:FREQ:DP4	0/0:.:46:46:0:0%:22,24,0,0	0/1:.:66:59:7:10.61%:28,31,7,0
13	68940819	.	A	G	.	PASS	DP=103;SOMATIC;SS=2;SSC=16;GPV=1;SPV=0.022019;ANN=G|intron_variant|MODIFIER|Adcy2|ENSMUSG00000021536|transcript|ENSMUST00000022013.7|protein_coding|2/24|c.420+41528T>C||||||	GT:GQ:DP:RD:AD:FREQ:DP4	0/0:.:42:42:0:0%:18,24,0,0	0/1:.:61:54:7:11.48%:26,28,6,1
13	69408223	.	C	T	.	PASS	DP=129;SOMATIC;SS=2;SSC=21;GPV=1;SPV=0.0069282;ANN=T|intergenic_region|MODIFIER|Gm44375-Papd7|ENSMUSG00000106556-ENSMUSG00000034575|intergenic_region|ENSMUSG00000106556-ENSMUSG00000034575|||n.69408223C>T||||||	GT:GQ:DP:RD:AD:FREQ:DP4	0/0:.:80:80:0:0%:34,46,0,0	0/1:.:49:44:5:10.2%:25,19,4,1
13	71205490	.	T	A	.	PASS	DP=126;SOMATIC;SS=2;SSC=16;GPV=1;SPV=0.02317;ANN=A|intergenic_region|MODIFIER|Mir466f-4-Irx1|ENSMUSG00000080580-ENSMUSG00000060969|intergenic_region|ENSMUSG00000080580-ENSMUSG00000060969|||n.71205490T>A||||||	GT:GQ:DP:RD:AD:FREQ:DP4	0/0:.:66:64:0:0%:32,32,0,0	0/1:.:60:54:5:8.47%:34,20,3,2
13	72394913	.	C	G	.	str10	DP=90;SOMATIC;SS=2;SSC=18;GPV=1;SPV=0.013082;ANN=G|intergenic_region|MODIFIER|Irx1-Rpl9-ps4|ENSMUSG00000060969-ENSMUSG00000094989|intergenic_region|ENSMUSG00000060969-ENSMUSG00000094989|||n.72394913C>G||||||	GT:GQ:DP:RD:AD:FREQ:DP4	0/0:.:45:45:0:0%:13,32,0,0	0/1:.:45:39:6:13.33%:23,16,6,0
13	74417205	.	C	A	.	str10	DP=123;SOMATIC;SS=2;SSC=19;GPV=1;SPV=0.012244;ANN=A|intergenic_region|MODIFIER|Ftl1-ps1-Zfp825|ENSMUSG00000062382-ENSMUSG00000069208|intergenic_region|ENSMUSG00000062382-ENSMUSG00000069208|||n.74417205C>A||||||	GT:GQ:DP:RD:AD:FREQ:DP4	0/0:.:56:56:0:0%:32,24,0,0	0/1:.:67:60:7:10.45%:42,18,7,0
13	74630605	.	T	A	.	PASS	DP=101;SOMATIC;SS=2;SSC=22;GPV=1;SPV=0.00557;ANN=A|intergenic_region|MODIFIER|Zfp825-Erap1|ENSMUSG00000069208-ENSMUSG00000021583|intergenic_region|ENSMUSG00000069208-ENSMUSG00000021583|||n.74630605T>A||||||	GT:GQ:DP:RD:AD:FREQ:DP4	0/0:.:57:57:0:0%:23,34,0,0	0/1:.:44:38:6:13.64%:21,17,3,3
13	75209777	.	T	A	.	PASS	DP=91;SOMATIC;SS=2;SSC=16;GPV=1;SPV=0.023353;ANN=A|intergenic_region|MODIFIER|Pcsk1-Gm4149|ENSMUSG00000021587-ENSMUSG00000074800|intergenic_region|ENSMUSG00000021587-ENSMUSG00000074800|||n.75209777T>A||||||	GT:GQ:DP:RD:AD:FREQ:DP4	0/0:.:47:47:0:0%:21,26,0,0	0/1:.:44:39:5:11.36%:22,17,4,1
13	76375676	.	T	C	.	PASS	DP=146;SOMATIC;SS=2;SSC=40;GPV=1;SPV=9.9786e-05;ANN=C|intergenic_region|MODIFIER|Gm24025-Mctp1|ENSMUSG00000092732-ENSMUSG00000021596|intergenic_region|ENSMUSG00000092732-ENSMUSG00000021596|||n.76375676T>C||||||	GT:GQ:DP:RD:AD:FREQ:DP4	0/0:.:71:71:0:0%:27,44,0,0	0/1:.:75:62:13:17.33%:39,23,3,10
13	76375686	.	G	A	.	PASS	DP=144;SOMATIC;SS=2;SSC=28;GPV=1;SPV=0.0014294;ANN=A|intergenic_region|MODIFIER|Gm24025-Mctp1|ENSMUSG00000092732-ENSMUSG00000021596|intergenic_region|ENSMUSG00000092732-ENSMUSG00000021596|||n.76375686G>A||||||	GT:GQ:DP:RD:AD:FREQ:DP4	0/0:.:67:67:0:0%:27,40,0,0	0/1:.:77:67:10:12.99%:40,27,2,8
13	80039771	.	C	G	.	PASS	DP=149;SOMATIC;SS=2;SSC=19;GPV=1;SPV=0.010403;ANN=G|intron_variant|MODIFIER|Gm28526|ENSMUSG00000100168|transcript|ENSMUST00000187731.1|lincRNA|1/1|n.240-90166G>C||||||	GT:GQ:DP:RD:AD:FREQ:DP4	0/0:.:88:88:0:0%:50,38,0,0	0/1:.:61:56:5:8.2%:31,25,2,3
13	81697259	.	G	A	.	PASS	DP=92;SOMATIC;SS=2;SSC=20;GPV=1;SPV=0.0093732;ANN=A|downstream_gene_variant|MODIFIER|Polr3g|ENSMUSG00000035834|transcript|ENSMUST00000160331.1|retained_intron||n.*2122C>T|||||2122|,A|intron_variant|MODIFIER|Polr3g|ENSMUSG00000035834|transcript|ENSMUST00000048993.11|protein_coding|2/7|c.118-2482C>T||||||,A|intron_variant|MODIFIER|Polr3g|ENSMUSG00000035834|transcript|ENSMUST00000161920.1|protein_coding|2/2|c.118-2482C>T||||||,A|intron_variant|MODIFIER|Polr3g|ENSMUSG00000035834|transcript|ENSMUST00000161093.7|nonsense_mediated_decay|2/3|c.118-2482C>T||||||	GT:GQ:DP:RD:AD:FREQ:DP4	0/0:.:54:54:0:0%:28,26,0,0	0/1:.:38:32:5:13.51%:21,11,4,1
13	82112637	.	C	T	.	str10	DP=111;SOMATIC;SS=2;SSC=33;GPV=1;SPV=0.00044174;ANN=T|intergenic_region|MODIFIER|Gm24295-Mir3961|ENSMUSG00000088923-ENSMUSG00000106655|intergenic_region|ENSMUSG00000088923-ENSMUSG00000106655|||n.82112637C>T||||||	GT:GQ:DP:RD:AD:FREQ:DP4	0/0:.:50:50:0:0%:22,28,0,0	0/1:.:61:49:12:19.67%:28,21,11,1
13	82112801	.	C	T	.	str10	DP=97;SOMATIC;SS=2;SSC=17;GPV=1;SPV=0.018958;ANN=T|intergenic_region|MODIFIER|Gm24295-Mir3961|ENSMUSG00000088923-ENSMUSG00000106655|intergenic_region|ENSMUSG00000088923-ENSMUSG00000106655|||n.82112801C>T||||||	GT:GQ:DP:RD:AD:FREQ:DP4	0/0:.:52:52:0:0%:32,20,0,0	0/1:.:45:40:5:11.11%:21,19,0,5
13	83135700	.	A	G	.	str10	DP=111;SOMATIC;SS=2;SSC=32;GPV=1;SPV=0.00058619;ANN=G|intergenic_region|MODIFIER|Mir3961-Mef2c|ENSMUSG00000106655-ENSMUSG00000005583|intergenic_region|ENSMUSG00000106655-ENSMUSG00000005583|||n.83135700A>G||||||	GT:GQ:DP:RD:AD:FREQ:DP4	0/0:.:43:43:0:0%:25,18,0,0	0/1:.:68:54:14:20.59%:35,19,13,1
13	83135710	.	G	A	.	str10	DP=115;SOMATIC;SS=2;SSC=34;GPV=1;SPV=0.00038164;ANN=A|intergenic_region|MODIFIER|Mir3961-Mef2c|ENSMUSG00000106655-ENSMUSG00000005583|intergenic_region|ENSMUSG00000106655-ENSMUSG00000005583|||n.83135710G>A||||||	GT:GQ:DP:RD:AD:FREQ:DP4	0/0:.:44:44:0:0%:26,18,0,0	0/1:.:71:56:15:21.13%:35,21,15,0
13	85363128	.	A	G	.	str10	DP=101;SOMATIC;SS=2;SSC=32;GPV=1;SPV=0.00060226;ANN=G|intergenic_region|MODIFIER|Rasa1-Gm37641|ENSMUSG00000021549-ENSMUSG00000103196|intergenic_region|ENSMUSG00000021549-ENSMUSG00000103196|||n.85363128A>G||||||	GT:GQ:DP:RD:AD:FREQ:DP4	0/0:.:47:47:0:0%:29,18,0,0	0/1:.:54:43:11:20.37%:26,17,11,0
13	86290752	.	T	C	.	PASS	DP=149;SOMATIC;SS=2;SSC=21;GPV=1;SPV=0.0073217;ANN=C|intergenic_region|MODIFIER|Gm27025-Gm25700|ENSMUSG00000098152-ENSMUSG00000095933|intergenic_region|ENSMUSG00000098152-ENSMUSG00000095933|||n.86290752T>C||||||	GT:GQ:DP:RD:AD:FREQ:DP4	0/0:.:92:92:0:0%:44,48,0,0	0/1:.:57:52:5:8.77%:36,16,4,1
13	86290759	.	G	T	.	PASS	DP=140;SOMATIC;SS=2;SSC=20;GPV=1;SPV=0.009161;ANN=T|intergenic_region|MODIFIER|Gm27025-Gm25700|ENSMUSG00000098152-ENSMUSG00000095933|intergenic_region|ENSMUSG00000098152-ENSMUSG00000095933|||n.86290759G>T||||||	GT:GQ:DP:RD:AD:FREQ:DP4	0/0:.:84:84:0:0%:42,42,0,0	0/1:.:56:51:5:8.93%:35,16,4,1
13	86299551	.	C	A	.	str10	DP=76;SOMATIC;SS=2;SSC=18;GPV=1;SPV=0.015061;ANN=A|intergenic_region|MODIFIER|Gm27025-Gm25700|ENSMUSG00000098152-ENSMUSG00000095933|intergenic_region|ENSMUSG00000098152-ENSMUSG00000095933|||n.86299551C>A||||||	GT:GQ:DP:RD:AD:FREQ:DP4	0/0:.:42:42:0:0%:10,32,0,0	0/1:.:34:29:5:14.71%:8,21,5,0
13	86299559	.	A	G	.	str10	DP=78;SOMATIC;SS=2;SSC=19;GPV=1;SPV=0.011242;ANN=G|intergenic_region|MODIFIER|Gm27025-Gm25700|ENSMUSG00000098152-ENSMUSG00000095933|intergenic_region|ENSMUSG00000098152-ENSMUSG00000095933|||n.86299559A>G||||||	GT:GQ:DP:RD:AD:FREQ:DP4	0/0:.:45:45:0:0%:15,30,0,0	0/1:.:33:28:5:15.15%:9,19,5,0
13	90154779	.	T	G	.	PASS	DP=122;SOMATIC;SS=2;SSC=16;GPV=1;SPV=0.024152;ANN=G|upstream_gene_variant|MODIFIER|Gm37727|ENSMUSG00000103228|transcript|ENSMUST00000191637.1|TEC||n.-2375T>G|||||2375|,G|intergenic_region|MODIFIER|Tmem167-Gm37727|ENSMUSG00000012422-ENSMUSG00000103228|intergenic_region|ENSMUSG00000012422-ENSMUSG00000103228|||n.90154779T>G||||||	GT:GQ:DP:RD:AD:FREQ:DP4	0/0:.:63:63:0:0%:21,42,0,0	0/1:.:59:54:5:8.47%:33,21,3,2
13	92079412	.	C	A	.	PASS	DP=122;SOMATIC;SS=2;SSC=19;GPV=1;SPV=0.01243;ANN=A|intron_variant|MODIFIER|Rasgrf2|ENSMUSG00000021708|transcript|ENSMUST00000099326.9|protein_coding|1/33|c.289-25757G>T||||||,A|intron_variant|MODIFIER|Rasgrf2|ENSMUSG00000021708|transcript|ENSMUST00000146492.2|protein_coding|1/6|c.289-25757G>T||||||WARNING_TRANSCRIPT_NO_STOP_CODON	GT:GQ:DP:RD:AD:FREQ:DP4	0/0:.:50:50:0:0%:26,24,0,0	0/1:.:72:64:8:11.11%:42,22,1,7
13	92462394	.	T	G	.	PASS	DP=66;SOMATIC;SS=2;SSC=19;GPV=1;SPV=0.01219;ANN=G|intron_variant|MODIFIER|Fam151b|ENSMUSG00000034334|transcript|ENSMUST00000040106.7|protein_coding|5/5|c.671+4583A>C||||||	GT:GQ:DP:RD:AD:FREQ:DP4	0/0:.:33:33:0:0%:23,10,0,0	0/1:.:33:27:6:18.18%:15,12,1,5
13	92834098	.	T	G	.	str10	DP=145;SOMATIC;SS=2;SSC=17;GPV=1;SPV=0.019386;ANN=G|intergenic_region|MODIFIER|Thbs4-Mtx3|ENSMUSG00000021702-ENSMUSG00000021704|intergenic_region|ENSMUSG00000021702-ENSMUSG00000021704|||n.92834098T>G||||||	GT:GQ:DP:RD:AD:FREQ:DP4	0/0:.:78:78:0:0%:38,40,0,0	0/1:.:67:62:5:7.46%:41,21,5,0
13	92874684	.	T	C	.	PASS	DP=101;SOMATIC;SS=2;SSC=17;GPV=1;SPV=0.016064;ANN=C|intergenic_region|MODIFIER|Mtx3-Cmya5|ENSMUSG00000021704-ENSMUSG00000047419|intergenic_region|ENSMUSG00000021704-ENSMUSG00000047419|||n.92874684T>C||||||	GT:GQ:DP:RD:AD:FREQ:DP4	0/0:.:49:49:0:0%:21,28,0,0	0/1:.:52:46:6:11.54%:25,21,5,1
13	92874700	.	T	C	.	PASS	DP=96;SOMATIC;SS=2;SSC=17;GPV=1;SPV=0.019427;ANN=C|intergenic_region|MODIFIER|Mtx3-Cmya5|ENSMUSG00000021704-ENSMUSG00000047419|intergenic_region|ENSMUSG00000021704-ENSMUSG00000047419|||n.92874700T>C||||||	GT:GQ:DP:RD:AD:FREQ:DP4	0/0:.:45:45:0:0%:19,26,0,0	0/1:.:51:45:6:11.76%:25,20,4,2
13	100335692	.	A	G	.	PASS	DP=117;SOMATIC;SS=2;SSC=35;GPV=1;SPV=0.00026829;ANN=G|downstream_gene_variant|MODIFIER|Naip3|ENSMUSG00000082956|transcript|ENSMUST00000118082.1|unprocessed_pseudogene||n.*3793T>C|||||3793|,G|intergenic_region|MODIFIER|Naip6-Naip3|ENSMUSG00000078942-ENSMUSG00000082956|intergenic_region|ENSMUSG00000078942-ENSMUSG00000082956|||n.100335692A>G||||||	GT:GQ:DP:RD:AD:FREQ:DP4	0/0:.:63:63:0:0%:37,26,0,0	0/1:.:54:44:10:18.52%:19,25,5,5
13	100786648	.	T	G	.	PASS	DP=98;SOMATIC;SS=2;SSC=21;GPV=1;SPV=0.0067062;ANN=G|upstream_gene_variant|MODIFIER|Ccnb1|ENSMUSG00000041431|transcript|ENSMUST00000072119.14|protein_coding||c.-246A>C|||||78|,G|upstream_gene_variant|MODIFIER|Ccnb1|ENSMUSG00000041431|transcript|ENSMUST00000091295.13|protein_coding||c.-246A>C|||||162|,G|upstream_gene_variant|MODIFIER|Ccnb1|ENSMUSG00000041431|transcript|ENSMUST00000134080.1|retained_intron||n.-4615A>C|||||4615|,G|upstream_gene_variant|MODIFIER|Ccnb1|ENSMUSG00000041431|transcript|ENSMUST00000128279.1|retained_intron||n.-1045A>C|||||1045|,G|upstream_gene_variant|MODIFIER|Ccnb1|ENSMUSG00000041431|transcript|ENSMUST00000142056.1|retained_intron||n.-173A>C|||||173|,G|upstream_gene_variant|MODIFIER|Ccnb1|ENSMUSG00000041431|transcript|ENSMUST00000174038.1|protein_coding||c.-246A>C|||||246|,G|intergenic_region|MODIFIER|Ccnb1-Slc30a5|ENSMUSG00000041431-ENSMUSG00000021629|intergenic_region|ENSMUSG00000041431-ENSMUSG00000021629|||n.100786648T>G||||||	GT:GQ:DP:RD:AD:FREQ:DP4	0/0:.:54:54:0:0%:42,12,0,0	0/1:.:44:38:6:13.64%:27,11,1,5
13	102400564	.	T	G	.	str10	DP=71;SOMATIC;SS=2;SSC=17;GPV=1;SPV=0.018754;ANN=G|intergenic_region|MODIFIER|Gm25808-Cd180|ENSMUSG00000084733-ENSMUSG00000021624|intergenic_region|ENSMUSG00000084733-ENSMUSG00000021624|||n.102400564T>G||||||	GT:GQ:DP:RD:AD:FREQ:DP4	0/0:.:29:29:0:0%:29,0,0,0	0/1:.:42:34:7:17.07%:33,1,0,7
13	104116596	.	T	G	.	str10	DP=74;SOMATIC;SS=2;SSC=19;GPV=1;SPV=0.010514;ANN=G|intron_variant|MODIFIER|Sgtb|ENSMUSG00000042743|transcript|ENSMUST00000044385.13|protein_coding|2/10|c.101-1728T>G||||||,G|intron_variant|MODIFIER|Sgtb|ENSMUSG00000042743|transcript|ENSMUST00000160322.7|protein_coding|2/6|c.101-1728T>G||||||WARNING_TRANSCRIPT_INCOMPLETE,G|intron_variant|MODIFIER|Sgtb|ENSMUSG00000042743|transcript|ENSMUST00000159574.1|protein_coding|2/9|c.76-4871T>G||||||WARNING_TRANSCRIPT_INCOMPLETE	GT:GQ:DP:RD:AD:FREQ:DP4	0/0:.:38:38:0:0%:16,22,0,0	0/1:.:36:30:6:16.67%:8,22,6,0
13	104668971	.	G	A	.	str10	DP=128;SOMATIC;SS=2;SSC=24;GPV=1;SPV=0.0036091;ANN=A|intron_variant|MODIFIER|Cwc27|ENSMUSG00000021715|transcript|ENSMUST00000022228.12|protein_coding|11/13|c.1034-7555C>T||||||	GT:GQ:DP:RD:AD:FREQ:DP4	0/0:.:69:69:0:0%:43,26,0,0	0/1:.:59:52:7:11.86%:26,26,7,0
13	104668978	.	G	C	.	str10	DP=131;SOMATIC;SS=2;SSC=24;GPV=1;SPV=0.0034606;ANN=C|intron_variant|MODIFIER|Cwc27|ENSMUSG00000021715|transcript|ENSMUST00000022228.12|protein_coding|11/13|c.1034-7562C>G||||||	GT:GQ:DP:RD:AD:FREQ:DP4	0/0:.:71:71:0:0%:45,26,0,0	0/1:.:60:53:7:11.67%:28,25,7,0
13	104669048	.	G	A	.	str10	DP=124;SOMATIC;SS=2;SSC=24;GPV=1;SPV=0.003473;ANN=A|intron_variant|MODIFIER|Cwc27|ENSMUSG00000021715|transcript|ENSMUST00000022228.12|protein_coding|11/13|c.1034-7632C>T||||||	GT:GQ:DP:RD:AD:FREQ:DP4	0/0:.:56:56:0:0%:36,20,0,0	0/1:.:68:59:9:13.24%:36,23,9,0
13	104669091	.	A	G	.	PASS	DP=117;SOMATIC;SS=2;SSC=17;GPV=1;SPV=0.017535;ANN=G|intron_variant|MODIFIER|Cwc27|ENSMUSG00000021715|transcript|ENSMUST00000022228.12|protein_coding|11/13|c.1034-7675T>C||||||	GT:GQ:DP:RD:AD:FREQ:DP4	0/0:.:50:50:0:0%:24,26,0,0	0/1:.:67:60:7:10.45%:40,20,4,3
13	104669098	.	T	A	.	PASS	DP=123;SOMATIC;SS=2;SSC=19;GPV=1;SPV=0.012244;ANN=A|intron_variant|MODIFIER|Cwc27|ENSMUSG00000021715|transcript|ENSMUST00000022228.12|protein_coding|11/13|c.1034-7682A>T||||||	GT:GQ:DP:RD:AD:FREQ:DP4	0/0:.:56:56:0:0%:26,30,0,0	0/1:.:67:60:7:10.45%:40,20,3,4
13	104679008	.	C	T	.	str10	DP=174;SOMATIC;SS=2;SSC=27;GPV=1;SPV=0.0019505;ANN=T|intron_variant|MODIFIER|Cwc27|ENSMUSG00000021715|transcript|ENSMUST00000022228.12|protein_coding|11/13|c.1034-17592G>A||||||	GT:GQ:DP:RD:AD:FREQ:DP4	0/0:.:64:64:0:0%:34,30,0,0	0/1:.:110:97:13:11.82%:64,33,12,1
13	104679017	.	G	T	.	str10	DP=173;SOMATIC;SS=2;SSC=37;GPV=1;SPV=0.00016702;ANN=T|intron_variant|MODIFIER|Cwc27|ENSMUSG00000021715|transcript|ENSMUST00000022228.12|protein_coding|11/13|c.1034-17601C>A||||||	GT:GQ:DP:RD:AD:FREQ:DP4	0/0:.:66:66:0:0%:34,32,0,0	0/1:.:107:90:17:15.89%:61,29,16,1
13	104679094	.	C	A	.	PASS	DP=179;SOMATIC;SS=2;SSC=16;GPV=1;SPV=0.022942;ANN=A|intron_variant|MODIFIER|Cwc27|ENSMUSG00000021715|transcript|ENSMUST00000022228.12|protein_coding|11/13|c.1034-17678G>T||||||	GT:GQ:DP:RD:AD:FREQ:DP4	0/0:.:66:66:0:0%:34,32,0,0	0/1:.:113:105:8:7.08%:57,48,1,7
13	104679097	.	C	T	.	PASS	DP=176;SOMATIC;SS=2;SSC=19;GPV=1;SPV=0.010784;ANN=T|intron_variant|MODIFIER|Cwc27|ENSMUSG00000021715|transcript|ENSMUST00000022228.12|protein_coding|11/13|c.1034-17681G>A||||||	GT:GQ:DP:RD:AD:FREQ:DP4	0/0:.:68:68:0:0%:36,32,0,0	0/1:.:108:99:9:8.33%:53,46,1,8
13	104679110	.	C	T	.	str10	DP=175;SOMATIC;SS=2;SSC=27;GPV=1;SPV=0.0016139;ANN=T|intron_variant|MODIFIER|Cwc27|ENSMUSG00000021715|transcript|ENSMUST00000022228.12|protein_coding|11/13|c.1034-17694G>A||||||	GT:GQ:DP:RD:AD:FREQ:DP4	0/0:.:62:62:0:0%:30,32,0,0	0/1:.:113:99:14:12.39%:57,42,0,14
13	105367857	.	C	A	.	str10	DP=98;SOMATIC;SS=2;SSC=17;GPV=1;SPV=0.017991;ANN=A|intergenic_region|MODIFIER|Rnf180-Htr1a|ENSMUSG00000021720-ENSMUSG00000021721|intergenic_region|ENSMUSG00000021720-ENSMUSG00000021721|||n.105367857C>A||||||	GT:GQ:DP:RD:AD:FREQ:DP4	0/0:.:53:53:0:0%:29,24,0,0	0/1:.:45:40:5:11.11%:22,18,5,0
13	106059107	.	T	C	.	str10	DP=112;SOMATIC;SS=2;SSC=15;GPV=1;SPV=0.0284;ANN=C|intergenic_region|MODIFIER|Htr1a-Olfr717-ps1|ENSMUSG00000021721-ENSMUSG00000108515|intergenic_region|ENSMUSG00000021721-ENSMUSG00000108515|||n.106059107T>C||||||	GT:GQ:DP:RD:AD:FREQ:DP4	0/0:.:49:49:0:0%:29,20,0,0	0/1:.:63:57:6:9.52%:35,22,6,0
13	106059111	.	C	T	.	str10	DP=117;SOMATIC;SS=2;SSC=16;GPV=1;SPV=0.023972;ANN=T|intergenic_region|MODIFIER|Htr1a-Olfr717-ps1|ENSMUSG00000021721-ENSMUSG00000108515|intergenic_region|ENSMUSG00000021721-ENSMUSG00000108515|||n.106059111C>T||||||	GT:GQ:DP:RD:AD:FREQ:DP4	0/0:.:53:53:0:0%:31,22,0,0	0/1:.:64:58:6:9.38%:35,23,6,0
13	107112244	.	C	T	.	str10	DP=147;SOMATIC;SS=2;SSC=40;GPV=1;SPV=9.3399e-05;ANN=T|intergenic_region|MODIFIER|3830408C21Rik-Apoo-ps|ENSMUSG00000071181-ENSMUSG00000049233|intergenic_region|ENSMUSG00000071181-ENSMUSG00000049233|||n.107112244C>T||||||	GT:GQ:DP:RD:AD:FREQ:DP4	0/0:.:68:68:0:0%:20,48,0,0	0/1:.:79:65:14:17.72%:37,28,14,0
13	107112252	.	G	A	.	str10	DP=153;SOMATIC;SS=2;SSC=50;GPV=1;SPV=8.3322e-06;ANN=A|intergenic_region|MODIFIER|3830408C21Rik-Apoo-ps|ENSMUSG00000071181-ENSMUSG00000049233|intergenic_region|ENSMUSG00000071181-ENSMUSG00000049233|||n.107112252G>A||||||	GT:GQ:DP:RD:AD:FREQ:DP4	0/0:.:72:72:0:0%:20,52,0,0	0/1:.:81:64:17:20.99%:35,29,17,0
13	107112321	.	G	A	.	str10	DP=154;SOMATIC;SS=2;SSC=40;GPV=1;SPV=8.435e-05;ANN=A|intergenic_region|MODIFIER|3830408C21Rik-Apoo-ps|ENSMUSG00000071181-ENSMUSG00000049233|intergenic_region|ENSMUSG00000071181-ENSMUSG00000049233|||n.107112321G>A||||||	GT:GQ:DP:RD:AD:FREQ:DP4	0/0:.:76:76:0:0%:22,54,0,0	0/1:.:78:65:13:16.67%:30,35,0,13
13	109869193	.	G	A	.	PASS	DP=129;SOMATIC;SS=2;SSC=24;GPV=1;SPV=0.0035791;ANN=A|intron_variant|MODIFIER|Pde4d|ENSMUSG00000021699|transcript|ENSMUST00000122041.7|protein_coding|7/16|c.626-34384G>A||||||,A|intron_variant|MODIFIER|Pde4d|ENSMUSG00000021699|transcript|ENSMUST00000177907.7|protein_coding|6/15|c.626-34384G>A||||||,A|intron_variant|MODIFIER|Pde4d|ENSMUSG00000021699|transcript|ENSMUST00000079975.10|protein_coding|5/14|c.479-34384G>A||||||,A|intron_variant|MODIFIER|Pde4d|ENSMUSG00000021699|transcript|ENSMUST00000074103.11|protein_coding|5/14|c.419-34384G>A||||||,A|intron_variant|MODIFIER|Pde4d|ENSMUSG00000021699|transcript|ENSMUST00000120671.7|protein_coding|5/14|c.794-34384G>A||||||,A|intron_variant|MODIFIER|Pde4d|ENSMUSG00000021699|transcript|ENSMUST00000153234.7|protein_coding|5/14|c.644-34384G>A||||||WARNING_TRANSCRIPT_NO_START_CODON,A|intron_variant|MODIFIER|Pde4d|ENSMUSG00000021699|transcript|ENSMUST00000119507.7|protein_coding|5/14|c.494-34384G>A||||||,A|intron_variant|MODIFIER|Pde4d|ENSMUSG00000021699|transcript|ENSMUST00000135275.7|protein_coding|5/14|c.485-34384G>A||||||WARNING_TRANSCRIPT_NO_START_CODON	GT:GQ:DP:RD:AD:FREQ:DP4	0/0:.:77:77:0:0%:29,48,0,0	0/1:.:52:46:6:11.54%:20,26,3,3
13	111731426	.	A	T	.	PASS	DP=110;SOMATIC;SS=2;SSC=29;GPV=1;SPV=0.0010126;ANN=T|intron_variant|MODIFIER|Gm15287|ENSMUSG00000086480|transcript|ENSMUST00000132564.1|antisense|1/1|n.140-3087A>T||||||	GT:GQ:DP:RD:AD:FREQ:DP4	0/0:.:67:67:0:0%:31,36,0,0	0/1:.:43:36:7:16.28%:18,18,5,2
13	113651224	.	A	G	.	PASS	DP=103;SOMATIC;SS=2;SSC=24;GPV=1;SPV=0.0031958;ANN=G|intergenic_region|MODIFIER|Snx18-Hspb3|ENSMUSG00000042364-ENSMUSG00000051456|intergenic_region|ENSMUSG00000042364-ENSMUSG00000051456|||n.113651224A>G||||||	GT:GQ:DP:RD:AD:FREQ:DP4	0/0:.:43:43:0:0%:27,16,0,0	0/1:.:60:50:10:16.67%:36,14,2,8
13	113651252	.	T	A	.	PASS	DP=105;SOMATIC;SS=2;SSC=25;GPV=1;SPV=0.0025211;ANN=A|intergenic_region|MODIFIER|Snx18-Hspb3|ENSMUSG00000042364-ENSMUSG00000051456|intergenic_region|ENSMUSG00000042364-ENSMUSG00000051456|||n.113651252T>A||||||	GT:GQ:DP:RD:AD:FREQ:DP4	0/0:.:49:49:0:0%:29,20,0,0	0/1:.:56:47:9:16.07%:32,15,2,7
13	113651294	.	T	C	.	PASS	DP=100;SOMATIC;SS=2;SSC=20;GPV=1;SPV=0.0090076;ANN=C|intergenic_region|MODIFIER|Snx18-Hspb3|ENSMUSG00000042364-ENSMUSG00000051456|intergenic_region|ENSMUSG00000042364-ENSMUSG00000051456|||n.113651294T>C||||||	GT:GQ:DP:RD:AD:FREQ:DP4	0/0:.:53:53:0:0%:31,22,0,0	0/1:.:47:41:6:12.77%:28,13,1,5
13	115252396	.	A	T	.	str10	DP=105;SOMATIC;SS=2;SSC=19;GPV=1;SPV=0.011191;ANN=T|intergenic_region|MODIFIER|Gm25985-Rpl34-ps2|ENSMUSG00000096021-ENSMUSG00000061669|intergenic_region|ENSMUSG00000096021-ENSMUSG00000061669|||n.115252396A>T||||||	GT:GQ:DP:RD:AD:FREQ:DP4	0/0:.:54:54:0:0%:30,24,0,0	0/1:.:51:45:6:11.76%:25,20,6,0
13	119142401	.	T	G	.	PASS	DP=90;SOMATIC;SS=2;SSC=26;GPV=1;SPV=0.0024953;ANN=G|intergenic_region|MODIFIER|Fgf10-Gm44488|ENSMUSG00000021732-ENSMUSG00000105411|intergenic_region|ENSMUSG00000021732-ENSMUSG00000105411|||n.119142401T>G||||||	GT:GQ:DP:RD:AD:FREQ:DP4	0/0:.:50:50:0:0%:30,20,0,0	0/1:.:40:33:7:17.5%:13,20,3,4
13	119142426	.	G	T	.	PASS	DP=89;SOMATIC;SS=2;SSC=24;GPV=1;SPV=0.0032629;ANN=T|intergenic_region|MODIFIER|Fgf10-Gm44488|ENSMUSG00000021732-ENSMUSG00000105411|intergenic_region|ENSMUSG00000021732-ENSMUSG00000105411|||n.119142426G>T||||||	GT:GQ:DP:RD:AD:FREQ:DP4	0/0:.:48:48:0:0%:26,22,0,0	0/1:.:41:34:7:17.07%:14,20,3,4
13	119142428	.	C	T	.	PASS	DP=84;SOMATIC;SS=2;SSC=23;GPV=1;SPV=0.0041162;ANN=T|intergenic_region|MODIFIER|Fgf10-Gm44488|ENSMUSG00000021732-ENSMUSG00000105411|intergenic_region|ENSMUSG00000021732-ENSMUSG00000105411|||n.119142428C>T||||||	GT:GQ:DP:RD:AD:FREQ:DP4	0/0:.:44:44:0:0%:24,20,0,0	0/1:.:40:33:7:17.5%:14,19,3,4
13	119223220	.	C	T	.	PASS	DP=137;SOMATIC;SS=2;SSC=29;GPV=1;SPV=0.0010237;ANN=T|intergenic_region|MODIFIER|Fgf10-Gm44488|ENSMUSG00000021732-ENSMUSG00000105411|intergenic_region|ENSMUSG00000021732-ENSMUSG00000105411|||n.119223220C>T||||||	GT:GQ:DP:RD:AD:FREQ:DP4	0/0:.:77:77:0:0%:41,36,0,0	0/1:.:60:52:8:13.33%:34,18,7,1
13	119223234	.	G	A	.	PASS	DP=145;SOMATIC;SS=2;SSC=33;GPV=1;SPV=0.00048139;ANN=A|intergenic_region|MODIFIER|Fgf10-Gm44488|ENSMUSG00000021732-ENSMUSG00000105411|intergenic_region|ENSMUSG00000021732-ENSMUSG00000105411|||n.119223234G>A||||||	GT:GQ:DP:RD:AD:FREQ:DP4	0/0:.:87:87:0:0%:47,40,0,0	0/1:.:58:50:8:13.79%:33,17,7,1
13	119223278	.	A	T	.	PASS	DP=132;SOMATIC;SS=2;SSC=30;GPV=1;SPV=0.00098239;ANN=T|intergenic_region|MODIFIER|Fgf10-Gm44488|ENSMUSG00000021732-ENSMUSG00000105411|intergenic_region|ENSMUSG00000021732-ENSMUSG00000105411|||n.119223278A>T||||||	GT:GQ:DP:RD:AD:FREQ:DP4	0/0:.:81:81:0:0%:41,40,0,0	0/1:.:51:44:7:13.73%:27,17,5,2
13	119597663	.	C	T	.	PASS	DP=1062;SOMATIC;SS=2;SSC=61;GPV=1;SPV=7.7874e-07;ANN=T|intron_variant|MODIFIER|Tmem267|ENSMUSG00000074634|transcript|ENSMUST00000099147.4|protein_coding|3/3|c.*36-12774C>T||||||	GT:GQ:DP:RD:AD:FREQ:DP4	0/0:.:669:669:0:0%:468,201,0,0	0/1:.:393:379:14:3.56%:309,70,5,9
14	6576355	.	C	T	.	PASS	DP=120;SOMATIC;SS=2;SSC=67;GPV=1;SPV=1.9238e-07;ANN=T|intergenic_region|MODIFIER|Gm8356-Gm3629|ENSMUSG00000090627-ENSMUSG00000093898|intergenic_region|ENSMUSG00000090627-ENSMUSG00000093898|||n.6576355C>T||||||	GT:GQ:DP:RD:AD:FREQ:DP4	0/0:.:55:55:0:0%:27,28,0,0	0/1:.:65:43:22:33.85%:26,17,18,4
14	7731611	.	G	A	.	PASS	DP=167;SOMATIC;SS=2;SSC=36;GPV=1;SPV=0.00023269;ANN=A|intergenic_region|MODIFIER|Gm10128-Gm10044|ENSMUSG00000063277-ENSMUSG00000072723|intergenic_region|ENSMUSG00000063277-ENSMUSG00000072723|||n.7731611G>A||||||	GT:GQ:DP:RD:AD:FREQ:DP4	0/0:.:106:106:0:0%:54,52,0,0	0/1:.:61:53:8:13.11%:30,23,6,2
14	7731655	.	G	A	.	PASS	DP=160;SOMATIC;SS=2;SSC=40;GPV=1;SPV=9.2777e-05;ANN=A|intergenic_region|MODIFIER|Gm10128-Gm10044|ENSMUSG00000063277-ENSMUSG00000072723|intergenic_region|ENSMUSG00000063277-ENSMUSG00000072723|||n.7731655G>A||||||	GT:GQ:DP:RD:AD:FREQ:DP4	0/0:.:94:94:0:0%:44,50,0,0	0/1:.:66:56:10:15.15%:31,25,8,2
14	17380782	.	G	A	.	PASS	DP=86;SOMATIC;SS=2;SSC=14;GPV=1;SPV=0.037767;ANN=A|intergenic_region|MODIFIER|Rarb-Thrb|ENSMUSG00000017491-ENSMUSG00000021779|intergenic_region|ENSMUSG00000017491-ENSMUSG00000021779|||n.17380782G>A||||||	GT:GQ:DP:RD:AD:FREQ:DP4	0/0:.:31:31:0:0%:15,16,0,0	0/1:.:55:48:7:12.73%:23,25,1,6
14	19630751	.	A	T	.	PASS	DP=174;SOMATIC;SS=2;SSC=28;GPV=1;SPV=0.0014999;ANN=T|intergenic_region|MODIFIER|4930469B13Rik-Gm17030|ENSMUSG00000068776-ENSMUSG00000090660|intergenic_region|ENSMUSG00000068776-ENSMUSG00000090660|||n.19630751A>T||||||	GT:GQ:DP:RD:AD:FREQ:DP4	0/0:.:81:81:0:0%:45,36,0,0	0/1:.:93:83:10:10.75%:55,28,5,5
14	19630754	.	G	A	.	PASS	DP=178;SOMATIC;SS=2;SSC=28;GPV=1;SPV=0.0014856;ANN=A|intergenic_region|MODIFIER|4930469B13Rik-Gm17030|ENSMUSG00000068776-ENSMUSG00000090660|intergenic_region|ENSMUSG00000068776-ENSMUSG00000090660|||n.19630754G>A||||||	GT:GQ:DP:RD:AD:FREQ:DP4	0/0:.:83:83:0:0%:45,38,0,0	0/1:.:95:85:10:10.53%:54,31,5,5
14	20642018	.	C	G	.	str10	DP=133;SOMATIC;SS=2;SSC=18;GPV=1;SPV=0.014257;ANN=G|non_coding_transcript_exon_variant|MODIFIER|2810402E24Rik|ENSMUSG00000099966|transcript|ENSMUST00000190699.1|antisense|1/1|n.1010C>G||||||	GT:GQ:DP:RD:AD:FREQ:DP4	0/0:.:75:75:0:0%:45,30,0,0	0/1:.:58:53:5:8.62%:39,14,0,5
14	20952633	.	G	A	.	str10	DP=125;SOMATIC;SS=2;SSC=25;GPV=1;SPV=0.0029812;ANN=A|intron_variant|MODIFIER|Vcl|ENSMUSG00000021823|transcript|ENSMUST00000022369.7|protein_coding|1/20|c.169-14905G>A||||||	GT:GQ:DP:RD:AD:FREQ:DP4	0/0:.:76:76:0:0%:40,36,0,0	0/1:.:49:43:6:12.24%:28,15,6,0
14	20952661	.	T	G	.	PASS	DP=106;SOMATIC;SS=2;SSC=35;GPV=1;SPV=0.00026985;ANN=G|intron_variant|MODIFIER|Vcl|ENSMUSG00000021823|transcript|ENSMUST00000022369.7|protein_coding|1/20|c.169-14877T>G||||||	GT:GQ:DP:RD:AD:FREQ:DP4	0/0:.:61:61:0:0%:31,30,0,0	0/1:.:45:36:9:20%:22,14,8,1
14	20952702	.	T	C	.	str10	DP=118;SOMATIC;SS=2;SSC=53;GPV=1;SPV=4.5607e-06;ANN=C|intron_variant|MODIFIER|Vcl|ENSMUSG00000021823|transcript|ENSMUST00000022369.7|protein_coding|1/20|c.169-14836T>C||||||	GT:GQ:DP:RD:AD:FREQ:DP4	0/0:.:72:72:0:0%:30,42,0,0	0/1:.:46:34:12:26.09%:18,16,11,1
14	20952716	.	C	A	.	str10	DP=117;SOMATIC;SS=2;SSC=45;GPV=1;SPV=3.0006e-05;ANN=A|intron_variant|MODIFIER|Vcl|ENSMUSG00000021823|transcript|ENSMUST00000022369.7|protein_coding|1/20|c.169-14822C>A||||||	GT:GQ:DP:RD:AD:FREQ:DP4	0/0:.:64:64:0:0%:30,34,0,0	0/1:.:53:40:12:23.08%:19,21,11,1
14	20952722	.	G	T	.	str10	DP=120;SOMATIC;SS=2;SSC=40;GPV=1;SPV=8.2471e-05;ANN=T|intron_variant|MODIFIER|Vcl|ENSMUSG00000021823|transcript|ENSMUST00000022369.7|protein_coding|1/20|c.169-14816G>T||||||	GT:GQ:DP:RD:AD:FREQ:DP4	0/0:.:66:66:0:0%:30,36,0,0	0/1:.:54:43:11:20.37%:22,21,10,1
14	21596456	.	C	T	.	PASS	DP=98;SOMATIC;SS=2;SSC=16;GPV=1;SPV=0.02181;ANN=T|intron_variant|MODIFIER|Kat6b|ENSMUSG00000021767|transcript|ENSMUST00000182855.7|protein_coding|2/16|c.625-13298C>T||||||,T|intron_variant|MODIFIER|Kat6b|ENSMUSG00000021767|transcript|ENSMUST00000182405.7|protein_coding|2/16|c.625-13298C>T||||||,T|intron_variant|MODIFIER|Kat6b|ENSMUSG00000021767|transcript|ENSMUST00000096222.11|retained_intron|2/4|n.1100-13298C>T||||||,T|intron_variant|MODIFIER|Kat6b|ENSMUSG00000021767|transcript|ENSMUST00000183055.1|retained_intron|2/4|n.1064-13298C>T||||||,T|intron_variant|MODIFIER|Kat6b|ENSMUSG00000021767|transcript|ENSMUST00000183201.7|processed_transcript|2/5|n.206-13298C>T||||||,T|intron_variant|MODIFIER|Kat6b|ENSMUSG00000021767|transcript|ENSMUST00000069648.13|protein_coding|2/16|c.625-13298C>T||||||,T|intron_variant|MODIFIER|Kat6b|ENSMUSG00000021767|transcript|ENSMUST00000182964.1|protein_coding|2/16|c.625-13298C>T||||||,T|intron_variant|MODIFIER|Kat6b|ENSMUSG00000021767|transcript|ENSMUST00000112458.2|protein_coding|1/1|c.407-74284C>T||||||	GT:GQ:DP:RD:AD:FREQ:DP4	0/0:.:45:45:0:0%:21,24,0,0	0/1:.:53:47:6:11.32%:26,21,5,1
14	21596483	.	G	A	.	PASS	DP=99;SOMATIC;SS=2;SSC=14;GPV=1;SPV=0.032385;ANN=A|intron_variant|MODIFIER|Kat6b|ENSMUSG00000021767|transcript|ENSMUST00000182855.7|protein_coding|2/16|c.625-13271G>A||||||,A|intron_variant|MODIFIER|Kat6b|ENSMUSG00000021767|transcript|ENSMUST00000182405.7|protein_coding|2/16|c.625-13271G>A||||||,A|intron_variant|MODIFIER|Kat6b|ENSMUSG00000021767|transcript|ENSMUST00000096222.11|retained_intron|2/4|n.1100-13271G>A||||||,A|intron_variant|MODIFIER|Kat6b|ENSMUSG00000021767|transcript|ENSMUST00000183055.1|retained_intron|2/4|n.1064-13271G>A||||||,A|intron_variant|MODIFIER|Kat6b|ENSMUSG00000021767|transcript|ENSMUST00000183201.7|processed_transcript|2/5|n.206-13271G>A||||||,A|intron_variant|MODIFIER|Kat6b|ENSMUSG00000021767|transcript|ENSMUST00000069648.13|protein_coding|2/16|c.625-13271G>A||||||,A|intron_variant|MODIFIER|Kat6b|ENSMUSG00000021767|transcript|ENSMUST00000182964.1|protein_coding|2/16|c.625-13271G>A||||||,A|intron_variant|MODIFIER|Kat6b|ENSMUSG00000021767|transcript|ENSMUST00000112458.2|protein_coding|1/1|c.407-74257G>A||||||	GT:GQ:DP:RD:AD:FREQ:DP4	0/0:.:42:42:0:0%:18,24,0,0	0/1:.:57:51:6:10.53%:30,21,4,2
14	21883670	.	G	C	.	PASS	DP=129;SOMATIC;SS=2;SSC=21;GPV=1;SPV=0.0069282;ANN=C|intergenic_region|MODIFIER|A430057M04Rik-Gm37590|ENSMUSG00000090564-ENSMUSG00000104232|intergenic_region|ENSMUSG00000090564-ENSMUSG00000104232|||n.21883670G>C||||||	GT:GQ:DP:RD:AD:FREQ:DP4	0/0:.:80:80:0:0%:26,54,0,0	0/1:.:49:44:5:10.2%:24,20,2,3
14	29177308	.	G	C	.	PASS	DP=90;SOMATIC;SS=2;SSC=14;GPV=1;SPV=0.035387;ANN=C|intron_variant|MODIFIER|Cacna2d3|ENSMUSG00000021991|transcript|ENSMUST00000022567.8|protein_coding|12/37|c.1246+6255C>G||||||	GT:GQ:DP:RD:AD:FREQ:DP4	0/0:.:33:33:0:0%:15,18,0,0	0/1:.:57:50:7:12.28%:18,32,4,3
14	29177340	.	T	C	.	PASS	DP=95;SOMATIC;SS=2;SSC=21;GPV=1;SPV=0.0066632;ANN=C|intron_variant|MODIFIER|Cacna2d3|ENSMUSG00000021991|transcript|ENSMUST00000022567.8|protein_coding|12/37|c.1246+6223A>G||||||	GT:GQ:DP:RD:AD:FREQ:DP4	0/0:.:47:47:0:0%:19,28,0,0	0/1:.:48:41:7:14.58%:18,23,1,6
14	31864607	.	A	T	.	PASS	DP=146;SOMATIC;SS=2;SSC=35;GPV=1;SPV=0.00028024;ANN=T|intergenic_region|MODIFIER|Gm22876-D830044D21Rik|ENSMUSG00000093191-ENSMUSG00000046005|intergenic_region|ENSMUSG00000093191-ENSMUSG00000046005|||n.31864607A>T||||||	GT:GQ:DP:RD:AD:FREQ:DP4	0/0:.:79:79:0:0%:25,54,0,0	0/1:.:67:57:10:14.93%:33,24,7,3
14	32382898	.	T	G	.	PASS	DP=86;SOMATIC;SS=2;SSC=17;GPV=1;SPV=0.018894;ANN=G|intron_variant|MODIFIER|1700024G13Rik|ENSMUSG00000072473|transcript|ENSMUST00000100723.2|protein_coding|1/2|c.98-4927A>C||||||	GT:GQ:DP:RD:AD:FREQ:DP4	0/0:.:46:46:0:0%:28,18,0,0	0/1:.:40:35:5:12.5%:13,22,4,1
14	33762632	.	A	T	.	PASS	DP=112;SOMATIC;SS=2;SSC=18;GPV=1;SPV=0.012845;ANN=T|intergenic_region|MODIFIER|Gm26228-Gdf10|ENSMUSG00000064446-ENSMUSG00000021943|intergenic_region|ENSMUSG00000064446-ENSMUSG00000021943|||n.33762632A>T||||||	GT:GQ:DP:RD:AD:FREQ:DP4	0/0:.:50:50:0:0%:26,24,0,0	0/1:.:62:54:7:11.48%:27,27,5,2
14	34385775	.	C	T	.	str10	DP=77;SOMATIC;SS=2;SSC=29;GPV=1;SPV=0.0012485;ANN=T|intron_variant|MODIFIER|Mmrn2|ENSMUSG00000041445|transcript|ENSMUST00000111908.1|protein_coding|1/6|c.164+9997C>T||||||	GT:GQ:DP:RD:AD:FREQ:DP4	0/0:.:50:50:0:0%:36,14,0,0	0/1:.:27:21:6:22.22%:4,17,0,6
14	34992217	.	G	A	.	str10	DP=130;SOMATIC;SS=2;SSC=20;GPV=1;SPV=0.0082324;ANN=A|intron_variant|MODIFIER|Grid1|ENSMUSG00000041078|transcript|ENSMUST00000043349.5|protein_coding|3/15|c.521-34528G>A||||||	GT:GQ:DP:RD:AD:FREQ:DP4	0/0:.:63:63:0:0%:35,28,0,0	0/1:.:67:60:7:10.45%:38,22,7,0
14	37281970	.	G	A	.	PASS	DP=100;SOMATIC;SS=2;SSC=16;GPV=1;SPV=0.024319;ANN=A|intergenic_region|MODIFIER|Gm22469-Gm23909|ENSMUSG00000077306-ENSMUSG00000077786|intergenic_region|ENSMUSG00000077306-ENSMUSG00000077786|||n.37281970G>A||||||	GT:GQ:DP:RD:AD:FREQ:DP4	0/0:.:45:45:0:0%:21,24,0,0	0/1:.:55:49:6:10.91%:26,23,5,1
14	37567398	.	C	A	.	PASS	DP=116;SOMATIC;SS=2;SSC=18;GPV=1;SPV=0.013641;ANN=A|intergenic_region|MODIFIER|Gm23909-Nrg3|ENSMUSG00000077786-ENSMUSG00000041014|intergenic_region|ENSMUSG00000077786-ENSMUSG00000041014|||n.37567398C>A||||||	GT:GQ:DP:RD:AD:FREQ:DP4	0/0:.:58:58:0:0%:26,32,0,0	0/1:.:58:52:6:10.34%:23,29,2,4
14	37628966	.	T	G	.	PASS	DP=79;SOMATIC;SS=2;SSC=22;GPV=1;SPV=0.0053061;ANN=G|intergenic_region|MODIFIER|Gm23909-Nrg3|ENSMUSG00000077786-ENSMUSG00000041014|intergenic_region|ENSMUSG00000077786-ENSMUSG00000041014|||n.37628966T>G||||||	GT:GQ:DP:RD:AD:FREQ:DP4	0/0:.:40:40:0:0%:14,26,0,0	0/1:.:39:32:7:17.95%:14,18,2,5
14	40215121	.	G	A	.	str10	DP=94;SOMATIC;SS=2;SSC=24;GPV=1;SPV=0.0032979;ANN=A|downstream_gene_variant|MODIFIER|Gm22191|ENSMUSG00000077019|transcript|ENSMUST00000103831.1|miRNA||n.*11C>T|||||11|,A|intergenic_region|MODIFIER|Gm25012-Gm22191|ENSMUSG00000089021-ENSMUSG00000077019|intergenic_region|ENSMUSG00000089021-ENSMUSG00000077019|||n.40215121G>A||||||	GT:GQ:DP:RD:AD:FREQ:DP4	0/0:.:36:36:0:0%:22,14,0,0	0/1:.:58:47:11:18.97%:27,20,0,11
14	40627243	.	A	C	.	PASS	DP=113;SOMATIC;SS=2;SSC=19;GPV=1;SPV=0.01;ANN=C|intergenic_region|MODIFIER|Gm5205-Sh2d4b|ENSMUSG00000098169-ENSMUSG00000037833|intergenic_region|ENSMUSG00000098169-ENSMUSG00000037833|||n.40627243A>C||||||	GT:GQ:DP:RD:AD:FREQ:DP4	0/0:.:53:53:0:0%:27,26,0,0	0/1:.:60:53:7:11.67%:34,19,4,3
14	40640796	.	T	C	.	PASS	DP=136;SOMATIC;SS=2;SSC=17;GPV=1;SPV=0.019881;ANN=C|intergenic_region|MODIFIER|Gm5205-Sh2d4b|ENSMUSG00000098169-ENSMUSG00000037833|intergenic_region|ENSMUSG00000098169-ENSMUSG00000037833|||n.40640796T>C||||||	GT:GQ:DP:RD:AD:FREQ:DP4	0/0:.:64:64:0:0%:26,38,0,0	0/1:.:72:66:6:8.33%:38,28,5,1
14	41055962	.	C	A	.	PASS	DP=64;SOMATIC;SS=2;SSC=27;GPV=1;SPV=0.0016781;ANN=A|intron_variant|MODIFIER|Dydc2|ENSMUSG00000021791|transcript|ENSMUST00000022316.4|protein_coding|3/3|c.270+5933G>T||||||	GT:GQ:DP:RD:AD:FREQ:DP4	0/0:.:28:28:0:0%:12,16,0,0	0/1:.:36:26:10:27.78%:12,14,1,9
14	41060099	.	C	T	.	str10	DP=59;SOMATIC;SS=2;SSC=26;GPV=1;SPV=0.0023226;ANN=T|intron_variant|MODIFIER|Dydc2|ENSMUSG00000021791|transcript|ENSMUST00000022316.4|protein_coding|3/3|c.270+1796G>A||||||	GT:GQ:DP:RD:AD:FREQ:DP4	0/0:.:40:40:0:0%:18,22,0,0	0/1:.:19:14:5:26.32%:9,5,0,5
14	42073966	.	C	T	.	str10	DP=42;SOMATIC;SS=2;SSC=19;GPV=1;SPV=0.010344;ANN=T|downstream_gene_variant|MODIFIER|Gm7991|ENSMUSG00000091116|transcript|ENSMUST00000168668.1|unprocessed_pseudogene||n.*3829C>T|||||3829|,T|intergenic_region|MODIFIER|Gm7991-1700091H14Rik|ENSMUSG00000091116-ENSMUSG00000090462|intergenic_region|ENSMUSG00000091116-ENSMUSG00000090462|||n.42073966C>T||||||	GT:GQ:DP:RD:AD:FREQ:DP4	0/0:.:21:21:0:0%:11,10,0,0	0/1:.:21:15:6:28.57%:10,5,6,0
14	42179880	.	C	T	.	PASS	DP=97;SOMATIC;SS=2;SSC=26;GPV=1;SPV=0.0021288;ANN=T|upstream_gene_variant|MODIFIER|Gm17166|ENSMUSG00000090476|transcript|ENSMUST00000172006.1|unprocessed_pseudogene||n.-1874G>A|||||1874|,T|intergenic_region|MODIFIER|Gm17166-Gm3573|ENSMUSG00000090476-ENSMUSG00000091792|intergenic_region|ENSMUSG00000090476-ENSMUSG00000091792|||n.42179880C>T||||||	GT:GQ:DP:RD:AD:FREQ:DP4	0/0:.:46:46:0:0%:16,30,0,0	0/1:.:51:42:9:17.65%:21,21,1,8
14	42385508	.	C	T	.	PASS	DP=89;SOMATIC;SS=2;SSC=16;GPV=1;SPV=0.023191;ANN=T|intergenic_region|MODIFIER|Gm2951-Gm2959|ENSMUSG00000090635-ENSMUSG00000090731|intergenic_region|ENSMUSG00000090635-ENSMUSG00000090731|||n.42385508C>T||||||	GT:GQ:DP:RD:AD:FREQ:DP4	0/0:.:46:46:0:0%:30,16,0,0	0/1:.:43:38:5:11.63%:21,17,1,4
14	42993736	.	A	C	.	str10	DP=92;SOMATIC;SS=2;SSC=20;GPV=1;SPV=0.0084046;ANN=C|upstream_gene_variant|MODIFIER|Gm8082|ENSMUSG00000094349|transcript|ENSMUST00000165349.1|protein_coding||c.-114T>G|||||112|WARNING_TRANSCRIPT_NO_START_CODON,C|intergenic_region|MODIFIER|Gm8082-Gm3111|ENSMUSG00000094349-ENSMUSG00000091286|intergenic_region|ENSMUSG00000094349-ENSMUSG00000091286|||n.42993736A>C||||||	GT:GQ:DP:RD:AD:FREQ:DP4	0/0:.:44:44:0:0%:30,14,0,0	0/1:.:48:41:7:14.58%:25,16,7,0
14	43243388	.	T	C	.	PASS	DP=113;SOMATIC;SS=2;SSC=17;GPV=1;SPV=0.017834;ANN=C|intergenic_region|MODIFIER|Gm8122-Gm8126|ENSMUSG00000094784-ENSMUSG00000090634|intergenic_region|ENSMUSG00000094784-ENSMUSG00000090634|||n.43243388T>C||||||	GT:GQ:DP:RD:AD:FREQ:DP4	0/0:.:54:54:0:0%:26,28,0,0	0/1:.:59:53:6:10.17%:29,24,2,4
14	43520658	.	T	A	.	PASS	DP=107;SOMATIC;SS=2;SSC=21;GPV=1;SPV=0.0070579;ANN=A|intergenic_region|MODIFIER|Gm8138-Gm5799|ENSMUSG00000096372-ENSMUSG00000091477|intergenic_region|ENSMUSG00000096372-ENSMUSG00000091477|||n.43520658T>A||||||	GT:GQ:DP:RD:AD:FREQ:DP4	0/0:.:40:40:0:0%:18,22,0,0	0/1:.:67:57:10:14.93%:36,21,6,4
14	43805054	.	A	G	.	PASS	DP=99;SOMATIC;SS=2;SSC=15;GPV=1;SPV=0.025871;ANN=G|intergenic_region|MODIFIER|Gm8180-Ear1|ENSMUSG00000091584-ENSMUSG00000072601|intergenic_region|ENSMUSG00000091584-ENSMUSG00000072601|||n.43805054A>G||||||	GT:GQ:DP:RD:AD:FREQ:DP4	0/0:.:44:44:0:0%:22,22,0,0	0/1:.:55:49:6:10.91%:27,22,3,3
14	43805089	.	C	T	.	PASS	DP=101;SOMATIC;SS=2;SSC=25;GPV=1;SPV=0.0030447;ANN=T|intergenic_region|MODIFIER|Gm8180-Ear1|ENSMUSG00000091584-ENSMUSG00000072601|intergenic_region|ENSMUSG00000091584-ENSMUSG00000072601|||n.43805089C>T||||||	GT:GQ:DP:RD:AD:FREQ:DP4	0/0:.:46:46:0:0%:26,20,0,0	0/1:.:55:46:9:16.36%:13,33,1,8
14	45862918	.	T	A	.	str10	DP=78;SOMATIC;SS=2;SSC=16;GPV=1;SPV=0.023776;ANN=A|upstream_gene_variant|MODIFIER|Gm8317|ENSMUSG00000084276|transcript|ENSMUST00000121261.1|processed_pseudogene||n.-4372A>T|||||4372|,A|intron_variant|MODIFIER|Gm15218|ENSMUSG00000085866|transcript|ENSMUST00000131006.1|lincRNA|1/3|n.97-103395T>A||||||	GT:GQ:DP:RD:AD:FREQ:DP4	0/0:.:40:40:0:0%:18,22,0,0	0/1:.:38:33:5:13.16%:15,18,0,5
14	50761669	.	A	T	.	PASS	DP=133;SOMATIC;SS=2;SSC=18;GPV=1;SPV=0.014257;ANN=T|downstream_gene_variant|MODIFIER|Ttc5|ENSMUSG00000006288|transcript|ENSMUST00000006451.6|protein_coding||c.*4234T>A|||||3746|,T|intergenic_region|MODIFIER|Olfr749-Ttc5|ENSMUSG00000059069-ENSMUSG00000006288|intergenic_region|ENSMUSG00000059069-ENSMUSG00000006288|||n.50761669A>T||||||	GT:GQ:DP:RD:AD:FREQ:DP4	0/0:.:75:75:0:0%:43,32,0,0	0/1:.:58:53:5:8.62%:31,22,4,1
14	50761728	.	G	A	.	PASS	DP=101;SOMATIC;SS=2;SSC=16;GPV=1;SPV=0.024074;ANN=A|downstream_gene_variant|MODIFIER|Ttc5|ENSMUSG00000006288|transcript|ENSMUST00000006451.6|protein_coding||c.*4175C>T|||||3687|,A|intergenic_region|MODIFIER|Olfr749-Ttc5|ENSMUSG00000059069-ENSMUSG00000006288|intergenic_region|ENSMUSG00000059069-ENSMUSG00000006288|||n.50761728G>A||||||	GT:GQ:DP:RD:AD:FREQ:DP4	0/0:.:52:52:0:0%:22,30,0,0	0/1:.:49:44:5:10.2%:26,18,3,2
14	55376441	.	G	A	.	str10	DP=123;SOMATIC;SS=2;SSC=42;GPV=1;SPV=6.2113e-05;ANN=A|intergenic_region|MODIFIER|Dhrs2-Gm8894|ENSMUSG00000022209-ENSMUSG00000060680|intergenic_region|ENSMUSG00000022209-ENSMUSG00000060680|||n.55376441G>A||||||	GT:GQ:DP:RD:AD:FREQ:DP4	0/0:.:69:69:0:0%:29,40,0,0	0/1:.:54:43:11:20.37%:30,13,0,11
14	55956205	.	G	T	.	PASS	DP=115;SOMATIC;SS=2;SSC=16;GPV=1;SPV=0.022666;ANN=T|intergenic_region|MODIFIER|Cma1-Cma2|ENSMUSG00000022225-ENSMUSG00000068289|intergenic_region|ENSMUSG00000022225-ENSMUSG00000068289|||n.55956205G>T||||||	GT:GQ:DP:RD:AD:FREQ:DP4	0/0:.:60:60:0:0%:34,26,0,0	0/1:.:55:50:5:9.09%:30,20,2,3
14	55956249	.	T	C	.	str10	DP=108;SOMATIC;SS=2;SSC=20;GPV=1;SPV=0.0083043;ANN=C|intergenic_region|MODIFIER|Cma1-Cma2|ENSMUSG00000022225-ENSMUSG00000068289|intergenic_region|ENSMUSG00000022225-ENSMUSG00000068289|||n.55956249T>C||||||	GT:GQ:DP:RD:AD:FREQ:DP4	0/0:.:58:58:0:0%:34,24,0,0	0/1:.:50:44:6:12%:23,21,0,6
14	56214450	.	T	A	.	PASS	DP=108;SOMATIC;SS=2;SSC=19;GPV=1;SPV=0.012297;ANN=A|upstream_gene_variant|MODIFIER|Gzmf|ENSMUSG00000015441|transcript|ENSMUST00000022757.3|protein_coding||c.-3093A>T|||||3043|,A|intergenic_region|MODIFIER|Gzmf-Gzmc|ENSMUSG00000015441-ENSMUSG00000079186|intergenic_region|ENSMUSG00000015441-ENSMUSG00000079186|||n.56214450T>A||||||	GT:GQ:DP:RD:AD:FREQ:DP4	0/0:.:62:62:0:0%:28,34,0,0	0/1:.:46:41:5:10.87%:21,20,4,1
14	56214453	.	T	A	.	PASS	DP=112;SOMATIC;SS=2;SSC=19;GPV=1;SPV=0.010218;ANN=A|upstream_gene_variant|MODIFIER|Gzmf|ENSMUSG00000015441|transcript|ENSMUST00000022757.3|protein_coding||c.-3096A>T|||||3046|,A|intergenic_region|MODIFIER|Gzmf-Gzmc|ENSMUSG00000015441-ENSMUSG00000079186|intergenic_region|ENSMUSG00000015441-ENSMUSG00000079186|||n.56214453T>A||||||	GT:GQ:DP:RD:AD:FREQ:DP4	0/0:.:66:66:0:0%:32,34,0,0	0/1:.:46:41:5:10.87%:21,20,4,1
14	59239316	.	A	G	.	str10	DP=108;SOMATIC;SS=2;SSC=16;GPV=1;SPV=0.023316;ANN=G|downstream_gene_variant|MODIFIER|Rcbtb1|ENSMUSG00000035469|transcript|ENSMUST00000022551.13|protein_coding||c.*3957A>G|||||2051|,G|downstream_gene_variant|MODIFIER|Rcbtb1|ENSMUSG00000035469|transcript|ENSMUST00000043227.12|protein_coding||c.*3957A>G|||||2051|,G|downstream_gene_variant|MODIFIER|Rcbtb1|ENSMUSG00000035469|transcript|ENSMUST00000174009.7|nonsense_mediated_decay||c.*21619A>G|||||3791|,G|downstream_gene_variant|MODIFIER|Rcbtb1|ENSMUSG00000035469|transcript|ENSMUST00000174830.1|protein_coding||c.*2625A>G|||||2057|WARNING_TRANSCRIPT_NO_START_CODON,G|intergenic_region|MODIFIER|Rcbtb1-Gm6904|ENSMUSG00000035469-ENSMUSG00000090881|intergenic_region|ENSMUSG00000035469-ENSMUSG00000090881|||n.59239316A>G||||||	GT:GQ:DP:RD:AD:FREQ:DP4	0/0:.:56:56:0:0%:38,18,0,0	0/1:.:52:47:5:9.62%:30,17,5,0
14	59239323	.	C	T	.	str10	DP=103;SOMATIC;SS=2;SSC=15;GPV=1;SPV=0.026834;ANN=T|downstream_gene_variant|MODIFIER|Rcbtb1|ENSMUSG00000035469|transcript|ENSMUST00000022551.13|protein_coding||c.*3964C>T|||||2058|,T|downstream_gene_variant|MODIFIER|Rcbtb1|ENSMUSG00000035469|transcript|ENSMUST00000043227.12|protein_coding||c.*3964C>T|||||2058|,T|downstream_gene_variant|MODIFIER|Rcbtb1|ENSMUSG00000035469|transcript|ENSMUST00000174009.7|nonsense_mediated_decay||c.*21626C>T|||||3798|,T|downstream_gene_variant|MODIFIER|Rcbtb1|ENSMUSG00000035469|transcript|ENSMUST00000174830.1|protein_coding||c.*2632C>T|||||2064|WARNING_TRANSCRIPT_NO_START_CODON,T|intergenic_region|MODIFIER|Rcbtb1-Gm6904|ENSMUSG00000035469-ENSMUSG00000090881|intergenic_region|ENSMUSG00000035469-ENSMUSG00000090881|||n.59239323C>T||||||	GT:GQ:DP:RD:AD:FREQ:DP4	0/0:.:52:52:0:0%:36,16,0,0	0/1:.:51:46:5:9.8%:31,15,5,0
14	61313683	.	A	C	.	str10	DP=47;SOMATIC;SS=2;SSC=18;GPV=1;SPV=0.013649;ANN=C|downstream_gene_variant|MODIFIER|Arl11|ENSMUSG00000043157|transcript|ENSMUST00000055159.7|protein_coding||c.*2410A>C|||||1747|,C|intron_variant|MODIFIER|1700109G14Rik|ENSMUSG00000101505|transcript|ENSMUST00000188538.1|antisense|1/1|n.391+4073T>G||||||	GT:GQ:DP:RD:AD:FREQ:DP4	0/0:.:18:18:0:0%:4,14,0,0	0/1:.:29:21:8:27.59%:8,13,8,0
14	61952310	.	A	C	.	str10	DP=127;SOMATIC;SS=2;SSC=17;GPV=1;SPV=0.019537;ANN=C|intergenic_region|MODIFIER|Gm37820-Gm26969|ENSMUSG00000104187-ENSMUSG00000098096|intergenic_region|ENSMUSG00000104187-ENSMUSG00000098096|||n.61952310A>C||||||	GT:GQ:DP:RD:AD:FREQ:DP4	0/0:.:69:67:0:0%:37,30,0,0	0/1:.:58:53:5:8.62%:33,20,5,0
14	66597880	.	T	A	.	str10	DP=116;SOMATIC;SS=2;SSC=18;GPV=1;SPV=0.015185;ANN=A|intergenic_region|MODIFIER|Gm23899-Adra1a|ENSMUSG00000088737-ENSMUSG00000045875|intergenic_region|ENSMUSG00000088737-ENSMUSG00000045875|||n.66597880T>A||||||	GT:GQ:DP:RD:AD:FREQ:DP4	0/0:.:57:57:0:0%:33,24,0,0	0/1:.:59:53:6:10.17%:26,27,0,6
14	78877000	.	G	A	.	str10	DP=109;SOMATIC;SS=2;SSC=17;GPV=1;SPV=0.01792;ANN=A|intron_variant|MODIFIER|Vwa8|ENSMUSG00000058997|transcript|ENSMUST00000040990.5|protein_coding|2/44|c.238+8144G>A||||||	GT:GQ:DP:RD:AD:FREQ:DP4	0/0:.:52:52:0:0%:30,22,0,0	0/1:.:57:51:6:10.53%:30,21,6,0
14	78877007	.	G	A	.	str10	DP=110;SOMATIC;SS=2;SSC=19;GPV=1;SPV=0.012058;ANN=A|intron_variant|MODIFIER|Vwa8|ENSMUSG00000058997|transcript|ENSMUST00000040990.5|protein_coding|2/44|c.238+8151G>A||||||	GT:GQ:DP:RD:AD:FREQ:DP4	0/0:.:56:56:0:0%:30,26,0,0	0/1:.:54:48:6:11.11%:28,20,6,0
14	79087855	.	A	T	.	PASS	DP=114;SOMATIC;SS=2;SSC=17;GPV=1;SPV=0.019548;ANN=T|intron_variant|MODIFIER|Vwa8|ENSMUSG00000058997|transcript|ENSMUST00000040990.5|protein_coding|29/44|c.3561+1036A>T||||||	GT:GQ:DP:RD:AD:FREQ:DP4	0/0:.:61:61:0:0%:23,38,0,0	0/1:.:53:48:5:9.43%:27,21,4,1
14	83935074	.	C	A	.	str10	DP=91;SOMATIC;SS=2;SSC=16;GPV=1;SPV=0.02384;ANN=A|intergenic_region|MODIFIER|Gm24774-Pcdh17|ENSMUSG00000088009-ENSMUSG00000035566|intergenic_region|ENSMUSG00000088009-ENSMUSG00000035566|||n.83935074C>A||||||	GT:GQ:DP:RD:AD:FREQ:DP4	0/0:.:41:41:0:0%:25,16,0,0	0/1:.:50:44:6:12%:22,22,6,0
14	84868075	.	C	A	.	str10	DP=80;SOMATIC;SS=2;SSC=16;GPV=1;SPV=0.020288;ANN=A|intergenic_region|MODIFIER|Pcdh17-Gm23926|ENSMUSG00000035566-ENSMUSG00000064407|intergenic_region|ENSMUSG00000035566-ENSMUSG00000064407|||n.84868075C>A||||||	GT:GQ:DP:RD:AD:FREQ:DP4	0/0:.:37:37:0:0%:17,20,0,0	0/1:.:43:37:6:13.95%:19,18,0,6
14	91398291	.	T	C	.	PASS	DP=113;SOMATIC;SS=2;SSC=16;GPV=1;SPV=0.024331;ANN=C|intergenic_region|MODIFIER|Gm23225-Gm24127|ENSMUSG00000088746-ENSMUSG00000077298|intergenic_region|ENSMUSG00000088746-ENSMUSG00000077298|||n.91398291T>C||||||	GT:GQ:DP:RD:AD:FREQ:DP4	0/0:.:51:51:0:0%:19,32,0,0	0/1:.:62:56:6:9.68%:30,26,2,4
14	91398297	.	C	T	.	PASS	DP=119;SOMATIC;SS=2;SSC=17;GPV=1;SPV=0.01958;ANN=T|intergenic_region|MODIFIER|Gm23225-Gm24127|ENSMUSG00000088746-ENSMUSG00000077298|intergenic_region|ENSMUSG00000088746-ENSMUSG00000077298|||n.91398297C>T||||||	GT:GQ:DP:RD:AD:FREQ:DP4	0/0:.:56:56:0:0%:20,36,0,0	0/1:.:63:57:6:9.52%:31,26,2,4
14	91995249	.	T	A	.	PASS	DP=85;SOMATIC;SS=2;SSC=24;GPV=1;SPV=0.0036828;ANN=A|intergenic_region|MODIFIER|Gm23225-Gm24127|ENSMUSG00000088746-ENSMUSG00000077298|intergenic_region|ENSMUSG00000088746-ENSMUSG00000077298|||n.91995249T>A||||||	GT:GQ:DP:RD:AD:FREQ:DP4	0/0:.:41:41:0:0%:31,10,0,0	0/1:.:44:36:8:18.18%:22,14,5,3
14	93945845	.	A	C	.	PASS	DP=107;SOMATIC;SS=2;SSC=20;GPV=1;SPV=0.0080019;ANN=C|intergenic_region|MODIFIER|Pcdh9-Gm23324|ENSMUSG00000055421-ENSMUSG00000088046|intergenic_region|ENSMUSG00000055421-ENSMUSG00000088046|||n.93945845A>C||||||	GT:GQ:DP:RD:AD:FREQ:DP4	0/0:.:65:65:0:0%:35,30,0,0	0/1:.:42:37:5:11.9%:22,15,4,1
14	94077638	.	C	T	.	PASS	DP=125;SOMATIC;SS=2;SSC=15;GPV=1;SPV=0.030533;ANN=T|intergenic_region|MODIFIER|Pcdh9-Gm23324|ENSMUSG00000055421-ENSMUSG00000088046|intergenic_region|ENSMUSG00000055421-ENSMUSG00000088046|||n.94077638C>T||||||	GT:GQ:DP:RD:AD:FREQ:DP4	0/0:.:54:54:0:0%:24,30,0,0	0/1:.:71:65:6:8.45%:36,29,5,1
14	94077650	.	C	T	.	PASS	DP=122;SOMATIC;SS=2;SSC=14;GPV=1;SPV=0.032437;ANN=T|intergenic_region|MODIFIER|Pcdh9-Gm23324|ENSMUSG00000055421-ENSMUSG00000088046|intergenic_region|ENSMUSG00000055421-ENSMUSG00000088046|||n.94077650C>T||||||	GT:GQ:DP:RD:AD:FREQ:DP4	0/0:.:52:52:0:0%:18,34,0,0	0/1:.:70:64:6:8.57%:35,29,5,1
14	94077668	.	C	T	.	PASS	DP=124;SOMATIC;SS=2;SSC=14;GPV=1;SPV=0.036767;ANN=T|intergenic_region|MODIFIER|Pcdh9-Gm23324|ENSMUSG00000055421-ENSMUSG00000088046|intergenic_region|ENSMUSG00000055421-ENSMUSG00000088046|||n.94077668C>T||||||	GT:GQ:DP:RD:AD:FREQ:DP4	0/0:.:51:51:0:0%:15,36,0,0	0/1:.:73:66:6:8.33%:32,34,5,1
14	96689618	.	G	T	.	PASS	DP=87;SOMATIC;SS=2;SSC=15;GPV=1;SPV=0.026051;ANN=T|intergenic_region|MODIFIER|Gm25133-Gm24770|ENSMUSG00000064581-ENSMUSG00000089130|intergenic_region|ENSMUSG00000064581-ENSMUSG00000089130|||n.96689618G>T||||||	GT:GQ:DP:RD:AD:FREQ:DP4	0/0:.:44:44:0:0%:16,28,0,0	0/1:.:43:38:5:11.63%:25,13,4,1
14	101034336	.	G	T	.	str10	DP=137;SOMATIC;SS=2;SSC=31;GPV=1;SPV=0.00076693;ANN=T|intergenic_region|MODIFIER|Gm23538-Prr30|ENSMUSG00000088160-ENSMUSG00000042888|intergenic_region|ENSMUSG00000088160-ENSMUSG00000042888|||n.101034336G>T||||||	GT:GQ:DP:RD:AD:FREQ:DP4	0/0:.:79:79:0:0%:33,46,0,0	0/1:.:58:50:8:13.79%:33,17,0,8
14	101034338	.	G	A	.	str10	DP=130;SOMATIC;SS=2;SSC=29;GPV=1;SPV=0.0010174;ANN=A|intergenic_region|MODIFIER|Gm23538-Prr30|ENSMUSG00000088160-ENSMUSG00000042888|intergenic_region|ENSMUSG00000088160-ENSMUSG00000042888|||n.101034338G>A||||||	GT:GQ:DP:RD:AD:FREQ:DP4	0/0:.:73:73:0:0%:31,42,0,0	0/1:.:57:49:8:14.04%:32,17,0,8
14	101987406	.	G	A	.	PASS	DP=113;SOMATIC;SS=2;SSC=16;GPV=1;SPV=0.024784;ANN=A|intergenic_region|MODIFIER|Lmo7-Gm22347|ENSMUSG00000033060-ENSMUSG00000095037|intergenic_region|ENSMUSG00000033060-ENSMUSG00000095037|||n.101987406G>A||||||	GT:GQ:DP:RD:AD:FREQ:DP4	0/0:.:58:58:0:0%:24,34,0,0	0/1:.:55:50:5:9.09%:30,20,3,2
14	103108335	.	G	A	.	str10	DP=116;SOMATIC;SS=2;SSC=26;GPV=1;SPV=0.0020546;ANN=A|intergenic_region|MODIFIER|Fbxl3-Mycbp2|ENSMUSG00000022124-ENSMUSG00000033004|intergenic_region|ENSMUSG00000022124-ENSMUSG00000033004|||n.103108335G>A||||||	GT:GQ:DP:RD:AD:FREQ:DP4	0/0:.:73:73:0:0%:41,32,0,0	0/1:.:43:37:6:13.95%:22,15,0,6
14	108302840	.	G	A	.	str10	DP=106;SOMATIC;SS=2;SSC=16;GPV=1;SPV=0.023727;ANN=A|intergenic_region|MODIFIER|Gm23437-Gm24818|ENSMUSG00000077224-ENSMUSG00000092834|intergenic_region|ENSMUSG00000077224-ENSMUSG00000092834|||n.108302840G>A||||||	GT:GQ:DP:RD:AD:FREQ:DP4	0/0:.:48:48:0:0%:18,30,0,0	0/1:.:58:52:6:10.34%:30,22,6,0
14	110795843	.	G	A	.	str10	DP=103;SOMATIC;SS=2;SSC=19;GPV=1;SPV=0.010242;ANN=A|intergenic_region|MODIFIER|Slitrk6-Gm22802|ENSMUSG00000045871-ENSMUSG00000093362|intergenic_region|ENSMUSG00000045871-ENSMUSG00000093362|||n.110795843G>A||||||	GT:GQ:DP:RD:AD:FREQ:DP4	0/0:.:48:48:0:0%:20,28,0,0	0/1:.:55:48:7:12.73%:29,19,7,0
14	110796014	.	C	T	.	PASS	DP=117;SOMATIC;SS=2;SSC=17;GPV=1;SPV=0.017753;ANN=T|intergenic_region|MODIFIER|Slitrk6-Gm22802|ENSMUSG00000045871-ENSMUSG00000093362|intergenic_region|ENSMUSG00000045871-ENSMUSG00000093362|||n.110796014C>T||||||	GT:GQ:DP:RD:AD:FREQ:DP4	0/0:.:56:56:0:0%:30,26,0,0	0/1:.:61:55:6:9.84%:31,24,1,5
14	113080796	.	T	A	.	str10	DP=102;SOMATIC;SS=2;SSC=17;GPV=1;SPV=0.016457;ANN=A|intergenic_region|MODIFIER|Gm4822-Tpm3-rs7|ENSMUSG00000058953-ENSMUSG00000058126|intergenic_region|ENSMUSG00000058953-ENSMUSG00000058126|||n.113080796T>A||||||	GT:GQ:DP:RD:AD:FREQ:DP4	0/0:.:56:56:0:0%:22,34,0,0	0/1:.:46:41:5:10.87%:19,22,5,0
14	113901498	.	A	G	.	PASS	DP=57;SOMATIC;SS=2;SSC=17;GPV=1;SPV=0.016363;ANN=G|intergenic_region|MODIFIER|Gm4487-Gm37495|ENSMUSG00000086415-ENSMUSG00000103140|intergenic_region|ENSMUSG00000086415-ENSMUSG00000103140|||n.113901498A>G||||||	GT:GQ:DP:RD:AD:FREQ:DP4	0/0:.:27:27:0:0%:21,6,0,0	0/1:.:30:24:6:20%:16,8,1,5
14	122504265	.	A	G	.	str10	DP=118;SOMATIC;SS=2;SSC=39;GPV=1;SPV=0.00011943;ANN=G|intergenic_region|MODIFIER|Gm9399-Pcca|ENSMUSG00000093669-ENSMUSG00000041650|intergenic_region|ENSMUSG00000093669-ENSMUSG00000041650|||n.122504265A>G||||||	GT:GQ:DP:RD:AD:FREQ:DP4	0/0:.:56:56:0:0%:21,35,0,0	0/1:.:62:49:13:20.97%:26,23,12,1
14	122504284	.	T	C	.	str10	DP=122;SOMATIC;SS=2;SSC=45;GPV=1;SPV=2.8731e-05;ANN=C|intergenic_region|MODIFIER|Gm9399-Pcca|ENSMUSG00000093669-ENSMUSG00000041650|intergenic_region|ENSMUSG00000093669-ENSMUSG00000041650|||n.122504284T>C||||||	GT:GQ:DP:RD:AD:FREQ:DP4	0/0:.:64:64:0:0%:32,32,0,0	0/1:.:58:45:13:22.41%:23,22,12,1
14	122504306	.	C	T	.	str10	DP=118;SOMATIC;SS=2;SSC=43;GPV=1;SPV=4.0204e-05;ANN=T|intergenic_region|MODIFIER|Gm9399-Pcca|ENSMUSG00000093669-ENSMUSG00000041650|intergenic_region|ENSMUSG00000093669-ENSMUSG00000041650|||n.122504306C>T||||||	GT:GQ:DP:RD:AD:FREQ:DP4	0/0:.:64:64:0:0%:38,26,0,0	0/1:.:54:42:12:22.22%:21,21,11,1
14	122504316	.	T	C	.	str10	DP=124;SOMATIC;SS=2;SSC=40;GPV=1;SPV=8.805e-05;ANN=C|intergenic_region|MODIFIER|Gm9399-Pcca|ENSMUSG00000093669-ENSMUSG00000041650|intergenic_region|ENSMUSG00000093669-ENSMUSG00000041650|||n.122504316T>C||||||	GT:GQ:DP:RD:AD:FREQ:DP4	0/0:.:68:68:0:0%:42,26,0,0	0/1:.:56:45:11:19.64%:20,25,10,1
14	122504390	.	T	A	.	str10	DP=102;SOMATIC;SS=2;SSC=27;GPV=1;SPV=0.0017265;ANN=A|intergenic_region|MODIFIER|Gm9399-Pcca|ENSMUSG00000093669-ENSMUSG00000041650|intergenic_region|ENSMUSG00000093669-ENSMUSG00000041650|||n.122504390T>A||||||	GT:GQ:DP:RD:AD:FREQ:DP4	0/0:.:65:65:0:0%:43,22,0,0	0/1:.:37:31:6:16.22%:16,15,0,6
14	122770060	.	A	T	.	PASS	DP=123;SOMATIC;SS=2;SSC=27;GPV=1;SPV=0.0016612;ANN=T|intron_variant|MODIFIER|Pcca|ENSMUSG00000041650|transcript|ENSMUST00000038374.12|protein_coding|19/23|c.1735-20296A>T||||||,T|intron_variant|MODIFIER|Pcca|ENSMUSG00000041650|transcript|ENSMUST00000152383.7|nonsense_mediated_decay|2/7|c.175-20296A>T||||||WARNING_TRANSCRIPT_NO_START_CODON,T|intron_variant|MODIFIER|Pcca|ENSMUSG00000041650|transcript|ENSMUST00000128893.1|retained_intron|1/2|n.106-20296A>T||||||,T|intron_variant|MODIFIER|Pcca|ENSMUSG00000041650|transcript|ENSMUST00000156755.7|processed_transcript|2/3|n.135-20296A>T||||||,T|intron_variant|MODIFIER|Pcca|ENSMUSG00000041650|transcript|ENSMUST00000177312.7|nonsense_mediated_decay|7/8|c.545+105712A>T||||||	GT:GQ:DP:RD:AD:FREQ:DP4	0/0:.:79:79:0:0%:33,46,0,0	0/1:.:44:38:6:13.64%:15,23,4,2
14	123124998	.	T	G	.	PASS	DP=121;SOMATIC;SS=2;SSC=15;GPV=1;SPV=0.027473;ANN=G|intergenic_region|MODIFIER|Tmtc4-Nalcn|ENSMUSG00000041594-ENSMUSG00000000197|intergenic_region|ENSMUSG00000041594-ENSMUSG00000000197|||n.123124998T>G||||||	GT:GQ:DP:RD:AD:FREQ:DP4	0/0:.:61:61:0:0%:33,28,0,0	0/1:.:60:55:5:8.33%:29,26,3,2
15	5053685	.	A	G	.	str10	DP=115;SOMATIC;SS=2;SSC=23;GPV=1;SPV=0.0043613;ANN=G|intron_variant|MODIFIER|C7|ENSMUSG00000079105|transcript|ENSMUST00000110689.3|protein_coding|3/17|c.138+3335T>C||||||	GT:GQ:DP:RD:AD:FREQ:DP4	0/0:.:67:67:0:0%:29,38,0,0	0/1:.:48:42:6:12.5%:25,17,0,6
15	5831087	.	C	G	.	PASS	DP=156;SOMATIC;SS=2;SSC=20;GPV=1;SPV=0.0089669;ANN=G|intergenic_region|MODIFIER|RP24-502J3.1-Gm27760|ENSMUSG00000110018-ENSMUSG00000098565|intergenic_region|ENSMUSG00000110018-ENSMUSG00000098565|||n.5831087C>G||||||	GT:GQ:DP:RD:AD:FREQ:DP4	0/0:.:94:94:0:0%:54,40,0,0	0/1:.:62:57:5:8.06%:36,21,4,1
15	6193099	.	T	C	.	PASS	DP=102;SOMATIC;SS=2;SSC=26;GPV=1;SPV=0.0023218;ANN=C|intergenic_region|MODIFIER|Gm23139-Dab2|ENSMUSG00000094402-ENSMUSG00000022150|intergenic_region|ENSMUSG00000094402-ENSMUSG00000022150|||n.6193099T>C||||||	GT:GQ:DP:RD:AD:FREQ:DP4	0/0:.:48:48:0:0%:24,24,0,0	0/1:.:54:45:9:16.67%:23,22,8,1
15	6381971	.	A	G	.	PASS	DP=131;SOMATIC;SS=2;SSC=36;GPV=1;SPV=0.00023438;ANN=G|upstream_gene_variant|MODIFIER|Dab2|ENSMUSG00000022150|transcript|ENSMUST00000080880.11|protein_coding||c.-34933A>G|||||4627|,G|upstream_gene_variant|MODIFIER|Dab2|ENSMUSG00000022150|transcript|ENSMUST00000110663.8|protein_coding||c.-34933A>G|||||4805|,G|upstream_gene_variant|MODIFIER|Dab2|ENSMUSG00000022150|transcript|ENSMUST00000161812.7|protein_coding||c.-34933A>G|||||4806|,G|upstream_gene_variant|MODIFIER|Dab2|ENSMUSG00000022150|transcript|ENSMUST00000110664.8|protein_coding||c.-34933A>G|||||4777|,G|upstream_gene_variant|MODIFIER|Dab2|ENSMUSG00000022150|transcript|ENSMUST00000160134.7|protein_coding||c.-34933A>G|||||4808|,G|intron_variant|MODIFIER|Dab2|ENSMUSG00000022150|transcript|ENSMUST00000078019.12|protein_coding|1/13|c.-98-34835A>G||||||,G|intron_variant|MODIFIER|Dab2|ENSMUSG00000022150|transcript|ENSMUST00000161040.7|protein_coding|1/9|c.-98-34835A>G||||||,G|intron_variant|MODIFIER|Dab2|ENSMUSG00000022150|transcript|ENSMUST00000159046.1|protein_coding|2/2|c.-98-34835A>G||||||WARNING_TRANSCRIPT_NO_STOP_CODON,G|intron_variant|MODIFIER|Dab2|ENSMUSG00000022150|transcript|ENSMUST00000159552.1|processed_transcript|1/5|n.113-34835A>G||||||	GT:GQ:DP:RD:AD:FREQ:DP4	0/0:.:67:67:0:0%:33,34,0,0	0/1:.:64:53:11:17.19%:30,23,9,2
15	6381989	.	T	G	.	PASS	DP=123;SOMATIC;SS=2;SSC=31;GPV=1;SPV=0.00068365;ANN=G|upstream_gene_variant|MODIFIER|Dab2|ENSMUSG00000022150|transcript|ENSMUST00000080880.11|protein_coding||c.-34915T>G|||||4609|,G|upstream_gene_variant|MODIFIER|Dab2|ENSMUSG00000022150|transcript|ENSMUST00000110663.8|protein_coding||c.-34915T>G|||||4787|,G|upstream_gene_variant|MODIFIER|Dab2|ENSMUSG00000022150|transcript|ENSMUST00000161812.7|protein_coding||c.-34915T>G|||||4788|,G|upstream_gene_variant|MODIFIER|Dab2|ENSMUSG00000022150|transcript|ENSMUST00000110664.8|protein_coding||c.-34915T>G|||||4759|,G|upstream_gene_variant|MODIFIER|Dab2|ENSMUSG00000022150|transcript|ENSMUST00000160134.7|protein_coding||c.-34915T>G|||||4790|,G|intron_variant|MODIFIER|Dab2|ENSMUSG00000022150|transcript|ENSMUST00000078019.12|protein_coding|1/13|c.-98-34817T>G||||||,G|intron_variant|MODIFIER|Dab2|ENSMUSG00000022150|transcript|ENSMUST00000161040.7|protein_coding|1/9|c.-98-34817T>G||||||,G|intron_variant|MODIFIER|Dab2|ENSMUSG00000022150|transcript|ENSMUST00000159046.1|protein_coding|2/2|c.-98-34817T>G||||||WARNING_TRANSCRIPT_NO_STOP_CODON,G|intron_variant|MODIFIER|Dab2|ENSMUSG00000022150|transcript|ENSMUST00000159552.1|processed_transcript|1/5|n.113-34817T>G||||||	GT:GQ:DP:RD:AD:FREQ:DP4	0/0:.:66:66:0:0%:26,40,0,0	0/1:.:57:48:9:15.79%:28,20,7,2
15	6382000	.	A	C	.	PASS	DP=123;SOMATIC;SS=2;SSC=29;GPV=1;SPV=0.0011822;ANN=C|upstream_gene_variant|MODIFIER|Dab2|ENSMUSG00000022150|transcript|ENSMUST00000080880.11|protein_coding||c.-34904A>C|||||4598|,C|upstream_gene_variant|MODIFIER|Dab2|ENSMUSG00000022150|transcript|ENSMUST00000110663.8|protein_coding||c.-34904A>C|||||4776|,C|upstream_gene_variant|MODIFIER|Dab2|ENSMUSG00000022150|transcript|ENSMUST00000161812.7|protein_coding||c.-34904A>C|||||4777|,C|upstream_gene_variant|MODIFIER|Dab2|ENSMUSG00000022150|transcript|ENSMUST00000110664.8|protein_coding||c.-34904A>C|||||4748|,C|upstream_gene_variant|MODIFIER|Dab2|ENSMUSG00000022150|transcript|ENSMUST00000160134.7|protein_coding||c.-34904A>C|||||4779|,C|intron_variant|MODIFIER|Dab2|ENSMUSG00000022150|transcript|ENSMUST00000078019.12|protein_coding|1/13|c.-98-34806A>C||||||,C|intron_variant|MODIFIER|Dab2|ENSMUSG00000022150|transcript|ENSMUST00000161040.7|protein_coding|1/9|c.-98-34806A>C||||||,C|intron_variant|MODIFIER|Dab2|ENSMUSG00000022150|transcript|ENSMUST00000159046.1|protein_coding|2/2|c.-98-34806A>C||||||WARNING_TRANSCRIPT_NO_STOP_CODON,C|intron_variant|MODIFIER|Dab2|ENSMUSG00000022150|transcript|ENSMUST00000159552.1|processed_transcript|1/5|n.113-34806A>C||||||	GT:GQ:DP:RD:AD:FREQ:DP4	0/0:.:68:68:0:0%:28,40,0,0	0/1:.:55:47:8:14.55%:27,20,3,5
15	6382024	.	C	T	.	PASS	DP=130;SOMATIC;SS=2;SSC=26;GPV=1;SPV=0.0023845;ANN=T|upstream_gene_variant|MODIFIER|Dab2|ENSMUSG00000022150|transcript|ENSMUST00000080880.11|protein_coding||c.-34880C>T|||||4574|,T|upstream_gene_variant|MODIFIER|Dab2|ENSMUSG00000022150|transcript|ENSMUST00000110663.8|protein_coding||c.-34880C>T|||||4752|,T|upstream_gene_variant|MODIFIER|Dab2|ENSMUSG00000022150|transcript|ENSMUST00000161812.7|protein_coding||c.-34880C>T|||||4753|,T|upstream_gene_variant|MODIFIER|Dab2|ENSMUSG00000022150|transcript|ENSMUST00000110664.8|protein_coding||c.-34880C>T|||||4724|,T|upstream_gene_variant|MODIFIER|Dab2|ENSMUSG00000022150|transcript|ENSMUST00000160134.7|protein_coding||c.-34880C>T|||||4755|,T|intron_variant|MODIFIER|Dab2|ENSMUSG00000022150|transcript|ENSMUST00000078019.12|protein_coding|1/13|c.-98-34782C>T||||||,T|intron_variant|MODIFIER|Dab2|ENSMUSG00000022150|transcript|ENSMUST00000161040.7|protein_coding|1/9|c.-98-34782C>T||||||,T|intron_variant|MODIFIER|Dab2|ENSMUSG00000022150|transcript|ENSMUST00000159046.1|protein_coding|2/2|c.-98-34782C>T||||||WARNING_TRANSCRIPT_NO_STOP_CODON,T|intron_variant|MODIFIER|Dab2|ENSMUSG00000022150|transcript|ENSMUST00000159552.1|processed_transcript|1/5|n.113-34782C>T||||||	GT:GQ:DP:RD:AD:FREQ:DP4	0/0:.:67:67:0:0%:25,42,0,0	0/1:.:63:55:8:12.7%:36,19,2,6
15	6382065	.	T	C	.	str10	DP=138;SOMATIC;SS=2;SSC=22;GPV=1;SPV=0.0052441;ANN=C|upstream_gene_variant|MODIFIER|Dab2|ENSMUSG00000022150|transcript|ENSMUST00000080880.11|protein_coding||c.-34839T>C|||||4533|,C|upstream_gene_variant|MODIFIER|Dab2|ENSMUSG00000022150|transcript|ENSMUST00000110663.8|protein_coding||c.-34839T>C|||||4711|,C|upstream_gene_variant|MODIFIER|Dab2|ENSMUSG00000022150|transcript|ENSMUST00000161812.7|protein_coding||c.-34839T>C|||||4712|,C|upstream_gene_variant|MODIFIER|Dab2|ENSMUSG00000022150|transcript|ENSMUST00000110664.8|protein_coding||c.-34839T>C|||||4683|,C|upstream_gene_variant|MODIFIER|Dab2|ENSMUSG00000022150|transcript|ENSMUST00000160134.7|protein_coding||c.-34839T>C|||||4714|,C|intron_variant|MODIFIER|Dab2|ENSMUSG00000022150|transcript|ENSMUST00000078019.12|protein_coding|1/13|c.-98-34741T>C||||||,C|intron_variant|MODIFIER|Dab2|ENSMUSG00000022150|transcript|ENSMUST00000161040.7|protein_coding|1/9|c.-98-34741T>C||||||,C|intron_variant|MODIFIER|Dab2|ENSMUSG00000022150|transcript|ENSMUST00000159046.1|protein_coding|2/2|c.-98-34741T>C||||||WARNING_TRANSCRIPT_NO_STOP_CODON,C|intron_variant|MODIFIER|Dab2|ENSMUSG00000022150|transcript|ENSMUST00000159552.1|processed_transcript|1/5|n.113-34741T>C||||||	GT:GQ:DP:RD:AD:FREQ:DP4	0/0:.:79:79:0:0%:31,48,0,0	0/1:.:59:53:6:10.17%:34,19,0,6
15	6382067	.	A	G	.	str10	DP=142;SOMATIC;SS=2;SSC=22;GPV=1;SPV=0.0054272;ANN=G|upstream_gene_variant|MODIFIER|Dab2|ENSMUSG00000022150|transcript|ENSMUST00000080880.11|protein_coding||c.-34837A>G|||||4531|,G|upstream_gene_variant|MODIFIER|Dab2|ENSMUSG00000022150|transcript|ENSMUST00000110663.8|protein_coding||c.-34837A>G|||||4709|,G|upstream_gene_variant|MODIFIER|Dab2|ENSMUSG00000022150|transcript|ENSMUST00000161812.7|protein_coding||c.-34837A>G|||||4710|,G|upstream_gene_variant|MODIFIER|Dab2|ENSMUSG00000022150|transcript|ENSMUST00000110664.8|protein_coding||c.-34837A>G|||||4681|,G|upstream_gene_variant|MODIFIER|Dab2|ENSMUSG00000022150|transcript|ENSMUST00000160134.7|protein_coding||c.-34837A>G|||||4712|,G|intron_variant|MODIFIER|Dab2|ENSMUSG00000022150|transcript|ENSMUST00000078019.12|protein_coding|1/13|c.-98-34739A>G||||||,G|intron_variant|MODIFIER|Dab2|ENSMUSG00000022150|transcript|ENSMUST00000161040.7|protein_coding|1/9|c.-98-34739A>G||||||,G|intron_variant|MODIFIER|Dab2|ENSMUSG00000022150|transcript|ENSMUST00000159046.1|protein_coding|2/2|c.-98-34739A>G||||||WARNING_TRANSCRIPT_NO_STOP_CODON,G|intron_variant|MODIFIER|Dab2|ENSMUSG00000022150|transcript|ENSMUST00000159552.1|processed_transcript|1/5|n.113-34739A>G||||||	GT:GQ:DP:RD:AD:FREQ:DP4	0/0:.:81:81:0:0%:35,46,0,0	0/1:.:61:55:6:9.84%:33,22,0,6
15	6382074	.	G	A	.	str10	DP=138;SOMATIC;SS=2;SSC=29;GPV=1;SPV=0.0012525;ANN=A|upstream_gene_variant|MODIFIER|Dab2|ENSMUSG00000022150|transcript|ENSMUST00000080880.11|protein_coding||c.-34830G>A|||||4524|,A|upstream_gene_variant|MODIFIER|Dab2|ENSMUSG00000022150|transcript|ENSMUST00000110663.8|protein_coding||c.-34830G>A|||||4702|,A|upstream_gene_variant|MODIFIER|Dab2|ENSMUSG00000022150|transcript|ENSMUST00000161812.7|protein_coding||c.-34830G>A|||||4703|,A|upstream_gene_variant|MODIFIER|Dab2|ENSMUSG00000022150|transcript|ENSMUST00000110664.8|protein_coding||c.-34830G>A|||||4674|,A|upstream_gene_variant|MODIFIER|Dab2|ENSMUSG00000022150|transcript|ENSMUST00000160134.7|protein_coding||c.-34830G>A|||||4705|,A|intron_variant|MODIFIER|Dab2|ENSMUSG00000022150|transcript|ENSMUST00000078019.12|protein_coding|1/13|c.-98-34732G>A||||||,A|intron_variant|MODIFIER|Dab2|ENSMUSG00000022150|transcript|ENSMUST00000161040.7|protein_coding|1/9|c.-98-34732G>A||||||,A|intron_variant|MODIFIER|Dab2|ENSMUSG00000022150|transcript|ENSMUST00000159046.1|protein_coding|2/2|c.-98-34732G>A||||||WARNING_TRANSCRIPT_NO_STOP_CODON,A|intron_variant|MODIFIER|Dab2|ENSMUSG00000022150|transcript|ENSMUST00000159552.1|processed_transcript|1/5|n.113-34732G>A||||||	GT:GQ:DP:RD:AD:FREQ:DP4	0/0:.:83:83:0:0%:37,46,0,0	0/1:.:55:48:7:12.73%:31,17,0,7
15	6806077	.	C	A	.	str10	DP=109;SOMATIC;SS=2;SSC=17;GPV=1;SPV=0.016322;ANN=A|intergenic_region|MODIFIER|Rictor-Osmr|ENSMUSG00000050310-ENSMUSG00000022146|intergenic_region|ENSMUSG00000050310-ENSMUSG00000022146|||n.6806077C>A||||||	GT:GQ:DP:RD:AD:FREQ:DP4	0/0:.:60:60:0:0%:30,30,0,0	0/1:.:49:44:5:10.2%:30,14,5,0
15	7054091	.	T	C	.	PASS	DP=77;SOMATIC;SS=2;SSC=18;GPV=1;SPV=0.014083;ANN=C|intergenic_region|MODIFIER|Gm38282-Lifr|ENSMUSG00000104334-ENSMUSG00000054263|intergenic_region|ENSMUSG00000104334-ENSMUSG00000054263|||n.7054091T>C||||||	GT:GQ:DP:RD:AD:FREQ:DP4	0/0:.:43:43:0:0%:29,14,0,0	0/1:.:34:29:5:14.71%:15,14,4,1
15	7054129	.	C	G	.	PASS	DP=78;SOMATIC;SS=2;SSC=18;GPV=1;SPV=0.015377;ANN=G|intergenic_region|MODIFIER|Gm38282-Lifr|ENSMUSG00000104334-ENSMUSG00000054263|intergenic_region|ENSMUSG00000104334-ENSMUSG00000054263|||n.7054129C>G||||||	GT:GQ:DP:RD:AD:FREQ:DP4	0/0:.:43:43:0:0%:31,12,0,0	0/1:.:35:30:5:14.29%:15,15,4,1
15	7054140	.	T	G	.	PASS	DP=75;SOMATIC;SS=2;SSC=19;GPV=1;SPV=0.011668;ANN=G|intergenic_region|MODIFIER|Gm38282-Lifr|ENSMUSG00000104334-ENSMUSG00000054263|intergenic_region|ENSMUSG00000104334-ENSMUSG00000054263|||n.7054140T>G||||||	GT:GQ:DP:RD:AD:FREQ:DP4	0/0:.:43:43:0:0%:27,16,0,0	0/1:.:32:27:5:15.62%:14,13,4,1
15	8725683	.	T	C	.	str10	DP=106;SOMATIC;SS=2;SSC=23;GPV=1;SPV=0.0045017;ANN=C|intergenic_region|MODIFIER|Slc1a3-Gm5043|ENSMUSG00000005360-ENSMUSG00000107028|intergenic_region|ENSMUSG00000005360-ENSMUSG00000107028|||n.8725683T>C||||||	GT:GQ:DP:RD:AD:FREQ:DP4	0/0:.:46:46:0:0%:30,16,0,0	0/1:.:60:51:9:15%:33,18,9,0
15	8725686	.	C	T	.	str10	DP=113;SOMATIC;SS=2;SSC=25;GPV=1;SPV=0.0029048;ANN=T|intergenic_region|MODIFIER|Slc1a3-Gm5043|ENSMUSG00000005360-ENSMUSG00000107028|intergenic_region|ENSMUSG00000005360-ENSMUSG00000107028|||n.8725686C>T||||||	GT:GQ:DP:RD:AD:FREQ:DP4	0/0:.:52:52:0:0%:34,18,0,0	0/1:.:61:52:9:14.75%:34,18,9,0
15	9545865	.	C	T	.	PASS	DP=97;SOMATIC;SS=2;SSC=15;GPV=1;SPV=0.02657;ANN=T|intergenic_region|MODIFIER|Il7r-Spef2|ENSMUSG00000003882-ENSMUSG00000072663|intergenic_region|ENSMUSG00000003882-ENSMUSG00000072663|||n.9545865C>T||||||	GT:GQ:DP:RD:AD:FREQ:DP4	0/0:.:49:49:0:0%:33,16,0,0	0/1:.:48:43:5:10.42%:28,15,2,3
15	9545868	.	T	A	.	PASS	DP=103;SOMATIC;SS=2;SSC=18;GPV=1;SPV=0.015658;ANN=A|intergenic_region|MODIFIER|Il7r-Spef2|ENSMUSG00000003882-ENSMUSG00000072663|intergenic_region|ENSMUSG00000003882-ENSMUSG00000072663|||n.9545868T>A||||||	GT:GQ:DP:RD:AD:FREQ:DP4	0/0:.:57:57:0:0%:39,18,0,0	0/1:.:46:41:5:10.87%:27,14,2,3
15	9545892	.	C	T	.	PASS	DP=108;SOMATIC;SS=2;SSC=15;GPV=1;SPV=0.025744;ANN=T|intergenic_region|MODIFIER|Il7r-Spef2|ENSMUSG00000003882-ENSMUSG00000072663|intergenic_region|ENSMUSG00000003882-ENSMUSG00000072663|||n.9545892C>T||||||	GT:GQ:DP:RD:AD:FREQ:DP4	0/0:.:55:55:0:0%:39,16,0,0	0/1:.:53:48:5:9.43%:34,14,2,3
15	11582295	.	C	G	.	str10	DP=85;SOMATIC;SS=2;SSC=21;GPV=1;SPV=0.0078411;ANN=G|intergenic_region|MODIFIER|Tars-Npr3|ENSMUSG00000022241-ENSMUSG00000022206|intergenic_region|ENSMUSG00000022241-ENSMUSG00000022206|||n.11582295C>G||||||	GT:GQ:DP:RD:AD:FREQ:DP4	0/0:.:37:37:0:0%:17,20,0,0	0/1:.:48:40:8:16.67%:18,22,8,0
15	11582316	.	C	T	.	str10	DP=75;SOMATIC;SS=2;SSC=19;GPV=1;SPV=0.010505;ANN=T|intergenic_region|MODIFIER|Tars-Npr3|ENSMUSG00000022241-ENSMUSG00000022206|intergenic_region|ENSMUSG00000022241-ENSMUSG00000022206|||n.11582316C>T||||||	GT:GQ:DP:RD:AD:FREQ:DP4	0/0:.:31:31:0:0%:15,16,0,0	0/1:.:44:36:8:18.18%:17,19,8,0
15	11582346	.	C	G	.	PASS	DP=82;SOMATIC;SS=2;SSC=18;GPV=1;SPV=0.012653;ANN=G|intergenic_region|MODIFIER|Tars-Npr3|ENSMUSG00000022241-ENSMUSG00000022206|intergenic_region|ENSMUSG00000022241-ENSMUSG00000022206|||n.11582346C>G||||||	GT:GQ:DP:RD:AD:FREQ:DP4	0/0:.:33:33:0:0%:21,12,0,0	0/1:.:49:41:8:16.33%:18,23,7,1
15	11582402	.	T	C	.	PASS	DP=99;SOMATIC;SS=2;SSC=24;GPV=1;SPV=0.0035954;ANN=C|intergenic_region|MODIFIER|Tars-Npr3|ENSMUSG00000022241-ENSMUSG00000022206|intergenic_region|ENSMUSG00000022241-ENSMUSG00000022206|||n.11582402T>C||||||	GT:GQ:DP:RD:AD:FREQ:DP4	0/0:.:53:53:0:0%:35,18,0,0	0/1:.:46:39:7:15.22%:20,19,4,3
15	11582461	.	G	A	.	str10	DP=103;SOMATIC;SS=2;SSC=21;GPV=1;SPV=0.0067522;ANN=A|intergenic_region|MODIFIER|Tars-Npr3|ENSMUSG00000022241-ENSMUSG00000022206|intergenic_region|ENSMUSG00000022241-ENSMUSG00000022206|||n.11582461G>A||||||	GT:GQ:DP:RD:AD:FREQ:DP4	0/0:.:51:51:0:0%:33,18,0,0	0/1:.:52:45:7:13.46%:26,19,0,7
15	13990949	.	T	C	.	PASS	DP=85;SOMATIC;SS=2;SSC=23;GPV=1;SPV=0.0049898;ANN=C|intergenic_region|MODIFIER|Cdh6-Gm9630|ENSMUSG00000039385-ENSMUSG00000095874|intergenic_region|ENSMUSG00000039385-ENSMUSG00000095874|||n.13990949T>C||||||	GT:GQ:DP:RD:AD:FREQ:DP4	0/0:.:36:36:0:0%:18,18,0,0	0/1:.:49:40:9:18.37%:23,17,7,2
15	15503466	.	C	T	.	PASS	DP=68;SOMATIC;SS=2;SSC=87;GPV=1;SPV=1.8768e-09;ANN=T|intergenic_region|MODIFIER|Gm24080-Gm25550|ENSMUSG00000092919-ENSMUSG00000088704|intergenic_region|ENSMUSG00000092919-ENSMUSG00000088704|||n.15503466C>T||||||	GT:GQ:DP:RD:AD:FREQ:DP4	0/0:.:41:41:0:0%:30,11,0,0	0/1:.:27:10:17:62.96%:1,9,14,3
15	16183049	.	G	A	.	PASS	DP=60;SOMATIC;SS=2;SSC=20;GPV=1;SPV=0.0087152;ANN=A|intergenic_region|MODIFIER|Gm25550-Cdh9|ENSMUSG00000088704-ENSMUSG00000025370|intergenic_region|ENSMUSG00000088704-ENSMUSG00000025370|||n.16183049G>A||||||	GT:GQ:DP:RD:AD:FREQ:DP4	0/0:.:28:28:0:0%:6,22,0,0	0/1:.:32:25:7:21.88%:8,17,4,3
15	19523450	.	C	A	.	str10	DP=123;SOMATIC;SS=2;SSC=38;GPV=1;SPV=0.00013371;ANN=A|intergenic_region|MODIFIER|Cdh10-Gm25976|ENSMUSG00000022321-ENSMUSG00000089320|intergenic_region|ENSMUSG00000022321-ENSMUSG00000089320|||n.19523450C>A||||||	GT:GQ:DP:RD:AD:FREQ:DP4	0/0:.:58:58:0:0%:30,28,0,0	0/1:.:65:52:13:20%:32,20,12,1
15	20825505	.	G	T	.	PASS	DP=125;SOMATIC;SS=2;SSC=23;GPV=1;SPV=0.0043403;ANN=T|intergenic_region|MODIFIER|Acot10-Gm25711|ENSMUSG00000047565-ENSMUSG00000089258|intergenic_region|ENSMUSG00000047565-ENSMUSG00000089258|||n.20825505G>T||||||	GT:GQ:DP:RD:AD:FREQ:DP4	0/0:.:73:73:0:0%:45,28,0,0	0/1:.:52:46:6:11.54%:35,11,4,2
15	20825520	.	C	A	.	PASS	DP=116;SOMATIC;SS=2;SSC=23;GPV=1;SPV=0.0047128;ANN=A|intergenic_region|MODIFIER|Acot10-Gm25711|ENSMUSG00000047565-ENSMUSG00000089258|intergenic_region|ENSMUSG00000047565-ENSMUSG00000089258|||n.20825520C>A||||||	GT:GQ:DP:RD:AD:FREQ:DP4	0/0:.:67:67:0:0%:41,26,0,0	0/1:.:49:43:6:12.24%:33,10,4,2
15	20825526	.	A	G	.	PASS	DP=114;SOMATIC;SS=2;SSC=22;GPV=1;SPV=0.0052434;ANN=G|intergenic_region|MODIFIER|Acot10-Gm25711|ENSMUSG00000047565-ENSMUSG00000089258|intergenic_region|ENSMUSG00000047565-ENSMUSG00000089258|||n.20825526A>G||||||	GT:GQ:DP:RD:AD:FREQ:DP4	0/0:.:65:65:0:0%:35,30,0,0	0/1:.:49:43:6:12.24%:31,12,4,2
15	22854744	.	C	T	.	PASS	DP=106;SOMATIC;SS=2;SSC=18;GPV=1;SPV=0.01514;ANN=T|intron_variant|MODIFIER|Cdh18|ENSMUSG00000040420|transcript|ENSMUST00000163361.7|protein_coding|1/6|c.-252+305452C>T||||||WARNING_TRANSCRIPT_INCOMPLETE	GT:GQ:DP:RD:AD:FREQ:DP4	0/0:.:52:52:0:0%:20,32,0,0	0/1:.:54:48:6:11.11%:29,19,4,2
15	24366827	.	G	C	.	PASS	DP=128;SOMATIC;SS=2;SSC=39;GPV=1;SPV=0.00011501;ANN=C|intergenic_region|MODIFIER|Gm23980-Gm22810|ENSMUSG00000087760-ENSMUSG00000064675|intergenic_region|ENSMUSG00000087760-ENSMUSG00000064675|||n.24366827G>C||||||	GT:GQ:DP:RD:AD:FREQ:DP4	0/0:.:69:69:0:0%:35,34,0,0	0/1:.:59:48:11:18.64%:27,21,5,6
15	24366861	.	G	A	.	PASS	DP=124;SOMATIC;SS=2;SSC=31;GPV=1;SPV=0.00068357;ANN=A|intergenic_region|MODIFIER|Gm23980-Gm22810|ENSMUSG00000087760-ENSMUSG00000064675|intergenic_region|ENSMUSG00000087760-ENSMUSG00000064675|||n.24366861G>A||||||	GT:GQ:DP:RD:AD:FREQ:DP4	0/0:.:72:72:0:0%:38,34,0,0	0/1:.:52:44:8:15.38%:24,20,3,5
15	24366870	.	G	C	.	PASS	DP=116;SOMATIC;SS=2;SSC=21;GPV=1;SPV=0.0067711;ANN=C|intergenic_region|MODIFIER|Gm23980-Gm22810|ENSMUSG00000087760-ENSMUSG00000064675|intergenic_region|ENSMUSG00000087760-ENSMUSG00000064675|||n.24366870G>C||||||	GT:GQ:DP:RD:AD:FREQ:DP4	0/0:.:72:72:0:0%:40,32,0,0	0/1:.:44:39:5:11.36%:19,20,2,3
15	28153727	.	G	A	.	PASS	DP=123;SOMATIC;SS=2;SSC=18;GPV=1;SPV=0.015257;ANN=A|intergenic_region|MODIFIER|Trio-Dnah5|ENSMUSG00000022263-ENSMUSG00000022262|intergenic_region|ENSMUSG00000022263-ENSMUSG00000022262|||n.28153727G>A||||||	GT:GQ:DP:RD:AD:FREQ:DP4	0/0:.:68:68:0:0%:28,40,0,0	0/1:.:55:49:5:9.26%:28,21,4,1
15	28153742	.	A	G	.	PASS	DP=122;SOMATIC;SS=2;SSC=19;GPV=1;SPV=0.010221;ANN=G|intergenic_region|MODIFIER|Trio-Dnah5|ENSMUSG00000022263-ENSMUSG00000022262|intergenic_region|ENSMUSG00000022263-ENSMUSG00000022262|||n.28153742A>G||||||	GT:GQ:DP:RD:AD:FREQ:DP4	0/0:.:72:72:0:0%:34,38,0,0	0/1:.:50:45:5:10%:26,19,4,1
15	31932897	.	C	T	.	PASS	DP=197;SOMATIC;SS=2;SSC=16;GPV=1;SPV=0.02152;ANN=T|intergenic_region|MODIFIER|Fam173b-Tas2r119|ENSMUSG00000039065-ENSMUSG00000045267|intergenic_region|ENSMUSG00000039065-ENSMUSG00000045267|||n.31932897C>T||||||	GT:GQ:DP:RD:AD:FREQ:DP4	0/0:.:67:67:0:0%:43,24,0,0	0/1:.:130:121:9:6.92%:104,17,8,1
15	35634358	.	C	T	.	PASS	DP=107;SOMATIC;SS=2;SSC=18;GPV=1;SPV=0.014291;ANN=T|intron_variant|MODIFIER|Vps13b|ENSMUSG00000037646|transcript|ENSMUST00000048646.7|protein_coding|25/61|c.3868-5495C>T||||||	GT:GQ:DP:RD:AD:FREQ:DP4	0/0:.:53:53:0:0%:28,25,0,0	0/1:.:54:48:6:11.11%:31,17,5,1
15	36135203	.	A	C	.	str10	DP=138;SOMATIC;SS=2;SSC=22;GPV=1;SPV=0.0060604;ANN=C|downstream_gene_variant|MODIFIER|Rgs22|ENSMUSG00000037627|transcript|ENSMUST00000164955.2|retained_intron||n.*4028T>G|||||4028|,C|intron_variant|MODIFIER|Rgs22|ENSMUSG00000037627|transcript|ENSMUST00000172831.7|protein_coding|2/27|c.54+4676T>G||||||	GT:GQ:DP:RD:AD:FREQ:DP4	0/0:.:87:87:0:0%:35,52,0,0	0/1:.:51:46:5:9.8%:21,25,5,0
15	36135211	.	C	T	.	str10	DP=145;SOMATIC;SS=2;SSC=23;GPV=1;SPV=0.0041066;ANN=T|downstream_gene_variant|MODIFIER|Rgs22|ENSMUSG00000037627|transcript|ENSMUST00000164955.2|retained_intron||n.*4020G>A|||||4020|,T|intron_variant|MODIFIER|Rgs22|ENSMUSG00000037627|transcript|ENSMUST00000172831.7|protein_coding|2/27|c.54+4668G>A||||||	GT:GQ:DP:RD:AD:FREQ:DP4	0/0:.:96:92:0:0%:36,56,0,0	0/1:.:49:43:5:10.42%:19,24,5,0
15	39415655	.	C	A	.	str10	DP=98;SOMATIC;SS=2;SSC=33;GPV=1;SPV=0.00042225;ANN=A|intron_variant|MODIFIER|Rims2|ENSMUSG00000037386|transcript|ENSMUST00000042917.9|protein_coding|3/26|c.699-21342C>A||||||,A|intron_variant|MODIFIER|Rims2|ENSMUSG00000037386|transcript|ENSMUST00000082054.11|protein_coding|5/26|c.819-21342C>A||||||	GT:GQ:DP:RD:AD:FREQ:DP4	0/0:.:44:44:0:0%:26,18,0,0	0/1:.:54:42:12:22.22%:23,19,11,1
15	40269157	.	T	G	.	PASS	DP=115;SOMATIC;SS=2;SSC=24;GPV=1;SPV=0.0033657;ANN=G|intergenic_region|MODIFIER|Gm25958-Gm16294|ENSMUSG00000092855-ENSMUSG00000056332|intergenic_region|ENSMUSG00000092855-ENSMUSG00000056332|||n.40269157T>G||||||	GT:GQ:DP:RD:AD:FREQ:DP4	0/0:.:52:52:0:0%:20,32,0,0	0/1:.:63:54:9:14.29%:27,27,7,2
15	42603544	.	T	G	.	str10	DP=109;SOMATIC;SS=2;SSC=20;GPV=1;SPV=0.0097427;ANN=G|intron_variant|MODIFIER|Angpt1|ENSMUSG00000022309|transcript|ENSMUST00000022921.5|protein_coding|1/8|c.297+72621A>C||||||	GT:GQ:DP:RD:AD:FREQ:DP4	0/0:.:64:64:0:0%:36,28,0,0	0/1:.:45:39:5:11.36%:26,13,5,0
15	42603555	.	A	C	.	str10	DP=118;SOMATIC;SS=2;SSC=23;GPV=1;SPV=0.0048225;ANN=C|intron_variant|MODIFIER|Angpt1|ENSMUSG00000022309|transcript|ENSMUST00000022921.5|protein_coding|1/8|c.297+72610T>G||||||	GT:GQ:DP:RD:AD:FREQ:DP4	0/0:.:68:68:0:0%:36,32,0,0	0/1:.:50:44:6:12%:27,17,6,0
15	42603618	.	A	G	.	str10	DP=122;SOMATIC;SS=2;SSC=24;GPV=1;SPV=0.0034595;ANN=G|intron_variant|MODIFIER|Angpt1|ENSMUSG00000022309|transcript|ENSMUST00000022921.5|protein_coding|1/8|c.297+72547T>C||||||	GT:GQ:DP:RD:AD:FREQ:DP4	0/0:.:73:73:0:0%:37,36,0,0	0/1:.:49:43:6:12.24%:28,15,6,0
15	42603622	.	G	C	.	str10	DP=114;SOMATIC;SS=2;SSC=23;GPV=1;SPV=0.0040262;ANN=C|intron_variant|MODIFIER|Angpt1|ENSMUSG00000022309|transcript|ENSMUST00000022921.5|protein_coding|1/8|c.297+72543C>G||||||	GT:GQ:DP:RD:AD:FREQ:DP4	0/0:.:67:67:0:0%:33,34,0,0	0/1:.:47:41:6:12.77%:28,13,6,0
15	46707171	.	C	A	.	str10	DP=102;SOMATIC;SS=2;SSC=25;GPV=1;SPV=0.0028984;ANN=A|intergenic_region|MODIFIER|4930548G14Rik-Gm23665|ENSMUSG00000051198-ENSMUSG00000088679|intergenic_region|ENSMUSG00000051198-ENSMUSG00000088679|||n.46707171C>A||||||	GT:GQ:DP:RD:AD:FREQ:DP4	0/0:.:56:56:0:0%:28,28,0,0	0/1:.:46:39:7:15.22%:25,14,7,0
15	47375286	.	C	A	.	PASS	DP=111;SOMATIC;SS=2;SSC=15;GPV=1;SPV=0.025605;ANN=A|intergenic_region|MODIFIER|Gm23665-Csmd3|ENSMUSG00000088679-ENSMUSG00000022311|intergenic_region|ENSMUSG00000088679-ENSMUSG00000022311|||n.47375286C>A||||||	GT:GQ:DP:RD:AD:FREQ:DP4	0/0:.:44:44:0:0%:20,24,0,0	0/1:.:67:60:7:10.45%:31,29,6,1
15	49176740	.	C	T	.	str10	DP=70;SOMATIC;SS=2;SSC=19;GPV=1;SPV=0.010121;ANN=T|intergenic_region|MODIFIER|Gm23185-Gm23848|ENSMUSG00000089314-ENSMUSG00000065760|intergenic_region|ENSMUSG00000089314-ENSMUSG00000065760|||n.49176740C>T||||||	GT:GQ:DP:RD:AD:FREQ:DP4	0/0:.:29:29:0:0%:11,18,0,0	0/1:.:41:33:8:19.51%:22,11,8,0
15	52660368	.	A	T	.	str10	DP=149;SOMATIC;SS=2;SSC=27;GPV=1;SPV=0.0016832;ANN=T|intergenic_region|MODIFIER|Gm23267-Med30|ENSMUSG00000094481-ENSMUSG00000038622|intergenic_region|ENSMUSG00000094481-ENSMUSG00000038622|||n.52660368A>T||||||	GT:GQ:DP:RD:AD:FREQ:DP4	0/0:.:106:106:0:0%:86,20,0,0	0/1:.:43:38:5:11.63%:33,5,5,0
15	54134575	.	T	A	.	PASS	DP=119;SOMATIC;SS=2;SSC=15;GPV=1;SPV=0.027412;ANN=A|intergenic_region|MODIFIER|Gm26933-Tnfrsf11b|ENSMUSG00000097938-ENSMUSG00000063727|intergenic_region|ENSMUSG00000097938-ENSMUSG00000063727|||n.54134575T>A||||||	GT:GQ:DP:RD:AD:FREQ:DP4	0/0:.:60:60:0:0%:22,38,0,0	0/1:.:59:54:5:8.47%:35,19,4,1
15	54606810	.	A	T	.	str10	DP=106;SOMATIC;SS=2;SSC=17;GPV=1;SPV=0.018817;ANN=T|downstream_gene_variant|MODIFIER|Mal2|ENSMUSG00000024479|transcript|ENSMUST00000025356.2|protein_coding||c.*6068A>T|||||3964|,T|intergenic_region|MODIFIER|Mal2-Nov|ENSMUSG00000024479-ENSMUSG00000037362|intergenic_region|ENSMUSG00000024479-ENSMUSG00000037362|||n.54606810A>T||||||	GT:GQ:DP:RD:AD:FREQ:DP4	0/0:.:57:57:0:0%:27,30,0,0	0/1:.:49:44:5:10.2%:25,19,5,0
15	54606817	.	G	T	.	str10	DP=100;SOMATIC;SS=2;SSC=16;GPV=1;SPV=0.022744;ANN=T|downstream_gene_variant|MODIFIER|Mal2|ENSMUSG00000024479|transcript|ENSMUST00000025356.2|protein_coding||c.*6075G>T|||||3971|,T|intergenic_region|MODIFIER|Mal2-Nov|ENSMUSG00000024479-ENSMUSG00000037362|intergenic_region|ENSMUSG00000024479-ENSMUSG00000037362|||n.54606817G>T||||||	GT:GQ:DP:RD:AD:FREQ:DP4	0/0:.:52:52:0:0%:24,28,0,0	0/1:.:48:43:5:10.42%:24,19,5,0
15	54822883	.	A	G	.	str10	DP=101;SOMATIC;SS=2;SSC=31;GPV=1;SPV=0.00075282;ANN=G|intergenic_region|MODIFIER|Gm7577-Enpp2|ENSMUSG00000098237-ENSMUSG00000022425|intergenic_region|ENSMUSG00000098237-ENSMUSG00000022425|||n.54822883A>G||||||	GT:GQ:DP:RD:AD:FREQ:DP4	0/0:.:46:46:0:0%:26,20,0,0	0/1:.:55:44:11:20%:30,14,1,10
15	56034928	.	A	G	.	str10	DP=187;SOMATIC;SS=2;SSC=75;GPV=1;SPV=2.7688e-08;ANN=G|intergenic_region|MODIFIER|Sntb1-Has2|ENSMUSG00000060429-ENSMUSG00000022367|intergenic_region|ENSMUSG00000060429-ENSMUSG00000022367|||n.56034928A>G||||||	GT:GQ:DP:RD:AD:FREQ:DP4	0/0:.:68:68:0:0%:28,40,0,0	0/1:.:119:85:34:28.57%:36,49,33,1
15	56035090	.	T	G	.	PASS	DP=167;SOMATIC;SS=2;SSC=40;GPV=1;SPV=9.2459e-05;ANN=G|intergenic_region|MODIFIER|Sntb1-Has2|ENSMUSG00000060429-ENSMUSG00000022367|intergenic_region|ENSMUSG00000060429-ENSMUSG00000022367|||n.56035090T>G||||||	GT:GQ:DP:RD:AD:FREQ:DP4	0/0:.:61:61:0:0%:29,32,0,0	0/1:.:106:87:19:17.92%:33,54,9,10
15	57900800	.	T	C	.	str10	DP=119;SOMATIC;SS=2;SSC=29;GPV=1;SPV=0.0011061;ANN=C|intergenic_region|MODIFIER|Derl1-Tbc1d31|ENSMUSG00000022365-ENSMUSG00000022364|intergenic_region|ENSMUSG00000022365-ENSMUSG00000022364|||n.57900800T>C||||||	GT:GQ:DP:RD:AD:FREQ:DP4	0/0:.:79:79:0:0%:37,42,0,0	0/1:.:40:34:6:15%:9,25,0,6
15	58058008	.	T	G	.	PASS	DP=74;SOMATIC;SS=2;SSC=16;GPV=1;SPV=0.024272;ANN=G|intron_variant|MODIFIER|Zhx1|ENSMUSG00000022361|transcript|ENSMUST00000070143.12|protein_coding|2/3|c.-234-2926A>C||||||,G|intron_variant|MODIFIER|Zhx1|ENSMUSG00000022361|transcript|ENSMUST00000177276.7|protein_coding|3/3|c.-234-2926A>C||||||WARNING_TRANSCRIPT_NO_STOP_CODON,G|intron_variant|MODIFIER|Zhx1|ENSMUSG00000022361|transcript|ENSMUST00000176270.1|retained_intron|3/3|n.445-2926A>C||||||,G|intron_variant|MODIFIER|Gm29394|ENSMUSG00000022362|transcript|ENSMUST00000176935.7|protein_coding|2/3|c.21+11311A>C||||||,G|intron_variant|MODIFIER|Gm29394|ENSMUSG00000022362|transcript|ENSMUST00000177176.7|protein_coding|2/3|c.21+11311A>C||||||WARNING_TRANSCRIPT_INCOMPLETE,G|intron_variant|MODIFIER|Gm29394|ENSMUSG00000022362|transcript|ENSMUST00000177504.8|protein_coding|2/2|c.22-9223A>C||||||,G|intron_variant|MODIFIER|Gm29394|ENSMUSG00000022362|transcript|ENSMUST00000176076.1|protein_coding|2/2|c.22-9223A>C||||||WARNING_TRANSCRIPT_NO_STOP_CODON,G|intron_variant|MODIFIER|Zhx1|ENSMUSG00000022361|transcript|ENSMUST00000175805.8|protein_coding|1/2|c.-299-2861A>C||||||,G|intron_variant|MODIFIER|Zhx1|ENSMUSG00000022361|transcript|ENSMUST00000110168.7|protein_coding|3/4|c.-234-2926A>C||||||	GT:GQ:DP:RD:AD:FREQ:DP4	0/0:.:33:33:0:0%:15,18,0,0	0/1:.:41:35:6:14.63%:26,9,3,3
15	60794845	.	G	A	.	str10	DP=98;SOMATIC;SS=2;SSC=16;GPV=1;SPV=0.020185;ANN=A|intergenic_region|MODIFIER|Gm23835-Fam84b|ENSMUSG00000077627-ENSMUSG00000072568|intergenic_region|ENSMUSG00000077627-ENSMUSG00000072568|||n.60794845G>A||||||	GT:GQ:DP:RD:AD:FREQ:DP4	0/0:.:52:52:0:0%:36,16,0,0	0/1:.:46:41:5:10.87%:29,12,5,0
15	63796456	.	G	C	.	str10	DP=96;SOMATIC;SS=2;SSC=18;GPV=1;SPV=0.013237;ANN=C|intron_variant|MODIFIER|Gsdmc|ENSMUSG00000079025|transcript|ENSMUST00000110125.8|protein_coding|5/11|c.664+2904C>G||||||,C|intron_variant|MODIFIER|Gsdmc|ENSMUSG00000079025|transcript|ENSMUST00000173503.1|protein_coding|4/6|c.481+2904C>G||||||WARNING_TRANSCRIPT_INCOMPLETE	GT:GQ:DP:RD:AD:FREQ:DP4	0/0:.:48:48:0:0%:22,26,0,0	0/1:.:48:42:6:12.5%:22,20,6,0
15	63796492	.	A	G	.	str10	DP=105;SOMATIC;SS=2;SSC=24;GPV=1;SPV=0.0037882;ANN=G|intron_variant|MODIFIER|Gsdmc|ENSMUSG00000079025|transcript|ENSMUST00000110125.8|protein_coding|5/11|c.664+2868T>C||||||,G|intron_variant|MODIFIER|Gsdmc|ENSMUSG00000079025|transcript|ENSMUST00000173503.1|protein_coding|4/6|c.481+2868T>C||||||WARNING_TRANSCRIPT_INCOMPLETE	GT:GQ:DP:RD:AD:FREQ:DP4	0/0:.:62:62:0:0%:28,34,0,0	0/1:.:43:37:6:13.95%:20,17,6,0
15	63796530	.	G	T	.	str10	DP=103;SOMATIC;SS=2;SSC=21;GPV=1;SPV=0.006551;ANN=T|intron_variant|MODIFIER|Gsdmc|ENSMUSG00000079025|transcript|ENSMUST00000110125.8|protein_coding|5/11|c.664+2830C>A||||||,T|intron_variant|MODIFIER|Gsdmc|ENSMUSG00000079025|transcript|ENSMUST00000173503.1|protein_coding|4/6|c.481+2830C>A||||||WARNING_TRANSCRIPT_INCOMPLETE	GT:GQ:DP:RD:AD:FREQ:DP4	0/0:.:57:57:0:0%:21,36,0,0	0/1:.:46:40:6:13.04%:21,19,6,0
15	63798030	.	C	T	.	str10	DP=126;SOMATIC;SS=2;SSC=38;GPV=1;SPV=0.00013776;ANN=T|intron_variant|MODIFIER|Gsdmc|ENSMUSG00000079025|transcript|ENSMUST00000110125.8|protein_coding|5/11|c.664+1330G>A||||||,T|intron_variant|MODIFIER|Gsdmc|ENSMUSG00000079025|transcript|ENSMUST00000173503.1|protein_coding|4/6|c.481+1330G>A||||||WARNING_TRANSCRIPT_INCOMPLETE	GT:GQ:DP:RD:AD:FREQ:DP4	0/0:.:67:67:0:0%:38,29,0,0	0/1:.:59:48:11:18.64%:31,17,11,0
15	63798036	.	A	G	.	str10	DP=120;SOMATIC;SS=2;SSC=37;GPV=1;SPV=0.00015897;ANN=G|intron_variant|MODIFIER|Gsdmc|ENSMUSG00000079025|transcript|ENSMUST00000110125.8|protein_coding|5/11|c.664+1324T>C||||||,G|intron_variant|MODIFIER|Gsdmc|ENSMUSG00000079025|transcript|ENSMUST00000173503.1|protein_coding|4/6|c.481+1324T>C||||||WARNING_TRANSCRIPT_INCOMPLETE	GT:GQ:DP:RD:AD:FREQ:DP4	0/0:.:63:63:0:0%:36,27,0,0	0/1:.:57:46:11:19.3%:31,15,11,0
15	63798093	.	T	G	.	PASS	DP=127;SOMATIC;SS=2;SSC=41;GPV=1;SPV=6.6943e-05;ANN=G|intron_variant|MODIFIER|Gsdmc|ENSMUSG00000079025|transcript|ENSMUST00000110125.8|protein_coding|5/11|c.664+1267A>C||||||,G|intron_variant|MODIFIER|Gsdmc|ENSMUSG00000079025|transcript|ENSMUST00000173503.1|protein_coding|4/6|c.481+1267A>C||||||WARNING_TRANSCRIPT_INCOMPLETE	GT:GQ:DP:RD:AD:FREQ:DP4	0/0:.:71:71:0:0%:37,34,0,0	0/1:.:56:45:11:19.64%:32,13,7,4
15	63798120	.	T	C	.	PASS	DP=114;SOMATIC;SS=2;SSC=34;GPV=1;SPV=0.00031696;ANN=C|intron_variant|MODIFIER|Gsdmc|ENSMUSG00000079025|transcript|ENSMUST00000110125.8|protein_coding|5/11|c.664+1240A>G||||||,C|intron_variant|MODIFIER|Gsdmc|ENSMUSG00000079025|transcript|ENSMUST00000173503.1|protein_coding|4/6|c.481+1240A>G||||||WARNING_TRANSCRIPT_INCOMPLETE	GT:GQ:DP:RD:AD:FREQ:DP4	0/0:.:65:65:0:0%:37,28,0,0	0/1:.:49:40:9:18.37%:29,11,1,8
15	63798142	.	C	A	.	str10	DP=122;SOMATIC;SS=2;SSC=36;GPV=1;SPV=0.00020542;ANN=A|intron_variant|MODIFIER|Gsdmc|ENSMUSG00000079025|transcript|ENSMUST00000110125.8|protein_coding|5/11|c.664+1218G>T||||||,A|intron_variant|MODIFIER|Gsdmc|ENSMUSG00000079025|transcript|ENSMUST00000173503.1|protein_coding|4/6|c.481+1218G>T||||||WARNING_TRANSCRIPT_INCOMPLETE	GT:GQ:DP:RD:AD:FREQ:DP4	0/0:.:72:72:0:0%:34,38,0,0	0/1:.:50:41:9:18%:22,19,0,9
15	67736711	.	T	A	.	str10	DP=95;SOMATIC;SS=2;SSC=16;GPV=1;SPV=0.023658;ANN=A|intergenic_region|MODIFIER|1700012I11Rik-Zfat|ENSMUSG00000102069-ENSMUSG00000022335|intergenic_region|ENSMUSG00000102069-ENSMUSG00000022335|||n.67736711T>A||||||	GT:GQ:DP:RD:AD:FREQ:DP4	0/0:.:49:49:0:0%:21,28,0,0	0/1:.:46:41:5:10.87%:28,13,5,0
15	69361641	.	C	G	.	str10	DP=114;SOMATIC;SS=2;SSC=18;GPV=1;SPV=0.013607;ANN=G|intergenic_region|MODIFIER|Khdrbs3-Gm24232|ENSMUSG00000022332-ENSMUSG00000077502|intergenic_region|ENSMUSG00000022332-ENSMUSG00000077502|||n.69361641C>G||||||	GT:GQ:DP:RD:AD:FREQ:DP4	0/0:.:57:57:0:0%:23,34,0,0	0/1:.:57:51:6:10.53%:27,24,6,0
15	69765342	.	G	T	.	PASS	DP=117;SOMATIC;SS=2;SSC=15;GPV=1;SPV=0.029703;ANN=T|intergenic_region|MODIFIER|Gm23987-Fam135b|ENSMUSG00000080689-ENSMUSG00000036800|intergenic_region|ENSMUSG00000080689-ENSMUSG00000036800|||n.69765342G>T||||||	GT:GQ:DP:RD:AD:FREQ:DP4	0/0:.:45:45:0:0%:21,24,0,0	0/1:.:72:65:7:9.72%:34,31,3,4
15	70911539	.	G	A	.	str10	DP=81;SOMATIC;SS=2;SSC=29;GPV=1;SPV=0.0012003;ANN=A|intergenic_region|MODIFIER|Gm23987-Fam135b|ENSMUSG00000080689-ENSMUSG00000036800|intergenic_region|ENSMUSG00000080689-ENSMUSG00000036800|||n.70911539G>A||||||	GT:GQ:DP:RD:AD:FREQ:DP4	0/0:.:44:44:0:0%:16,28,0,0	0/1:.:37:29:8:21.62%:12,17,0,8
15	74754402	.	G	A	.	PASS	DP=209;SOMATIC;SS=2;SSC=45;GPV=1;SPV=2.7987e-05;ANN=A|upstream_gene_variant|MODIFIER|Lynx1|ENSMUSG00000022594|transcript|ENSMUST00000023259.14|protein_coding||c.-2496C>T|||||1356|,A|upstream_gene_variant|MODIFIER|Lynx1|ENSMUSG00000022594|transcript|ENSMUST00000189128.1|protein_coding||c.-2496C>T|||||1388|WARNING_TRANSCRIPT_NO_STOP_CODON,A|upstream_gene_variant|MODIFIER|Lynx1|ENSMUSG00000022594|transcript|ENSMUST00000189696.1|retained_intron||n.-1378C>T|||||1378|,A|intergenic_region|MODIFIER|Lynx1-Ly6d|ENSMUSG00000022594-ENSMUSG00000034634|intergenic_region|ENSMUSG00000022594-ENSMUSG00000034634|||n.74754402G>A||||||	GT:GQ:DP:RD:AD:FREQ:DP4	0/0:.:141:141:0:0%:73,68,0,0	0/1:.:68:59:9:13.24%:36,23,6,3
15	79976945	.	G	A	.	PASS	DP=94;SOMATIC;SS=2;SSC=32;GPV=1;SPV=0.00058341;ANN=A|intergenic_region|MODIFIER|Cbx7-Pdgfb|ENSMUSG00000053411-ENSMUSG00000000489|intergenic_region|ENSMUSG00000053411-ENSMUSG00000000489|||n.79976945G>A||||||	GT:GQ:DP:RD:AD:FREQ:DP4	0/0:.:65:65:0:0%:31,34,0,0	0/1:.:29:23:6:20.69%:14,9,2,4
15	80871859	.	T	C	.	PASS	DP=134;SOMATIC;SS=2;SSC=20;GPV=1;SPV=0.0085643;ANN=C|intron_variant|MODIFIER|Tnrc6b|ENSMUSG00000047888|transcript|ENSMUST00000067689.7|protein_coding|6/24|c.224-4458T>C||||||	GT:GQ:DP:RD:AD:FREQ:DP4	0/0:.:72:72:0:0%:26,46,0,0	0/1:.:62:56:6:9.68%:26,30,4,2
15	81927675	.	A	T	.	str10	DP=119;SOMATIC;SS=2;SSC=24;GPV=1;SPV=0.003571;ANN=T|upstream_gene_variant|MODIFIER|Polr3h|ENSMUSG00000022476|transcript|ENSMUST00000023113.5|protein_coding||c.-1779T>A|||||1462|,T|intergenic_region|MODIFIER|Polr3h-Csdc2|ENSMUSG00000022476-ENSMUSG00000042109|intergenic_region|ENSMUSG00000022476-ENSMUSG00000042109|||n.81927675A>T||||||	GT:GQ:DP:RD:AD:FREQ:DP4	0/0:.:63:63:0:0%:47,16,0,0	0/1:.:56:47:7:12.96%:22,25,7,0
15	83291428	.	T	G	.	str10	DP=84;SOMATIC;SS=2;SSC=17;GPV=1;SPV=0.01865;ANN=G|intergenic_region|MODIFIER|A4galt-Arfgap3|ENSMUSG00000047878-ENSMUSG00000054277|intergenic_region|ENSMUSG00000047878-ENSMUSG00000054277|||n.83291428T>G||||||	GT:GQ:DP:RD:AD:FREQ:DP4	0/0:.:45:45:0:0%:8,37,0,0	0/1:.:39:34:5:12.82%:21,13,5,0
15	83663393	.	A	C	.	PASS	DP=61;SOMATIC;SS=2;SSC=29;GPV=1;SPV=0.0010554;ANN=C|intron_variant|MODIFIER|Scube1|ENSMUSG00000016763|transcript|ENSMUST00000016907.7|protein_coding|4/22|c.485-4242T>G||||||,C|intron_variant|MODIFIER|Scube1|ENSMUSG00000016763|transcript|ENSMUST00000043634.11|protein_coding|4/19|c.484+13513T>G||||||,C|intron_variant|MODIFIER|Scube1|ENSMUSG00000016763|transcript|ENSMUST00000076060.11|protein_coding|4/21|c.485-4242T>G||||||,C|intron_variant|MODIFIER|Scube1|ENSMUSG00000016763|transcript|ENSMUST00000171496.7|protein_coding|4/21|c.485-4242T>G||||||,C|intron_variant|MODIFIER|Scube1|ENSMUSG00000016763|transcript|ENSMUST00000144773.1|retained_intron|4/20|n.600-4242T>G||||||	GT:GQ:DP:RD:AD:FREQ:DP4	0/0:.:33:33:0:0%:9,24,0,0	0/1:.:28:20:8:28.57%:7,13,7,1
15	89162903	.	A	C	.	str10	DP=106;SOMATIC;SS=2;SSC=17;GPV=1;SPV=0.017733;ANN=C|upstream_gene_variant|MODIFIER|Plxnb2|ENSMUSG00000036606|transcript|ENSMUST00000139372.1|processed_transcript||n.-1356T>G|||||1356|,C|downstream_gene_variant|MODIFIER|Plxnb2|ENSMUSG00000036606|transcript|ENSMUST00000131062.1|processed_transcript||n.*1988T>G|||||1988|,C|intron_variant|MODIFIER|Plxnb2|ENSMUSG00000036606|transcript|ENSMUST00000060808.9|protein_coding|12/35|c.2269+20T>G||||||,C|intron_variant|MODIFIER|Plxnb2|ENSMUSG00000036606|transcript|ENSMUST00000109331.7|protein_coding|13/36|c.2269+20T>G||||||,C|non_coding_transcript_exon_variant|MODIFIER|Mir7118|ENSMUSG00000106328|transcript|ENSMUST00000197760.1|miRNA|1/1|n.6T>G||||||	GT:GQ:DP:RD:AD:FREQ:DP4	0/0:.:57:57:0:0%:17,40,0,0	0/1:.:49:43:5:10.42%:8,35,5,0
15	93137851	.	C	A	.	PASS	DP=101;SOMATIC;SS=2;SSC=34;GPV=1;SPV=0.00038004;ANN=A|intergenic_region|MODIFIER|RP23-144M22.1-Gm4335|ENSMUSG00000109770-ENSMUSG00000097989|intergenic_region|ENSMUSG00000109770-ENSMUSG00000097989|||n.93137851C>A||||||	GT:GQ:DP:RD:AD:FREQ:DP4	0/0:.:49:49:0:0%:21,28,0,0	0/1:.:52:41:11:21.15%:23,18,7,4
15	93137865	.	C	T	.	PASS	DP=100;SOMATIC;SS=2;SSC=23;GPV=1;SPV=0.0047294;ANN=T|intergenic_region|MODIFIER|RP23-144M22.1-Gm4335|ENSMUSG00000109770-ENSMUSG00000097989|intergenic_region|ENSMUSG00000109770-ENSMUSG00000097989|||n.93137865C>T||||||	GT:GQ:DP:RD:AD:FREQ:DP4	0/0:.:43:43:0:0%:19,24,0,0	0/1:.:57:48:9:15.79%:29,19,6,3
15	94809679	.	G	A	.	PASS	DP=111;SOMATIC;SS=2;SSC=30;GPV=1;SPV=0.00087702;ANN=A|intron_variant|MODIFIER|Tmem117|ENSMUSG00000063296|transcript|ENSMUST00000080141.4|protein_coding|3/7|c.411-69702G>A||||||	GT:GQ:DP:RD:AD:FREQ:DP4	0/0:.:58:58:0:0%:16,42,0,0	0/1:.:53:44:9:16.98%:23,21,7,2
15	94809690	.	G	A	.	PASS	DP=112;SOMATIC;SS=2;SSC=30;GPV=1;SPV=0.00080655;ANN=A|intron_variant|MODIFIER|Tmem117|ENSMUSG00000063296|transcript|ENSMUST00000080141.4|protein_coding|3/7|c.411-69691G>A||||||	GT:GQ:DP:RD:AD:FREQ:DP4	0/0:.:59:59:0:0%:17,42,0,0	0/1:.:53:44:9:16.98%:22,22,6,3
15	98146707	.	T	A	.	PASS	DP=148;SOMATIC;SS=2;SSC=52;GPV=1;SPV=5.4451e-06;ANN=A|upstream_gene_variant|MODIFIER|Asb8|ENSMUSG00000048175|transcript|ENSMUST00000059112.11|protein_coding||c.-3928A>T|||||1048|,A|upstream_gene_variant|MODIFIER|Asb8|ENSMUSG00000048175|transcript|ENSMUST00000123626.7|protein_coding||c.-3928A>T|||||1001|,A|intron_variant|MODIFIER|Asb8|ENSMUSG00000048175|transcript|ENSMUST00000143400.7|protein_coding|1/3|c.-35-3893A>T||||||,A|intron_variant|MODIFIER|Asb8|ENSMUSG00000048175|transcript|ENSMUST00000123922.1|protein_coding|2/4|c.-35-3893A>T||||||	GT:GQ:DP:RD:AD:FREQ:DP4	0/0:.:86:86:0:0%:46,40,0,0	0/1:.:62:49:13:20.97%:31,18,10,3
15	99791717	.	T	G	.	str10	DP=79;SOMATIC;SS=2;SSC=23;GPV=1;SPV=0.0043537;ANN=G|intron_variant|MODIFIER|Lima1|ENSMUSG00000023022|transcript|ENSMUST00000073691.3|protein_coding|9/10|c.1134+2692A>C||||||,G|intron_variant|MODIFIER|Lima1|ENSMUSG00000023022|transcript|ENSMUST00000109024.8|protein_coding|6/7|c.654+2692A>C||||||	GT:GQ:DP:RD:AD:FREQ:DP4	0/0:.:41:41:0:0%:35,6,0,0	0/1:.:38:31:7:18.42%:26,5,0,7
15	103757574	.	G	A	.	str10	DP=106;SOMATIC;SS=2;SSC=16;GPV=1;SPV=0.02318;ANN=A|upstream_gene_variant|MODIFIER|Mucl1|ENSMUSG00000060311|transcript|ENSMUST00000078842.9|unprocessed_pseudogene||n.-2135C>T|||||2135|,A|intergenic_region|MODIFIER|Mucl1-Gm22852|ENSMUSG00000060311-ENSMUSG00000095047|intergenic_region|ENSMUSG00000060311-ENSMUSG00000095047|||n.103757574G>A||||||	GT:GQ:DP:RD:AD:FREQ:DP4	0/0:.:55:55:0:0%:33,22,0,0	0/1:.:51:46:5:9.8%:27,19,0,5
15	103784188	.	G	A	.	PASS	DP=114;SOMATIC;SS=2;SSC=22;GPV=1;SPV=0.0057946;ANN=A|intergenic_region|MODIFIER|Mucl1-Gm22852|ENSMUSG00000060311-ENSMUSG00000095047|intergenic_region|ENSMUSG00000060311-ENSMUSG00000095047|||n.103784188G>A||||||	GT:GQ:DP:RD:AD:FREQ:DP4	0/0:.:72:72:0:0%:50,22,0,0	0/1:.:42:37:5:11.9%:21,16,3,2
15	103784219	.	C	T	.	PASS	DP=118;SOMATIC;SS=2;SSC=24;GPV=1;SPV=0.0032907;ANN=T|intergenic_region|MODIFIER|Mucl1-Gm22852|ENSMUSG00000060311-ENSMUSG00000095047|intergenic_region|ENSMUSG00000060311-ENSMUSG00000095047|||n.103784219C>T||||||	GT:GQ:DP:RD:AD:FREQ:DP4	0/0:.:79:79:0:0%:53,26,0,0	0/1:.:39:34:5:12.82%:23,11,3,2
15	103784233	.	T	A	.	PASS	DP=113;SOMATIC;SS=2;SSC=25;GPV=1;SPV=0.0026858;ANN=A|intergenic_region|MODIFIER|Mucl1-Gm22852|ENSMUSG00000060311-ENSMUSG00000095047|intergenic_region|ENSMUSG00000060311-ENSMUSG00000095047|||n.103784233T>A||||||	GT:GQ:DP:RD:AD:FREQ:DP4	0/0:.:77:77:0:0%:49,28,0,0	0/1:.:36:31:5:13.89%:20,11,3,2
15	103909224	.	G	C	.	str10	DP=163;SOMATIC;SS=2;SSC=26;GPV=1;SPV=0.0023031;ANN=C|intergenic_region|MODIFIER|Mucl2-CHR_END|ENSMUSG00000036925-CHR_END|intergenic_region|ENSMUSG00000036925-CHR_END|||n.103909224G>C||||||	GT:GQ:DP:RD:AD:FREQ:DP4	0/0:.:78:78:0:0%:24,54,0,0	0/1:.:85:76:9:10.59%:45,31,0,9
16	3135967	.	G	T	.	PASS	DP=91;SOMATIC;SS=2;SSC=17;GPV=1;SPV=0.018862;ANN=T|intergenic_region|MODIFIER|CHR_START-Gm23215|CHR_START-ENSMUSG00000095122|intergenic_region|CHR_START-ENSMUSG00000095122|||n.3135967G>T||||||	GT:GQ:DP:RD:AD:FREQ:DP4	0/0:.:31:31:0:0%:17,14,0,0	0/1:.:60:51:9:15%:30,21,4,5
16	3136009	.	C	T	.	PASS	DP=123;SOMATIC;SS=2;SSC=22;GPV=1;SPV=0.0056593;ANN=T|intergenic_region|MODIFIER|CHR_START-Gm23215|CHR_START-ENSMUSG00000095122|intergenic_region|CHR_START-ENSMUSG00000095122|||n.3136009C>T||||||	GT:GQ:DP:RD:AD:FREQ:DP4	0/0:.:52:52:0:0%:26,26,0,0	0/1:.:71:62:9:12.68%:36,26,1,8
16	3137295	.	C	T	.	PASS	DP=77;SOMATIC;SS=2;SSC=31;GPV=1;SPV=0.00077271;ANN=T|intergenic_region|MODIFIER|CHR_START-Gm23215|CHR_START-ENSMUSG00000095122|intergenic_region|CHR_START-ENSMUSG00000095122|||n.3137295C>T||||||	GT:GQ:DP:RD:AD:FREQ:DP4	0/0:.:37:37:0:0%:17,20,0,0	0/1:.:40:30:10:25%:20,10,4,6
16	3137316	.	C	T	.	PASS	DP=78;SOMATIC;SS=2;SSC=22;GPV=1;SPV=0.005198;ANN=T|intergenic_region|MODIFIER|CHR_START-Gm23215|CHR_START-ENSMUSG00000095122|intergenic_region|CHR_START-ENSMUSG00000095122|||n.3137316C>T||||||	GT:GQ:DP:RD:AD:FREQ:DP4	0/0:.:30:30:0:0%:12,18,0,0	0/1:.:48:38:10:20.83%:23,15,2,8
16	3137343	.	G	A	.	PASS	DP=83;SOMATIC;SS=2;SSC=28;GPV=1;SPV=0.0013116;ANN=A|intergenic_region|MODIFIER|CHR_START-Gm23215|CHR_START-ENSMUSG00000095122|intergenic_region|CHR_START-ENSMUSG00000095122|||n.3137343G>A||||||	GT:GQ:DP:RD:AD:FREQ:DP4	0/0:.:38:38:0:0%:14,24,0,0	0/1:.:45:35:10:22.22%:20,15,2,8
16	3239765	.	T	G	.	PASS	DP=233;SOMATIC;SS=2;SSC=19;GPV=1;SPV=0.010946;ANN=G|intergenic_region|MODIFIER|CHR_START-Gm23215|CHR_START-ENSMUSG00000095122|intergenic_region|CHR_START-ENSMUSG00000095122|||n.3239765T>G||||||	GT:GQ:DP:RD:AD:FREQ:DP4	0/0:.:83:83:0:0%:33,50,0,0	0/1:.:150:140:10:6.67%:72,68,6,4
16	3339863	.	G	C	.	PASS	DP=40;SOMATIC;SS=2;SSC=21;GPV=1;SPV=0.0066382;ANN=C|intergenic_region|MODIFIER|Gm23215-Gm22862|ENSMUSG00000095122-ENSMUSG00000096667|intergenic_region|ENSMUSG00000095122-ENSMUSG00000096667|||n.3339863G>C||||||	GT:GQ:DP:RD:AD:FREQ:DP4	0/0:.:24:24:0:0%:22,2,0,0	0/1:.:16:11:5:31.25%:8,3,1,4
16	3346640	.	G	T	.	PASS	DP=232;SOMATIC;SS=2;SSC=25;GPV=1;SPV=0.0027874;ANN=T|intergenic_region|MODIFIER|Gm23215-Gm22862|ENSMUSG00000095122-ENSMUSG00000096667|intergenic_region|ENSMUSG00000095122-ENSMUSG00000096667|||n.3346640G>T||||||	GT:GQ:DP:RD:AD:FREQ:DP4	0/0:.:94:94:0:0%:44,50,0,0	0/1:.:138:127:11:7.97%:82,45,9,2
16	3354659	.	A	G	.	str10	DP=140;SOMATIC;SS=2;SSC=30;GPV=1;SPV=0.00097041;ANN=G|upstream_gene_variant|MODIFIER|Gm22862|ENSMUSG00000096667|transcript|ENSMUST00000178593.1|miRNA||n.-787T>C|||||787|,G|intergenic_region|MODIFIER|Gm22862-Gm22598|ENSMUSG00000096667-ENSMUSG00000088225|intergenic_region|ENSMUSG00000096667-ENSMUSG00000088225|||n.3354659A>G||||||	GT:GQ:DP:RD:AD:FREQ:DP4	0/0:.:59:59:0:0%:17,42,0,0	0/1:.:81:69:12:14.81%:56,13,12,0
16	3354688	.	T	A	.	str10	DP=150;SOMATIC;SS=2;SSC=29;GPV=1;SPV=0.0012199;ANN=A|upstream_gene_variant|MODIFIER|Gm22862|ENSMUSG00000096667|transcript|ENSMUST00000178593.1|miRNA||n.-816A>T|||||816|,A|intergenic_region|MODIFIER|Gm22862-Gm22598|ENSMUSG00000096667-ENSMUSG00000088225|intergenic_region|ENSMUSG00000096667-ENSMUSG00000088225|||n.3354688T>A||||||	GT:GQ:DP:RD:AD:FREQ:DP4	0/0:.:58:58:0:0%:16,42,0,0	0/1:.:92:79:13:14.13%:65,14,12,1
16	3354718	.	G	A	.	PASS	DP=151;SOMATIC;SS=2;SSC=23;GPV=1;SPV=0.0046584;ANN=A|upstream_gene_variant|MODIFIER|Gm22862|ENSMUSG00000096667|transcript|ENSMUST00000178593.1|miRNA||n.-846C>T|||||846|,A|intergenic_region|MODIFIER|Gm22862-Gm22598|ENSMUSG00000096667-ENSMUSG00000088225|intergenic_region|ENSMUSG00000096667-ENSMUSG00000088225|||n.3354718G>A||||||	GT:GQ:DP:RD:AD:FREQ:DP4	0/0:.:62:60:0:0%:14,46,0,0	0/1:.:89:79:10:11.24%:60,19,9,1
16	3360222	.	G	A	.	str10	DP=101;SOMATIC;SS=2;SSC=22;GPV=1;SPV=0.0060247;ANN=A|intergenic_region|MODIFIER|Gm22862-Gm22598|ENSMUSG00000096667-ENSMUSG00000088225|intergenic_region|ENSMUSG00000096667-ENSMUSG00000088225|||n.3360222G>A||||||	GT:GQ:DP:RD:AD:FREQ:DP4	0/0:.:46:46:0:0%:20,26,0,0	0/1:.:55:47:8:14.55%:20,27,0,8
16	3475667	.	T	A	.	str10	DP=109;SOMATIC;SS=2;SSC=21;GPV=1;SPV=0.0068104;ANN=A|intergenic_region|MODIFIER|Gm22862-Gm22598|ENSMUSG00000096667-ENSMUSG00000088225|intergenic_region|ENSMUSG00000096667-ENSMUSG00000088225|||n.3475667T>A||||||	GT:GQ:DP:RD:AD:FREQ:DP4	0/0:.:54:54:0:0%:22,32,0,0	0/1:.:55:48:7:12.73%:25,23,7,0
16	3475693	.	T	A	.	str10	DP=125;SOMATIC;SS=2;SSC=20;GPV=1;SPV=0.0087307;ANN=A|intergenic_region|MODIFIER|Gm22862-Gm22598|ENSMUSG00000096667-ENSMUSG00000088225|intergenic_region|ENSMUSG00000096667-ENSMUSG00000088225|||n.3475693T>A||||||	GT:GQ:DP:RD:AD:FREQ:DP4	0/0:.:60:60:0:0%:32,28,0,0	0/1:.:65:58:7:10.77%:31,27,7,0
16	8500241	.	G	A	.	str10	DP=113;SOMATIC;SS=2;SSC=21;GPV=1;SPV=0.0068458;ANN=A|intergenic_region|MODIFIER|Mettl22-Abat|ENSMUSG00000039345-ENSMUSG00000057880|intergenic_region|ENSMUSG00000039345-ENSMUSG00000057880|||n.8500241G>A||||||	GT:GQ:DP:RD:AD:FREQ:DP4	0/0:.:56:56:0:0%:30,26,0,0	0/1:.:57:50:7:12.28%:31,19,7,0
16	8500244	.	G	A	.	str10	DP=112;SOMATIC;SS=2;SSC=20;GPV=1;SPV=0.0082995;ANN=A|intergenic_region|MODIFIER|Mettl22-Abat|ENSMUSG00000039345-ENSMUSG00000057880|intergenic_region|ENSMUSG00000039345-ENSMUSG00000057880|||n.8500244G>A||||||	GT:GQ:DP:RD:AD:FREQ:DP4	0/0:.:54:54:0:0%:30,24,0,0	0/1:.:58:51:7:12.07%:31,20,7,0
16	8500247	.	C	T	.	str10	DP=117;SOMATIC;SS=2;SSC=21;GPV=1;SPV=0.0068787;ANN=T|intergenic_region|MODIFIER|Mettl22-Abat|ENSMUSG00000039345-ENSMUSG00000057880|intergenic_region|ENSMUSG00000039345-ENSMUSG00000057880|||n.8500247C>T||||||	GT:GQ:DP:RD:AD:FREQ:DP4	0/0:.:58:58:0:0%:28,30,0,0	0/1:.:59:52:7:11.86%:31,21,7,0
16	8500381	.	G	T	.	PASS	DP=112;SOMATIC;SS=2;SSC=24;GPV=1;SPV=0.0031631;ANN=T|intergenic_region|MODIFIER|Mettl22-Abat|ENSMUSG00000039345-ENSMUSG00000057880|intergenic_region|ENSMUSG00000039345-ENSMUSG00000057880|||n.8500381G>T||||||	GT:GQ:DP:RD:AD:FREQ:DP4	0/0:.:47:47:0:0%:9,38,0,0	0/1:.:65:55:10:15.38%:22,33,4,6
16	8501945	.	C	A	.	PASS	DP=120;SOMATIC;SS=2;SSC=19;GPV=1;SPV=0.012335;ANN=A|intergenic_region|MODIFIER|Mettl22-Abat|ENSMUSG00000039345-ENSMUSG00000057880|intergenic_region|ENSMUSG00000039345-ENSMUSG00000057880|||n.8501945C>A||||||	GT:GQ:DP:RD:AD:FREQ:DP4	0/0:.:61:61:0:0%:33,28,0,0	0/1:.:59:53:6:10.17%:32,21,2,4
16	8788528	.	T	A	.	PASS	DP=82;SOMATIC;SS=2;SSC=18;GPV=1;SPV=0.012702;ANN=A|intron_variant|MODIFIER|Usp7|ENSMUSG00000022710|transcript|ENSMUST00000160405.7|protein_coding|1/31|c.-56+3708A>T||||||	GT:GQ:DP:RD:AD:FREQ:DP4	0/0:.:39:39:0:0%:25,14,0,0	0/1:.:43:33:6:15.38%:20,13,5,1
16	9234755	.	C	T	.	str10	DP=124;SOMATIC;SS=2;SSC=25;GPV=1;SPV=0.0026749;ANN=T|intergenic_region|MODIFIER|Gm10247-Grin2a|ENSMUSG00000068674-ENSMUSG00000059003|intergenic_region|ENSMUSG00000068674-ENSMUSG00000059003|||n.9234755C>T||||||	GT:GQ:DP:RD:AD:FREQ:DP4	0/0:.:63:63:0:0%:29,34,0,0	0/1:.:61:53:8:13.11%:31,22,0,8
16	9234812	.	T	G	.	str10	DP=129;SOMATIC;SS=2;SSC=17;GPV=1;SPV=0.019843;ANN=G|intergenic_region|MODIFIER|Gm10247-Grin2a|ENSMUSG00000068674-ENSMUSG00000059003|intergenic_region|ENSMUSG00000068674-ENSMUSG00000059003|||n.9234812T>G||||||	GT:GQ:DP:RD:AD:FREQ:DP4	0/0:.:69:69:0:0%:25,44,0,0	0/1:.:60:55:5:8.33%:28,27,0,5
16	9234824	.	A	G	.	str10	DP=125;SOMATIC;SS=2;SSC=16;GPV=1;SPV=0.021346;ANN=G|intergenic_region|MODIFIER|Gm10247-Grin2a|ENSMUSG00000068674-ENSMUSG00000059003|intergenic_region|ENSMUSG00000068674-ENSMUSG00000059003|||n.9234824A>G||||||	GT:GQ:DP:RD:AD:FREQ:DP4	0/0:.:66:66:0:0%:24,42,0,0	0/1:.:59:54:5:8.47%:29,25,0,5
16	10264914	.	G	A	.	PASS	DP=101;SOMATIC;SS=2;SSC=17;GPV=1;SPV=0.019366;ANN=A|intergenic_region|MODIFIER|Atf7ip2-Gm22932|ENSMUSG00000039200-ENSMUSG00000093251|intergenic_region|ENSMUSG00000039200-ENSMUSG00000093251|||n.10264914G>A||||||	GT:GQ:DP:RD:AD:FREQ:DP4	0/0:.:54:54:0:0%:42,12,0,0	0/1:.:47:42:5:10.64%:27,15,4,1
16	10264979	.	C	T	.	PASS	DP=115;SOMATIC;SS=2;SSC=17;GPV=1;SPV=0.016934;ANN=T|intergenic_region|MODIFIER|Atf7ip2-Gm22932|ENSMUSG00000039200-ENSMUSG00000093251|intergenic_region|ENSMUSG00000039200-ENSMUSG00000093251|||n.10264979C>T||||||	GT:GQ:DP:RD:AD:FREQ:DP4	0/0:.:63:63:0:0%:45,18,0,0	0/1:.:52:47:5:9.62%:26,21,4,1
16	12377955	.	C	A	.	PASS	DP=100;SOMATIC;SS=2;SSC=26;GPV=1;SPV=0.0024235;ANN=A|intergenic_region|MODIFIER|Shisa9-Gm6327|ENSMUSG00000022494-ENSMUSG00000091416|intergenic_region|ENSMUSG00000022494-ENSMUSG00000091416|||n.12377955C>A||||||	GT:GQ:DP:RD:AD:FREQ:DP4	0/0:.:51:51:0:0%:23,28,0,0	0/1:.:49:41:8:16.33%:30,11,7,1
16	12378052	.	G	C	.	PASS	DP=110;SOMATIC;SS=2;SSC=17;GPV=1;SPV=0.018897;ANN=C|intergenic_region|MODIFIER|Shisa9-Gm6327|ENSMUSG00000022494-ENSMUSG00000091416|intergenic_region|ENSMUSG00000022494-ENSMUSG00000091416|||n.12378052G>C||||||	GT:GQ:DP:RD:AD:FREQ:DP4	0/0:.:52:52:0:0%:23,29,0,0	0/1:.:58:52:6:10.34%:27,25,3,3
16	14643995	.	A	T	.	str10	DP=97;SOMATIC;SS=2;SSC=37;GPV=1;SPV=0.00019133;ANN=T|intergenic_region|MODIFIER|A630010A05Rik-Snai2|ENSMUSG00000075395-ENSMUSG00000022676|intergenic_region|ENSMUSG00000075395-ENSMUSG00000022676|||n.14643995A>T||||||	GT:GQ:DP:RD:AD:FREQ:DP4	0/0:.:57:57:0:0%:25,32,0,0	0/1:.:40:31:9:22.5%:14,17,9,0
16	14644042	.	A	G	.	PASS	DP=111;SOMATIC;SS=2;SSC=25;GPV=1;SPV=0.0025292;ANN=G|intergenic_region|MODIFIER|A630010A05Rik-Snai2|ENSMUSG00000075395-ENSMUSG00000022676|intergenic_region|ENSMUSG00000075395-ENSMUSG00000022676|||n.14644042A>G||||||	GT:GQ:DP:RD:AD:FREQ:DP4	0/0:.:62:62:0:0%:36,26,0,0	0/1:.:49:42:7:14.29%:23,19,6,1
16	14644067	.	C	A	.	PASS	DP=111;SOMATIC;SS=2;SSC=34;GPV=1;SPV=0.00038989;ANN=A|intergenic_region|MODIFIER|A630010A05Rik-Snai2|ENSMUSG00000075395-ENSMUSG00000022676|intergenic_region|ENSMUSG00000075395-ENSMUSG00000022676|||n.14644067C>A||||||	GT:GQ:DP:RD:AD:FREQ:DP4	0/0:.:54:54:0:0%:32,22,0,0	0/1:.:57:46:11:19.3%:26,20,5,6
16	14644074	.	A	C	.	PASS	DP=110;SOMATIC;SS=2;SSC=32;GPV=1;SPV=0.00053406;ANN=C|intergenic_region|MODIFIER|A630010A05Rik-Snai2|ENSMUSG00000075395-ENSMUSG00000022676|intergenic_region|ENSMUSG00000075395-ENSMUSG00000022676|||n.14644074A>C||||||	GT:GQ:DP:RD:AD:FREQ:DP4	0/0:.:52:52:0:0%:32,20,0,0	0/1:.:58:47:11:18.97%:28,19,5,6
16	14652226	.	A	T	.	str10	DP=94;SOMATIC;SS=2;SSC=25;GPV=1;SPV=0.0026357;ANN=T|intergenic_region|MODIFIER|A630010A05Rik-Snai2|ENSMUSG00000075395-ENSMUSG00000022676|intergenic_region|ENSMUSG00000075395-ENSMUSG00000022676|||n.14652226A>T||||||	GT:GQ:DP:RD:AD:FREQ:DP4	0/0:.:52:52:0:0%:26,26,0,0	0/1:.:42:35:7:16.67%:24,11,7,0
16	14652267	.	C	A	.	PASS	DP=116;SOMATIC;SS=2;SSC=32;GPV=1;SPV=0.00057859;ANN=A|intergenic_region|MODIFIER|A630010A05Rik-Snai2|ENSMUSG00000075395-ENSMUSG00000022676|intergenic_region|ENSMUSG00000075395-ENSMUSG00000022676|||n.14652267C>A||||||	GT:GQ:DP:RD:AD:FREQ:DP4	0/0:.:74:74:0:0%:32,42,0,0	0/1:.:42:35:7:16.67%:24,11,4,3
16	14652304	.	A	T	.	str10	DP=124;SOMATIC;SS=2;SSC=21;GPV=1;SPV=0.006813;ANN=T|intergenic_region|MODIFIER|A630010A05Rik-Snai2|ENSMUSG00000075395-ENSMUSG00000022676|intergenic_region|ENSMUSG00000075395-ENSMUSG00000022676|||n.14652304A>T||||||	GT:GQ:DP:RD:AD:FREQ:DP4	0/0:.:77:77:0:0%:33,44,0,0	0/1:.:47:42:5:10.64%:25,17,0,5
16	14652327	.	A	T	.	str10	DP=136;SOMATIC;SS=2;SSC=24;GPV=1;SPV=0.0038084;ANN=T|intergenic_region|MODIFIER|A630010A05Rik-Snai2|ENSMUSG00000075395-ENSMUSG00000022676|intergenic_region|ENSMUSG00000075395-ENSMUSG00000022676|||n.14652327A>T||||||	GT:GQ:DP:RD:AD:FREQ:DP4	0/0:.:90:90:0:0%:42,48,0,0	0/1:.:46:41:5:10.87%:24,17,0,5
16	14652361	.	C	A	.	str10	DP=148;SOMATIC;SS=2;SSC=24;GPV=1;SPV=0.0034502;ANN=A|intergenic_region|MODIFIER|A630010A05Rik-Snai2|ENSMUSG00000075395-ENSMUSG00000022676|intergenic_region|ENSMUSG00000075395-ENSMUSG00000022676|||n.14652361C>A||||||	GT:GQ:DP:RD:AD:FREQ:DP4	0/0:.:99:99:0:0%:41,58,0,0	0/1:.:49:44:5:10.2%:25,19,0,5
16	14725821	.	A	T	.	str10	DP=97;SOMATIC;SS=2;SSC=25;GPV=1;SPV=0.0031247;ANN=T|intergenic_region|MODIFIER|Snai2-Gm25547|ENSMUSG00000022676-ENSMUSG00000095165|intergenic_region|ENSMUSG00000022676-ENSMUSG00000095165|||n.14725821A>T||||||	GT:GQ:DP:RD:AD:FREQ:DP4	0/0:.:65:65:0:0%:26,39,0,0	0/1:.:32:27:5:15.62%:17,10,5,0
16	15825005	.	C	T	.	str10	DP=94;SOMATIC;SS=2;SSC=17;GPV=1;SPV=0.017537;ANN=T|intron_variant|MODIFIER|Prkdc|ENSMUSG00000022672|transcript|ENSMUST00000023352.8|protein_coding|76/85|c.10903-4611C>T||||||	GT:GQ:DP:RD:AD:FREQ:DP4	0/0:.:51:51:0:0%:31,20,0,0	0/1:.:43:38:5:11.63%:23,15,5,0
16	15825170	.	C	A	.	str10	DP=114;SOMATIC;SS=2;SSC=19;GPV=1;SPV=0.010449;ANN=A|intron_variant|MODIFIER|Prkdc|ENSMUSG00000022672|transcript|ENSMUST00000023352.8|protein_coding|76/85|c.10903-4446C>A||||||	GT:GQ:DP:RD:AD:FREQ:DP4	0/0:.:67:67:0:0%:43,24,0,0	0/1:.:47:42:5:10.64%:21,21,0,5
16	16623629	.	T	C	.	PASS	DP=117;SOMATIC;SS=2;SSC=48;GPV=1;SPV=1.5619e-05;ANN=C|intergenic_region|MODIFIER|Fgd4-Gm44932|ENSMUSG00000022788-ENSMUSG00000108454|intergenic_region|ENSMUSG00000022788-ENSMUSG00000108454|||n.16623629T>C||||||	GT:GQ:DP:RD:AD:FREQ:DP4	0/0:.:52:52:0:0%:18,34,0,0	0/1:.:65:48:17:26.15%:29,19,11,6
16	17543912	.	G	T	.	PASS	DP=131;SOMATIC;SS=2;SSC=23;GPV=1;SPV=0.004606;ANN=T|downstream_gene_variant|MODIFIER|Lrrc74b|ENSMUSG00000022759|transcript|ENSMUST00000100123.9|protein_coding||c.*1572C>A|||||553|,T|downstream_gene_variant|MODIFIER|Lrrc74b|ENSMUSG00000022759|transcript|ENSMUST00000023442.12|protein_coding||c.*1572C>A|||||553|,T|downstream_gene_variant|MODIFIER|Lrrc74b|ENSMUSG00000022759|transcript|ENSMUST00000138839.1|processed_transcript||n.*1518C>A|||||1518|,T|downstream_gene_variant|MODIFIER|Lrrc74b|ENSMUSG00000022759|transcript|ENSMUST00000065125.5|protein_coding||c.*5472C>A|||||4899|,T|intergenic_region|MODIFIER|Thap7-Lrrc74b|ENSMUSG00000022760-ENSMUSG00000022759|intergenic_region|ENSMUSG00000022760-ENSMUSG00000022759|||n.17543912G>T||||||	GT:GQ:DP:RD:AD:FREQ:DP4	0/0:.:85:85:0:0%:39,46,0,0	0/1:.:46:41:5:10.87%:22,19,2,3
16	18996869	.	T	A	.	str10	DP=132;SOMATIC;SS=2;SSC=28;GPV=1;SPV=0.001308;ANN=A|intergenic_region|MODIFIER|Hira-Gm18747|ENSMUSG00000022702-ENSMUSG00000105028|intergenic_region|ENSMUSG00000022702-ENSMUSG00000105028|||n.18996869T>A||||||	GT:GQ:DP:RD:AD:FREQ:DP4	0/0:.:79:79:0:0%:35,44,0,0	0/1:.:53:46:7:13.21%:31,15,7,0
16	20951794	.	G	A	.	PASS	DP=108;SOMATIC;SS=2;SSC=21;GPV=1;SPV=0.0073078;ANN=A|intergenic_region|MODIFIER|Rps10-ps2-Gm9697|ENSMUSG00000099764-ENSMUSG00000086936|intergenic_region|ENSMUSG00000099764-ENSMUSG00000086936|||n.20951794G>A||||||	GT:GQ:DP:RD:AD:FREQ:DP4	0/0:.:59:59:0:0%:27,32,0,0	0/1:.:49:43:6:12.24%:28,15,5,1
16	20951811	.	C	G	.	PASS	DP=112;SOMATIC;SS=2;SSC=20;GPV=1;SPV=0.009596;ANN=G|intergenic_region|MODIFIER|Rps10-ps2-Gm9697|ENSMUSG00000099764-ENSMUSG00000086936|intergenic_region|ENSMUSG00000099764-ENSMUSG00000086936|||n.20951811C>G||||||	GT:GQ:DP:RD:AD:FREQ:DP4	0/0:.:59:59:0:0%:27,32,0,0	0/1:.:53:47:6:11.32%:30,17,5,1
16	20951819	.	G	A	.	PASS	DP=107;SOMATIC;SS=2;SSC=18;GPV=1;SPV=0.012703;ANN=A|intergenic_region|MODIFIER|Rps10-ps2-Gm9697|ENSMUSG00000099764-ENSMUSG00000086936|intergenic_region|ENSMUSG00000099764-ENSMUSG00000086936|||n.20951819G>A||||||	GT:GQ:DP:RD:AD:FREQ:DP4	0/0:.:54:54:0:0%:28,26,0,0	0/1:.:53:47:6:11.32%:30,17,5,1
16	20951833	.	C	T	.	PASS	DP=104;SOMATIC;SS=2;SSC=19;GPV=1;SPV=0.011869;ANN=T|intergenic_region|MODIFIER|Rps10-ps2-Gm9697|ENSMUSG00000099764-ENSMUSG00000086936|intergenic_region|ENSMUSG00000099764-ENSMUSG00000086936|||n.20951833C>T||||||	GT:GQ:DP:RD:AD:FREQ:DP4	0/0:.:53:53:0:0%:31,22,0,0	0/1:.:51:45:6:11.76%:27,18,5,1
16	22278811	.	G	A	.	PASS	DP=242;SOMATIC;SS=2;SSC=41;GPV=1;SPV=7.4296e-05;ANN=A|intergenic_region|MODIFIER|Tra2b-Gm15776|ENSMUSG00000022858-ENSMUSG00000082241|intergenic_region|ENSMUSG00000022858-ENSMUSG00000082241|||n.22278811G>A||||||	GT:GQ:DP:RD:AD:FREQ:DP4	0/0:.:105:105:0:0%:39,66,0,0	0/1:.:137:121:16:11.68%:79,42,11,5
16	23860805	.	A	G	.	PASS	DP=61;SOMATIC;SS=2;SSC=17;GPV=1;SPV=0.019947;ANN=G|intergenic_region|MODIFIER|Gm6640-Sst|ENSMUSG00000083681-ENSMUSG00000004366|intergenic_region|ENSMUSG00000083681-ENSMUSG00000004366|||n.23860805A>G||||||	GT:GQ:DP:RD:AD:FREQ:DP4	0/0:.:28:28:0:0%:12,16,0,0	0/1:.:33:27:6:18.18%:16,11,3,3
16	27248683	.	G	A	.	PASS	DP=108;SOMATIC;SS=2;SSC=17;GPV=1;SPV=0.018964;ANN=A|intergenic_region|MODIFIER|Gmnc-Ostn|ENSMUSG00000068428-ENSMUSG00000052276|intergenic_region|ENSMUSG00000068428-ENSMUSG00000052276|||n.27248683G>A||||||	GT:GQ:DP:RD:AD:FREQ:DP4	0/0:.:51:51:0:0%:15,36,0,0	0/1:.:57:51:6:10.53%:23,28,4,2
16	30734423	.	G	A	.	str10	DP=106;SOMATIC;SS=2;SSC=23;GPV=1;SPV=0.0040373;ANN=A|intergenic_region|MODIFIER|Fam43a-Gm26295|ENSMUSG00000046546-ENSMUSG00000095791|intergenic_region|ENSMUSG00000046546-ENSMUSG00000095791|||n.30734423G>A||||||	GT:GQ:DP:RD:AD:FREQ:DP4	0/0:.:51:51:0:0%:13,38,0,0	0/1:.:55:47:8:14.55%:26,21,8,0
16	35370802	.	C	A	.	str10	DP=108;SOMATIC;SS=2;SSC=23;GPV=1;SPV=0.0041521;ANN=A|intergenic_region|MODIFIER|Sec22a-Gm25079|ENSMUSG00000034473-ENSMUSG00000064463|intergenic_region|ENSMUSG00000034473-ENSMUSG00000064463|||n.35370802C>A||||||	GT:GQ:DP:RD:AD:FREQ:DP4	0/0:.:57:57:0:0%:31,26,0,0	0/1:.:51:44:7:13.73%:21,23,7,0
16	36461915	.	C	G	.	str10	DP=55;SOMATIC;SS=2;SSC=29;GPV=1;SPV=0.0012081;ANN=G|intergenic_region|MODIFIER|Stfa3-Casr|ENSMUSG00000054905-ENSMUSG00000051980|intergenic_region|ENSMUSG00000054905-ENSMUSG00000051980|||n.36461915C>G||||||	GT:GQ:DP:RD:AD:FREQ:DP4	0/0:.:32:32:0:0%:16,16,0,0	0/1:.:23:16:7:30.43%:9,7,7,0
16	36974399	.	G	C	.	PASS	DP=124;SOMATIC;SS=2;SSC=18;GPV=1;SPV=0.012746;ANN=C|upstream_gene_variant|MODIFIER|Fbxo40|ENSMUSG00000047746|transcript|ENSMUST00000127808.1|retained_intron||n.-3634C>G|||||3634|,C|intron_variant|MODIFIER|Fbxo40|ENSMUSG00000047746|transcript|ENSMUST00000075869.12|protein_coding|2/3|c.4-3656C>G||||||,C|intron_variant|MODIFIER|Fbxo40|ENSMUSG00000047746|transcript|ENSMUST00000114806.1|protein_coding|1/2|c.4-3656C>G||||||,C|intron_variant|MODIFIER|Fbxo40|ENSMUSG00000047746|transcript|ENSMUST00000132511.1|processed_transcript|1/1|n.28+4350C>G||||||	GT:GQ:DP:RD:AD:FREQ:DP4	0/0:.:71:71:0:0%:33,38,0,0	0/1:.:53:48:5:9.43%:24,24,4,1
16	36974425	.	G	T	.	PASS	DP=135;SOMATIC;SS=2;SSC=19;GPV=1;SPV=0.012077;ANN=T|upstream_gene_variant|MODIFIER|Fbxo40|ENSMUSG00000047746|transcript|ENSMUST00000127808.1|retained_intron||n.-3660C>A|||||3660|,T|intron_variant|MODIFIER|Fbxo40|ENSMUSG00000047746|transcript|ENSMUST00000075869.12|protein_coding|2/3|c.4-3682C>A||||||,T|intron_variant|MODIFIER|Fbxo40|ENSMUSG00000047746|transcript|ENSMUST00000114806.1|protein_coding|1/2|c.4-3682C>A||||||,T|intron_variant|MODIFIER|Fbxo40|ENSMUSG00000047746|transcript|ENSMUST00000132511.1|processed_transcript|1/1|n.28+4324C>A||||||	GT:GQ:DP:RD:AD:FREQ:DP4	0/0:.:78:78:0:0%:42,36,0,0	0/1:.:57:52:5:8.77%:28,24,4,1
16	36974446	.	C	A	.	PASS	DP=127;SOMATIC;SS=2;SSC=18;GPV=1;SPV=0.013683;ANN=A|upstream_gene_variant|MODIFIER|Fbxo40|ENSMUSG00000047746|transcript|ENSMUST00000127808.1|retained_intron||n.-3681G>T|||||3681|,A|intron_variant|MODIFIER|Fbxo40|ENSMUSG00000047746|transcript|ENSMUST00000075869.12|protein_coding|2/3|c.4-3703G>T||||||,A|intron_variant|MODIFIER|Fbxo40|ENSMUSG00000047746|transcript|ENSMUST00000114806.1|protein_coding|1/2|c.4-3703G>T||||||,A|intron_variant|MODIFIER|Fbxo40|ENSMUSG00000047746|transcript|ENSMUST00000132511.1|processed_transcript|1/1|n.28+4303G>T||||||	GT:GQ:DP:RD:AD:FREQ:DP4	0/0:.:72:72:0:0%:40,32,0,0	0/1:.:55:50:5:9.09%:27,23,3,2
16	46007633	.	A	T	.	PASS	DP=107;SOMATIC;SS=2;SSC=20;GPV=1;SPV=0.0099688;ANN=T|intron_variant|MODIFIER|Plcxd2|ENSMUSG00000087141|transcript|ENSMUST00000130481.1|protein_coding|1/3|c.163+2061T>A||||||	GT:GQ:DP:RD:AD:FREQ:DP4	0/0:.:64:62:0:0%:33,29,0,0	0/1:.:43:38:5:11.63%:23,15,4,1
16	48426589	.	C	T	.	str10	DP=87;SOMATIC;SS=2;SSC=20;GPV=1;SPV=0.0099935;ANN=T|upstream_gene_variant|MODIFIER|Morc1|ENSMUSG00000022652|transcript|ENSMUST00000023330.6|protein_coding||c.-4752C>T|||||4648|,T|intergenic_region|MODIFIER|RP23-383B20.1-Morc1|ENSMUSG00000110573-ENSMUSG00000022652|intergenic_region|ENSMUSG00000110573-ENSMUSG00000022652|||n.48426589C>T||||||	GT:GQ:DP:RD:AD:FREQ:DP4	0/0:.:28:28:0:0%:8,20,0,0	0/1:.:59:48:11:18.64%:29,19,11,0
16	48426712	.	A	T	.	PASS	DP=89;SOMATIC;SS=2;SSC=19;GPV=1;SPV=0.01255;ANN=T|upstream_gene_variant|MODIFIER|Morc1|ENSMUSG00000022652|transcript|ENSMUST00000023330.6|protein_coding||c.-4629A>T|||||4525|,T|intergenic_region|MODIFIER|RP23-383B20.1-Morc1|ENSMUSG00000110573-ENSMUSG00000022652|intergenic_region|ENSMUSG00000110573-ENSMUSG00000022652|||n.48426712A>T||||||	GT:GQ:DP:RD:AD:FREQ:DP4	0/0:.:36:36:0:0%:12,24,0,0	0/1:.:53:45:8:15.09%:29,16,1,7
16	50989014	.	C	A	.	PASS	DP=128;SOMATIC;SS=2;SSC=20;GPV=1;SPV=0.0083077;ANN=A|intergenic_region|MODIFIER|Gm24925-Gm6767|ENSMUSG00000094301-ENSMUSG00000081453|intergenic_region|ENSMUSG00000094301-ENSMUSG00000081453|||n.50989014C>A||||||	GT:GQ:DP:RD:AD:FREQ:DP4	0/0:.:69:69:0:0%:38,31,0,0	0/1:.:59:53:6:10.17%:37,16,4,2
16	50989019	.	C	G	.	PASS	DP=139;SOMATIC;SS=2;SSC=19;GPV=1;SPV=0.011396;ANN=G|intergenic_region|MODIFIER|Gm24925-Gm6767|ENSMUSG00000094301-ENSMUSG00000081453|intergenic_region|ENSMUSG00000094301-ENSMUSG00000081453|||n.50989019C>G||||||	GT:GQ:DP:RD:AD:FREQ:DP4	0/0:.:81:81:0:0%:40,41,0,0	0/1:.:58:53:5:8.62%:37,16,4,1
16	51628470	.	T	C	.	str10	DP=104;SOMATIC;SS=2;SSC=17;GPV=1;SPV=0.017021;ANN=C|intergenic_region|MODIFIER|Gm6767-Cblb|ENSMUSG00000081453-ENSMUSG00000022637|intergenic_region|ENSMUSG00000081453-ENSMUSG00000022637|||n.51628470T>C||||||	GT:GQ:DP:RD:AD:FREQ:DP4	0/0:.:50:50:0:0%:26,24,0,0	0/1:.:54:48:6:11.11%:23,25,6,0
16	51628496	.	G	T	.	PASS	DP=112;SOMATIC;SS=2;SSC=15;GPV=1;SPV=0.031338;ANN=T|intergenic_region|MODIFIER|Gm6767-Cblb|ENSMUSG00000081453-ENSMUSG00000022637|intergenic_region|ENSMUSG00000081453-ENSMUSG00000022637|||n.51628496G>T||||||	GT:GQ:DP:RD:AD:FREQ:DP4	0/0:.:48:48:0:0%:24,24,0,0	0/1:.:64:58:6:9.38%:27,31,4,2
16	55343200	.	T	C	.	str10	DP=135;SOMATIC;SS=2;SSC=16;GPV=1;SPV=0.021992;ANN=C|intergenic_region|MODIFIER|Zpld1-Mir5118|ENSMUSG00000064310-ENSMUSG00000093292|intergenic_region|ENSMUSG00000064310-ENSMUSG00000093292|||n.55343200T>C||||||	GT:GQ:DP:RD:AD:FREQ:DP4	0/0:.:71:71:0:0%:33,38,0,0	0/1:.:64:59:5:7.81%:39,20,5,0
16	56724015	.	C	A	.	PASS	DP=105;SOMATIC;SS=2;SSC=20;GPV=1;SPV=0.0085605;ANN=A|downstream_gene_variant|MODIFIER|Adgrg7|ENSMUSG00000022755|transcript|ENSMUST00000023437.4|protein_coding||c.*740G>T|||||594|,A|intergenic_region|MODIFIER|Tfg-Adgrg7|ENSMUSG00000022757-ENSMUSG00000022755|intergenic_region|ENSMUSG00000022757-ENSMUSG00000022755|||n.56724015C>A||||||	GT:GQ:DP:RD:AD:FREQ:DP4	0/0:.:64:62:0:0%:39,23,0,0	0/1:.:41:36:5:12.2%:7,29,2,3
16	56995792	.	T	A	.	PASS	DP=102;SOMATIC;SS=2;SSC=19;GPV=1;SPV=0.012539;ANN=A|intergenic_region|MODIFIER|Lnp1-Tmem45a2|ENSMUSG00000109588-ENSMUSG00000046748|intergenic_region|ENSMUSG00000109588-ENSMUSG00000046748|||n.56995792T>A||||||	GT:GQ:DP:RD:AD:FREQ:DP4	0/0:.:51:51:0:0%:23,28,0,0	0/1:.:51:44:6:12%:20,24,5,1
16	56995978	.	G	C	.	PASS	DP=119;SOMATIC;SS=2;SSC=22;GPV=1;SPV=0.0060901;ANN=C|intergenic_region|MODIFIER|Lnp1-Tmem45a2|ENSMUSG00000109588-ENSMUSG00000046748|intergenic_region|ENSMUSG00000109588-ENSMUSG00000046748|||n.56995978G>C||||||	GT:GQ:DP:RD:AD:FREQ:DP4	0/0:.:60:60:0:0%:28,32,0,0	0/1:.:59:52:7:11.86%:25,27,1,6
16	61338475	.	G	A	.	PASS	DP=103;SOMATIC;SS=2;SSC=22;GPV=1;SPV=0.0057338;ANN=A|intergenic_region|MODIFIER|Gm17054-n-R5s37|ENSMUSG00000091459-ENSMUSG00000064467|intergenic_region|ENSMUSG00000091459-ENSMUSG00000064467|||n.61338475G>A||||||	GT:GQ:DP:RD:AD:FREQ:DP4	0/0:.:65:65:0:0%:31,34,0,0	0/1:.:38:33:5:13.16%:17,16,2,3
16	61338530	.	A	C	.	PASS	DP=101;SOMATIC;SS=2;SSC=22;GPV=1;SPV=0.00557;ANN=C|intergenic_region|MODIFIER|Gm17054-n-R5s37|ENSMUSG00000091459-ENSMUSG00000064467|intergenic_region|ENSMUSG00000091459-ENSMUSG00000064467|||n.61338530A>C||||||	GT:GQ:DP:RD:AD:FREQ:DP4	0/0:.:57:57:0:0%:21,36,0,0	0/1:.:44:38:6:13.64%:22,16,3,3
16	72649378	.	A	C	.	str10	DP=83;SOMATIC;SS=2;SSC=19;GPV=1;SPV=0.010198;ANN=C|intergenic_region|MODIFIER|Gm22797-Robo1|ENSMUSG00000065924-ENSMUSG00000022883|intergenic_region|ENSMUSG00000065924-ENSMUSG00000022883|||n.72649378A>C||||||	GT:GQ:DP:RD:AD:FREQ:DP4	0/0:.:48:48:0:0%:18,30,0,0	0/1:.:35:29:5:14.71%:6,23,5,0
16	79852888	.	C	T	.	str10	DP=92;SOMATIC;SS=2;SSC=18;GPV=1;SPV=0.01338;ANN=T|intergenic_region|MODIFIER|Gm37709-Rps19-ps12|ENSMUSG00000102791-ENSMUSG00000097552|intergenic_region|ENSMUSG00000102791-ENSMUSG00000097552|||n.79852888C>T||||||	GT:GQ:DP:RD:AD:FREQ:DP4	0/0:.:52:52:0:0%:12,40,0,0	0/1:.:40:35:5:12.5%:19,16,5,0
16	82634406	.	C	T	.	str10	DP=96;SOMATIC;SS=2;SSC=21;GPV=1;SPV=0.0065762;ANN=T|intergenic_region|MODIFIER|Gm23355-Gm21833|ENSMUSG00000094726-ENSMUSG00000094030|intergenic_region|ENSMUSG00000094726-ENSMUSG00000094030|||n.82634406C>T||||||	GT:GQ:DP:RD:AD:FREQ:DP4	0/0:.:53:53:0:0%:27,26,0,0	0/1:.:43:37:6:13.95%:23,14,6,0
16	88388895	.	T	A	.	str10	DP=99;SOMATIC;SS=2;SSC=16;GPV=1;SPV=0.023049;ANN=A|intergenic_region|MODIFIER|Grik1-Cldn17|ENSMUSG00000022935-ENSMUSG00000055811|intergenic_region|ENSMUSG00000022935-ENSMUSG00000055811|||n.88388895T>A||||||	GT:GQ:DP:RD:AD:FREQ:DP4	0/0:.:45:45:0:0%:23,22,0,0	0/1:.:54:48:6:11.11%:31,17,6,0
16	88755185	.	C	T	.	PASS	DP=125;SOMATIC;SS=2;SSC=23;GPV=1;SPV=0.0046305;ANN=T|upstream_gene_variant|MODIFIER|Krtap13|ENSMUSG00000050224|transcript|ENSMUST00000053149.2|protein_coding||c.-3587G>A|||||3557|,T|upstream_gene_variant|MODIFIER|2310034C09Rik|ENSMUSG00000068078|transcript|ENSMUST00000089111.4|protein_coding||c.-3715C>T|||||3662|,T|intergenic_region|MODIFIER|Krtap13-2310034C09Rik|ENSMUSG00000050224-ENSMUSG00000068078|intergenic_region|ENSMUSG00000050224-ENSMUSG00000068078|||n.88755185C>T||||||	GT:GQ:DP:RD:AD:FREQ:DP4	0/0:.:81:81:0:0%:35,46,0,0	0/1:.:44:39:5:11.36%:17,22,2,3
16	88755192	.	G	A	.	PASS	DP=138;SOMATIC;SS=2;SSC=24;GPV=1;SPV=0.0039574;ANN=A|upstream_gene_variant|MODIFIER|Krtap13|ENSMUSG00000050224|transcript|ENSMUST00000053149.2|protein_coding||c.-3594C>T|||||3564|,A|upstream_gene_variant|MODIFIER|2310034C09Rik|ENSMUSG00000068078|transcript|ENSMUST00000089111.4|protein_coding||c.-3708G>A|||||3655|,A|intergenic_region|MODIFIER|Krtap13-2310034C09Rik|ENSMUSG00000050224-ENSMUSG00000068078|intergenic_region|ENSMUSG00000050224-ENSMUSG00000068078|||n.88755192G>A||||||	GT:GQ:DP:RD:AD:FREQ:DP4	0/0:.:91:91:0:0%:37,54,0,0	0/1:.:47:42:5:10.64%:19,23,2,3
16	98094161	.	G	A	.	PASS	DP=110;SOMATIC;SS=2;SSC=18;GPV=1;SPV=0.013535;ANN=A|intergenic_region|MODIFIER|B230307C23Rik-CHR_END|ENSMUSG00000080717-CHR_END|intergenic_region|ENSMUSG00000080717-CHR_END|||n.98094161G>A||||||	GT:GQ:DP:RD:AD:FREQ:DP4	0/0:.:55:55:0:0%:19,36,0,0	0/1:.:55:49:6:10.91%:29,20,5,1
16	98094170	.	G	A	.	PASS	DP=99;SOMATIC;SS=2;SSC=17;GPV=1;SPV=0.018169;ANN=A|intergenic_region|MODIFIER|B230307C23Rik-CHR_END|ENSMUSG00000080717-CHR_END|intergenic_region|ENSMUSG00000080717-CHR_END|||n.98094170G>A||||||	GT:GQ:DP:RD:AD:FREQ:DP4	0/0:.:47:47:0:0%:17,30,0,0	0/1:.:52:46:6:11.54%:29,17,5,1
16	98094191	.	A	T	.	PASS	DP=105;SOMATIC;SS=2;SSC=18;GPV=1;SPV=0.014265;ANN=T|intergenic_region|MODIFIER|B230307C23Rik-CHR_END|ENSMUSG00000080717-CHR_END|intergenic_region|ENSMUSG00000080717-CHR_END|||n.98094191A>T||||||	GT:GQ:DP:RD:AD:FREQ:DP4	0/0:.:52:52:0:0%:14,38,0,0	0/1:.:53:47:6:11.32%:29,18,5,1
16	98094225	.	C	T	.	PASS	DP=99;SOMATIC;SS=2;SSC=17;GPV=1;SPV=0.016072;ANN=T|intergenic_region|MODIFIER|B230307C23Rik-CHR_END|ENSMUSG00000080717-CHR_END|intergenic_region|ENSMUSG00000080717-CHR_END|||n.98094225C>T||||||	GT:GQ:DP:RD:AD:FREQ:DP4	0/0:.:48:48:0:0%:18,30,0,0	0/1:.:51:45:6:11.76%:28,17,4,2
16	98094234	.	G	C	.	PASS	DP=106;SOMATIC;SS=2;SSC=18;GPV=1;SPV=0.01514;ANN=C|intergenic_region|MODIFIER|B230307C23Rik-CHR_END|ENSMUSG00000080717-CHR_END|intergenic_region|ENSMUSG00000080717-CHR_END|||n.98094234G>C||||||	GT:GQ:DP:RD:AD:FREQ:DP4	0/0:.:52:52:0:0%:20,32,0,0	0/1:.:54:48:6:11.11%:30,18,3,3
16	98094669	.	C	T	.	PASS	DP=106;SOMATIC;SS=2;SSC=19;GPV=1;SPV=0.012056;ANN=T|intergenic_region|MODIFIER|B230307C23Rik-CHR_END|ENSMUSG00000080717-CHR_END|intergenic_region|ENSMUSG00000080717-CHR_END|||n.98094669C>T||||||	GT:GQ:DP:RD:AD:FREQ:DP4	0/0:.:61:61:0:0%:29,32,0,0	0/1:.:45:40:5:11.11%:23,17,2,3
17	4810560	.	A	C	.	PASS	DP=114;SOMATIC;SS=2;SSC=22;GPV=1;SPV=0.0056363;ANN=C|intergenic_region|MODIFIER|Gm23186-Arid1b|ENSMUSG00000096200-ENSMUSG00000069729|intergenic_region|ENSMUSG00000096200-ENSMUSG00000069729|||n.4810560A>C||||||	GT:GQ:DP:RD:AD:FREQ:DP4	0/0:.:58:58:0:0%:19,39,0,0	0/1:.:56:49:7:12.5%:25,24,6,1
17	4810579	.	A	T	.	str10	DP=113;SOMATIC;SS=2;SSC=17;GPV=1;SPV=0.016735;ANN=T|intergenic_region|MODIFIER|Gm23186-Arid1b|ENSMUSG00000096200-ENSMUSG00000069729|intergenic_region|ENSMUSG00000096200-ENSMUSG00000069729|||n.4810579A>T||||||	GT:GQ:DP:RD:AD:FREQ:DP4	0/0:.:62:62:0:0%:19,43,0,0	0/1:.:51:46:5:9.8%:27,19,5,0
17	5380387	.	G	A	.	PASS	DP=118;SOMATIC;SS=2;SSC=28;GPV=1;SPV=0.0014054;ANN=A|intergenic_region|MODIFIER|Arid1b-Gm29050|ENSMUSG00000069729-ENSMUSG00000101133|intergenic_region|ENSMUSG00000069729-ENSMUSG00000101133|||n.5380387G>A||||||	GT:GQ:DP:RD:AD:FREQ:DP4	0/0:.:59:59:0:0%:29,30,0,0	0/1:.:59:50:9:15.25%:24,26,8,1
17	5380416	.	C	T	.	PASS	DP=115;SOMATIC;SS=2;SSC=31;GPV=1;SPV=0.00075624;ANN=T|intergenic_region|MODIFIER|Arid1b-Gm29050|ENSMUSG00000069729-ENSMUSG00000101133|intergenic_region|ENSMUSG00000069729-ENSMUSG00000101133|||n.5380416C>T||||||	GT:GQ:DP:RD:AD:FREQ:DP4	0/0:.:61:61:0:0%:29,32,0,0	0/1:.:54:45:9:16.67%:24,21,8,1
17	6643691	.	G	A	.	PASS	DP=106;SOMATIC;SS=2;SSC=18;GPV=1;SPV=0.013999;ANN=A|intergenic_region|MODIFIER|Tmem181c-ps-Dynlt1f|ENSMUSG00000093880-ENSMUSG00000095677|intergenic_region|ENSMUSG00000093880-ENSMUSG00000095677|||n.6643691G>A||||||	GT:GQ:DP:RD:AD:FREQ:DP4	0/0:.:47:47:0:0%:21,26,0,0	0/1:.:59:52:7:11.86%:37,15,6,1
17	7381158	.	A	G	.	str10	DP=97;SOMATIC;SS=2;SSC=16;GPV=1;SPV=0.023232;ANN=G|intron_variant|MODIFIER|Gm9992|ENSMUSG00000056133|transcript|ENSMUST00000070059.3|protein_coding|1/9|c.-112-1531T>C||||||	GT:GQ:DP:RD:AD:FREQ:DP4	0/0:.:44:44:0:0%:24,20,0,0	0/1:.:53:47:6:11.32%:32,15,6,0
17	16874457	.	A	C	.	PASS	DP=124;SOMATIC;SS=2;SSC=19;GPV=1;SPV=0.012434;ANN=C|intragenic_variant|MODIFIER|Chd1|ENSMUSG00000023852|gene_variant|ENSMUSG00000023852|||n.16874457A>C||||||	GT:GQ:DP:RD:AD:FREQ:DP4	0/0:.:63:63:0:0%:23,40,0,0	0/1:.:61:55:6:9.84%:33,22,4,2
17	17056393	.	A	G	.	PASS	DP=101;SOMATIC;SS=2;SSC=26;GPV=1;SPV=0.0022476;ANN=G|intragenic_variant|MODIFIER|Chd1|ENSMUSG00000023852|gene_variant|ENSMUSG00000023852|||n.17056393A>G||||||	GT:GQ:DP:RD:AD:FREQ:DP4	0/0:.:44:44:0:0%:18,26,0,0	0/1:.:57:47:10:17.54%:33,14,9,1
17	18932468	.	T	C	.	str10	DP=89;SOMATIC;SS=2;SSC=33;GPV=1;SPV=0.00047692;ANN=C|intron_variant|MODIFIER|Vmn2r97|ENSMUSG00000091491|transcript|ENSMUST00000168710.1|protein_coding|4/5|c.1533+2043T>C||||||	GT:GQ:DP:RD:AD:FREQ:DP4	0/0:.:42:42:0:0%:26,16,0,0	0/1:.:47:36:11:23.4%:21,15,1,10
17	20982980	.	C	G	.	PASS	DP=175;SOMATIC;SS=2;SSC=25;GPV=1;SPV=0.0030907;ANN=G|intergenic_region|MODIFIER|Vmn1r-ps145-Vmn1r233|ENSMUSG00000093429-ENSMUSG00000045575|intergenic_region|ENSMUSG00000093429-ENSMUSG00000045575|||n.20982980C>G||||||	GT:GQ:DP:RD:AD:FREQ:DP4	0/0:.:81:81:0:0%:29,52,0,0	0/1:.:94:85:9:9.57%:57,28,7,2
17	22073830	.	C	A	.	PASS	DP=176;SOMATIC;SS=2;SSC=30;GPV=1;SPV=0.00086827;ANN=A|downstream_gene_variant|MODIFIER|Zfp943|ENSMUSG00000053347|transcript|ENSMUST00000174015.7|nonsense_mediated_decay||c.*67499C>A|||||2662|,A|intergenic_region|MODIFIER|Zfp943-Zfp947|ENSMUSG00000053347-ENSMUSG00000063383|intergenic_region|ENSMUSG00000053347-ENSMUSG00000063383|||n.22073830C>A||||||	GT:GQ:DP:RD:AD:FREQ:DP4	0/0:.:101:101:0:0%:55,46,0,0	0/1:.:75:67:8:10.67%:42,25,5,3
17	22231355	.	C	T	.	PASS	DP=111;SOMATIC;SS=2;SSC=17;GPV=1;SPV=0.018291;ANN=T|intergenic_region|MODIFIER|Zfp994-Zfp944|ENSMUSG00000096433-ENSMUSG00000033972|intergenic_region|ENSMUSG00000096433-ENSMUSG00000033972|||n.22231355C>T||||||	GT:GQ:DP:RD:AD:FREQ:DP4	0/0:.:47:47:0:0%:18,29,0,0	0/1:.:64:57:7:10.94%:34,23,3,4
17	22232010	.	G	A	.	PASS	DP=103;SOMATIC;SS=2;SSC=23;GPV=1;SPV=0.0043355;ANN=A|intergenic_region|MODIFIER|Zfp994-Zfp944|ENSMUSG00000096433-ENSMUSG00000033972|intergenic_region|ENSMUSG00000096433-ENSMUSG00000033972|||n.22232010G>A||||||	GT:GQ:DP:RD:AD:FREQ:DP4	0/0:.:54:54:0:0%:32,22,0,0	0/1:.:49:42:7:14.29%:26,16,5,2
17	23295763	.	C	G	.	str10	DP=124;SOMATIC;SS=2;SSC=27;GPV=1;SPV=0.0016071;ANN=G|intron_variant|MODIFIER|Vmn2r114|ENSMUSG00000091945|transcript|ENSMUST00000168033.1|protein_coding|5/5|c.1651+1102G>C||||||	GT:GQ:DP:RD:AD:FREQ:DP4	0/0:.:46:46:0:0%:24,22,0,0	0/1:.:78:65:13:16.67%:42,23,12,1
17	23331217	.	T	C	.	str10	DP=109;SOMATIC;SS=2;SSC=19;GPV=1;SPV=0.011449;ANN=C|intergenic_region|MODIFIER|Vmn2r114-Vmn2r115|ENSMUSG00000091945-ENSMUSG00000091076|intergenic_region|ENSMUSG00000091945-ENSMUSG00000091076|||n.23331217T>C||||||	GT:GQ:DP:RD:AD:FREQ:DP4	0/0:.:50:50:0:0%:24,26,0,0	0/1:.:59:52:7:11.86%:27,25,7,0
17	23331239	.	C	T	.	str10	DP=99;SOMATIC;SS=2;SSC=19;GPV=1;SPV=0.010354;ANN=T|intergenic_region|MODIFIER|Vmn2r114-Vmn2r115|ENSMUSG00000091945-ENSMUSG00000091076|intergenic_region|ENSMUSG00000091945-ENSMUSG00000091076|||n.23331239C>T||||||	GT:GQ:DP:RD:AD:FREQ:DP4	0/0:.:46:46:0:0%:20,26,0,0	0/1:.:53:46:7:13.21%:22,24,7,0
17	23331251	.	A	G	.	str10	DP=93;SOMATIC;SS=2;SSC=19;GPV=1;SPV=0.012221;ANN=G|intergenic_region|MODIFIER|Vmn2r114-Vmn2r115|ENSMUSG00000091945-ENSMUSG00000091076|intergenic_region|ENSMUSG00000091945-ENSMUSG00000091076|||n.23331251A>G||||||	GT:GQ:DP:RD:AD:FREQ:DP4	0/0:.:42:42:0:0%:18,24,0,0	0/1:.:51:44:7:13.73%:19,25,7,0
17	23332075	.	G	A	.	str10	DP=108;SOMATIC;SS=2;SSC=22;GPV=1;SPV=0.0055282;ANN=A|intergenic_region|MODIFIER|Vmn2r114-Vmn2r115|ENSMUSG00000091945-ENSMUSG00000091076|intergenic_region|ENSMUSG00000091945-ENSMUSG00000091076|||n.23332075G>A||||||	GT:GQ:DP:RD:AD:FREQ:DP4	0/0:.:55:55:0:0%:27,28,0,0	0/1:.:53:46:7:13.21%:26,20,0,7
17	23386928	.	C	T	.	PASS	DP=112;SOMATIC;SS=2;SSC=32;GPV=1;SPV=0.00058274;ANN=T|synonymous_variant|LOW|Vmn2r116|ENSMUSG00000090966|transcript|ENSMUST00000164856.1|protein_coding|3/6|c.813C>T|p.Ile271Ile|813/2571|813/2571|271/856||	GT:GQ:DP:RD:AD:FREQ:DP4	0/0:.:41:41:0:0%:21,20,0,0	0/1:.:71:56:15:21.13%:38,18,6,9
17	23386931	.	T	C	.	PASS	DP=107;SOMATIC;SS=2;SSC=20;GPV=1;SPV=0.0080832;ANN=C|synonymous_variant|LOW|Vmn2r116|ENSMUSG00000090966|transcript|ENSMUST00000164856.1|protein_coding|3/6|c.816T>C|p.Ile272Ile|816/2571|816/2571|272/856||	GT:GQ:DP:RD:AD:FREQ:DP4	0/0:.:41:41:0:0%:21,20,0,0	0/1:.:66:53:9:14.52%:37,16,4,5
17	23432422	.	C	T	.	PASS	DP=95;SOMATIC;SS=2;SSC=17;GPV=1;SPV=0.016027;ANN=T|intergenic_region|MODIFIER|Vmn2r116-Vmn2r-ps134|ENSMUSG00000090966-ENSMUSG00000096270|intergenic_region|ENSMUSG00000090966-ENSMUSG00000096270|||n.23432422C>T||||||	GT:GQ:DP:RD:AD:FREQ:DP4	0/0:.:41:41:0:0%:19,22,0,0	0/1:.:54:47:7:12.96%:29,18,1,6
17	23432425	.	G	T	.	PASS	DP=111;SOMATIC;SS=2;SSC=17;GPV=1;SPV=0.017876;ANN=T|intergenic_region|MODIFIER|Vmn2r116-Vmn2r-ps134|ENSMUSG00000090966-ENSMUSG00000096270|intergenic_region|ENSMUSG00000090966-ENSMUSG00000096270|||n.23432425G>T||||||	GT:GQ:DP:RD:AD:FREQ:DP4	0/0:.:53:53:0:0%:27,26,0,0	0/1:.:58:52:6:10.34%:36,16,1,5
17	23441358	.	A	T	.	PASS	DP=133;SOMATIC;SS=2;SSC=35;GPV=1;SPV=0.00026725;ANN=T|non_coding_transcript_exon_variant|MODIFIER|Vmn2r-ps134|ENSMUSG00000096270|transcript|ENSMUST00000176907.1|unprocessed_pseudogene|2/2|n.699T>A||||||	GT:GQ:DP:RD:AD:FREQ:DP4	0/0:.:72:72:0:0%:30,42,0,0	0/1:.:61:51:10:16.39%:33,18,9,1
17	23534679	.	T	A	.	str10	DP=319;SOMATIC;SS=2;SSC=35;GPV=1;SPV=0.00029604;ANN=A|intergenic_region|MODIFIER|Olfr752-ps1-Casp16-ps|ENSMUSG00000109027-ENSMUSG00000067882|intergenic_region|ENSMUSG00000109027-ENSMUSG00000067882|||n.23534679T>A||||||	GT:GQ:DP:RD:AD:FREQ:DP4	0/0:.:124:124:0:0%:62,62,0,0	0/1:.:195:179:16:8.21%:125,54,16,0
17	23534737	.	C	G	.	PASS	DP=349;SOMATIC;SS=2;SSC=33;GPV=1;SPV=0.00046237;ANN=G|intergenic_region|MODIFIER|Olfr752-ps1-Casp16-ps|ENSMUSG00000109027-ENSMUSG00000067882|intergenic_region|ENSMUSG00000109027-ENSMUSG00000067882|||n.23534737C>G||||||	GT:GQ:DP:RD:AD:FREQ:DP4	0/0:.:137:137:0:0%:75,62,0,0	0/1:.:212:197:15:7.08%:126,71,13,2
17	23534747	.	G	C	.	PASS	DP=345;SOMATIC;SS=2;SSC=33;GPV=1;SPV=0.00047615;ANN=C|intergenic_region|MODIFIER|Olfr752-ps1-Casp16-ps|ENSMUSG00000109027-ENSMUSG00000067882|intergenic_region|ENSMUSG00000109027-ENSMUSG00000067882|||n.23534747G>C||||||	GT:GQ:DP:RD:AD:FREQ:DP4	0/0:.:135:135:0:0%:79,56,0,0	0/1:.:210:195:15:7.14%:125,70,12,3
17	23534784	.	C	A	.	PASS	DP=312;SOMATIC;SS=2;SSC=19;GPV=1;SPV=0.011347;ANN=A|intergenic_region|MODIFIER|Olfr752-ps1-Casp16-ps|ENSMUSG00000109027-ENSMUSG00000067882|intergenic_region|ENSMUSG00000109027-ENSMUSG00000067882|||n.23534784C>A||||||	GT:GQ:DP:RD:AD:FREQ:DP4	0/0:.:111:111:0:0%:71,40,0,0	0/1:.:201:191:10:4.98%:123,68,5,5
17	25238914	.	C	G	.	PASS	DP=139;SOMATIC;SS=2;SSC=27;GPV=1;SPV=0.0016365;ANN=G|upstream_gene_variant|MODIFIER|Tsr3|ENSMUSG00000015126|transcript|ENSMUST00000063574.6|protein_coding||c.-1339C>G|||||1256|,G|downstream_gene_variant|MODIFIER|Baiap3|ENSMUSG00000047507|transcript|ENSMUST00000182056.7|protein_coding||c.*4724G>C|||||3745|,G|downstream_gene_variant|MODIFIER|Unkl|ENSMUSG00000015127|transcript|ENSMUST00000160896.7|protein_coding||c.*7047C>G|||||4471|,G|downstream_gene_variant|MODIFIER|Unkl|ENSMUSG00000015127|transcript|ENSMUST00000015271.11|protein_coding||c.*7047C>G|||||4472|,G|downstream_gene_variant|MODIFIER|Baiap3|ENSMUSG00000047507|transcript|ENSMUST00000182126.1|retained_intron||n.*3745G>C|||||3745|,G|downstream_gene_variant|MODIFIER|Unkl|ENSMUSG00000015127|transcript|ENSMUST00000039734.11|protein_coding||c.*7047C>G|||||4471|,G|downstream_gene_variant|MODIFIER|Baiap3|ENSMUSG00000047507|transcript|ENSMUST00000182825.7|protein_coding||c.*4724G>C|||||4441|,G|downstream_gene_variant|MODIFIER|Baiap3|ENSMUSG00000047507|transcript|ENSMUST00000182696.7|protein_coding||c.*4683G>C|||||4456|WARNING_TRANSCRIPT_NO_START_CODON,G|downstream_gene_variant|MODIFIER|Baiap3|ENSMUSG00000047507|transcript|ENSMUST00000182435.7|protein_coding||c.*4724G>C|||||4465|,G|downstream_gene_variant|MODIFIER|Baiap3|ENSMUSG00000047507|transcript|ENSMUST00000169109.2|protein_coding||c.*4724G>C|||||4608|,G|intron_variant|MODIFIER|Gnptg|ENSMUSG00000035521|transcript|ENSMUST00000115154.10|protein_coding|3/10|c.178+861G>C||||||,G|intron_variant|MODIFIER|Gnptg|ENSMUSG00000035521|transcript|ENSMUST00000038973.6|protein_coding|3/10|c.178+861G>C||||||	GT:GQ:DP:RD:AD:FREQ:DP4	0/0:.:99:99:0:0%:49,50,0,0	0/1:.:40:35:5:12.5%:23,12,4,1
17	25238928	.	G	C	.	PASS	DP=134;SOMATIC;SS=2;SSC=25;GPV=1;SPV=0.0028832;ANN=C|upstream_gene_variant|MODIFIER|Tsr3|ENSMUSG00000015126|transcript|ENSMUST00000063574.6|protein_coding||c.-1325G>C|||||1242|,C|downstream_gene_variant|MODIFIER|Baiap3|ENSMUSG00000047507|transcript|ENSMUST00000182056.7|protein_coding||c.*4710C>G|||||3731|,C|downstream_gene_variant|MODIFIER|Unkl|ENSMUSG00000015127|transcript|ENSMUST00000160896.7|protein_coding||c.*7061G>C|||||4485|,C|downstream_gene_variant|MODIFIER|Unkl|ENSMUSG00000015127|transcript|ENSMUST00000015271.11|protein_coding||c.*7061G>C|||||4486|,C|downstream_gene_variant|MODIFIER|Baiap3|ENSMUSG00000047507|transcript|ENSMUST00000182126.1|retained_intron||n.*3731C>G|||||3731|,C|downstream_gene_variant|MODIFIER|Unkl|ENSMUSG00000015127|transcript|ENSMUST00000039734.11|protein_coding||c.*7061G>C|||||4485|,C|downstream_gene_variant|MODIFIER|Baiap3|ENSMUSG00000047507|transcript|ENSMUST00000182825.7|protein_coding||c.*4710C>G|||||4427|,C|downstream_gene_variant|MODIFIER|Baiap3|ENSMUSG00000047507|transcript|ENSMUST00000182696.7|protein_coding||c.*4669C>G|||||4442|WARNING_TRANSCRIPT_NO_START_CODON,C|downstream_gene_variant|MODIFIER|Baiap3|ENSMUSG00000047507|transcript|ENSMUST00000182435.7|protein_coding||c.*4710C>G|||||4451|,C|downstream_gene_variant|MODIFIER|Baiap3|ENSMUSG00000047507|transcript|ENSMUST00000169109.2|protein_coding||c.*4710C>G|||||4594|,C|intron_variant|MODIFIER|Gnptg|ENSMUSG00000035521|transcript|ENSMUST00000115154.10|protein_coding|3/10|c.178+847C>G||||||,C|intron_variant|MODIFIER|Gnptg|ENSMUSG00000035521|transcript|ENSMUST00000038973.6|protein_coding|3/10|c.178+847C>G||||||	GT:GQ:DP:RD:AD:FREQ:DP4	0/0:.:91:91:0:0%:41,50,0,0	0/1:.:43:38:5:11.63%:27,11,4,1
17	25238952	.	G	T	.	PASS	DP=138;SOMATIC;SS=2;SSC=21;GPV=1;SPV=0.0074035;ANN=T|upstream_gene_variant|MODIFIER|Tsr3|ENSMUSG00000015126|transcript|ENSMUST00000063574.6|protein_coding||c.-1301G>T|||||1218|,T|downstream_gene_variant|MODIFIER|Baiap3|ENSMUSG00000047507|transcript|ENSMUST00000182056.7|protein_coding||c.*4686C>A|||||3707|,T|downstream_gene_variant|MODIFIER|Unkl|ENSMUSG00000015127|transcript|ENSMUST00000160896.7|protein_coding||c.*7085G>T|||||4509|,T|downstream_gene_variant|MODIFIER|Unkl|ENSMUSG00000015127|transcript|ENSMUST00000015271.11|protein_coding||c.*7085G>T|||||4510|,T|downstream_gene_variant|MODIFIER|Baiap3|ENSMUSG00000047507|transcript|ENSMUST00000182126.1|retained_intron||n.*3707C>A|||||3707|,T|downstream_gene_variant|MODIFIER|Unkl|ENSMUSG00000015127|transcript|ENSMUST00000039734.11|protein_coding||c.*7085G>T|||||4509|,T|downstream_gene_variant|MODIFIER|Baiap3|ENSMUSG00000047507|transcript|ENSMUST00000182825.7|protein_coding||c.*4686C>A|||||4403|,T|downstream_gene_variant|MODIFIER|Baiap3|ENSMUSG00000047507|transcript|ENSMUST00000182696.7|protein_coding||c.*4645C>A|||||4418|WARNING_TRANSCRIPT_NO_START_CODON,T|downstream_gene_variant|MODIFIER|Baiap3|ENSMUSG00000047507|transcript|ENSMUST00000182435.7|protein_coding||c.*4686C>A|||||4427|,T|downstream_gene_variant|MODIFIER|Baiap3|ENSMUSG00000047507|transcript|ENSMUST00000169109.2|protein_coding||c.*4686C>A|||||4570|,T|intron_variant|MODIFIER|Gnptg|ENSMUSG00000035521|transcript|ENSMUST00000115154.10|protein_coding|3/10|c.178+823C>A||||||,T|intron_variant|MODIFIER|Gnptg|ENSMUSG00000035521|transcript|ENSMUST00000038973.6|protein_coding|3/10|c.178+823C>A||||||	GT:GQ:DP:RD:AD:FREQ:DP4	0/0:.:85:85:0:0%:39,46,0,0	0/1:.:53:48:5:9.43%:31,17,4,1
17	25413231	.	A	G	.	PASS	DP=161;SOMATIC;SS=2;SSC=18;GPV=1;SPV=0.013274;ANN=G|intron_variant|MODIFIER|Cacna1h|ENSMUSG00000024112|transcript|ENSMUST00000078496.11|protein_coding|2/34|c.300-15386T>C||||||,G|intron_variant|MODIFIER|Cacna1h|ENSMUSG00000024112|transcript|ENSMUST00000159610.7|protein_coding|2/34|c.300-15386T>C||||||,G|intron_variant|MODIFIER|Cacna1h|ENSMUSG00000024112|transcript|ENSMUST00000159048.7|protein_coding|2/34|c.-19-15386T>C||||||,G|intron_variant|MODIFIER|Cacna1h|ENSMUSG00000024112|transcript|ENSMUST00000161454.1|retained_intron|2/8|n.617-15386T>C||||||,G|intron_variant|MODIFIER|Cacna1h|ENSMUSG00000024112|transcript|ENSMUST00000159623.1|protein_coding|1/2|c.300-15386T>C||||||WARNING_TRANSCRIPT_NO_STOP_CODON	GT:GQ:DP:RD:AD:FREQ:DP4	0/0:.:92:92:0:0%:55,37,0,0	0/1:.:69:64:5:7.25%:40,24,4,1
17	26912267	.	A	C	.	PASS	DP=127;SOMATIC;SS=2;SSC=19;GPV=1;SPV=0.012439;ANN=C|upstream_gene_variant|MODIFIER|Kifc5b|ENSMUSG00000024301|transcript|ENSMUST00000078961.4|protein_coding||c.-5001A>C|||||4824|,C|intergenic_region|MODIFIER|Gm20468-Kifc5b|ENSMUSG00000092539-ENSMUSG00000024301|intergenic_region|ENSMUSG00000092539-ENSMUSG00000024301|||n.26912267A>C||||||	GT:GQ:DP:RD:AD:FREQ:DP4	0/0:.:73:73:0:0%:29,44,0,0	0/1:.:54:49:5:9.26%:28,21,4,1
17	26912409	.	G	T	.	PASS	DP=134;SOMATIC;SS=2;SSC=22;GPV=1;SPV=0.005106;ANN=T|upstream_gene_variant|MODIFIER|Kifc5b|ENSMUSG00000024301|transcript|ENSMUST00000078961.4|protein_coding||c.-4859G>T|||||4682|,T|intergenic_region|MODIFIER|Gm20468-Kifc5b|ENSMUSG00000092539-ENSMUSG00000024301|intergenic_region|ENSMUSG00000092539-ENSMUSG00000024301|||n.26912409G>T||||||	GT:GQ:DP:RD:AD:FREQ:DP4	0/0:.:63:63:0:0%:35,28,0,0	0/1:.:71:63:8:11.27%:43,20,3,5
17	26912452	.	G	A	.	PASS	DP=137;SOMATIC;SS=2;SSC=20;GPV=1;SPV=0.0091227;ANN=A|upstream_gene_variant|MODIFIER|Kifc5b|ENSMUSG00000024301|transcript|ENSMUST00000078961.4|protein_coding||c.-4816G>A|||||4639|,A|intergenic_region|MODIFIER|Gm20468-Kifc5b|ENSMUSG00000092539-ENSMUSG00000024301|intergenic_region|ENSMUSG00000092539-ENSMUSG00000024301|||n.26912452G>A||||||	GT:GQ:DP:RD:AD:FREQ:DP4	0/0:.:73:73:0:0%:39,34,0,0	0/1:.:64:58:6:9.38%:36,22,2,4
17	27019985	.	T	G	.	str10	DP=96;SOMATIC;SS=2;SSC=24;GPV=1;SPV=0.003215;ANN=G|3_prime_UTR_variant|MODIFIER|Bak1|ENSMUSG00000057789|transcript|ENSMUST00000078691.11|protein_coding|6/6|c.*946A>C|||||946|,G|3_prime_UTR_variant|MODIFIER|Bak1|ENSMUSG00000057789|transcript|ENSMUST00000025034.11|nonsense_mediated_decay|7/7|c.*1140A>C|||||1271|,G|downstream_gene_variant|MODIFIER|Bak1|ENSMUSG00000057789|transcript|ENSMUST00000143158.1|protein_coding||c.*821A>C|||||681|WARNING_TRANSCRIPT_NO_START_CODON,G|downstream_gene_variant|MODIFIER|Bak1|ENSMUSG00000057789|transcript|ENSMUST00000133448.1|processed_transcript||n.*2591A>C|||||2591|,G|intron_variant|MODIFIER|Ggnbp1|ENSMUSG00000048731|transcript|ENSMUST00000133257.7|protein_coding|2/8|c.-749-5352T>G||||||,G|intron_variant|MODIFIER|Ggnbp1|ENSMUSG00000048731|transcript|ENSMUST00000151920.1|retained_intron|1/2|n.158+1815T>G||||||,G|intron_variant|MODIFIER|Ggnbp1|ENSMUSG00000048731|transcript|ENSMUST00000142141.1|processed_transcript|1/1|n.131+1815T>G||||||,G|intron_variant|MODIFIER|Ggnbp1|ENSMUSG00000048731|transcript|ENSMUST00000122106.7|protein_coding|1/6|c.41+1815T>G||||||	GT:GQ:DP:RD:AD:FREQ:DP4	0/0:.:52:52:0:0%:20,32,0,0	0/1:.:44:37:7:15.91%:20,17,7,0
17	32470734	.	A	G	.	str10	DP=89;SOMATIC;SS=2;SSC=23;GPV=1;SPV=0.0040935;ANN=G|intron_variant|MODIFIER|Cyp4f39|ENSMUSG00000061126|transcript|ENSMUST00000003413.6|protein_coding|1/11|c.223-70A>G||||||	GT:GQ:DP:RD:AD:FREQ:DP4	0/0:.:58:58:0:0%:38,20,0,0	0/1:.:31:26:5:16.13%:20,6,0,5
17	34758361	.	C	T	.	str10	DP=132;SOMATIC;SS=2;SSC=37;GPV=1;SPV=0.00017792;ANN=T|intergenic_region|MODIFIER|Stk19-ps1-Skiv2l-ps1|ENSMUSG00000092202-ENSMUSG00000092543|intergenic_region|ENSMUSG00000092202-ENSMUSG00000092543|||n.34758361C>T||||||	GT:GQ:DP:RD:AD:FREQ:DP4	0/0:.:69:69:0:0%:43,26,0,0	0/1:.:63:52:11:17.46%:22,30,1,10
17	36103899	.	G	A	.	PASS	DP=124;SOMATIC;SS=2;SSC=14;GPV=1;SPV=0.032073;ANN=A|intergenic_region|MODIFIER|Gm8815-H2-T-ps|ENSMUSG00000092224-ENSMUSG00000073405|intergenic_region|ENSMUSG00000092224-ENSMUSG00000073405|||n.36103899G>A||||||	GT:GQ:DP:RD:AD:FREQ:DP4	0/0:.:53:53:0:0%:21,32,0,0	0/1:.:71:65:6:8.45%:38,27,3,3
17	41188206	.	G	T	.	PASS	DP=98;SOMATIC;SS=2;SSC=21;GPV=1;SPV=0.0067062;ANN=T|intergenic_region|MODIFIER|Mut-Gm6771|ENSMUSG00000023921-ENSMUSG00000098030|intergenic_region|ENSMUSG00000023921-ENSMUSG00000098030|||n.41188206G>T||||||	GT:GQ:DP:RD:AD:FREQ:DP4	0/0:.:54:54:0:0%:30,24,0,0	0/1:.:44:38:6:13.64%:21,17,5,1
17	41188240	.	A	C	.	PASS	DP=97;SOMATIC;SS=2;SSC=29;GPV=1;SPV=0.0010034;ANN=C|intergenic_region|MODIFIER|Mut-Gm6771|ENSMUSG00000023921-ENSMUSG00000098030|intergenic_region|ENSMUSG00000023921-ENSMUSG00000098030|||n.41188240A>C||||||	GT:GQ:DP:RD:AD:FREQ:DP4	0/0:.:54:54:0:0%:34,20,0,0	0/1:.:43:35:8:18.6%:23,12,3,5
17	41188283	.	A	G	.	PASS	DP=93;SOMATIC;SS=2;SSC=34;GPV=1;SPV=0.00036424;ANN=G|intergenic_region|MODIFIER|Mut-Gm6771|ENSMUSG00000023921-ENSMUSG00000098030|intergenic_region|ENSMUSG00000023921-ENSMUSG00000098030|||n.41188283A>G||||||	GT:GQ:DP:RD:AD:FREQ:DP4	0/0:.:52:52:0:0%:34,18,0,0	0/1:.:41:32:9:21.95%:16,16,1,8
17	42892349	.	G	A	.	PASS	DP=111;SOMATIC;SS=2;SSC=41;GPV=1;SPV=6.8339e-05;ANN=A|intergenic_region|MODIFIER|Cd2ap-Tnfrsf21|ENSMUSG00000061665-ENSMUSG00000023915|intergenic_region|ENSMUSG00000061665-ENSMUSG00000023915|||n.42892349G>A||||||	GT:GQ:DP:RD:AD:FREQ:DP4	0/0:.:61:61:0:0%:39,22,0,0	0/1:.:50:38:11:22.45%:23,15,3,8
17	43984110	.	C	T	.	str10	DP=129;SOMATIC;SS=2;SSC=21;GPV=1;SPV=0.0077918;ANN=T|intron_variant|MODIFIER|Rcan2|ENSMUSG00000039601|transcript|ENSMUST00000044895.11|protein_coding|2/4|c.226-33657C>T||||||,T|intron_variant|MODIFIER|Rcan2|ENSMUSG00000039601|transcript|ENSMUST00000177857.7|protein_coding|2/4|c.87+30573C>T||||||,T|intron_variant|MODIFIER|Rcan2|ENSMUSG00000039601|transcript|ENSMUST00000044792.4|protein_coding|1/3|c.87+30573C>T||||||	GT:GQ:DP:RD:AD:FREQ:DP4	0/0:.:63:63:0:0%:27,36,0,0	0/1:.:66:59:7:10.61%:36,23,7,0
17	49446388	.	G	T	.	str10	DP=67;SOMATIC;SS=2;SSC=19;GPV=1;SPV=0.011098;ANN=T|upstream_gene_variant|MODIFIER|Mocs1|ENSMUSG00000064120|transcript|ENSMUST00000172871.1|protein_coding||c.-3453G>T|||||3451|WARNING_TRANSCRIPT_NO_START_CODON,T|intron_variant|MODIFIER|Mocs1|ENSMUSG00000064120|transcript|ENSMUST00000173033.7|protein_coding|4/10|c.584-2712G>T||||||,T|intron_variant|MODIFIER|Mocs1|ENSMUSG00000064120|transcript|ENSMUST00000024797.15|protein_coding|4/10|c.584-2712G>T||||||,T|intron_variant|MODIFIER|Mocs1|ENSMUSG00000064120|transcript|ENSMUST00000173362.7|nonsense_mediated_decay|4/10|c.594-2712G>T||||||,T|intron_variant|MODIFIER|Mocs1|ENSMUSG00000064120|transcript|ENSMUST00000174647.1|nonsense_mediated_decay|3/8|c.*298-2712G>T||||||	GT:GQ:DP:RD:AD:FREQ:DP4	0/0:.:34:34:0:0%:18,16,0,0	0/1:.:33:27:6:18.18%:5,22,0,6
17	54177859	.	A	T	.	str10	DP=125;SOMATIC;SS=2;SSC=21;GPV=1;SPV=0.0065404;ANN=T|intergenic_region|MODIFIER|Gm5684-Gm37966|ENSMUSG00000104810-ENSMUSG00000102572|intergenic_region|ENSMUSG00000104810-ENSMUSG00000102572|||n.54177859A>T||||||	GT:GQ:DP:RD:AD:FREQ:DP4	0/0:.:78:78:0:0%:43,35,0,0	0/1:.:47:42:5:10.64%:22,20,5,0
17	61168221	.	A	G	.	PASS	DP=97;SOMATIC;SS=2;SSC=16;GPV=1;SPV=0.020581;ANN=G|intergenic_region|MODIFIER|Gm23447-Gm23773|ENSMUSG00000064732-ENSMUSG00000089610|intergenic_region|ENSMUSG00000064732-ENSMUSG00000089610|||n.61168221A>G||||||	GT:GQ:DP:RD:AD:FREQ:DP4	0/0:.:40:40:0:0%:18,22,0,0	0/1:.:57:50:7:12.28%:28,22,5,2
17	61645082	.	G	A	.	PASS	DP=111;SOMATIC;SS=2;SSC=34;GPV=1;SPV=0.00036824;ANN=A|intergenic_region|MODIFIER|Obox6-ps1-Gm4518|ENSMUSG00000093761-ENSMUSG00000098123|intergenic_region|ENSMUSG00000093761-ENSMUSG00000098123|||n.61645082G>A||||||	GT:GQ:DP:RD:AD:FREQ:DP4	0/0:.:45:45:0:0%:23,22,0,0	0/1:.:66:52:14:21.21%:32,20,8,6
17	62195885	.	A	T	.	PASS	DP=104;SOMATIC;SS=2;SSC=14;GPV=1;SPV=0.036593;ANN=T|intergenic_region|MODIFIER|Gm27023-Gm25800|ENSMUSG00000098156-ENSMUSG00000064570|intergenic_region|ENSMUSG00000098156-ENSMUSG00000064570|||n.62195885A>T||||||	GT:GQ:DP:RD:AD:FREQ:DP4	0/0:.:43:43:0:0%:15,28,0,0	0/1:.:61:55:6:9.84%:40,15,1,5
17	64088881	.	T	A	.	PASS	DP=177;SOMATIC;SS=2;SSC=22;GPV=1;SPV=0.0057343;ANN=A|intron_variant|MODIFIER|Fer|ENSMUSG00000000127|transcript|ENSMUST00000000129.12|protein_coding|15/17|c.2051+9906T>A||||||,A|intron_variant|MODIFIER|Fer|ENSMUSG00000000127|transcript|ENSMUST00000038080.5|protein_coding|11/13|c.941+9906T>A||||||	GT:GQ:DP:RD:AD:FREQ:DP4	0/0:.:56:56:0:0%:24,32,0,0	0/1:.:121:108:13:10.74%:71,37,11,2
17	64088902	.	A	G	.	PASS	DP=177;SOMATIC;SS=2;SSC=24;GPV=1;SPV=0.0036174;ANN=G|intron_variant|MODIFIER|Fer|ENSMUSG00000000127|transcript|ENSMUST00000000129.12|protein_coding|15/17|c.2051+9927A>G||||||,G|intron_variant|MODIFIER|Fer|ENSMUSG00000000127|transcript|ENSMUST00000038080.5|protein_coding|11/13|c.941+9927A>G||||||	GT:GQ:DP:RD:AD:FREQ:DP4	0/0:.:60:60:0:0%:30,30,0,0	0/1:.:117:104:13:11.11%:72,32,11,2
17	65084122	.	G	A	.	str10	DP=113;SOMATIC;SS=2;SSC=18;GPV=1;SPV=0.014363;ANN=A|intergenic_region|MODIFIER|Gm25344-Tmem232|ENSMUSG00000077691-ENSMUSG00000045036|intergenic_region|ENSMUSG00000077691-ENSMUSG00000045036|||n.65084122G>A||||||	GT:GQ:DP:RD:AD:FREQ:DP4	0/0:.:56:56:0:0%:26,30,0,0	0/1:.:57:51:6:10.53%:30,21,6,0
17	65084136	.	A	C	.	str10	DP=101;SOMATIC;SS=2;SSC=18;GPV=1;SPV=0.01421;ANN=C|intergenic_region|MODIFIER|Gm25344-Tmem232|ENSMUSG00000077691-ENSMUSG00000045036|intergenic_region|ENSMUSG00000077691-ENSMUSG00000045036|||n.65084136A>C||||||	GT:GQ:DP:RD:AD:FREQ:DP4	0/0:.:50:50:0:0%:22,28,0,0	0/1:.:51:45:6:11.76%:28,17,6,0
17	65452017	.	A	T	.	str10	DP=126;SOMATIC;SS=2;SSC=22;GPV=1;SPV=0.0056127;ANN=T|intron_variant|MODIFIER|Tmem232|ENSMUSG00000045036|transcript|ENSMUST00000062161.6|protein_coding|9/15|c.754-1574T>A||||||,T|intron_variant|MODIFIER|Tmem232|ENSMUSG00000045036|transcript|ENSMUST00000086722.9|protein_coding|8/14|c.754-1574T>A||||||	GT:GQ:DP:RD:AD:FREQ:DP4	0/0:.:80:80:0:0%:38,42,0,0	0/1:.:46:41:5:10.87%:23,18,5,0
17	65452041	.	A	T	.	str10	DP=140;SOMATIC;SS=2;SSC=19;GPV=1;SPV=0.012007;ANN=T|intron_variant|MODIFIER|Tmem232|ENSMUSG00000045036|transcript|ENSMUST00000062161.6|protein_coding|9/15|c.754-1598T>A||||||,T|intron_variant|MODIFIER|Tmem232|ENSMUSG00000045036|transcript|ENSMUST00000086722.9|protein_coding|8/14|c.754-1598T>A||||||	GT:GQ:DP:RD:AD:FREQ:DP4	0/0:.:81:81:0:0%:43,38,0,0	0/1:.:59:54:5:8.47%:32,22,5,0
17	67580542	.	G	A	.	PASS	DP=92;SOMATIC;SS=2;SSC=14;GPV=1;SPV=0.034321;ANN=A|intergenic_region|MODIFIER|Gm22277-Lrrc30|ENSMUSG00000087829-ENSMUSG00000073375|intergenic_region|ENSMUSG00000087829-ENSMUSG00000073375|||n.67580542G>A||||||	GT:GQ:DP:RD:AD:FREQ:DP4	0/0:.:34:34:0:0%:16,18,0,0	0/1:.:58:51:7:12.07%:22,29,6,1
17	71323607	.	G	A	.	PASS	DP=120;SOMATIC;SS=2;SSC=23;GPV=1;SPV=0.0049304;ANN=A|intron_variant|MODIFIER|Gm26561|ENSMUSG00000097625|transcript|ENSMUST00000180743.1|lincRNA|3/3|n.185-68449G>A||||||	GT:GQ:DP:RD:AD:FREQ:DP4	0/0:.:69:69:0:0%:31,38,0,0	0/1:.:51:45:6:11.76%:23,22,5,1
17	71323620	.	G	A	.	PASS	DP=127;SOMATIC;SS=2;SSC=22;GPV=1;SPV=0.0062809;ANN=A|intron_variant|MODIFIER|Gm26561|ENSMUSG00000097625|transcript|ENSMUST00000180743.1|lincRNA|3/3|n.185-68436G>A||||||	GT:GQ:DP:RD:AD:FREQ:DP4	0/0:.:71:71:0:0%:33,38,0,0	0/1:.:56:50:6:10.71%:29,21,5,1
17	71323622	.	A	T	.	PASS	DP=122;SOMATIC;SS=2;SSC=21;GPV=1;SPV=0.0071719;ANN=T|intron_variant|MODIFIER|Gm26561|ENSMUSG00000097625|transcript|ENSMUST00000180743.1|lincRNA|3/3|n.185-68434A>T||||||	GT:GQ:DP:RD:AD:FREQ:DP4	0/0:.:67:67:0:0%:31,36,0,0	0/1:.:55:49:6:10.91%:29,20,5,1
17	74054700	.	T	C	.	PASS	DP=94;SOMATIC;SS=2;SSC=19;GPV=1;SPV=0.011504;ANN=C|intergenic_region|MODIFIER|Srd5a2-Memo1|ENSMUSG00000038541-ENSMUSG00000058704|intergenic_region|ENSMUSG00000038541-ENSMUSG00000058704|||n.74054700T>C||||||	GT:GQ:DP:RD:AD:FREQ:DP4	0/0:.:48:48:0:0%:20,28,0,0	0/1:.:46:40:6:13.04%:23,17,2,4
17	76568120	.	T	A	.	str10	DP=132;SOMATIC;SS=2;SSC=16;GPV=1;SPV=0.025;ANN=A|intergenic_region|MODIFIER|Gm16391-Gm17538|ENSMUSG00000066958-ENSMUSG00000091058|intergenic_region|ENSMUSG00000066958-ENSMUSG00000091058|||n.76568120T>A||||||	GT:GQ:DP:RD:AD:FREQ:DP4	0/0:.:59:59:0:0%:27,32,0,0	0/1:.:73:66:6:8.33%:37,29,6,0
17	76568126	.	T	A	.	str10	DP=129;SOMATIC;SS=2;SSC=15;GPV=1;SPV=0.027467;ANN=A|intergenic_region|MODIFIER|Gm16391-Gm17538|ENSMUSG00000066958-ENSMUSG00000091058|intergenic_region|ENSMUSG00000066958-ENSMUSG00000091058|||n.76568126T>A||||||	GT:GQ:DP:RD:AD:FREQ:DP4	0/0:.:57:57:0:0%:25,32,0,0	0/1:.:72:66:6:8.33%:39,27,6,0
17	78029064	.	C	T	.	str10	DP=104;SOMATIC;SS=2;SSC=16;GPV=1;SPV=0.022299;ANN=T|intergenic_region|MODIFIER|Gm17538-Gm5229|ENSMUSG00000091058-ENSMUSG00000037064|intergenic_region|ENSMUSG00000091058-ENSMUSG00000037064|||n.78029064C>T||||||	GT:GQ:DP:RD:AD:FREQ:DP4	0/0:.:38:38:0:0%:22,16,0,0	0/1:.:66:58:8:12.12%:29,29,8,0
17	78029177	.	T	C	.	str10	DP=105;SOMATIC;SS=2;SSC=25;GPV=1;SPV=0.0029938;ANN=C|intergenic_region|MODIFIER|Gm17538-Gm5229|ENSMUSG00000091058-ENSMUSG00000037064|intergenic_region|ENSMUSG00000091058-ENSMUSG00000037064|||n.78029177T>C||||||	GT:GQ:DP:RD:AD:FREQ:DP4	0/0:.:48:48:0:0%:38,10,0,0	0/1:.:57:48:9:15.79%:29,19,9,0
17	83256255	.	G	A	.	str10	DP=98;SOMATIC;SS=2;SSC=63;GPV=1;SPV=4.6233e-07;ANN=A|intergenic_region|MODIFIER|Pkdcc-Gm24240|ENSMUSG00000024247-ENSMUSG00000088410|intergenic_region|ENSMUSG00000024247-ENSMUSG00000088410|||n.83256255G>A||||||	GT:GQ:DP:RD:AD:FREQ:DP4	0/0:.:59:59:0:0%:17,42,0,0	0/1:.:39:25:14:35.9%:17,8,14,0
17	83485914	.	A	C	.	str10	DP=78;SOMATIC;SS=2;SSC=17;GPV=1;SPV=0.017506;ANN=C|intergenic_region|MODIFIER|Eml4-Cox7a2l|ENSMUSG00000032624-ENSMUSG00000024248|intergenic_region|ENSMUSG00000032624-ENSMUSG00000024248|||n.83485914A>C||||||	GT:GQ:DP:RD:AD:FREQ:DP4	0/0:.:37:37:0:0%:27,10,0,0	0/1:.:41:35:6:14.63%:28,7,0,6
17	84031227	.	A	C	.	str10	DP=80;SOMATIC;SS=2;SSC=18;GPV=1;SPV=0.015682;ANN=C|intergenic_region|MODIFIER|Gm37549-Zfp36l2|ENSMUSG00000103015-ENSMUSG00000045817|intergenic_region|ENSMUSG00000103015-ENSMUSG00000045817|||n.84031227A>C||||||	GT:GQ:DP:RD:AD:FREQ:DP4	0/0:.:44:44:0:0%:28,16,0,0	0/1:.:36:31:5:13.89%:22,9,0,5
17	85310990	.	G	T	.	PASS	DP=104;SOMATIC;SS=2;SSC=20;GPV=1;SPV=0.0080873;ANN=T|intron_variant|MODIFIER|Camkmt|ENSMUSG00000071037|transcript|ENSMUST00000095188.5|protein_coding|3/10|c.377-80583G>T||||||	GT:GQ:DP:RD:AD:FREQ:DP4	0/0:.:56:56:0:0%:28,28,0,0	0/1:.:48:42:6:12.5%:26,16,4,2
17	87034087	.	C	A	.	str10	DP=95;SOMATIC;SS=2;SSC=15;GPV=1;SPV=0.026415;ANN=A|intron_variant|MODIFIER|Cript|ENSMUSG00000024146|transcript|ENSMUST00000024959.9|protein_coding|3/4|c.138-169C>A||||||,A|intron_variant|MODIFIER|Cript|ENSMUSG00000024146|transcript|ENSMUST00000160269.1|protein_coding|3/4|c.165-169C>A||||||WARNING_TRANSCRIPT_NO_START_CODON	GT:GQ:DP:RD:AD:FREQ:DP4	0/0:.:42:42:0:0%:18,24,0,0	0/1:.:53:47:6:11.32%:27,20,6,0
17	87883103	.	G	C	.	PASS	DP=45;SOMATIC;SS=2;SSC=15;GPV=1;SPV=0.027357;ANN=C|intergenic_region|MODIFIER|Kcnk12-Rpl36-ps4|ENSMUSG00000050138-ENSMUSG00000093922|intergenic_region|ENSMUSG00000050138-ENSMUSG00000093922|||n.87883103G>C||||||	GT:GQ:DP:RD:AD:FREQ:DP4	0/0:.:23:21:0:0%:19,2,0,0	0/1:.:22:17:5:22.73%:10,7,3,2
17	93907189	.	T	A	.	str10	DP=121;SOMATIC;SS=2;SSC=17;GPV=1;SPV=0.018986;ANN=A|intergenic_region|MODIFIER|Gm25935-Gm22593|ENSMUSG00000094473-ENSMUSG00000077433|intergenic_region|ENSMUSG00000094473-ENSMUSG00000077433|||n.93907189T>A||||||	GT:GQ:DP:RD:AD:FREQ:DP4	0/0:.:51:51:0:0%:17,34,0,0	0/1:.:70:63:7:10%:28,35,7,0
17	93907259	.	T	A	.	str10	DP=103;SOMATIC;SS=2;SSC=21;GPV=1;SPV=0.0069499;ANN=A|intergenic_region|MODIFIER|Gm25935-Gm22593|ENSMUSG00000094473-ENSMUSG00000077433|intergenic_region|ENSMUSG00000094473-ENSMUSG00000077433|||n.93907259T>A||||||	GT:GQ:DP:RD:AD:FREQ:DP4	0/0:.:46:46:0:0%:20,26,0,0	0/1:.:57:49:8:14.04%:26,23,8,0
17	93938976	.	C	T	.	PASS	DP=114;SOMATIC;SS=2;SSC=16;GPV=1;SPV=0.024889;ANN=T|intergenic_region|MODIFIER|Gm25935-Gm22593|ENSMUSG00000094473-ENSMUSG00000077433|intergenic_region|ENSMUSG00000094473-ENSMUSG00000077433|||n.93938976C>T||||||	GT:GQ:DP:RD:AD:FREQ:DP4	0/0:.:37:37:0:0%:11,26,0,0	0/1:.:77:68:9:11.69%:42,26,7,2
17	94344267	.	A	G	.	str10	DP=228;SOMATIC;SS=2;SSC=19;GPV=1;SPV=0.011049;ANN=G|intergenic_region|MODIFIER|Gm22593-Mettl4|ENSMUSG00000077433-ENSMUSG00000055660|intergenic_region|ENSMUSG00000077433-ENSMUSG00000055660|||n.94344267A>G||||||	GT:GQ:DP:RD:AD:FREQ:DP4	0/0:.:65:65:0:0%:29,36,0,0	0/1:.:163:150:13:7.98%:82,68,12,1
17	94344285	.	C	T	.	str10	DP=224;SOMATIC;SS=2;SSC=19;GPV=1;SPV=0.010508;ANN=T|intergenic_region|MODIFIER|Gm22593-Mettl4|ENSMUSG00000077433-ENSMUSG00000055660|intergenic_region|ENSMUSG00000077433-ENSMUSG00000055660|||n.94344285C>T||||||	GT:GQ:DP:RD:AD:FREQ:DP4	0/0:.:69:69:0:0%:33,36,0,0	0/1:.:155:143:12:7.74%:67,76,11,1
17	94670218	.	C	T	.	str10	DP=257;SOMATIC;SS=2;SSC=20;GPV=1;SPV=0.0099116;ANN=T|intergenic_region|MODIFIER|Gm22593-Mettl4|ENSMUSG00000077433-ENSMUSG00000055660|intergenic_region|ENSMUSG00000077433-ENSMUSG00000055660|||n.94670218C>T||||||	GT:GQ:DP:RD:AD:FREQ:DP4	0/0:.:136:136:0:0%:66,70,0,0	0/1:.:121:114:6:5%:74,40,6,0
18	3008600	.	T	G	.	str10	DP=339;SOMATIC;SS=2;SSC=32;GPV=1;SPV=0.00054819;ANN=G|intergenic_region|MODIFIER|CHR_START-Vmn1r-ps151|CHR_START-ENSMUSG00000093774|intergenic_region|CHR_START-ENSMUSG00000093774|||n.3008600T>G||||||	GT:GQ:DP:RD:AD:FREQ:DP4	0/0:.:138:138:0:0%:74,64,0,0	0/1:.:201:187:14:6.97%:133,54,13,1
18	3008616	.	T	C	.	PASS	DP=362;SOMATIC;SS=2;SSC=32;GPV=1;SPV=0.00062039;ANN=C|intergenic_region|MODIFIER|CHR_START-Vmn1r-ps151|CHR_START-ENSMUSG00000093774|intergenic_region|CHR_START-ENSMUSG00000093774|||n.3008616T>C||||||	GT:GQ:DP:RD:AD:FREQ:DP4	0/0:.:138:138:0:0%:70,68,0,0	0/1:.:224:209:15:6.7%:155,54,12,3
18	3008641	.	C	A	.	PASS	DP=380;SOMATIC;SS=2;SSC=15;GPV=1;SPV=0.026318;ANN=A|intergenic_region|MODIFIER|CHR_START-Vmn1r-ps151|CHR_START-ENSMUSG00000093774|intergenic_region|CHR_START-ENSMUSG00000093774|||n.3008641C>A||||||	GT:GQ:DP:RD:AD:FREQ:DP4	0/0:.:125:125:0:0%:61,64,0,0	0/1:.:255:246:9:3.53%:187,59,7,2
18	3008694	.	A	C	.	PASS	DP=399;SOMATIC;SS=2;SSC=25;GPV=1;SPV=0.0029361;ANN=C|intergenic_region|MODIFIER|CHR_START-Vmn1r-ps151|CHR_START-ENSMUSG00000093774|intergenic_region|CHR_START-ENSMUSG00000093774|||n.3008694A>C||||||	GT:GQ:DP:RD:AD:FREQ:DP4	0/0:.:133:133:0:0%:59,74,0,0	0/1:.:266:250:14:5.3%:181,69,7,7
18	3130973	.	A	G	.	str10	DP=122;SOMATIC;SS=2;SSC=32;GPV=1;SPV=0.0005299;ANN=G|intergenic_region|MODIFIER|Vmn1r238-Crem|ENSMUSG00000091539-ENSMUSG00000063889|intergenic_region|ENSMUSG00000091539-ENSMUSG00000063889|||n.3130973A>G||||||	GT:GQ:DP:RD:AD:FREQ:DP4	0/0:.:58:58:0:0%:36,22,0,0	0/1:.:64:53:11:17.19%:37,16,10,1
18	3217345	.	C	T	.	PASS	DP=157;SOMATIC;SS=2;SSC=22;GPV=1;SPV=0.0051643;ANN=T|intergenic_region|MODIFIER|Vmn1r238-Crem|ENSMUSG00000091539-ENSMUSG00000063889|intergenic_region|ENSMUSG00000091539-ENSMUSG00000063889|||n.3217345C>T||||||	GT:GQ:DP:RD:AD:FREQ:DP4	0/0:.:74:74:0:0%:30,44,0,0	0/1:.:83:75:8:9.64%:30,45,2,6
18	3973683	.	A	G	.	str10	DP=93;SOMATIC;SS=2;SSC=15;GPV=1;SPV=0.026375;ANN=G|intergenic_region|MODIFIER|Gm24632-Lyzl1|ENSMUSG00000084719-ENSMUSG00000024233|intergenic_region|ENSMUSG00000084719-ENSMUSG00000024233|||n.3973683A>G||||||	GT:GQ:DP:RD:AD:FREQ:DP4	0/0:.:47:47:0:0%:21,26,0,0	0/1:.:46:41:5:10.87%:30,11,5,0
18	5689362	.	A	C	.	PASS	DP=67;SOMATIC;SS=2;SSC=17;GPV=1;SPV=0.017593;ANN=C|intron_variant|MODIFIER|Zeb1|ENSMUSG00000024238|transcript|ENSMUST00000025081.11|protein_coding|1/7|c.59-15681A>C||||||,C|intron_variant|MODIFIER|Zeb1|ENSMUSG00000024238|transcript|ENSMUST00000160522.1|retained_intron|1/1|n.97-15681A>C||||||,C|intron_variant|MODIFIER|Zeb1|ENSMUSG00000024238|transcript|ENSMUST00000162892.7|retained_intron|1/5|n.271-15681A>C||||||,C|intron_variant|MODIFIER|Zeb1|ENSMUSG00000024238|transcript|ENSMUST00000159390.7|protein_coding|1/4|c.59-15681A>C||||||WARNING_TRANSCRIPT_INCOMPLETE,C|intron_variant|MODIFIER|Zeb1|ENSMUSG00000024238|transcript|ENSMUST00000160910.1|protein_coding|1/3|c.8-15681A>C||||||WARNING_TRANSCRIPT_INCOMPLETE,C|intron_variant|MODIFIER|Zeb1|ENSMUSG00000024238|transcript|ENSMUST00000175925.7|nonsense_mediated_decay|1/6|c.59-15681A>C||||||,C|intron_variant|MODIFIER|Zeb1|ENSMUSG00000024238|transcript|ENSMUST00000161295.7|nonsense_mediated_decay|2/6|c.*133-15681A>C||||||WARNING_TRANSCRIPT_NO_START_CODON,C|intron_variant|MODIFIER|Zeb1|ENSMUSG00000024238|transcript|ENSMUST00000177070.7|processed_transcript|2/5|n.197-15681A>C||||||	GT:GQ:DP:RD:AD:FREQ:DP4	0/0:.:36:36:0:0%:7,29,0,0	0/1:.:31:26:5:16.13%:4,22,4,1
18	11379992	.	C	A	.	str10	DP=156;SOMATIC;SS=2;SSC=20;GPV=1;SPV=0.0089669;ANN=A|intergenic_region|MODIFIER|Gata6-Rbbp8|ENSMUSG00000005836-ENSMUSG00000041238|intergenic_region|ENSMUSG00000005836-ENSMUSG00000041238|||n.11379992C>A||||||	GT:GQ:DP:RD:AD:FREQ:DP4	0/0:.:94:94:0:0%:49,45,0,0	0/1:.:62:57:5:8.06%:30,27,5,0
18	11380018	.	T	C	.	str10	DP=148;SOMATIC;SS=2;SSC=19;GPV=1;SPV=0.010764;ANN=C|intergenic_region|MODIFIER|Gata6-Rbbp8|ENSMUSG00000005836-ENSMUSG00000041238|intergenic_region|ENSMUSG00000005836-ENSMUSG00000041238|||n.11380018T>C||||||	GT:GQ:DP:RD:AD:FREQ:DP4	0/0:.:87:87:0:0%:50,37,0,0	0/1:.:61:56:5:8.2%:34,22,5,0
18	11380037	.	C	T	.	str10	DP=149;SOMATIC;SS=2;SSC=19;GPV=1;SPV=0.011315;ANN=T|intergenic_region|MODIFIER|Gata6-Rbbp8|ENSMUSG00000005836-ENSMUSG00000041238|intergenic_region|ENSMUSG00000005836-ENSMUSG00000041238|||n.11380037C>T||||||	GT:GQ:DP:RD:AD:FREQ:DP4	0/0:.:87:87:0:0%:46,41,0,0	0/1:.:62:57:5:8.06%:37,20,5,0
18	11380061	.	C	T	.	str10	DP=159;SOMATIC;SS=2;SSC=21;GPV=1;SPV=0.006872;ANN=T|intergenic_region|MODIFIER|Gata6-Rbbp8|ENSMUSG00000005836-ENSMUSG00000041238|intergenic_region|ENSMUSG00000005836-ENSMUSG00000041238|||n.11380061C>T||||||	GT:GQ:DP:RD:AD:FREQ:DP4	0/0:.:99:99:0:0%:52,47,0,0	0/1:.:60:55:5:8.33%:35,20,5,0
18	11380069	.	T	A	.	PASS	DP=145;SOMATIC;SS=2;SSC=21;GPV=1;SPV=0.0076674;ANN=A|intergenic_region|MODIFIER|Gata6-Rbbp8|ENSMUSG00000005836-ENSMUSG00000041238|intergenic_region|ENSMUSG00000005836-ENSMUSG00000041238|||n.11380069T>A||||||	GT:GQ:DP:RD:AD:FREQ:DP4	0/0:.:89:89:0:0%:52,37,0,0	0/1:.:56:51:5:8.93%:37,14,4,1
18	11380106	.	G	A	.	PASS	DP=141;SOMATIC;SS=2;SSC=19;GPV=1;SPV=0.011581;ANN=A|intergenic_region|MODIFIER|Gata6-Rbbp8|ENSMUSG00000005836-ENSMUSG00000041238|intergenic_region|ENSMUSG00000005836-ENSMUSG00000041238|||n.11380106G>A||||||	GT:GQ:DP:RD:AD:FREQ:DP4	0/0:.:82:82:0:0%:44,38,0,0	0/1:.:59:54:5:8.47%:35,19,1,4
18	13179724	.	G	A	.	str10	DP=119;SOMATIC;SS=2;SSC=21;GPV=1;SPV=0.0074428;ANN=A|intergenic_region|MODIFIER|Hrh4-Gm22251|ENSMUSG00000037346-ENSMUSG00000096288|intergenic_region|ENSMUSG00000037346-ENSMUSG00000096288|||n.13179724G>A||||||	GT:GQ:DP:RD:AD:FREQ:DP4	0/0:.:65:65:0:0%:39,26,0,0	0/1:.:54:48:6:11.11%:32,16,6,0
18	13179732	.	G	A	.	str10	DP=121;SOMATIC;SS=2;SSC=21;GPV=1;SPV=0.00672;ANN=A|intergenic_region|MODIFIER|Hrh4-Gm22251|ENSMUSG00000037346-ENSMUSG00000096288|intergenic_region|ENSMUSG00000037346-ENSMUSG00000096288|||n.13179732G>A||||||	GT:GQ:DP:RD:AD:FREQ:DP4	0/0:.:67:67:0:0%:37,30,0,0	0/1:.:54:48:6:11.11%:30,18,6,0
18	13179801	.	A	G	.	PASS	DP=117;SOMATIC;SS=2;SSC=17;GPV=1;SPV=0.018875;ANN=G|intergenic_region|MODIFIER|Hrh4-Gm22251|ENSMUSG00000037346-ENSMUSG00000096288|intergenic_region|ENSMUSG00000037346-ENSMUSG00000096288|||n.13179801A>G||||||	GT:GQ:DP:RD:AD:FREQ:DP4	0/0:.:63:63:0:0%:29,34,0,0	0/1:.:54:49:5:9.26%:31,18,4,1
18	14441675	.	T	C	.	PASS	DP=97;SOMATIC;SS=2;SSC=16;GPV=1;SPV=0.02127;ANN=C|intergenic_region|MODIFIER|Gm5160-Gm6457|ENSMUSG00000055795-ENSMUSG00000053740|intergenic_region|ENSMUSG00000055795-ENSMUSG00000053740|||n.14441675T>C||||||	GT:GQ:DP:RD:AD:FREQ:DP4	0/0:.:51:51:0:0%:23,28,0,0	0/1:.:46:41:5:10.87%:25,16,2,3
18	17513736	.	C	T	.	PASS	DP=94;SOMATIC;SS=2;SSC=17;GPV=1;SPV=0.017302;ANN=T|intergenic_region|MODIFIER|1700001G01Rik-Gm26235|ENSMUSG00000087170-ENSMUSG00000093274|intergenic_region|ENSMUSG00000087170-ENSMUSG00000093274|||n.17513736C>T||||||	GT:GQ:DP:RD:AD:FREQ:DP4	0/0:.:40:40:0:0%:24,16,0,0	0/1:.:54:47:7:12.96%:28,19,6,1
18	18393146	.	C	T	.	str10	DP=88;SOMATIC;SS=2;SSC=13;GPV=1;SPV=0.041646;ANN=T|intergenic_region|MODIFIER|Gm26235-Gm25392|ENSMUSG00000093274-ENSMUSG00000087960|intergenic_region|ENSMUSG00000093274-ENSMUSG00000087960|||n.18393146C>T||||||	GT:GQ:DP:RD:AD:FREQ:DP4	0/0:.:31:31:0:0%:19,12,0,0	0/1:.:57:50:7:12.28%:35,15,7,0
18	18393152	.	T	C	.	str10	DP=89;SOMATIC;SS=2;SSC=15;GPV=1;SPV=0.025703;ANN=C|intergenic_region|MODIFIER|Gm26235-Gm25392|ENSMUSG00000093274-ENSMUSG00000087960|intergenic_region|ENSMUSG00000093274-ENSMUSG00000087960|||n.18393152T>C||||||	GT:GQ:DP:RD:AD:FREQ:DP4	0/0:.:35:35:0:0%:21,14,0,0	0/1:.:54:47:7:12.96%:32,15,7,0
18	22292761	.	T	G	.	PASS	DP=85;SOMATIC;SS=2;SSC=28;GPV=1;SPV=0.0013027;ANN=G|intergenic_region|MODIFIER|Ccdc178-Asxl3|ENSMUSG00000024306-ENSMUSG00000045215|intergenic_region|ENSMUSG00000024306-ENSMUSG00000045215|||n.22292761T>G||||||	GT:GQ:DP:RD:AD:FREQ:DP4	0/0:.:39:39:0:0%:39,0,0,0	0/1:.:46:36:10:21.74%:31,5,1,9
18	23182144	.	A	T	.	PASS	DP=131;SOMATIC;SS=2;SSC=32;GPV=1;SPV=0.00053152;ANN=T|intergenic_region|MODIFIER|Gm22495-Dtna|ENSMUSG00000077680-ENSMUSG00000024302|intergenic_region|ENSMUSG00000077680-ENSMUSG00000024302|||n.23182144A>T||||||	GT:GQ:DP:RD:AD:FREQ:DP4	0/0:.:72:72:0:0%:30,42,0,0	0/1:.:59:50:9:15.25%:25,25,2,7
18	23300523	.	G	A	.	str10	DP=139;SOMATIC;SS=2;SSC=23;GPV=1;SPV=0.0047426;ANN=A|intergenic_region|MODIFIER|Gm22495-Dtna|ENSMUSG00000077680-ENSMUSG00000024302|intergenic_region|ENSMUSG00000077680-ENSMUSG00000024302|||n.23300523G>A||||||	GT:GQ:DP:RD:AD:FREQ:DP4	0/0:.:90:90:0:0%:64,26,0,0	0/1:.:49:44:5:10.2%:30,14,5,0
18	23300561	.	G	A	.	str10	DP=144;SOMATIC;SS=2;SSC=23;GPV=1;SPV=0.0044048;ANN=A|intergenic_region|MODIFIER|Gm22495-Dtna|ENSMUSG00000077680-ENSMUSG00000024302|intergenic_region|ENSMUSG00000077680-ENSMUSG00000024302|||n.23300561G>A||||||	GT:GQ:DP:RD:AD:FREQ:DP4	0/0:.:94:94:0:0%:62,32,0,0	0/1:.:50:45:5:10%:29,16,5,0
18	23300593	.	T	C	.	str10	DP=146;SOMATIC;SS=2;SSC=22;GPV=1;SPV=0.0050382;ANN=C|intergenic_region|MODIFIER|Gm22495-Dtna|ENSMUSG00000077680-ENSMUSG00000024302|intergenic_region|ENSMUSG00000077680-ENSMUSG00000024302|||n.23300593T>C||||||	GT:GQ:DP:RD:AD:FREQ:DP4	0/0:.:94:94:0:0%:66,28,0,0	0/1:.:52:47:5:9.62%:31,16,5,0
18	29177483	.	A	G	.	str10	DP=83;SOMATIC;SS=2;SSC=16;GPV=1;SPV=0.021101;ANN=G|intergenic_region|MODIFIER|Gm24246-Pik3c3|ENSMUSG00000087940-ENSMUSG00000033628|intergenic_region|ENSMUSG00000087940-ENSMUSG00000033628|||n.29177483A>G||||||	GT:GQ:DP:RD:AD:FREQ:DP4	0/0:.:43:43:0:0%:29,14,0,0	0/1:.:40:34:5:12.82%:24,10,0,5
18	29555420	.	C	T	.	str10	DP=116;SOMATIC;SS=2;SSC=18;GPV=1;SPV=0.01321;ANN=T|intergenic_region|MODIFIER|Gm24246-Pik3c3|ENSMUSG00000087940-ENSMUSG00000033628|intergenic_region|ENSMUSG00000087940-ENSMUSG00000033628|||n.29555420C>T||||||	GT:GQ:DP:RD:AD:FREQ:DP4	0/0:.:66:66:0:0%:39,27,0,0	0/1:.:50:45:5:10%:24,21,5,0
18	31617006	.	A	T	.	str10	DP=128;SOMATIC;SS=2;SSC=27;GPV=1;SPV=0.0018972;ANN=T|intergenic_region|MODIFIER|B930094E09Rik-Sap130|ENSMUSG00000092124-ENSMUSG00000024260|intergenic_region|ENSMUSG00000092124-ENSMUSG00000024260|||n.31617006A>T||||||	GT:GQ:DP:RD:AD:FREQ:DP4	0/0:.:90:90:0:0%:58,32,0,0	0/1:.:38:33:5:13.16%:24,9,5,0
18	33899223	.	A	T	.	PASS	DP=182;SOMATIC;SS=2;SSC=27;GPV=1;SPV=0.0016508;ANN=T|intron_variant|MODIFIER|Epb41l4a|ENSMUSG00000024376|transcript|ENSMUST00000025234.5|protein_coding|3/23|c.205-7747T>A||||||	GT:GQ:DP:RD:AD:FREQ:DP4	0/0:.:130:130:0:0%:76,54,0,0	0/1:.:52:47:5:9.62%:29,18,3,2
18	36823807	.	G	A	.	str10	DP=113;SOMATIC;SS=2;SSC=21;GPV=1;SPV=0.0066073;ANN=A|intergenic_region|MODIFIER|Gm23424-Gm6756|ENSMUSG00000095604-ENSMUSG00000063514|intergenic_region|ENSMUSG00000095604-ENSMUSG00000063514|||n.36823807G>A||||||	GT:GQ:DP:RD:AD:FREQ:DP4	0/0:.:51:51:0:0%:21,30,0,0	0/1:.:62:54:8:12.9%:32,22,0,8
18	45164132	.	T	G	.	PASS	DP=124;SOMATIC;SS=2;SSC=28;GPV=1;SPV=0.0013269;ANN=G|intergenic_region|MODIFIER|Gm26928-Kcnn2|ENSMUSG00000098244-ENSMUSG00000054477|intergenic_region|ENSMUSG00000098244-ENSMUSG00000054477|||n.45164132T>G||||||	GT:GQ:DP:RD:AD:FREQ:DP4	0/0:.:74:74:0:0%:26,48,0,0	0/1:.:50:43:7:14%:31,12,5,2
18	45928307	.	C	T	.	PASS	DP=72;SOMATIC;SS=2;SSC=15;GPV=1;SPV=0.028779;ANN=T|intergenic_region|MODIFIER|A330093E20Rik-Gm26262|ENSMUSG00000098284-ENSMUSG00000088649|intergenic_region|ENSMUSG00000098284-ENSMUSG00000088649|||n.45928307C>T||||||	GT:GQ:DP:RD:AD:FREQ:DP4	0/0:.:31:31:0:0%:11,20,0,0	0/1:.:41:35:6:14.63%:23,12,5,1
18	46414616	.	C	T	.	str10	DP=137;SOMATIC;SS=2;SSC=40;GPV=1;SPV=9.4176e-05;ANN=T|intergenic_region|MODIFIER|Gm24617-Mospd4|ENSMUSG00000095541-ENSMUSG00000046487|intergenic_region|ENSMUSG00000095541-ENSMUSG00000046487|||n.46414616C>T||||||	GT:GQ:DP:RD:AD:FREQ:DP4	0/0:.:80:80:0:0%:46,34,0,0	0/1:.:57:47:10:17.54%:23,24,10,0
18	47054998	.	C	T	.	PASS	DP=54;SOMATIC;SS=2;SSC=16;GPV=1;SPV=0.02299;ANN=T|intron_variant|MODIFIER|Commd10|ENSMUSG00000042705|transcript|ENSMUST00000049388.7|protein_coding|5/6|c.511-31254C>T||||||	GT:GQ:DP:RD:AD:FREQ:DP4	0/0:.:24:24:0:0%:8,16,0,0	0/1:.:30:24:6:20%:9,15,3,3
18	49518527	.	A	G	.	str10	DP=94;SOMATIC;SS=2;SSC=19;GPV=1;SPV=0.010489;ANN=G|upstream_gene_variant|MODIFIER|1700044K03Rik|ENSMUSG00000100297|transcript|ENSMUST00000190201.1|lincRNA||n.-4762A>G|||||4762|,G|intergenic_region|MODIFIER|Gm5839-1700044K03Rik|ENSMUSG00000097965-ENSMUSG00000100297|intergenic_region|ENSMUSG00000097965-ENSMUSG00000100297|||n.49518527A>G||||||	GT:GQ:DP:RD:AD:FREQ:DP4	0/0:.:55:55:0:0%:23,32,0,0	0/1:.:39:34:5:12.82%:15,19,0,5
18	62240976	.	G	C	.	PASS	DP=140;SOMATIC;SS=2;SSC=24;GPV=1;SPV=0.0038765;ANN=C|intergenic_region|MODIFIER|Gm9949-Htr4|ENSMUSG00000054589-ENSMUSG00000026322|intergenic_region|ENSMUSG00000054589-ENSMUSG00000026322|||n.62240976G>C||||||	GT:GQ:DP:RD:AD:FREQ:DP4	0/0:.:75:75:0:0%:42,33,0,0	0/1:.:65:58:7:10.77%:33,25,4,3
18	65493212	.	T	C	.	PASS	DP=126;SOMATIC;SS=2;SSC=23;GPV=1;SPV=0.0050026;ANN=C|intergenic_region|MODIFIER|Malt1-Zfp532|ENSMUSG00000032688-ENSMUSG00000042439|intergenic_region|ENSMUSG00000032688-ENSMUSG00000042439|||n.65493212T>C||||||	GT:GQ:DP:RD:AD:FREQ:DP4	0/0:.:81:81:0:0%:37,44,0,0	0/1:.:45:40:5:11.11%:26,14,4,1
18	65718242	.	C	T	.	str10	DP=93;SOMATIC;SS=2;SSC=21;GPV=1;SPV=0.0072539;ANN=T|intron_variant|MODIFIER|Oacyl|ENSMUSG00000046610|transcript|ENSMUST00000115097.7|protein_coding|3/14|c.368-1950C>T||||||,T|intron_variant|MODIFIER|Oacyl|ENSMUSG00000046610|transcript|ENSMUST00000117694.1|protein_coding|1/12|c.149-1950C>T||||||	GT:GQ:DP:RD:AD:FREQ:DP4	0/0:.:57:57:0:0%:23,34,0,0	0/1:.:36:31:5:13.89%:13,18,5,0
18	67079287	.	G	A	.	str10	DP=110;SOMATIC;SS=2;SSC=24;GPV=1;SPV=0.0037348;ANN=A|intergenic_region|MODIFIER|Mc4r-Gnal|ENSMUSG00000047259-ENSMUSG00000024524|intergenic_region|ENSMUSG00000047259-ENSMUSG00000024524|||n.67079287G>A||||||	GT:GQ:DP:RD:AD:FREQ:DP4	0/0:.:49:49:0:0%:23,26,0,0	0/1:.:61:52:9:14.75%:30,22,9,0
18	67125254	.	C	T	.	str10	DP=125;SOMATIC;SS=2;SSC=25;GPV=1;SPV=0.0029084;ANN=T|intron_variant|MODIFIER|Gnal|ENSMUSG00000024524|transcript|ENSMUST00000025402.13|protein_coding|1/11|c.347-8959C>T||||||	GT:GQ:DP:RD:AD:FREQ:DP4	0/0:.:69:69:0:0%:37,32,0,0	0/1:.:56:49:7:12.5%:22,27,7,0
18	67370002	.	T	G	.	str10	DP=85;SOMATIC;SS=2;SSC=15;GPV=1;SPV=0.025934;ANN=G|downstream_gene_variant|MODIFIER|Cidea|ENSMUSG00000024526|transcript|ENSMUST00000025404.8|protein_coding||c.*2479T>G|||||2208|,G|intergenic_region|MODIFIER|Cidea-Tubb6|ENSMUSG00000024526-ENSMUSG00000001473|intergenic_region|ENSMUSG00000024526-ENSMUSG00000001473|||n.67370002T>G||||||	GT:GQ:DP:RD:AD:FREQ:DP4	0/0:.:43:43:0:0%:25,18,0,0	0/1:.:42:37:5:11.9%:17,20,5,0
18	69406865	.	A	T	.	PASS	DP=85;SOMATIC;SS=2;SSC=15;GPV=1;SPV=0.025811;ANN=T|intron_variant|MODIFIER|Tcf4|ENSMUSG00000053477|transcript|ENSMUST00000066717.11|protein_coding|3/20|c.146-6777A>T||||||,T|intron_variant|MODIFIER|Tcf4|ENSMUSG00000053477|transcript|ENSMUST00000114985.9|protein_coding|3/19|c.146-54997A>T||||||,T|intron_variant|MODIFIER|Tcf4|ENSMUSG00000053477|transcript|ENSMUST00000128706.7|protein_coding|2/6|c.74-54997A>T||||||,T|intron_variant|MODIFIER|Tcf4|ENSMUSG00000053477|transcript|ENSMUST00000202116.3|protein_coding|3/19|c.146-54997A>T||||||,T|intron_variant|MODIFIER|Tcf4|ENSMUSG00000053477|transcript|ENSMUST00000114982.7|protein_coding|3/19|c.146-54997A>T||||||,T|intron_variant|MODIFIER|Tcf4|ENSMUSG00000053477|transcript|ENSMUST00000155695.4|processed_transcript|3/5|n.333-54997A>T||||||,T|intron_variant|MODIFIER|Tcf4|ENSMUSG00000053477|transcript|ENSMUST00000203002.3|protein_coding|3/6|c.146-54997A>T||||||WARNING_TRANSCRIPT_INCOMPLETE,T|intron_variant|MODIFIER|Tcf4|ENSMUSG00000053477|transcript|ENSMUST00000201781.3|protein_coding|2/18|c.74-54997A>T||||||,T|intron_variant|MODIFIER|Tcf4|ENSMUSG00000053477|transcript|ENSMUST00000202674.3|protein_coding|2/18|c.74-54997A>T||||||,T|intron_variant|MODIFIER|Tcf4|ENSMUSG00000053477|transcript|ENSMUST00000078486.12|protein_coding|3/19|c.146-54997A>T||||||,T|intron_variant|MODIFIER|Tcf4|ENSMUSG00000053477|transcript|ENSMUST00000202772.3|protein_coding|3/17|c.146-54997A>T||||||,T|intron_variant|MODIFIER|Tcf4|ENSMUSG00000053477|transcript|ENSMUST00000201288.3|protein_coding|3/9|c.146-54997A>T||||||WARNING_TRANSCRIPT_NO_STOP_CODON,T|intron_variant|MODIFIER|Tcf4|ENSMUSG00000053477|transcript|ENSMUST00000202354.3|protein_coding|2/18|c.74-54997A>T||||||,T|intron_variant|MODIFIER|Tcf4|ENSMUSG00000053477|transcript|ENSMUST00000201235.3|protein_coding|2/7|c.74-54997A>T||||||WARNING_TRANSCRIPT_INCOMPLETE,T|intron_variant|MODIFIER|Tcf4|ENSMUSG00000053477|transcript|ENSMUST00000114980.7|protein_coding|3/19|c.146-54997A>T||||||,T|intron_variant|MODIFIER|Tcf4|ENSMUSG00000053477|transcript|ENSMUST00000202610.3|protein_coding|2/16|c.146-54997A>T||||||,T|intron_variant|MODIFIER|Tcf4|ENSMUSG00000053477|transcript|ENSMUST00000201299.3|protein_coding|2/6|c.74-54997A>T||||||WARNING_TRANSCRIPT_INCOMPLETE,T|intron_variant|MODIFIER|Tcf4|ENSMUSG00000053477|transcript|ENSMUST00000201631.3|protein_coding|2/18|c.74-54997A>T||||||,T|intron_variant|MODIFIER|Tcf4|ENSMUSG00000053477|transcript|ENSMUST00000202074.3|protein_coding|2/6|c.74-54997A>T||||||WARNING_TRANSCRIPT_NO_STOP_CODON,T|intron_variant|MODIFIER|Tcf4|ENSMUSG00000053477|transcript|ENSMUST00000202435.3|protein_coding|2/18|c.74-54997A>T||||||,T|intron_variant|MODIFIER|Tcf4|ENSMUSG00000053477|transcript|ENSMUST00000200902.3|processed_transcript|2/8|n.116-54997A>T||||||,T|intron_variant|MODIFIER|Tcf4|ENSMUSG00000053477|transcript|ENSMUST00000201537.3|protein_coding|1/5|c.74-54997A>T||||||WARNING_TRANSCRIPT_INCOMPLETE,T|intron_variant|MODIFIER|Tcf4|ENSMUSG00000053477|transcript|ENSMUST00000201124.3|protein_coding|1/6|c.73+57721A>T||||||WARNING_TRANSCRIPT_INCOMPLETE	GT:GQ:DP:RD:AD:FREQ:DP4	0/0:.:42:42:0:0%:20,22,0,0	0/1:.:43:36:5:12.2%:15,21,2,3
18	70122748	.	G	C	.	str10	DP=123;SOMATIC;SS=2;SSC=19;GPV=1;SPV=0.012028;ANN=C|intron_variant|MODIFIER|Rab27b|ENSMUSG00000024511|transcript|ENSMUST00000121693.7|protein_coding|2/6|c.-20+18570C>G||||||	GT:GQ:DP:RD:AD:FREQ:DP4	0/0:.:71:71:0:0%:27,44,0,0	0/1:.:52:47:5:9.62%:31,16,5,0
18	73336583	.	T	C	.	str10	DP=142;SOMATIC;SS=2;SSC=49;GPV=1;SPV=1.2031e-05;ANN=C|intergenic_region|MODIFIER|Gm25509-n-R5-8s1|ENSMUSG00000080635-ENSMUSG00000065922|intergenic_region|ENSMUSG00000080635-ENSMUSG00000065922|||n.73336583T>C||||||	GT:GQ:DP:RD:AD:FREQ:DP4	0/0:.:79:79:0:0%:31,48,0,0	0/1:.:63:50:13:20.63%:28,22,12,1
18	73336696	.	C	T	.	PASS	DP=135;SOMATIC;SS=2;SSC=48;GPV=1;SPV=1.5295e-05;ANN=T|intergenic_region|MODIFIER|Gm25509-n-R5-8s1|ENSMUSG00000080635-ENSMUSG00000065922|intergenic_region|ENSMUSG00000080635-ENSMUSG00000065922|||n.73336696C>T||||||	GT:GQ:DP:RD:AD:FREQ:DP4	0/0:.:78:78:0:0%:38,40,0,0	0/1:.:57:45:12:21.05%:23,22,2,10
18	73336721	.	C	T	.	str10	DP=127;SOMATIC;SS=2;SSC=31;GPV=1;SPV=0.00066126;ANN=T|intergenic_region|MODIFIER|Gm25509-n-R5-8s1|ENSMUSG00000080635-ENSMUSG00000065922|intergenic_region|ENSMUSG00000080635-ENSMUSG00000065922|||n.73336721C>T||||||	GT:GQ:DP:RD:AD:FREQ:DP4	0/0:.:74:74:0:0%:36,38,0,0	0/1:.:53:45:8:15.09%:24,21,0,8
18	73337016	.	C	T	.	str10	DP=125;SOMATIC;SS=2;SSC=15;GPV=1;SPV=0.027591;ANN=T|intergenic_region|MODIFIER|Gm25509-n-R5-8s1|ENSMUSG00000080635-ENSMUSG00000065922|intergenic_region|ENSMUSG00000080635-ENSMUSG00000065922|||n.73337016C>T||||||	GT:GQ:DP:RD:AD:FREQ:DP4	0/0:.:63:63:0:0%:21,42,0,0	0/1:.:62:57:5:8.06%:34,23,5,0
18	76269764	.	G	A	.	str10	DP=113;SOMATIC;SS=2;SSC=26;GPV=1;SPV=0.0021048;ANN=A|intron_variant|MODIFIER|Smad2|ENSMUSG00000024563|transcript|ENSMUST00000025453.14|protein_coding|2/10|c.236+7037G>A||||||,A|intron_variant|MODIFIER|Smad2|ENSMUSG00000024563|transcript|ENSMUST00000168423.7|protein_coding|2/10|c.236+7037G>A||||||,A|intron_variant|MODIFIER|Smad2|ENSMUSG00000024563|transcript|ENSMUST00000091831.12|protein_coding|2/9|c.236+7037G>A||||||,A|intron_variant|MODIFIER|Smad2|ENSMUSG00000024563|transcript|ENSMUST00000171256.7|protein_coding|2/6|c.236+7037G>A||||||WARNING_TRANSCRIPT_INCOMPLETE,A|intron_variant|MODIFIER|Smad2|ENSMUSG00000024563|transcript|ENSMUST00000172198.7|protein_coding|1/5|c.-394-18164G>A||||||WARNING_TRANSCRIPT_INCOMPLETE,A|intron_variant|MODIFIER|Smad2|ENSMUSG00000024563|transcript|ENSMUST00000165084.7|protein_coding|1/4|c.236+7037G>A||||||WARNING_TRANSCRIPT_INCOMPLETE,A|intron_variant|MODIFIER|Smad2|ENSMUSG00000024563|transcript|ENSMUST00000113930.2|protein_coding|1/7|c.236+7037G>A||||||	GT:GQ:DP:RD:AD:FREQ:DP4	0/0:.:54:54:0:0%:22,32,0,0	0/1:.:59:50:9:15.25%:31,19,9,0
18	76269782	.	G	C	.	str10	DP=111;SOMATIC;SS=2;SSC=30;GPV=1;SPV=0.00083784;ANN=C|intron_variant|MODIFIER|Smad2|ENSMUSG00000024563|transcript|ENSMUST00000025453.14|protein_coding|2/10|c.236+7055G>C||||||,C|intron_variant|MODIFIER|Smad2|ENSMUSG00000024563|transcript|ENSMUST00000168423.7|protein_coding|2/10|c.236+7055G>C||||||,C|intron_variant|MODIFIER|Smad2|ENSMUSG00000024563|transcript|ENSMUST00000091831.12|protein_coding|2/9|c.236+7055G>C||||||,C|intron_variant|MODIFIER|Smad2|ENSMUSG00000024563|transcript|ENSMUST00000171256.7|protein_coding|2/6|c.236+7055G>C||||||WARNING_TRANSCRIPT_INCOMPLETE,C|intron_variant|MODIFIER|Smad2|ENSMUSG00000024563|transcript|ENSMUST00000172198.7|protein_coding|1/5|c.-394-18146G>C||||||WARNING_TRANSCRIPT_INCOMPLETE,C|intron_variant|MODIFIER|Smad2|ENSMUSG00000024563|transcript|ENSMUST00000165084.7|protein_coding|1/4|c.236+7055G>C||||||WARNING_TRANSCRIPT_INCOMPLETE,C|intron_variant|MODIFIER|Smad2|ENSMUSG00000024563|transcript|ENSMUST00000113930.2|protein_coding|1/7|c.236+7055G>C||||||	GT:GQ:DP:RD:AD:FREQ:DP4	0/0:.:54:54:0:0%:16,38,0,0	0/1:.:57:47:10:17.54%:32,15,10,0
18	76269897	.	A	C	.	PASS	DP=120;SOMATIC;SS=2;SSC=34;GPV=1;SPV=0.00037205;ANN=C|intron_variant|MODIFIER|Smad2|ENSMUSG00000024563|transcript|ENSMUST00000025453.14|protein_coding|2/10|c.236+7170A>C||||||,C|intron_variant|MODIFIER|Smad2|ENSMUSG00000024563|transcript|ENSMUST00000168423.7|protein_coding|2/10|c.236+7170A>C||||||,C|intron_variant|MODIFIER|Smad2|ENSMUSG00000024563|transcript|ENSMUST00000091831.12|protein_coding|2/9|c.236+7170A>C||||||,C|intron_variant|MODIFIER|Smad2|ENSMUSG00000024563|transcript|ENSMUST00000171256.7|protein_coding|2/6|c.236+7170A>C||||||WARNING_TRANSCRIPT_INCOMPLETE,C|intron_variant|MODIFIER|Smad2|ENSMUSG00000024563|transcript|ENSMUST00000172198.7|protein_coding|1/5|c.-394-18031A>C||||||WARNING_TRANSCRIPT_INCOMPLETE,C|intron_variant|MODIFIER|Smad2|ENSMUSG00000024563|transcript|ENSMUST00000165084.7|protein_coding|1/4|c.236+7170A>C||||||WARNING_TRANSCRIPT_INCOMPLETE,C|intron_variant|MODIFIER|Smad2|ENSMUSG00000024563|transcript|ENSMUST00000113930.2|protein_coding|1/7|c.236+7170A>C||||||	GT:GQ:DP:RD:AD:FREQ:DP4	0/0:.:63:63:0:0%:21,42,0,0	0/1:.:57:47:10:17.54%:32,15,2,8
18	76269930	.	G	A	.	str10	DP=126;SOMATIC;SS=2;SSC=26;GPV=1;SPV=0.0020976;ANN=A|intron_variant|MODIFIER|Smad2|ENSMUSG00000024563|transcript|ENSMUST00000025453.14|protein_coding|2/10|c.236+7203G>A||||||,A|intron_variant|MODIFIER|Smad2|ENSMUSG00000024563|transcript|ENSMUST00000168423.7|protein_coding|2/10|c.236+7203G>A||||||,A|intron_variant|MODIFIER|Smad2|ENSMUSG00000024563|transcript|ENSMUST00000091831.12|protein_coding|2/9|c.236+7203G>A||||||,A|intron_variant|MODIFIER|Smad2|ENSMUSG00000024563|transcript|ENSMUST00000171256.7|protein_coding|2/6|c.236+7203G>A||||||WARNING_TRANSCRIPT_INCOMPLETE,A|intron_variant|MODIFIER|Smad2|ENSMUSG00000024563|transcript|ENSMUST00000172198.7|protein_coding|1/5|c.-394-17998G>A||||||WARNING_TRANSCRIPT_INCOMPLETE,A|intron_variant|MODIFIER|Smad2|ENSMUSG00000024563|transcript|ENSMUST00000165084.7|protein_coding|1/4|c.236+7203G>A||||||WARNING_TRANSCRIPT_INCOMPLETE,A|intron_variant|MODIFIER|Smad2|ENSMUSG00000024563|transcript|ENSMUST00000113930.2|protein_coding|1/7|c.236+7203G>A||||||	GT:GQ:DP:RD:AD:FREQ:DP4	0/0:.:72:72:0:0%:28,44,0,0	0/1:.:54:47:7:12.96%:32,15,0,7
[truncated: 526,497 more chars]
