# Supplementary material for: Induced somatic mutation accumulation during skeletal muscle regeneration reduces muscle strength
Source: Nat Aging. 2025 Aug 20;5(9):1739–49. doi: 10.1038/s43587-025-00941-y (PMC12443595; doi:10.1038/s43587-025-00941-y)
Supplement: Supplementary file 4 — Table containing all exonic SNV and additional information, such as type of mutation, allele frequency or MutPred2 score. [file 43587_2025_941_MOESM4_ESM.xlsx]

## Sheet: Sheet1
Supplementary table 1: Exonic SNVs detected in control, Msh2-deficient and MSM mice. The 13 muscle-related SNVs are highlighted in bold. For missense SNVs, MutPred2 score was calculated. A score >0.5 suggests pathogenicity
Sample ID	Genes	Genomic coordinates	Transcript	Mutation (cDNA)	Mutation (Protein)	VAF	Variant Effect	MutPred2 score
Control	Gm21103	chr14:6301949	ENSMUST00000170923.8	c.463A>C	p.Ile155Leu	9.59	missense_variant	0.063
Control	Gm8113	chr14:43931576	ENSMUST00000160298.1	c.613A>G	p.Lys205Glu	20.45	missense_variant	0.114
Control	Gm9611	chr14:42297211	ENSMUST00000169972.1	c.146A>G	p.His49Arg	26.32	missense_variant	0.054
Control	Nhp2l1	chr15:82042315	ENSMUST00000080622.7	c.178G>T	p.Ala60Ser	17.78	missense_variant	0.58
Control	Rpsa	chr9:120130257	ENSMUST00000035105.5	c.392A>G	p.His131Arg	17.02	missense_variant	0.569
Control	Rpsa	chr9:120130193	ENSMUST00000035105.5	c.328A>G	p.Asn110Asp	16.28	missense_variant	0.766
Control	Rpsa	chr9:120130171	ENSMUST00000035105.5	c.306C>A	p.Arg102Arg	14.63	synonymous_variant	not calculated
Control	Rpsa	chr9:120130333	ENSMUST00000035105.5	c.468T>C	p.Tyr156Tyr	14.63	synonymous_variant	not calculated
Control	Rpsa	chr9:120130344	ENSMUST00000035105.5	c.479C>T	p.Ala160Val	12.82	missense_variant	0.452
Control	Vmn2r112	chr17:22618312	ENSMUST00000097381.3	c.1753C>T	p.Pro585Ser	29.09	missense_variant	0.474
Control	Vmn2r112	chr17:22618260	ENSMUST00000097381.3	c.1701A>T	p.Thr567Thr	22.45	synonymous_variant	not calculated
Control	Vmn2r112	chr17:22618246	ENSMUST00000097381.3	c.1687C>A	p.Gln563Lys	20	missense_variant	0.355
Control	Vmn2r112	chr17:22618354	ENSMUST00000097381.3	c.1795G>T	p.Ala599Ser	19.61	missense_variant	0.199
Control	Zfp984	chr4:147761323	ENSMUST00000122309.1	c.-73C>A	-	13.64	splice_region_variant	not calculated
Msh2 deficient	Gm16503	chr4:147541313	ENSMUST00000104964.2	c.263G>T	p.Gly88Val	7.87	missense_variant	0.058
Msh2 deficient	Gm5616	chr9:48450415	ENSMUST00000165252.1	c.16G>A	p.Val6Met	22.86	missense_variant	0.582
Msh2 deficient	Gm8159	chr14:4635226	ENSMUST00000170546.7	c.443G>A	p.Arg148His	25	missense_variant	0.163
Msh2 deficient	Rpsa	chr9:120130237	ENSMUST00000035105.5	c.372G>A	p.Val124Val	16.67	synonymous_variant	not calculated
Msh2 deficient	Zfp980	chr4:145702327	ENSMUST00000105738.8	c.1625A>G	p.Asp542Gly	12.7	missense_variant	0.184
MSM	C130026I21Rik	chr1:85245674	ENSMUST00000159582.7	c.626T>G	p.Ile209Arg	24.19	missense_variant	0.153
MSM	Gm9758	chr5:14910563	ENSMUST00000035980.8	c.656C>T	p.Ala219Val	13.21	missense_variant	0.165
MSM	Gmpr	chr13:45514390	ENSMUST00000000260.12	c.76-5A>C	-	17.5	splice_region_variant	not calculated
MSM	Npm1	chr11:33162956	ENSMUST00000075641.9	c.24C>T	p.Asp8Asp	18.87	synonymous_variant	not calculated
MSM	Npm1	chr11:33162969	ENSMUST00000075641.9	c.11C>A	p.Ser4*	17.54	stop_gained	Loss of function
MSM	Npm1	chr11:33163019	ENSMUST00000075641.9	c.-40C>T	-	12.28	5_prime_UTR_premature_start_codon_gain_variant	not calculated
MSM	Npm1	chr11:33163062	ENSMUST00000075641.9	c.-83C>T	-	8.47	5_prime_UTR_premature_start_codon_gain_variant	not calculated
MSM	Olfr295	chr7:86585385	ENSMUST00000172965.1	c.109C>T	p.Leu37Leu	13.33	synonymous_variant	not calculated
MSM	Olfr295	chr7:86585390	ENSMUST00000172965.1	c.114G>C	p.Leu38Phe	12	missense_variant	0.39
MSM	Olfr295	chr7:86585413	ENSMUST00000172965.1	c.137C>T	p.Ala46Val	9.8	missense_variant	0.254
MSM	Olfr297	chr7:86526883	ENSMUST00000071112.3	c.125C>T	p.Thr42Ile	14.29	missense_variant	0.314
MSM	Pnkd	chr1:74287178	ENSMUST00000087226.10	c.323G>A	p.Arg108His	9.52	missense_variant	0.135
MSM	Speer4e	chr5:14935818	ENSMUST00000159973.2	c.354G>A	p.Glu118Glu	7.14	synonymous_variant	not calculated
MSM	Vmn2r116	chr17:23386928	ENSMUST00000164856.1	c.813C>T	p.Ile271Ile	21.13	synonymous_variant	not calculated
MSM	Vmn2r116	chr17:23386931	ENSMUST00000164856.1	c.816T>C	p.Ile272Ile	14.52	synonymous_variant	not calculated
MSM	Zfp526	chr7:25226183	ENSMUST00000055604.5	c.1866T>C	p.Pro622Pro	20	synonymous_variant	not calculated
