# Supplementary material for: Induced somatic mutation accumulation during skeletal muscle regeneration reduces muscle strength
Source: Nat Aging. 2025 Aug 20;5(9):1739–49. doi: 10.1038/s43587-025-00941-y (PMC12443595; doi:10.1038/s43587-025-00941-y)
Supplement: Supplementary file 5 — Raw data and statistical source data. [file 43587_2025_941_MOESM5_ESM.xlsx]

## Sheet: 1C
Raw data and statistical analysis that contribute to the data shown in figure 1
Figure 1C
	Raw data
	Control		MSM
	Non-inj.	Regen.	Non-inj.	Regen.
	0	80.58	0.64	68.18
	0.89	87.21	0	76.19
	0	77	0	81.92
	0	79.35	0.6	78.13
	0	83.02	1.72	78.43
	0.9	79.13	0	82.08
	0	73.03	0.8	76.43
	1.21	87.72	0.49	77.06
Ordinary one-way ANOVA
ANOVA summary
F	1811
P value	<0,0001
P value summary	****
Significant diff. among means (P < 0.05)?	Yes
R square	0.9941
Brown-Forsythe test
F (DFn, DFd)	4,748 (3, 32)
P value	0.0075
P value summary	**
Are SDs significantly different (P < 0.05)?	Yes
Bartlett's test
Bartlett's statistic (corrected)	39.81
P value	0.00752991
P value summary	****
Are SDs significantly different (P < 0.05)?	Yes
ANOVA table	SS	DF	MS	F (DFn, DFd)	P value
Treatment (between columns)	55271	3	18424	F (3, 32) = 1811	P<0,0001
Residual (within columns)	325.6	32	10.17
Total	55597	35
Data summary
Number of treatments (columns)	4
Number of values (total)	36
Tukey's multiple comparisons test	Mean Diff,	95,00% CI of diff,	Significant?	Summary	Adjusted P Value
Non-inj. vs. Regen.	-80.47	-84,54 to -76,39	Yes	****	1e-13	A-B
Non-inj. vs. Non-inj.	-0.37	-4,444 to 3,704	No	ns	0.994658	A-C
Non-inj. vs. Regen.	-76.53	-80,61 to -72,46	Yes	****	1e-13	A-D
Regen. vs. Non-inj.	80.1	76,02 to 84,17	Yes	****	1e-13	B-C
Regen. vs. Regen.	3.933	-0,1407 to 8,007	No	ns	0.0615612	B-D
Non-inj. vs. Regen.	-76.16	-80,24 to -72,09	Yes	****	1e-13	C-D
Test details	Mean 1	Mean 2	Mean Diff,	SE of diff,	n1	n2	q	DF
Non-inj. vs. Regen.	0.3333	80.8	-80.47	1.504	9	9	75.68	32
Non-inj. vs. Non-inj.	0.3333	0.7033	-0.37	1.504	9	9	0.348	32
Non-inj. vs. Regen.	0.3333	76.87	-76.53	1.504	9	9	71.98	32
Regen. vs. Non-inj.	80.8	0.7033	80.1	1.504	9	9	75.33	32
Regen. vs. Regen.	80.8	76.87	3.933	1.504	9	9	3.699	32
Non-inj. vs. Regen.	0.7033	76.87	-76.16	1.504	9	9	71.63	32

## Sheet: 1D
Raw data and statistical analysis that contribute to the data shown in figure 1
Figure 1D
	Raw data
	Msh2		Blm
	Non-inj.	Regen.	Non-inj.	Regen.
	1.259	10.9	1.814	16.54
	2.06	11.75	2.581	14.89
	1.853	17.35	1.349	17.86
Unpaired t-test Msh2 Non-inj. vs Regen.					Unpaired t-test Blm Non-inj. vs Regen.
P value	0.0047				P value	9.88958e-05
P value summary	**				P value summary	****
Significantly different (P < 0.05)?	Yes				Significantly different (P < 0.05)?	Yes
One- or two-tailed P value?	Two-tailed				One- or two-tailed P value?	Two-tailed
t, df	t=5,698, df=4				t, df	t=15,59, df=4
How big is the difference?					How big is the difference?
Mean of column A	1.724				Mean of column C	1.915
Mean of column B	13.33				Mean of column D	16.43
Difference between means (B - A) ± SEM	11,61 ± 2,037				Difference between means (D - C) ± SEM	14,52 ± 0,9312
95% confidence interval	5,952 to 17,27				95% confidence interval	11,93 to 17,10
R squared (eta squared)	0.8903				R squared (eta squared)	0.9838
F test to compare variances					F test to compare variances
F, DFn, Dfd	71,04, 2, 2				F, DFn, Dfd	5,721, 2, 2
P value	0.0278				P value	0.2976
P value summary	*				P value summary	ns
Significantly different (P < 0.05)?	Yes				Significantly different (P < 0.05)?	No
Data analyzed					Data analyzed
Sample size, column A	3				Sample size, column C	3
Sample size, column B	3				Sample size, column D	3

## Sheet: 1F
Raw data and statistical analysis that contribute to the data shown in figure 1
Figure 1F
	Raw data
	Msh2		Blm
	Ctrl	MSM	Ctrl	MSM
	77.65	12.24	82.07	11.67
	84.34	12.2	82.61	9.71
	77.45	9.6	79.69	13.37
	78.79
Ordinary one-way ANOVA
F	966.1
P value	1.3202e-11
P value summary	****
Significant diff. among means (P < 0.05)?	Yes
R square	0.9969
Brown-Forsythe test
F (DFn, DFd)	0,2650 (3, 9)
P value	0.849
P value summary	ns
Are SDs significantly different (P < 0.05)?	No
Bartlett's test
Bartlett's statistic (corrected)
P value
P value summary
Are SDs significantly different (P < 0.05)?
ANOVA table	SS	DF	MS	F (DFn, DFd)	P value
Treatment (between columns)	15346	3	5115	F (3, 9) = 966,1	1.3202e-11
Residual (within columns)	47.66	9	5.295
Total	15394	12
Data summary
Number of treatments (columns)	4
Number of values (total)	13
Tukey's multiple comparisons test	Mean Diff,	95,00% CI of diff,	Significant?	Summary	Adjusted P Value
Ctrl vs. MSM	68.21	62,72 to 73,70	Yes	****	8.07047e-10	A-B
Ctrl vs. Ctrl	-1.899	-7,386 to 3,587	No	ns	0.709201	A-C
Ctrl vs. MSM	67.97	62,49 to 73,46	Yes	****	8.147e-10	A-D
MSM vs. Ctrl	-70.11	-75,98 to -64,24	Yes	****	9.03644e-10	B-C
MSM vs. MSM	-0.2367	-6,102 to 5,629	No	ns	0.99923	B-D
Ctrl vs. MSM	69.87	64,01 to 75,74	Yes	****	9.13027e-10	C-D
Test details	Mean 1	Mean 2	Mean Diff,	SE of diff,	n1	n2	q	DF
Ctrl vs. MSM	79.56	11.35	68.21	1.757	4	3	54.89	9
Ctrl vs. Ctrl	79.56	81.46	-1.899	1.757	4	3	1.528	9
Ctrl vs. MSM	79.56	11.58	67.97	1.757	4	3	54.7	9
MSM vs. Ctrl	11.35	81.46	-70.11	1.879	3	3	52.77	9
MSM vs. MSM	11.35	11.58	-0.2367	1.879	3	3	0.1781	9
Ctrl vs. MSM	81.46	11.58	69.87	1.879	3	3	52.59	9

## Sheet: 1H
Raw data and statistical analysis that contribute to the data shown in figure 1
Figure 1H
	Raw data
	Control		MSM
	Non-inj.	Regen.	Non-inj.	Regen.
	0.4	2.243	0.641	2.537
	2.24	3.14	1.29	4.142
	1.466	2.002	0.585	1.979
	0.801	1.469	3.442	3.233
	0.786	4.94	0.308	2.438
	1.551	2.111	2.241	3.724
	0.737	1.509	2.575	3.484
	0.753	2.355	1.358	6.644
	1.803	1.354	2.543	2.21
Ordinary one-way ANOVA
F	6.79
P value	0.0011
P value summary	**
Significant diff. among means (P < 0.05)?	Yes
R square	0.389
Brown-Forsythe test
F (DFn, DFd)	0,7138 (3, 32)
P value	0.551
P value summary	ns
Are SDs significantly different (P < 0.05)?	No
Bartlett's test
Bartlett's statistic (corrected)	4.882
P value	0.1806
P value summary	ns
Are SDs significantly different (P < 0.05)?	No
ANOVA table	SS	DF	MS	F (DFn, DFd)	P value
Treatment (between columns)	24.64	3	8.213	F (3, 32) = 6,790	P=0,0011
Residual (within columns)	38.71	32	1.21
Total	63.35	35
Data summary
Number of treatments (columns)	4
Number of values (total)	36
Tukey's multiple comparisons test	Mean Diff,	95,00% CI of diff,	Significant?	Summary	Adjusted P Value
C_left TA vs. C_right TA	-1.176	-2,581 to 0,2285	No	ns	0.1269	A-B
C_left TA vs. D_left TA	-0.494	-1,899 to 0,9107	No	ns	0.7767	A-C
C_left TA vs. D_right TA	-2.206	-3,611 to -0,8013	Yes	***	0.0009	A-D
C_right TA vs. D_left TA	0.6822	-0,7225 to 2,087	No	ns	0.5599	B-C
C_right TA vs. D_right TA	-1.03	-2,434 to 0,3749	No	ns	0.2143	B-D
D_left TA vs. D_right TA	-1.712	-3,117 to -0,3073	Yes	*	0.012	C-D
Test details	Mean 1	Mean 2	Mean Diff,	SE of diff,	n1	n2	q	DF
C_left TA vs. C_right TA	1.171	2.347	-1.176	0.5185	9	9	3.208	32
C_left TA vs. D_left TA	1.171	1.665	-0.494	0.5185	9	9	1.347	32
C_left TA vs. D_right TA	1.171	3.377	-2.206	0.5185	9	9	6.017	32
C_right TA vs. D_left TA	2.347	1.665	0.6822	0.5185	9	9	1.861	32
C_right TA vs. D_right TA	2.347	3.377	-1.03	0.5185	9	9	2.809	32
D_left TA vs. D_right TA	1.665	3.377	-1.712	0.5185	9	9	4.67	32

## Sheet: 1J
Raw data and statistical analysis that contribute to the data shown in figure 1
Figure 1J
	Raw data
	Control		MSM
	Non-inj.	Regen.	Non-inj.	Regen.
	1.20482	1.04634	1.4652	0.858369
	1.16732	1.88172	1.5015	0.936768
	1.08696	0.315706	1.07143	0.928074
	1.27119	0.65703		1.19522
Ordinary one-way ANOVA
F	0.7724
P value	0.5333
P value summary	ns
Significant diff. among means (P < 0.05)?	No
R square	0.174
Brown-Forsythe test
F (DFn, DFd)	2,861 (3, 11)
P value	0.0855
P value summary	ns
Are SDs significantly different (P < 0.05)?	No
Bartlett's test
Bartlett's statistic (corrected)
P value
P value summary
Are SDs significantly different (P < 0.05)?
ANOVA table	SS	DF	MS	F (DFn, DFd)	P value
Treatment (between columns)	0.3287	3	0.1096	F (3, 11) = 0,7724	P=0,5333
Residual (within columns)	1.56	11	0.1418
Total	1.889	14
Data summary
Number of treatments (columns)	4
Number of values (total)	15
Tukey's multiple comparisons test	Mean Diff,	95,00% CI of diff,	Significant?	Summary	Adjusted P Value
Non-inj. vs. Regen.	0.2074	-0,5941 to 1,009	No	ns	0.8625	A-B
Non-inj. vs. Non-inj.	-0.1635	-1,029 to 0,7022	No	ns	0.9395	A-C
Non-inj. vs. Regen.	0.203	-0,5985 to 1,004	No	ns	0.8697	A-D
Regen. vs. Non-inj.	-0.3708	-1,237 to 0,4948	No	ns	0.5877	B-C
Regen. vs. Regen.	-0.004409	-0,8059 to 0,7970	No	ns	>0,9999	B-D
Non-inj. vs. Regen.	0.3664	-0,4992 to 1,232	No	ns	0.5965	C-D
Test details	Mean 1	Mean 2	Mean Diff,	SE of diff,	n1	n2	q	DF
Non-inj. vs. Regen.	1.183	0.9752	0.2074	0.2663	4	4	1.101	11
Non-inj. vs. Non-inj.	1.183	1.346	-0.1635	0.2876	4	3	0.8037	11
Non-inj. vs. Regen.	1.183	0.9796	0.203	0.2663	4	4	1.078	11
Regen. vs. Non-inj.	0.9752	1.346	-0.3708	0.2876	4	3	1.823	11
Regen. vs. Regen.	0.9752	0.9796	-0.004409	0.2663	4	4	0.02341	11
Non-inj. vs. Regen.	1.346	0.9796	0.3664	0.2876	3	4	1.802	11

## Sheet: 1L
Raw data and statistical analysis that contribute to the data shown in figure 1
Figure 1L
	Raw data
	Control		MSM
	Non-inj.	Regen.	Non-inj.	Regen.
	1.73	0.338983	0.99	0.614574
	1.45	0.579863	0.71	0.71
	0.93	0.67659	2.8	1.63044
	0.75	0.939457	1.5	1.38227
	0.39	0.884035	1.06	1.14255
	0.4	0.906149	0.33	1.30172
	0.85	0.520291	1.89	0.765697
	1.59	1.00692	1.72	1.41844
	0.31	0.995644	1.02	0.895317
Ordinary one-way ANOVA
F	2.108
P value	0.1187
P value summary	ns
Significant diff. among means (P < 0.05)?	No
R square	0.165
Brown-Forsythe test
F (DFn, DFd)	1,795 (3, 32)
P value	0.1679
P value summary	ns
Are SDs significantly different (P < 0.05)?	No
Bartlett's test
Bartlett's statistic (corrected)	9.693
P value	0.0214
P value summary	*
Are SDs significantly different (P < 0.05)?	Yes
ANOVA table	SS	DF	MS	F (DFn, DFd)	P value
Treatment (between columns)	1.615	3	0.5383	F (3, 32) = 2,108	P=0,1187
Residual (within columns)	8.172	32	0.2554
Total	9.786	35
Data summary
Number of treatments (columns)	4
Number of values (total)	36
Tukey's multiple comparisons test	Mean Diff,	95,00% CI of diff,	Significant?	Summary	Adjusted P Value
Ctrl L vs. Ctrl R	0.1725	-0,4730 to 0,8179	No	ns	0.8868	A-B
Ctrl L vs. MSM L	-0.4022	-1,048 to 0,2432	No	ns	0.3462	A-C
Ctrl L vs. MSM R	-0.1623	-0,8077 to 0,4831	No	ns	0.9034	A-D
Ctrl R vs. MSM L	-0.5747	-1,220 to 0,07074	No	ns	0.095	B-C
Ctrl R vs. MSM R	-0.3348	-0,9802 to 0,3106	No	ns	0.5053	B-D
MSM L vs. MSM R	0.2399	-0,4055 to 0,8853	No	ns	0.7465	C-D
Test details	Mean 1	Mean 2	Mean Diff,	SE of diff,	n1	n2	q
Ctrl L vs. Ctrl R	0.9333	0.7609	0.1725	0.2382	9	9	1.024
Ctrl L vs. MSM L	0.9333	1.336	-0.4022	0.2382	9	9	2.388
Ctrl L vs. MSM R	0.9333	1.096	-0.1623	0.2382	9	9	0.9637
Ctrl R vs. MSM L	0.7609	1.336	-0.5747	0.2382	9	9	3.412
Ctrl R vs. MSM R	0.7609	1.096	-0.3348	0.2382	9	9	1.988
MSM L vs. MSM R	1.336	1.096	0.2399	0.2382	9	9	1.424

## Sheet: 1N
Raw data and statistical analysis that contribute to the data shown in figure 1
Figure 1N
	Raw data
	Control		MSM
	Non-inj.	Regen.	Non-inj.	Regen.
	0.067	0	0.26	0.1
	0.155	0	0.043	0
	0.088	0.03	0.193	0
	0.264	0.02	0.033	0.03
	0.124	0	0.07	0.04
	0.159	0.33	0.077	0.1
		0.1	0.051	0.08
		0.14	0.054	0.09
		0	0.224	0
Ordinary one-way ANOVA
F	1.95
P value	0.1435
P value summary	ns
Significant diff. among means (P < 0.05)?	No
R square	0.1679
Brown-Forsythe test
F (DFn, DFd)	0,3450 (3, 29)
P value	0.793
P value summary	ns
Are SDs significantly different (P < 0.05)?	No
Bartlett's test
Bartlett's statistic (corrected)	5.945
P value	0.1143
P value summary	ns
Are SDs significantly different (P < 0.05)?	No
ANOVA table	SS	DF	MS	F (DFn, DFd)	P value
Treatment (between columns)	0.04013	3	0.01338	F (3, 29) = 1,950	P=0,1435
Residual (within columns)	0.1989	29	0.006857
Total	0.239	32
Data summary
Number of treatments (columns)	4
Number of values (total)	33
Tukey's multiple comparisons test	Mean Diff,	95,00% CI of diff,	Significant?	Summary	Adjusted P Value
Non-inj. vs. Regen.	0.07394	-0,04497 to 0,1929	No	ns	0.3449	A-B
Non-inj. vs. Non-inj.	0.03117	-0,08774 to 0,1501	No	ns	0.8907	A-C
Non-inj. vs. Regen.	0.09394	-0,02497 to 0,2129	No	ns	0.1608	A-D
Regen. vs. Non-inj.	-0.04278	-0,1491 to 0,06358	No	ns	0.6948	B-C
Regen. vs. Regen.	0.02	-0,08636 to 0,1264	No	ns	0.9555	B-D
Non-inj. vs. Regen.	0.06278	-0,04358 to 0,1691	No	ns	0.39	C-D
Test details	Mean 1	Mean 2	Mean Diff,	SE of diff,	n1	n2	q	DF
Non-inj. vs. Regen.	0.1428	0.06889	0.07394	0.04364	6	9	2.396	29
Non-inj. vs. Non-inj.	0.1428	0.1117	0.03117	0.04364	6	9	1.01	29
Non-inj. vs. Regen.	0.1428	0.04889	0.09394	0.04364	6	9	3.044	29
Regen. vs. Non-inj.	0.06889	0.1117	-0.04278	0.03904	9	9	1.55	29
Regen. vs. Regen.	0.06889	0.04889	0.02	0.03904	9	9	0.7246	29
Non-inj. vs. Regen.	0.1117	0.04889	0.06278	0.03904	9	9	2.274	29
