# Supplementary material for: Induced somatic mutation accumulation during skeletal muscle regeneration reduces muscle strength
Source: Nat Aging. 2025 Aug 20;5(9):1739–49. doi: 10.1038/s43587-025-00941-y (PMC12443595; doi:10.1038/s43587-025-00941-y)
Supplement: Supplementary file 6 — Raw data and statistical source data. [file 43587_2025_941_MOESM6_ESM.xlsx]

## Sheet: 2A
Raw data and statistical analysis that contribute to the data shown in figure 2
Figure 2A
								Raw data with SNV number
	Raw data
	Ctrl	MSM	Msh2-def						SNVs	Fold change
	1	1.61	2.77					Control	31	1
								MSM	50	1.61
								Msh2-def	86	2.77
Ordinary one-way ANOVA
F	7.183
P value	0.0051
P value summary	**
Significant diff. among means (P < 0.05)?	Yes
R square	0.4439
Brown-Forsythe test
F (DFn, DFd)	2,505 (2, 18)
P value	0.1097
P value summary	ns
Are SDs significantly different (P < 0.05)?	No
Bartlett's test
Bartlett's statistic (corrected)
P value
P value summary
Are SDs significantly different (P < 0.05)?
ANOVA table	SS	DF	MS	F (DFn, DFd)	P value
Treatment (between columns)	775.2	2	387.6	F (2, 18) = 7,183	P=0,0051
Residual (within columns)	971.3	18	53.96
Total	1747	20
Data summary
Number of treatments (columns)	3
Number of values (total)	21
Tukey's multiple comparisons test	Mean Diff,	95,00% CI of diff,	Significant?	Summary	Adjusted P Value
Ctrl vs. MSM	-13.04	-21,87 to -4,198	Yes	**	0.0039	A-B
Ctrl vs. Msh2-def.	-4.491	-16,99 to 8,008	No	ns	0.6368	A-C
MSM vs. Msh2-def.	8.544	-3,954 to 21,04	No	ns	0.2164	B-C
Test details	Mean 1	Mean 2	Mean Diff,	SE of diff,	n1	n2	q	DF
Ctrl vs. MSM	7.933	20.97	-13.04	3.463	9	9	5.324	18
Ctrl vs. Msh2-def.	7.933	12.42	-4.491	4.897	9	3	1.297	18
MSM vs. Msh2-def.	20.97	12.42	8.544	4.897	9	3	2.467	18

## Sheet: 2C
Raw data and statistical analysis that contribute to the data shown in figure 2
Figure 2C
	Raw data
	Control	MSM	Msh2-def.
	6.92568	12.212	16.5725
	5.41872	24.1304	9.33014
	16.4589	18.7082	11.3712
	7.17822	12.9496
	10.5386	24.8299
	4.89914	20.2643
	10.3175	27.0833
	3.11419	7.16418
	6.55022	41.3793
Ordinary one-way ANOVA
F	7.183
P value	0.0051
P value summary	**
Significant diff. among means (P < 0.05)?	Yes
R square	0.4439
Brown-Forsythe test
F (DFn, DFd)	2,505 (2, 18)
P value	0.1097
P value summary	ns
Are SDs significantly different (P < 0.05)?	No
Bartlett's test
Bartlett's statistic (corrected)
P value
P value summary
Are SDs significantly different (P < 0.05)?
ANOVA table	SS	DF	MS	F (DFn, DFd)	P value
Treatment (between columns)	775.2	2	387.6	F (2, 18) = 7,183	P=0,0051
Residual (within columns)	971.3	18	53.96
Total	1747	20
Data summary
Number of treatments (columns)	3
Number of values (total)	21
Tukey's multiple comparisons test	Mean Diff,	95,00% CI of diff,	Significant?	Summary	Adjusted P Value
Ctrl vs. MSM	-13.04	-21,87 to -4,198	Yes	**	0.0039	A-B
Ctrl vs. Msh2-def.	-4.491	-16,99 to 8,008	No	ns	0.6368	A-C
MSM vs. Msh2-def.	8.544	-3,954 to 21,04	No	ns	0.2164	B-C
Test details	Mean 1	Mean 2	Mean Diff,	SE of diff,	n1	n2	q	DF
Ctrl vs. MSM	7.933	20.97	-13.04	3.463	9	9	5.324	18
Ctrl vs. Msh2-def.	7.933	12.42	-4.491	4.897	9	3	1.297	18
MSM vs. Msh2-def.	20.97	12.42	8.544	4.897	9	3	2.467	18

## Sheet: 2D
Raw data and statistical analysis that contribute to the data shown in figure 2
Figure 2D
	Raw data
	Control	MSM	Msh2-def.
	16.6667	47.9167	17.8571
	14.4068	32.4074	46.3415
	8.66142	72.2222	26.7606
	2.83019	38.7097
	9.03614	40.8451
	26.3636	17.5676
	20.155	53.1646
	9.90991	64.8649
	17	61.7978
Ordinary one-way ANOVA
F	14.39
P value	0.0002
P value summary	***
Significant diff. among means (P < 0.05)?	Yes
R square	0.6153
Brown-Forsythe test
F (DFn, DFd)	2,527 (2, 18)
P value	0.1078
P value summary	ns
Are SDs significantly different (P < 0.05)?	No
Bartlett's test
Bartlett's statistic (corrected)
P value
P value summary
Are SDs significantly different (P < 0.05)?
ANOVA table	SS	DF	MS	F (DFn, DFd)	P value
Treatment (between columns)	5151	2	2575	F (2, 18) = 14,39	P=0,0002
Residual (within columns)	3220	18	178.9
Total	8371	20
Data summary
Number of treatments (columns)	3
Number of values (total)	21
Tukey's multiple comparisons test	Mean Diff,	95,00% CI of diff,	Significant?	Summary	Adjusted P Value
ctrl vs. MSM	-33.83	-49,92 to -17,74	Yes	***	0.0001	A-B
ctrl vs. Msh2-def.	-16.43	-39,19 to 6,331	No	ns	0.1845	A-C
MSM vs. Msh2-def.	17.4	-5,356 to 40,16	No	ns	0.1533	B-C
Test details	Mean 1	Mean 2	Mean Diff,	SE of diff,	n1	n2	q	DF
ctrl vs. MSM	13.89	47.72	-33.83	6.305	9	9	7.587	18
ctrl vs. Msh2-def.	13.89	30.32	-16.43	8.917	9	3	2.605	18
MSM vs. Msh2-def.	47.72	30.32	17.4	8.917	9	3	2.76	18

## Sheet: 2F
Raw data and statistical analysis that contribute to the data shown in figure 2
Figure 2F
	Raw data
	Control	MSM	Msh2-def.
	8.28	15.18	8.65
	5.32	18.87	5.51
	11.9	13.76	3.26
	5.02	13.23
Ordinary one-way ANOVA
F	11.46
P value	0.0045
P value summary	**
Significant diff. among means (P < 0.05)?	Yes
R square	0.7412
Brown-Forsythe test
F (DFn, DFd)	0,1970 (2, 8)
P value	0.8251
P value summary	ns
Are SDs significantly different (P < 0.05)?	No
Bartlett's test
Bartlett's statistic (corrected)
P value
P value summary
Are SDs significantly different (P < 0.05)?
ANOVA table	SS	DF	MS	F (DFn, DFd)	P value
Treatment (between columns)	185.8	2	92.9	F (2, 8) = 11,46	P=0,0045
Residual (within columns)	64.87	8	8.109
Total	250.7	10
Data summary
Number of treatments (columns)	3
Number of values (total)	11
Tukey's multiple comparisons test	Mean Diff,	95,00% CI of diff,	Significant?	Summary	Adjusted P Value
Control vs. MSM	-7.63	-13,38 to -1,876	Yes	*	0.0131	A-B
Control vs. Msh2	1.823	-4,391 to 8,038	No	ns	0.6912	A-C
MSM vs. Msh2	9.453	3,239 to 15,67	Yes	**	0.0061	B-C
Test details	Mean 1	Mean 2	Mean Diff,	SE of diff,	n1	n2	q	DF
Control vs. MSM	7.63	15.26	-7.63	2.014	4	4	5.359	8
Control vs. Msh2	7.63	5.807	1.823	2.175	4	3	1.186	8
MSM vs. Msh2	15.26	5.807	9.453	2.175	4	3	6.147	8

## Sheet: 2G
Raw data and statistical analysis that contribute to the data shown in figure 2
Figure 2F
	Raw data
	Control	MSM	Msh2-def.
	23.36	50.91	26.39
	17.03	43.5	14.91
	35.56	38.42	12
	14.74	36.77
Ordinary one-way ANOVA
F	10.07
P value	0.0065
P value summary	**
Significant diff. among means (P < 0.05)?	Yes
R square	0.7157
Brown-Forsythe test
F (DFn, DFd)	0,1913 (2, 8)
P value	0.8295
P value summary	ns
Are SDs significantly different (P < 0.05)?	No
Bartlett's test
Bartlett's statistic (corrected)
P value
P value summary
Are SDs significantly different (P < 0.05)?
ANOVA table	SS	DF	MS	F (DFn, DFd)	P value
Treatment (between columns)	1254	2	627.1	F (2, 8) = 10,07	P=0,0065
Residual (within columns)	498.3	8	62.28
Total	1753	10
Data summary
Number of treatments (columns)	3
Number of values (total)	11
Tukey's multiple comparisons test	Mean Diff,	95,00% CI of diff,	Significant?	Summary	Adjusted P Value
Control vs. MSM	-19.73	-35,67 to -3,782	Yes	*	0.0187	A-B
Control vs. Msh2-def.	4.906	-12,32 to 22,13	No	ns	0.7054	A-C
MSM vs. Msh2-def.	24.63	7,410 to 41,86	Yes	**	0.0087	B-C
Test details	Mean 1	Mean 2	Mean Diff,	SE of diff,	n1	n2	q	DF
Control vs. MSM	22.67	42.4	-19.73	5.58	4	4	4.999	8
Control vs. Msh2-def.	22.67	17.77	4.906	6.028	4	3	1.151	8
MSM vs. Msh2-def.	42.4	17.77	24.63	6.028	4	3	5.78	8
