# Supplementary material for: Induced somatic mutation accumulation during skeletal muscle regeneration reduces muscle strength
Source: Nat Aging. 2025 Aug 20;5(9):1739–49. doi: 10.1038/s43587-025-00941-y (PMC12443595; doi:10.1038/s43587-025-00941-y)
Supplement: Supplementary file 7 — Raw source data. [file 43587_2025_941_MOESM7_ESM.xlsx]

## Sheet: 3A
Raw data that contributes to the data shown in figure 3
Figure 3A
Mouse group	Genome location	percentage
Control	1.UPSTREAM	11.44
Msh2-def	1.UPSTREAM	14.91
MSM	1.UPSTREAM	10.86
Control	2.UTR_5_PRIME	0.12
Msh2-def	2.UTR_5_PRIME	0.00
MSM	2.UTR_5_PRIME	0.67
Control	3.EXON	1.87
Msh2-def	3.EXON	1.48
MSM	3.EXON	1.15
Control	4.INTRON	42.91
Msh2-def	4.INTRON	38.58
MSM	4.INTRON	43.46
Control	5.SPLICE_SITE_REGION	0.12
Msh2-def	5.SPLICE_SITE_REGION	0.00
MSM	5.SPLICE_SITE_REGION	0.05
Control	6.UTR_3_PRIME	0.45
Msh2-def	6.UTR_3_PRIME	0.15
MSM	6.UTR_3_PRIME	0.53
Control	7.DOWNSTREAM	9.63
Msh2-def	7.DOWNSTREAM	9.64
MSM	7.DOWNSTREAM	10.01
Control	8.INTERGENIC	33.43
Msh2-def	8.INTERGENIC	35.24
MSM	8.INTERGENIC	33.21

## Sheet: 3B
Raw data and statistical analysis that contribute to the data shown in figure 3
Figure 3B
Sample ID	Genes	Genomic coordinates	Transcript	Mutation (cDNA)	Mutation (Protein)	VAF	Variant Effect	MutPred2 score
Control	Nhp2l1	chr15:82042315	ENSMUST00000080622.7	c.178G>T	p.Ala60Ser	17.78	missense_variant	0.58
Control	Rpsa	chr9:120130257	ENSMUST00000035105.5	c.392A>G	p.His131Arg	17.02	missense_variant	0.569
Control	Rpsa	chr9:120130193	ENSMUST00000035105.5	c.328A>G	p.Asn110Asp	16.28	missense_variant	0.766
Control	Rpsa	chr9:120130171	ENSMUST00000035105.5	c.306C>A	p.Arg102Arg	14.63	synonymous_variant	not calculated
Control	Rpsa	chr9:120130333	ENSMUST00000035105.5	c.468T>C	p.Tyr156Tyr	14.63	synonymous_variant	not calculated
Control	Rpsa	chr9:120130344	ENSMUST00000035105.5	c.479C>T	p.Ala160Val	12.82	missense_variant	0.452
Msh2 deficient	Rpsa	chr9:120130237	ENSMUST00000035105.5	c.372G>A	p.Val124Val	16.67	synonymous_variant	not calculated
MSM	Gmpr	chr13:45514390	ENSMUST00000000260.12	c.76-5A>C	-	17.5	splice_region_variant	not calculated
MSM	Npm1	chr11:33162956	ENSMUST00000075641.9	c.24C>T	p.Asp8Asp	18.87	synonymous_variant	not calculated
MSM	Npm1	chr11:33162969	ENSMUST00000075641.9	c.11C>A	p.Ser4*	17.54	stop_gained	Loss of function
MSM	Npm1	chr11:33163019	ENSMUST00000075641.9	c.-40C>T	-	12.28	5_prime_UTR_premature_start_codon_gain_variant	not calculated
MSM	Npm1	chr11:33163062	ENSMUST00000075641.9	c.-83C>T	-	8.47	5_prime_UTR_premature_start_codon_gain_variant	not calculated
MSM	Pnkd	chr1:74287178	ENSMUST00000087226.10	c.323G>A	p.Arg108His	9.52	missense_variant	0.135
