# Supplementary material for: Induced somatic mutation accumulation during skeletal muscle regeneration reduces muscle strength
Source: Nat Aging. 2025 Aug 20;5(9):1739–49. doi: 10.1038/s43587-025-00941-y (PMC12443595; doi:10.1038/s43587-025-00941-y)
Supplement: Supplementary file 8 — Raw data and statistical source data. [file 43587_2025_941_MOESM8_ESM.xlsx]

## Sheet: 4B
Raw data and statistical analysis that contribute to the data shown in figure 4
Figure 4B
	Raw data
	Control	MSM	Msh2-def.
	14.6134	24.0313	12.2281
	14.6527	31.5841	12.0297
	19.6113	21.9384	9.34694
	5.29189	14.426
	4.25518	30.9088
	23.5211	19.9502
	25.9095	10.18
	24.6292	17.6185
	9.89741	36.6312
Ordinary one-way ANOVA
F	3.216
P value	0.0639
P value summary	ns
Significant diff. among means (P < 0.05)?	No
R square	0.2633
Brown-Forsythe test
F (DFn, DFd)	2,148 (2, 18)
P value	0.1457
P value summary	ns
Are SDs significantly different (P < 0.05)?	No
Bartlett's test
Bartlett's statistic (corrected)
P value
P value summary
Are SDs significantly different (P < 0.05)?
ANOVA table	SS	DF	MS	F (DFn, DFd)	P value
Treatment (between columns)	407.8	2	203.9	F (2, 18) = 3,216	P=0,0639
Residual (within columns)	1141	18	63.39
Total	1549	20
Data summary
Number of treatments (columns)	3
Number of values (total)	21
Tukey's multiple comparisons test	Mean Diff,	95,00% CI of diff,	Significant?	Summary	Adjusted P Value
ctrl vs. MSM	-7.21	-16,79 to 2,370	No	ns	0.1616	A-B
ctrl vs. Msh2-def.	4.619	-8,928 to 18,17	No	ns	0.6654	A-C
MSM vs. Msh2-def.	11.83	-1,719 to 25,38	No	ns	0.0932	B-C
Test details	Mean 1	Mean 2	Mean Diff,	SE of diff,	n1	n2	q	DF
ctrl vs. MSM	15.82	23.03	-7.21	3.753	9	9	2.717	18
ctrl vs. Msh2-def.	15.82	11.2	4.619	5.308	9	3	1.231	18
MSM vs. Msh2-def.	23.03	11.2	11.83	5.308	9	3	3.151	18

## Sheet: 4C
Raw data and statistical analysis that contribute to the data shown in figure 4
Figure 4C
	Raw data
	Control	MSM	Msh2-def.
	50.6239	54.0816	42.8571
	29.4964	76.8116	23.0769
	25.8333	85.8574	18.6274
	9.3458	17.4757
	7.5	93.5484
	18.5841	31.9588
	48.8189	31.8182
	33.9184	58.9744
	12.766	81.7308
Ordinary one-way ANOVA
F	5.81
P value	0.0113
P value summary	*
Significant diff. among means (P < 0.05)?	Yes
R square	0.3923
Brown-Forsythe test
F (DFn, DFd)	2,701 (2, 18)
P value	0.0942
P value summary	ns
Are SDs significantly different (P < 0.05)?	No
Bartlett's test
Bartlett's statistic (corrected)
P value
P value summary
Are SDs significantly different (P < 0.05)?
ANOVA table	SS	DF	MS	F (DFn, DFd)	P value
Treatment (between columns)	5391	2	2695	F (2, 18) = 5,810	P=0,0113
Residual (within columns)	8351	18	463.9
Total	13741	20
Data summary
Number of treatments (columns)	3
Number of values (total)	21
Tukey's multiple comparisons test	Mean Diff,	95,00% CI of diff,	Significant?	Summary	Adjusted P Value
ctrl vs. MSM	-32.82	-58,73 to -6,905	Yes	*	0.0122	A-B
ctrl vs. Msh2-def.	-1.866	-38,51 to 34,78	No	ns	0.9907	A-C
MSM vs. Msh2-def.	30.95	-5,695 to 67,60	No	ns	0.1066	B-C
Test details	Mean 1	Mean 2	Mean Diff,	SE of diff,	n1	n2	q	DF
ctrl vs. MSM	26.32	59.14	-32.82	10.15	9	9	4.571	18
ctrl vs. Msh2-def.	26.32	28.19	-1.866	14.36	9	3	0.1838	18
MSM vs. Msh2-def.	59.14	28.19	30.95	14.36	9	3	3.048	18

## Sheet: 4D
Raw data and statistical analysis that contribute to the data shown in figure 4
Figure 4D
	X axis	Control		X axis	MSM		X axis	Msh2-def.
	0	0		0	0		0	0
	1-600	4.58		1-600	12.91		1-600	13.38
	601-1200	8.18		601-1200	11.88		601-1200	13.38
	1201-1800	9.05		1201-1800	13.53		1201-1800	20.06
	1801-2400	9.05		1801-2400	12.71		1801-2400	17.52
	2401-3000	9.16		2401-3000	11.67		2401-3000	12.74
	3001-3600	8.83		3001-3600	10.12		3001-3600	7.32
	3601-4200	10.8		3601-4200	6.61		3601-4200	3.82
	4201-4800	9.6		4201-4800	5.79		4201-4800	4.46
	4801-5400	8.83		4801-5400	4.55		4801-5400	4.14
	5401-6000	8.18		5401-6000	3.1		5401-6000	1.59
	6001-6600	5.34		6001-6600	3.2		6001-6600	1.59
	6601-7200	2.94		6601-7200	0.93		6601-7200	0
	7201-7800	1.85		7201-7800	0.83		7201-7800	0
	7801-8400	2.18		7801-8400	0.93		7801-8400	0
	8401-9000	0.65		8401-9000	0.31		8401-9000	0
	>9000	0.76		>9000	0.93		>9000	0
	Gaussian			Gaussian			Gaussian
	Best-fit values			Best-fit values			Best-fit values
	Amplitude	10.6		Amplitude	13.19		Amplitude	18.91
	Mean	3767		Mean	2350		Mean	2019
	SD	2396		SD	1875		SD	1204
	Std. Error			Std. Error			Std. Error
	Amplitude	0.6203		Amplitude	1.202		Amplitude	1.493
	Mean	164.5		Mean	211.4		Mean	110
	SD	178.5		SD	235.4		SD	115.1
	95% CI (asymptotic)			95% CI (asymptotic)			95% CI (asymptotic)
	Amplitude	9,272 to 11,93		Amplitude	10,61 to 15,77		Amplitude	15,71 to 22,11
	Mean	3414 to 4119		Mean	1897 to 2803		Mean	1783 to 2255
	SD	2013 to 2779		SD	1370 to 2380		SD	956,8 to 1451
	Goodness of Fit			Goodness of Fit			Goodness of Fit
	Degrees of Freedom	14		Degrees of Freedom	14		Degrees of Freedom	14
	R squared	0.8926		R squared	0.8355		R squared	0.9041
	Sum of Squares	24.23		Sum of Squares	69.74		Sum of Squares	72.1
	Sy.x	1.316		Sy.x	2.232		Sy.x	2.269
	Constraints			Constraints			Constraints
	SD	SD > 0		SD	SD > 0		SD	SD > 0
	Number of points			Number of points			Number of points
	# of X values	34		# of X values	34		# of X values	34
	# Y values analyzed	17		# Y values analyzed	17		# Y values analyzed	17
Raw data	Top figure Control group
	Fibre	Area	Max area	Interval	Frequency	Percentage		Fibre	Area	Max area	Interval	Frequency	Percentage		Fibre	Area	Max area	Interval	Frequency	Percentage		Fibre	Area	Max area	Interval	Frequency	Percentage		Fibre	Area	Max area	Interval	Frequency	Percentage		Fibre	Area	Max area	Interval	Frequency	Percentage		Fibre	Area	Max area	Interval	Frequency	Percentage
	1	15275	32261	1200	2	1.72414		1	29182	31812	1200	3	2.91262		1	15204	23763	1200	0	0		1	29499	47287	1200	1	1.16279		1	7656	49062	1200	0	0		1	8368	25776	1200	6	3.26087		1	20545	52157	1200	3	2.83019
	2	7106		2400	4	3.44828		2	20072		2400	1	0.970874		2	6008		2400	1	2.22222		2	11637		2400	1	1.16279		2	27981		2400	5	5.26316		2	6084		2400	8	4.34783		2	8676		2400	1	0.943396
	3	8989	Average area	3600	4	3.44828		3	18261	Average area	3600	5	4.85437		3	6787	Average area	3600	3	6.66667		3	28194	Average area	3600	2	2.32558		3	26351	Average area	3600	6	6.31579		3	17320	Average area	3600	12	6.52174		3	14421	Average area	3600	2	1.88679
	4	12930	13105.6	4800	6	5.17241		4	15717	16762.7	4800	3	2.91262		4	5218	11704.3	4800	5	11.1111		4	18698	22162.8	4800	3	3.48837		4	2722	16031.9	4800	8	8.42105		4	12260	9866.58	4800	11	5.97826		4	28581	18121.8	4800	1	0.943396
	5	6409	um2	6000	7	6.03448		5	16485	um2	6000	2	1.94175		5	5801	um2	6000	13	28.8889		5	19369	um2	6000	6	6.97674		5	24529	um2	6000	5	5.26316		5	13490	um2	6000	22	11.9565		5	8263	um2	6000	2	1.88679
	6	20157	3276.4	7200	6	5.17241		6	2531	4190.67	7200	0	0		6	8712	2926.08	7200	12	26.6667		6	4492	5540.71	7200	1	1.16279		6	14415	4007.96	7200	3	3.15789		6	6386	2466.65	7200	14	7.6087		6	27656	4530.45	7200	2	1.88679
	7	19124		8400	6	5.17241		7	2693		8400	4	3.8835		7	8027		8400	14	31.1111		7	31253		8400	1	1.16279		7	10373		8400	3	3.15789		7	3616		8400	13	7.06522		7	25575		8400	3	2.83019
	8	6282		9600	6	5.17241		8	18342		9600	3	2.91262		8	15790		9600	11	24.4444		8	40267		9600	0	0		8	9895		9600	3	3.15789		8	5790		9600	10	5.43478		8	31114		9600	5	4.71698
	9	10587		10800	9	7.75862		9	20680		10800	2	1.94175		9	13509		10800	11	24.4444		9	32439		10800	0	0		9	3633		10800	4	4.21053		9	12152		10800	10	5.43478		9	14861		10800	3	2.83019
	10	21754		12000	5	4.31034		10	20443		12000	6	5.82524		10	6522		12000	10	22.2222		10	26585		12000	3	3.48837		10	3324		12000	4	4.21053		10	14539		12000	10	5.43478		10	9140		12000	4	3.77358
	11	18906		13200	8	6.89655		11	9935		13200	1	0.970874		11	6678		13200	4	8.88889		11	19339		13200	0	0		11	6578		13200	1	1.05263		11	11378		13200	14	7.6087		11	28275		13200	2	1.88679
	12	5744		14400	1	0.862069		12	11998		14400	8	7.76699		12	3966		14400	5	11.1111		12	47287		14400	1	1.16279		12	32497		14400	5	5.26316		12	6844		14400	13	7.06522		12	26366		14400	6	5.66038
	13	11577		15600	7	6.03448		13	18531		15600	4	3.8835		13	7191		15600	14	31.1111		13	35437		15600	2	2.32558		13	20916		15600	4	4.21053		13	4873		15600	13	7.06522		13	15666		15600	10	9.43396
	14	6976		16800	7	6.03448		14	3141		16800	7	6.79612		14	10533		16800	9	20		14	17578		16800	0	0		14	14329		16800	5	5.26316		14	14299		16800	5	2.71739		14	37250		16800	2	1.88679
	15	22014		18000	5	4.31034		15	17057		18000	5	4.85437		15	15658		18000	3	6.66667		15	3633		18000	6	6.97674		15	42389		18000	3	3.15789		15	6024		18000	7	3.80435		15	52157		18000	5	4.71698
	16	6744		19200	8	6.89655		16	27908		19200	4	3.8835		16	4997		19200	9	20		16	29141		19200	1	1.16279		16	27328		19200	4	4.21053		16	3279		19200	4	2.17391		16	10953		19200	5	4.71698
	17	4976		20400	3	2.58621		17	25568		20400	7	6.79612		17	10550		20400	3	6.66667		17	24750		20400	7	8.13953		17	5094		20400	3	3.15789		17	13361		20400	2	1.08696		17	14965		20400	6	5.66038
	18	16362		21600	4	3.44828		18	17570		21600	4	3.8835		18	5307		21600	5	11.1111		18	27258		21600	1	1.16279		18	21530		21600	2	2.10526		18	14875		21600	2	1.08696		18	1153		21600	10	9.43396
	19	15302		22800	8	6.89655		19	11528		22800	9	8.73786		19	7830		22800	2	4.44444		19	22259		22800	7	8.13953		19	7265		22800	1	1.05263		19	9758		22800	2	1.08696		19	19169		22800	6	5.66038
	20	11553		24000	3	2.58621		20	17323		24000	7	6.79612		20	9687		24000	4	8.88889		20	28378		24000	4	4.65116		20	16792		24000	4	4.21053		20	12414		24000	3	1.63043		20	21635		24000	2	1.88679
	21	15646			7	6.03448		21	26904			18	17.4757		21	15204			0	0		21	22462			39	45.3488		21	5950			22	23.1579		21	15150			3	1.63043		21	21154			26	24.5283
	22	10657						22	31812						22	14194						22	16927						22	10887						22	12166						22	22662
	23	12396						23	19969						23	15204						23	27350						23	16171						23	5819						23	10492
	24	15276						24	26036						24	5922						24	24352						24	18626						24	23443						24	11778
	25	23958						25	24805						25	6517						25	24228						25	49062						25	6850						25	14012
	26	1352						26	22123						26	7312						26	23338						26	31000						26	22250						26	18468
	27	5568						27	24143						27	14312						27	22761						27	34895						27	14310						27	21575
	28	1817						28	1667						28	9348						28	14408						28	26041						28	7381						28	13891
	29	20600						29	21758						29	20237						29	41648						29	13893						29	9596						29	27635
	30	32261						30	17896						30	6143						30	36826						30	6961						30	4369						30	14257
	31	24815						31	25061						31	3227						31	3293						31	11501						31	11980						31	17071
	32	8622						32	22661						32	12517						32	36704						32	8991						32	13483						32	20193
	33	22760						33	14037						33	6642						33	34087						33	4278						33	16896						33	26222
	34	16423						34	9242						34	11015						34	1184						34	1851						34	3192						34	3497
	35	2258						35	23929						35	8018						35	20062						35	3895						35	18088						35	18953
	36	11771						36	22716						36	7410						36	21530						36	47243						36	18204						36	17726
	37	3026						37	7698						37	14447						37	6400						37	15657						37	14146						37	28031
	38	18592						38	4294						38	8348						38	21668						38	10501						38	19189						38	20850
	39	7325						39	963						39	15529						39	32018						39	29296						39	5108						39	18718
	40	913						40	16493						40	3820						40	28151						40	21908						40	10045						40	26323
	41	14695						41	22685						41	11079						41	19908						41	12945						41	7910						41	13299
	42	6730						42	27233						42	23396						42	19353						42	4184						42	6707						42	13510
	43	15526						43	22540						43	21557						43	32844						43	19022						43	24405						43	8636
	44	754						44	23905						44	19170						44	5000						44	13238						44	9825						44	22796
	45	10156						45	23532						45	5032						45	22028						45	5276						45	9944						45	24532
	46	14282						46	20124						46	5669						46	19301						46	19713						46	3628						46	6486
	47	23021						47	13873						47	7676						47	26753						47	17268						47	14499						47	15367
	48	8787						48	17082						48	4759						48	29050						48	35624						48	14985						48	15577
	49	18272						49	13591						49	9986						49	28961						49	18824						49	650						49	20914
	50	13125						50	9596						50	13358						50	2607						50	9315						50	8456						50	23986
	51	21282						51	8512						51	14235						51	23511						51	7428						51	7186						51	20832
	52	21938						52	10985						52	11890						52	14517						52	18267						52	12034						52	15240
	53	10624						53	29018						53	5624						53	22967						53	22855						53	11570						53	14838
	54	4629						54	13250						54	18304						54	31210						54	29429						54	6694						54	21358
	55	4859						55	21586						55	15735						55	23065						55	26667						55	15452						55	17044
	56	25823						56	5901						56	15041						56	17802						56	4045						56	3996						56	5436
	57	15130						57	23248						57	1485						57	13815						57	25377						57	4884						57	27777
	58	21630						58	25337						58	6880						58	28016						58	34350						58	6616						58	2976
	59	18720						59	11947						59	5797						59	17622						59	35335						59	1145						59	27418
	60	16093						60	23236						60	11455						60	22450						60	10864						60	5548						60	10026
	61	21782						61	21375						61	2710						61	35960						61	8838						61	12589						61	1268
	62	12094						62	20093						62	8185						62	20144						62	35211						62	17441						62	1019
	63	8795						63	20400						63	7757						63	32811						63	3007						63	18375						63	7789
	64	21492						64	2921						64	10745						64	35485						64	5517						64	2649						64	22325
	65	16884						65	21898						65	22011						65	17909						65	17474						65	5617						65	20256
	66	12546						66	16547						66	18492						66	3936						66	2368						66	15467						66	26320
	67	3112						67	8216						67	20901						67	34515						67	4598						67	5590						67	8561
	68	5157						68	11796						68	9758						68	26855						68	16072						68	889						68	15575
	69	15691						69	15872						69	15892						69	27256						69	11340						69	21382						69	17018
	70	22508						70	10490						70	15204						70	31921						70	14201						70	15355						70	19744
	71	21966						71	5921						71	6008						71	34428						71	14863						71	12156						71	18377
	72	18130						72	13688						72	12159						72	31396						72	14447						72	3744						72	10409
	73	8667						73	22247						73	15623						73	32331						73	23804						73	1143						73	24038
	74	2004						74	15668						74	18882						74	37309						74	26053						74	5770						74	20134
	75	3292						75	22328						75	10947						75	5102						75	40065						75	1203						75	25437
	76	4697						76	13110						76	16782						76	7993						76	19450						76	16540						76	22051
	77	18051						77	658						77	18038						77	11558						77	23697						77	5227						77	30129
	78	16905						78	7602						78	19917						78	11800						78	2310						78	2899						78	20707
	79	20255						79	15353						79	23763						79	5521						79	23605						79	11102						79	23373
	80	9860						80	19753						80	9228						80	22410						80	28367						80	19324						80	12457
	81	12971						81	14697						81	15347						81	26636						81	14566						81	25776						81	3639
	82	18191						82	27186						82	10565						82	16945						82	13234						82	9799						82	25118
	83	24111						83	13933						83	9378						83	5053						83	19678						83	3478						83	29116
	84	4529						84	15241						84	11364						84	5727						84	17133						84	16448						84	15324
	85	8948						85	18078						85	22841						85	1685						85	2413						85	14314						85	11024
	86	11068						86	28381						86	8774						86	5647						86	1494						86	5353						86	19775
	87	4477						87	16021						87	8182													87	2494						87	13805						87	13977
	88	9908						88	23929						88	14759													88	9820						88	4482						88	13124
	89	17414						89	25592						89	20694													89	3836						89	11207						89	33624
	90	9794						90	15309						90	15589													90	2071						90	22894						90	28341
	91	4827						91	11544						91	5353													91	3568						91	8420						91	11735
	92	7774						92	3221						92	8408													92	16602						92	14689						92	15419
	93	3116						93	31572						93	8915													93	6923						93	2177						93	5094
	94	12113						94	20372						94	10514													94	4226						94	17516						94	9487
	95	10628						95	23514						95	3173													95	5451						95	1790						95	17835
	96	4052						96	3688						96	23402																				96	5744						96	946
	97	7347						97	4010						97	14656																				97	9814						97	20143
	98	4390						98	13910						98	7958																				98	5601						98	15781
	99	15702						99	26486						99	10423																				99	19458						99	20401
	100	10473						100	13923						100	15261																				100	6828						100	26210
	101	8377						101	7429						101	6764																				101	10989						101	22795
	102	12093						102	887						102	11030																				102	21075						102	20952
	103	21492						103	25342						103	22051																				103	12435						103	7849
	104	16572													104	15133																				104	7134						104	6968
	105	8369													105	11518																				105	3199						105	29362
	106	26908													106	15485																				106	22125						106	31909
	107	17187													107	18668																				107	8709
	108	16935													108	12588																				108	12594
	109	23317													109	18111																				109	12511
	110	15233													110	7473																				110	13640
	111	27328													111	18938																				111	9064
	112	5526													112	8750																				112	2846
	113	24301													113	11624																				113	4898
	114	8025													114	9502																				114	11807
	115	11842													115	15877																				115	3102
	116	20146													116	8691																				116	564
															117	19956																				117	3190
															118	12442																				118	2172
															119	16811																				119	10561
															120	10509																				120	16699
															121	11121																				121	12566
															122	5971																				122	521
															123	10153																				123	7286
															124	17154																				124	5667
															125	18647																				125	8136
															126	7913																				126	13328
															127	21279																				127	11713
															128	7171																				128	5712
															129	8025																				129	17478
															130	16731																				130	7958
															131	17294																				131	10315
															132	5969																				132	4808
															133	8788																				133	2443
															134	5540																				134	4406
															135	15924																				135	2125
															136	4749																				136	5835
															137	4317																				137	6226
															138	20503																				138	22961
																																				139	2932
																																				140	8330
																																				141	10342
																																				142	17774
																																				143	8189
																																				144	15760
																																				145	12635
																																				146	14968
																																				147	25104
																																				148	6262
																																				149	9251
																																				150	5893
																																				151	7206
																																				152	13356
																																				153	2067
																																				154	16118
																																				155	1226
																																				156	11816
																																				157	17955
																																				158	1291
																																				159	13556
																																				160	7599
																																				161	11960
																																				162	14716
																																				163	4480
																																				164	5908
																																				165	8687
																																				166	12338
																																				167	8842
																																				168	14380
																																				169	2779
																																				170	4961
																																				171	15342
																																				172	8386
																																				173	12908
																																				174	4715
																																				175	3907
																																				176	6599
																																				177	5257
																																				178	14643
																																				179	9114
																																				180	10544
																																				181	7266
																																				182	4160
																																				183	7618
																																				184	8549
Raw data	Middle figure MSM group
	Fibre	Area	Max area	Interval	Frequency	Percentage		Fibre	Area	Max area	Interval	Frequency	Percentage		Fibre	Area	Max area	Interval	Frequency	Percentage		Fibre	Area	Max area	Interval	Frequency	Percentage		Fibre	Area	Max area	Interval	Frequency	Percentage		Fibre	Area	Max area	Interval	Frequency	Percentage		Fibre	Area	Max area	Interval	Frequency	Percentage
	1	10377	27195	1200	7	#DIV/0!		1	14906	47079	1200	9	#DIV/0!		1	17542	39273	1200	6	#DIV/0!		1	23071	37441	1200	7	#DIV/0!		1	13231	33743	1200	20	#DIV/0!		1	17129	24364	1200	11	#DIV/0!		1	18011	37243	1200	17	#DIV/0!
	2	11057		2400	8	#DIV/0!		2	12757		2400	8	#DIV/0!		2	13722		2400	7	#DIV/0!		2	20298		2400	8	#DIV/0!		2	22873		2400	19	#DIV/0!		2	13878		2400	12	#DIV/0!		2	18322		2400	27	#DIV/0!
	3	2856	Average area	3600	9	#DIV/0!		3	8802	Average area	3600	4	#DIV/0!		3	24252	Average area	3600	3	#DIV/0!		3	28723	Average area	3600	13	#DIV/0!		3	26395	Average area	3600	5	#DIV/0!		3	4730	Average area	3600	34	#DIV/0!		3	8272	Average area	3600	18	#DIV/0!
	4	2622	13208.2	4800	6	#DIV/0!		4	22488	15868	4800	3	#DIV/0!		4	15532	16496.7	4800	5	#DIV/0!		4	22682	12552.3	4800	9	#DIV/0!		4	16498	11315.9	4800	6	#DIV/0!		4	15608	8756.91	4800	17	#DIV/0!		4	7588	9338.79	4800	8	#DIV/0!
	5	13359	um2	6000	1	#DIV/0!		5	7947	um2	6000	3	#DIV/0!		5	20288	um2	6000	0	#DIV/0!		5	11881	um2	6000	3	#DIV/0!		5	1793	um2	6000	2	#DIV/0!		5	12299	um2	6000	5	#DIV/0!		5	1916	um2	6000	6	#DIV/0!
	6	20096	3302.05	7200	5	#DIV/0!		6	21675	3967	7200	3	#DIV/0!		6	11770	4124.18	7200	1	#DIV/0!		6	10588	3138.07	7200	9	#DIV/0!		6	18348	2828.98	7200	2	#DIV/0!		6	12538	2189.23	7200	3	#DIV/0!		6	11201	2334.7	7200	10	#DIV/0!
	7	8972		8400	4	#DIV/0!		7	27382		8400	4	#DIV/0!		7	21777		8400	0	#DIV/0!		7	27471		8400	6	#DIV/0!		7	13686		8400	3	#DIV/0!		7	15817		8400	2	#DIV/0!		7	11209		8400	10	#DIV/0!
	8	1333		9600	8	#DIV/0!		8	6956		9600	3	#DIV/0!		8	9507		9600	3	#DIV/0!		8	6104		9600	7	#DIV/0!		8	10584		9600	1	#DIV/0!		8	21136		9600	6	#DIV/0!		8	6298		9600	7	#DIV/0!
	9	15424		10800	9	#DIV/0!		9	19466		10800	1	#DIV/0!		9	17109		10800	4	#DIV/0!		9	6916		10800	10	#DIV/0!		9	2231		10800	10	#DIV/0!		9	20275		10800	6	#DIV/0!		9	14359		10800	6	#DIV/0!
	10	9557		12000	11	#DIV/0!		10	2676		12000	4	#DIV/0!		10	22276		12000	3	#DIV/0!		10	4526		12000	7	#DIV/0!		10	11621		12000	6	#DIV/0!		10	23246		12000	12	#DIV/0!		10	6656		12000	9	#DIV/0!
	11	12611		13200	7	#DIV/0!		11	34008		13200	4	#DIV/0!		11	15081		13200	3	#DIV/0!		11	6489		13200	3	#DIV/0!		11	4403		13200	7	#DIV/0!		11	24364		13200	9	#DIV/0!		11	3028		13200	8	#DIV/0!
	12	9319		14400	11	#DIV/0!		12	16352		14400	2	#DIV/0!		12	22033		14400	7	#DIV/0!		12	4186		14400	2	#DIV/0!		12	19130		14400	9	#DIV/0!		12	13517		14400	11	#DIV/0!		12	2719		14400	5	#DIV/0!
	13	4369		15600	8	#DIV/0!		13	11638		15600	2	#DIV/0!		13	21041		15600	6	#DIV/0!		13	27232		15600	4	#DIV/0!		13	20717		15600	5	#DIV/0!		13	14594		15600	5	#DIV/0!		13	7135		15600	5	#DIV/0!
	14	6185		16800	14	#DIV/0!		14	7017		16800	4	#DIV/0!		14	20593		16800	6	#DIV/0!		14	31061		16800	6	#DIV/0!		14	16487		16800	11	#DIV/0!		14	16036		16800	7	#DIV/0!		14	3684		16800	5	#DIV/0!
	15	15069		18000	7	#DIV/0!		15	13883		18000	4	#DIV/0!		15	13918		18000	4	#DIV/0!		15	11123		18000	5	#DIV/0!		15	17004		18000	8	#DIV/0!		15	17141		18000	6	#DIV/0!		15	10598		18000	5	#DIV/0!
	16	9866		19200	3	#DIV/0!		16	25498		19200	5	#DIV/0!		16	14318		19200	3	#DIV/0!		16	27136		19200	3	#DIV/0!		16	14067		19200	4	#DIV/0!		16	10978		19200	3	#DIV/0!		16	4678		19200	9	#DIV/0!
	17	11243		20400	10	#DIV/0!		17	24206		20400	6	#DIV/0!		17	25487		20400	6	#DIV/0!		17	11027		20400	3	#DIV/0!		17	16728		20400	5	#DIV/0!		17	12449		20400	6	#DIV/0!		17	12530		20400	2	#DIV/0!
	18	19280		21600	9	#DIV/0!		18	43872		21600	4	#DIV/0!		18	14234		21600	6	#DIV/0!		18	21019		21600	5	#DIV/0!		18	2205		21600	8	#DIV/0!		18	8822		21600	4	#DIV/0!		18	7013		21600	2	#DIV/0!
	19	11607		22800	5	#DIV/0!		19	17292		22800	3	#DIV/0!		19	12052		22800	6	#DIV/0!		19	10364		22800	6	#DIV/0!		19	10139		22800	2	#DIV/0!		19	15713		22800	3	#DIV/0!		19	2856		22800	2	#DIV/0!
	20	5691		24000	6	#DIV/0!		20	15035		24000	1	#DIV/0!		20	2809		24000	2	#DIV/0!		20	3211		24000	3	#DIV/0!		20	16745		24000	4	#DIV/0!		20	19746		24000	1	#DIV/0!		20	11866		24000	1	#DIV/0!
	21	26602			10	#DIV/0!		21	32404			26	#DIV/0!		21	19211			24	#DIV/0!		21	3925			19	#DIV/0!		21	4900			10	#DIV/0!		21	12219			1	#DIV/0!		21	13042			11	#DIV/0!
	22	2707						22	27767						22	4791						22	10333						22	11796						22	10127						22	2738
	23	16276						23	31786						23	21678						23	15663						23	13257						23	7503						23	20471
	24	11279						24	40305						24	16381						24	32216						24	13559						24	13388						24	10552
	25	14599						25	30174						25	9250						25	11214						25	16390						25	2692						25	1117
	26	17608						26	20656						26	21788						26	16604						26	16328						26	20785						26	1710
	27	12840						27	30497						27	24862						27	1142						27	19474						27	19470						27	17768
	28	15945						28	20519						28	21303						28	1790						28	15810						28	22190						28	10415
	29	4700						29	27027						29	30163						29	28380						29	17527						29	10106						29	16293
	30	24419						30	19036						30	16725						30	27403						30	11048						30	18014						30	31239
	31	19603						31	33970						31	24555						31	2143						31	5172						31	4699						31	13075
	32	13066						32	31453						32	16689						32	9223						32	14557						32	9936						32	2437
	33	19606						33	10802						33	19878						33	15332						33	12311						33	19037						33	3877
	34	17092						34	12608						34	21370						34	21530						34	20068						34	14215						34	4188
	35	19348						35	28869						35	26723						35	26075						35	2829						35	12020						35	5880
	36	12652						36	13096						36	34041						36	21865						36	2756						36	11712						36	15229
	37	10176						37	2550						37	27061						37	22066						37	12931						37	12519						37	29500
	38	14191						38	8287						38	14786						38	7989						38	1992						38	19388						38	18573
	39	7184						39	6554						39	31829						39	18165						39	16497						39	11584						39	33779
	40	9204						40	18861						40	23768						40	10764						40	8071						40	15324						40	10833
	41	6764						41	19968						41	14023						41	8712						41	10451						41	3820						41	18768
	42	10307						42	2958						42	3985						42	5622						42	1610						42	4330						42	8233
	43	26961						43	15855						43	24542						43	3754						43	13735						43	5089						43	17742
	44	23456						44	11595						44	26771						44	29068						44	25696						44	20730						44	18631
	45	12315						45	19183						45	20073						45	17647						45	14694						45	19074						45	7309
	46	15771						46	22275						46	13822						46	9649						46	12573						46	20633						46	3090
	47	21317						47	4452						47	30426						47	22837						47	25148						47	5938						47	16671
	48	7686						48	16922						48	24995						48	23388						48	9916						48	11667						48	1745
	49	6484						49	29940						49	24306						49	2468						49	25506						49	14579						49	13039
	50	2902						50	24452						50	10593						50	8810						50	19996						50	15009						50	37243
	51	12253						51	25861						51	14785						51	2252						51	17824						51	13588						51	8831
	52	4676						52	23006						52	17584						52	2530						52	15898						52	2852						52	6346
	53	25677						53	26479						53	37294						53	3152						53	10411						53	17234						53	31762
	54	21498						54	12932						54	29660						54	3042						54	18487						54	19462						54	8108
	55	13409						55	36063						55	20795						55	3268						55	7457						55	13345						55	29505
	56	11269						56	8405						56	3986						56	2116						56	24220						56	2874						56	27232
	57	10374						57	13597						57	8930						57	11974						57	4450						57	12488						57	2693
	58	15804						58	11011						58	21840						58	14562						58	20483						58	15919						58	16019
	59	10900						59	5133						59	11535						59	3239						59	24423						59	1179						59	19562
	60	18827						60	20055						60	17498						60	18036						60	4251						60	9391						60	5652
	61	20409						61	17515						61	30920						61	10757						61	7637						61	10912						61	19013
	62	12305						62	37108						62	13190						62	2556						62	14553						62	1321						62	4715
	63	21700						63	16412						63	36463						63	25915						63	10446						63	11513						63	16010
	64	7835						64	10405						64	16687						64	10409						64	12363						64	13656						64	34662
	65	1634						65	7940						65	18776						65	17496						65	20601						65	11255						65	18481
	66	22989						66	7249						66	15543						66	9790						66	14980						66	5707						66	23779
	67	11135						67	20949						67	23263						67	2787						67	25570						67	21858						67	8738
	68	15945						68	26885						68	31642						68	12789						68	22069						68	17140						68	1377
	69	20998						69	28356						69	21541						69	7310						69	19864						69	12471						69	11780
	70	13262						70	8566						70	16198						70	6549						70	4244						70	17411						70	2404
	71	16401						71	18060						71	10945						71	2414						71	25662						71	17579						71	2083
	72	15710						72	19307						72	15438						72	26316						72	11867						72	9115						72	7926
	73	11369						73	5300						73	39273						73	21800						73	2474						73	11848						73	5723
	74	15611						74	4479						74	10430						74	3688						74	13094						74	15519						74	15000
	75	18356						75	15649						75	18289						75	15193						75	12721						75	9215						75	13349
	76	16616						76	18720						76	24203						76	15781						76	11935						76	22427						76	13359
	77	16578						77	27798						77	16513						77	14317						77	1882						77	11054						77	9129
	78	19641						78	5509						78	12960						78	6540						78	4316						78	3509						78	11183
	79	26155						79	3863						79	30899						79	19483						79	8857						79	6118						79	24910
	80	11011						80	35278						80	9857						80	17748						80	966						80	6682						80	22794
	81	8791						81	19482						81	13335						81	25257						81	9848						81	4401						81	24891
	82	26236						82	19966						82	9968						82	6505						82	20000						82	9547						82	11368
	83	19837						83	16919						83	24001						83	16299						83	18615						83	10345						83	2592
	84	17980						84	21540						84	6915						84	8756						84	21417						84	11340						84	8653
	85	11873						85	47079						85	20085						85	17084						85	3613						85	10679						85	10685
	86	17135						86	1226						86	19945						86	8560						86	14956						86	11710						86	986
	87	21440						87	820						87	18318						87	12530						87	21043						87	5944						87	10874
	88	13423						88	1082						88	37775						88	4294						88	6749						88	15829						88	6961
	89	10349						89	3308						89	538						89	6043						89	17697						89	8231						89	26365
	90	13720						90	2256						90	1395						90	17921						90	2278						90	9649						90	12199
	91	14396						91	1412						91	1251						91	27148						91	20885						91	13638						91	15587
	92	2963						92	122						92	875						92	2889						92	15927						92	19241						92	14551
	93	23185						93	2124						93	1215						93	20605						93	6200						93	14097						93	12137
	94	17297						94	384						94	2648						94	37441						94	10128						94	13878						94	13470
	95	16760						95	622						95	532						95	6168						95	16544						95	13376						95	2131
	96	26562						96	756						96	2799						96	1137						96	13594						96	11972						96	6667
	97	21766						97	1565						97	655						97	30319						97	10482						97	6255						97	15657
	98	13249						98	294						98	1701						98	24440						98	27157						98	8651						98	18353
	99	14534						99	1792						99	2202						99	22000						99	20764						99	12197						99	7983
	100	18474						100	1778						100	859						100	20565						100	2928						100	15881						100	17747
	101	15988						101	505						101	564						101	21612						101	13231						101	1343						101	9199
	102	23359						102	2382						102	3920						102	28128						102	22873						102	120						102	10886
	103	10377						103	422						103	1908						103	4478						103	12708						103	32						103	16860
	104	16360													104	1345						104	30800						104	17879						104	516						104	22667
	105	20713													105	4739						105	16685						105	20543						105	1994						105	20133
	106	13583																				106	11231						106	16824						106	623						106	14860
	107	13612																				107	12823						107	23672						107	1499						107	10337
	108	21262																				108	5462						108	14017						108	900						108	2103
	109	7085																				109	7286						109	23443						109	1273						109	20736
	110	20320																				110	18769						110	17174						110	254						110	6373
	111	20289																				111	16596						111	22359						111	499						111	17548
	112	17294																				112	8512						112	33743						112	2957						112	5800
	113	13433																				113	9605						113	17954						113	1696						113	18677
	114	7905																				114	20340						114	11472						114	774						114	6468
	115	15383																				115	14855						115	10532						115	811						115	5728
	116	19288																				116	7698						116	787						116	2843						116	12527
	117	10792																				117	4244						117	1549						117	2335						117	12004
	118	9561																				118	6424						118	465						118	2733						118	2352
	119	21622																				119	14147						119	1082						119	1838						119	8501
	120	26108																				120	5106						120	774						120	1846						120	7721
	121	1712																				121	7571						121	558						121	2510						121	10651
	122	23326																				122	9594						122	822						122	2487						122	5866
	123	3926																				123	10875						123	579						123	1769						123	7508
	124	15502																				124	10370						124	1260						124	2851						124	9037
	125	22934																				125	8334						125	1658						125	2463						125	13784
	126	2657																				126	20554						126	1823						126	1632						126	7346
	127	7870																				127	4302						127	675						127	2663						127	6880
	128	14592																				128	605						128	1147						128	2113						128	1531
	129	15278																				129	640						129	567						129	2522						129	899
	130	21024																				130	1521						130	487						130	2624						130	899
	131	2294																				131	1836						131	1395						131	2756						131	1720
	132	9639																				132	1404						132	2284						132	2685						132	1531
	133	21276																				133	1382						133	2091						133	3626						133	348
	134	27195																				134	380						134	329						134	3232						134	712
	135	21784																				135	1076						135	397						135	2673						135	2677
	136	8714																				136	2632						136	787						136	3070						136	2628
	137	10956																				137	3093						137	1051						137	3008						137	2263
	138	17379																				138	591						138	293						138	3099						138	2217
	139	21612																											139	1254						139	2494						139	1051
	140	9135																											140	1846						140	3402						140	1047
	141	26314																											141	957						141	181						141	1067
	142	15627																											142	1099						142	3070						142	2443
	143	1051																											143	3360						143	2808						143	2745
	144	1258																											144	2342						144	3202						144	1181
	145	418																											145	2242						145	4273						145	1764
	146	175																											146	470						146	3546						146	1842
	147	507																											147	2271						147	3705						147	1946
	148	567																																		148	3942						148	1210
	149	2200																																		149	3536						149	1949
	150	1349																																		150	4144						150	993
	151	3477																																		151	3280						151	4027
	152	4513																																		152	3887						152	3281
	153	159																																		153	4970						153	2186
	154	560																																		154	3785						154	3444
	155	1874																																		155	3882						155	946
	156	2808																																		156	3600						156	513
	157	4158																																		157	2633						157	1177
	158	2469																																		158	3252						158	406
																																				159	4231						159	1295
																																				160	4773						160	1887
																																				161	3483						161	681
																																				162	4762						162	2469
																																				163	4109						163	902
																																				164	3199						164	2339
																																											165	1639
																																											166	1676
																																											167	2047
																																											168	1714
																																											169	4010
																																											170	3451
																																											171	3345
																																											172	1644
																																											173	4208
Raw data	Bottom figure Msh2 group
	Fibre	Area	Max area	Interval	Frequency	Percentage		Fibre	Area	Max area	Interval	Frequency	Percentage		Fibre	Area	Max area	Interval	Frequency	Percentage
	1	13394	27822	1200	9	4.32692		1	14501	23558	1200	9	4.09091		1	22552	28497	1200	1	0.561798
	2	11208		2400	21	10.0962		2	8270		2400	5	2.27273		2	23266		2400	10	5.61798
	3	2788	Average area	3600	15	7.21154		3	12729	Average area	3600	13	5.90909		3	3056	Average area	3600	15	8.42697
	4	10633	8884.92	4800	18	8.65385		4	6708	9221.1	4800	20	9.09091		4	10814	10772.4	4800	12	6.74157
	5	2123	um2	6000	6	2.88462		5	6828	um2	6000	24	10.9091		5	1323	um2	6000	8	4.49438
	6	1474	2221.23	7200	26	12.5		6	6211	2305.27	7200	20	9.09091		6	7068	2693.1	7200	14	7.86517
	7	9251		8400	15	7.21154		7	9725		8400	16	7.27273		7	9925		8400	6	3.37079
	8	21229		9600	18	8.65385		8	16920		9600	24	10.9091		8	26522		9600	15	8.42697
	9	8647		10800	18	8.65385		9	7987		10800	18	8.18182		9	2191		10800	12	6.74157
	10	6445		12000	12	5.76923		10	9338		12000	12	5.45455		10	3030		12000	23	12.9213
	11	2217		13200	8	3.84615		11	5534		13200	10	4.54545		11	18825		13200	11	6.17978
	12	18946		14400	8	3.84615		12	12300		14400	9	4.09091		12	23407		14400	8	4.49438
	13	8262		15600	6	2.88462		13	13710		15600	10	4.54545		13	20009		15600	9	5.05618
	14	7105		16800	2	0.961538		14	2650		16800	5	2.27273		14	14010		16800	5	2.80899
	15	16010		18000	7	3.36538		15	10540		18000	10	4.54545		15	11025		18000	3	1.68539
	16	6211		19200	4	1.92308		16	11397		19200	4	1.81818		16	7726		19200	3	1.68539
	17	25652		20400	3	1.44231		17	6928		20400	4	1.81818		17	11127		20400	3	1.68539
	18	6944		21600	3	1.44231		18	7244		21600	2	0.909091		18	9121		21600	5	2.80899
	19	17764		22800	2	0.961538		19	11930		22800	1	0.454545		19	4522		22800	5	2.80899
	20	6964		24000	3	1.44231		20	22654		24000	4	1.81818		20	7793		24000	4	2.24719
	21	5346			4	1.92308		21	17181			0	0		21	12720			6	3.37079
	22	16982						22	13946						22	22992
	23	3382						23	11765						23	21929
	24	9050						24	7178						24	20349
	25	4286						25	23558						25	13159
	26	2537						26	10812						26	22032
	27	5021						27	10978						27	14672
	28	2144						28	9604						28	4962
	29	17263						29	19519						29	1762
	30	3950						30	3252						30	7434
	31	7831						31	8793						31	12980
	32	4761						32	5928						32	11232
	33	7221						33	7269						33	13929
	34	12515						34	10323						34	4401
	35	6901						35	13904						35	24607
	36	12072						36	5409						36	13070
	37	22240						37	12765						37	8975
	38	7147						38	5165						38	20850
	39	10898						39	3856						39	14995
	40	13070						40	10132						40	23822
	41	19010						41	15295						41	12183
	42	1238						42	10105						42	2544
	43	6486						43	8208						43	12616
	44	4346						44	5241						44	8343
	45	14423						45	14434						45	4555
	46	7908						46	8487						46	2997
	47	10035						47	7323						47	14397
	48	3873						48	2442						48	7115
	49	2743						49	6686						49	11228
	50	4158						50	7620						50	11170
	51	2203						51	18975						51	4214
	52	1493						52	10097						52	3774
	53	4579						53	14810						53	13525
	54	19040						54	5760						54	12673
	55	26063						55	9545						55	1396
	56	15059						56	10628						56	21418
	57	6375						57	17582						57	6905
	58	1633						58	4627						58	15451
	59	11464						59	11966						59	1744
	60	20628						60	6377						60	24140
	61	27822						61	5315						61	11260
	62	8651						62	17083						62	11850
	63	10425						63	6594						63	6105
	64	17019						64	8499						64	25707
	65	5637						65	13502						65	10761
	66	10121						66	6846						66	1782
	67	2385						67	3730						67	2716
	68	6274						68	5253						68	14016
	69	12047						69	8580						69	10673
	70	16174						70	2559						70	4069
	71	2665						71	3867						71	18487
	72	10308						72	23437						72	3967
	73	6945						73	23270						73	13198
	74	8188						74	6998						74	6415
	75	6388						75	9914						75	9215
	76	20382						76	3091						76	8036
	77	7315						77	20933						77	3317
	78	7195						78	4924						78	20480
	79	22624						79	15880						79	11061
	80	970						80	6615						80	11574
	81	5526						81	14796						81	2749
	82	4115						82	10329						82	2695
	83	2124						83	2309						83	9243
	84	2161						84	4249						84	9239
	85	3231						85	5964						85	8553
	86	9401						86	5884						86	12406
	87	10706						87	1692						87	22364
	88	9557						88	6861						88	6885
	89	14610						89	16875						89	9212
	90	1113						90	6738						90	2615
	91	8975						91	10878						91	15795
	92	7598						92	17546						92	14691
	93	10194						93	5627						93	11424
	94	6852						94	19887						94	16770
	95	14351						95	10240						95	27764
	96	7343						96	6453						96	13249
	97	1944						97	15823						97	13672
	98	10807						98	22818						98	2581
	99	924						99	3364						99	8913
	100	6258						100	5149						100	906
	101	20849						101	8681						101	11801
	102	669						102	9363						102	15711
	103	9469						103	7101						103	10754
	104	9450						104	3125						104	20377
	105	9531						105	5611						105	4869
	106	23644						106	5440						106	15151
	107	11714						107	747						107	5820
	108	7548						108	9530						108	3217
	109	9708						109	5587						109	1885
	110	10371						110	4594						110	7993
	111	8240						111	854						111	4752
	112	845						112	16876						112	8992
	113	4759						113	8780						113	16746
	114	3488						114	9076						114	12109
	115	5465						115	16437						115	17875
	116	9331						116	11567						116	9605
	117	10446						117	4200						117	3987
	118	6003						118	3185						118	8487
	119	6895						119	12296						119	6565
	120	1016						120	10894						120	11762
	121	6568						121	2281						121	28497
	122	3423						122	10656						122	19039
	123	6478						123	9260						123	14806
	124	7673						124	18682						124	8680
	125	9193						125	831						125	10917
	126	4264						126	978						126	16331
	127	6754						127	18008						127	22041
	128	12412						128	15478						128	4643
	129	12250						129	14449						129	4320
	130	10633						130	5671						130	14352
	131	3145						131	11585						131	6014
	132	12286						132	10647						132	11995
	133	1843						133	12774						133	10766
	134	10500						134	5130						134	11383
	135	19943						135	9541						135	4944
	136	10548						136	9714						136	3363
	137	1562						137	15622						137	6937
	138	17531						138	20389						138	6004
	139	3862						139	11626						139	2797
	140	16925						140	4454						140	10547
	141	4719						141	1193						141	3132
	142	11888						142	9118						142	8515
	143	4283						143	4081						143	1851
	144	4567						144	4254						144	1899
	145	15517						145	9254						145	9720
	146	10926						146	10537						146	5077
	147	6351						147	1263						147	6532
	148	23957						148	3760						148	15155
	149	11970						149	13639						149	6861
	150	877						150	7788						150	10327
	151	11736						151	10424						151	10594
	152	6015						152	8841						152	5467
	153	3756						153	12169						153	14547
	154	7573						154	7736						154	11188
	155	24560						155	3801						155	20819
	156	1798						156	10465						156	11644
	157	3974						157	7379						157	10933
	158	9126						158	8690						158	20481
	159	13929						159	8421						159	10819
	160	7120						160	2754						160	5327
	161	7327						161	6603						161	5707
	162	8516						162	4019						162	11443
	163	3563						163	6769						163	6828
	164	1622						164	12324						164	9168
	165	2794						165	10389						165	3040
	166	556						166	2891						166	12036
	167	15196						167	3907						167	8783
	168	13247						168	5209						168	17825
	169	6518						169	4052						169	8454
	170	3356						170	701						170	4737
	171	14579						171	6702						171	10698
	172	18701						172	8636						172	9937
	173	7737						173	9557						173	15572
	174	4064						174	2883						174	11314
	175	23911						175	13561						175	16964
	176	6590						176	4674						176	6653
	177	8757						177	7867						177	1941
	178	6161						178	15655						178	11675
	179	9428						179	12433
	180	5095						180	5255
	181	10283						181	7266
	182	1013						182	8147
	183	2856						183	4163
	184	2723						184	13027
	185	13793						185	4382
	186	9328						186	13840
	187	14107						187	9081
	188	7891						188	2153
	189	9826						189	7458
	190	3638						190	5747
	191	14134						191	18935
	192	2392						192	5075
	193	9132						193	1116
	194	1461						194	17237
	195	17797						195	11894
	196	10944						196	9026
	197	13588						197	15039
	198	2328						198	5466
	199	10066						199	20421
	200	13006						200	1081
	201	1697						201	4652
	202	11250						202	4495
	203	10458						203	8782
	204	10231						204	8299
	205	1907						205	6259
	206	20289						206	15256
	207	2657						207	8731
	208	11708						208	15125
								209	14247
								210	5215
								211	882
								212	17942
								213	17910
								214	7608
								215	14166
								216	2801
								217	20278
								218	3019
								219	6254
								220	12771
[truncated: 12 more columns]

## Sheet: 4E
Raw data and statistical analysis that contribute to the data shown in figure 4
Figure 4E
	Raw data
	Control	MSM	Msh2-def.
	3.2764	2.41488	1.75347
	4.51132	2.31973	2.33467
	2.9261	1.56461	2.35386
	2.12599	3.01632
	4.5305	2.57823
	5.51626	2.27414
	3.42341	4.30783
	3.53699	2.71576
	5.33194	3.5121
Ordinary one-way ANOVA
F	5.6
P value	0.0129
P value summary	*
Significant diff. among means (P < 0.05)?	Yes
R square	0.3835
Brown-Forsythe test
F (DFn, DFd)	1,657 (2, 18)
P value	0.2185
P value summary	ns
Are SDs significantly different (P < 0.05)?	No
Bartlett's test
Bartlett's statistic (corrected)
P value
P value summary
Are SDs significantly different (P < 0.05)?
ANOVA table	SS	DF	MS	F (DFn, DFd)	P value
Treatment (between columns)	9.673	2	4.837	F (2, 18) = 5,600	P=0,0129
Residual (within columns)	15.55	18	0.8638
Total	25.22	20
Data summary
Number of treatments (columns)	3
Number of values (total)	21
Tukey's multiple comparisons test	Mean Diff,	95,00% CI of diff,	Significant?	Summary	Adjusted P Value
control group vs. MSM	1.164	0,04578 to 2,282	Yes	*	0.0406	A-B
control group vs. Msh2-deficient g.	1.761	0,1801 to 3,343	Yes	*	0.0277	A-C
MSM vs. Msh2-deficient g.	0.5975	-0,9838 to 2,179	No	ns	0.6079	B-C
Test details	Mean 1	Mean 2	Mean Diff,	SE of diff,	n1	n2	q	DF
control group vs. MSM	3.909	2.745	1.164	0.4381	9	9	3.757	18
control group vs. Msh2-deficient g.	3.909	2.147	1.761	0.6196	9	3	4.02	18
MSM vs. Msh2-deficient g.	2.745	2.147	0.5975	0.6196	9	3	1.364	18

## Sheet: 4F
Raw data and statistical analysis that contribute to the data shown in figure 4
Figure 4F
	Raw data
	Control	MSM	Msh2-def.
	0.5153	0.429134	0.4615
	0.8235	0.498069	0.3162
	0.4439	0.348178	0.4077
	0.4935	0.394619
	0.6391	0.606838
	0.8828	0.292208
	0.934	0.19375
	0.2929	0.496711
	0.8726	0.464396
Ordinary one-way ANOVA
F	5.024
P value	0.0185
P value summary	*
Significant diff. among means (P < 0.05)?	Yes
R square	0.3583
Brown-Forsythe test
F (DFn, DFd)	4,875 (2, 18)
P value	0.0203
P value summary	*
Are SDs significantly different (P < 0.05)?	Yes
Bartlett's test
Bartlett's statistic (corrected)
P value
P value summary
Are SDs significantly different (P < 0.05)?
ANOVA table	SS	DF	MS	F (DFn, DFd)	P value
Treatment (between columns)	0.3125	2	0.1562	F (2, 18) = 5,024	P=0,0185
Residual (within columns)	0.5597	18	0.0311
Total	0.8722	20
Data summary
Number of treatments (columns)	3
Number of values (total)	21
Tukey's multiple comparisons test	Mean Diff,	95,00% CI of diff,	Significant?	Summary	Adjusted P Value
control group vs. DNA repair-deficient g.	0.2415	0,02937 to 0,4537	Yes	*	0.0244	A-B
control group vs. Msh2	0.2602	-0,03987 to 0,5602	No	ns	0.0959	A-C
DNA repair-deficient g. vs. Msh2	0.01863	-0,2814 to 0,3187	No	ns	0.9863	B-C
Test details	Mean 1	Mean 2	Mean Diff,	SE of diff,	n1	n2	q	DF
control group vs. DNA repair-deficient g.	0.6553	0.4138	0.2415	0.08313	9	9	4.109	18
control group vs. Msh2	0.6553	0.3951	0.2602	0.1176	9	3	3.13	18
DNA repair-deficient g. vs. Msh2	0.4138	0.3951	0.01863	0.1176	9	3	0.2242	18

## Sheet: 4G
Raw data and statistical analysis that contribute to the data shown in figure 4
Figure 4G
	Raw data
	Control	MSM	Msh2-def.
	0.89	0.67	0.78
	0.89	0.78	0.77
	0.97	0.7	0.8
	1.32	0.75
	0.94	0.89
	1.06	0.96
	1.06	0.87
	0.92	0.79
	0.95	0.69
Ordinary one-way ANOVA
F	9.204
P value	0.0018
P value summary	**
Significant diff. among means (P < 0.05)?	Yes
R square	0.5056
Brown-Forsythe test
F (DFn, DFd)	0,9348 (2, 18)
P value	0.4109
P value summary	ns
Are SDs significantly different (P < 0.05)?	No
Bartlett's test
Bartlett's statistic (corrected)
P value
P value summary
Are SDs significantly different (P < 0.05)?
ANOVA table	SS	DF	MS	F (DFn, DFd)	P value
Treatment (between columns)	0.2323	2	0.1162	F (2, 18) = 9,204	P=0,0018
Residual (within columns)	0.2272	18	0.01262
Total	0.4595	20
Data summary
Number of treatments (columns)	3
Number of values (total)	21
Tukey's multiple comparisons test	Mean Diff,	95,00% CI of diff,	Significant?	Summary	Adjusted P Value
control group vs. DNA repair-deficient g.	0.2111	0,07596 to 0,3463	Yes	**	0.0024	A-B
control group vs. Msh2-deficient g.	0.2167	0,02553 to 0,4078	Yes	*	0.025	A-C
DNA repair-deficient g. vs. Msh2-deficient g.	0.005556	-0,1856 to 0,1967	No	ns	0.997	B-C
Test details	Mean 1	Mean 2	Mean Diff,	SE of diff,	n1	n2	q	DF
control group vs. DNA repair-deficient g.	1	0.7889	0.2111	0.05296	9	9	5.638	18
control group vs. Msh2-deficient g.	1	0.7833	0.2167	0.07489	9	3	4.091	18
DNA repair-deficient g. vs. Msh2-deficient g.	0.7889	0.7833	0.005556	0.07489	9	3	0.1049	18
