# Supplementary material for: Induced somatic mutation accumulation during skeletal muscle regeneration reduces muscle strength
Source: Nat Aging. 2025 Aug 20;5(9):1739–49. doi: 10.1038/s43587-025-00941-y (PMC12443595; doi:10.1038/s43587-025-00941-y)
Supplement: Supplementary file 9 — Raw data and statistical source data. [file 43587_2025_941_MOESM9_ESM.xlsx]

## Sheet: 1B
Raw and statistical analysis that contribute to the data shown in Extended Data Figure 1
Extended data Figure 1B
	Raw data
	Control		Msh2-def.
	Non-inj.	Regen.	Non-inj.	Regen.
	0	80.17	0	62.5
	0	80.58	0	64.55
	0.89	87.21	4	72.47
	0	77
	0	79.35
	0	83.02
	0.9	79.13
	0	73.03
	1.21	87.72
Ordinary one-way ANOVA
F	982.8
P value	<0,000000000000001
P value summary	****
Significant diff. among means (P < 0.05)?	Yes
R square	0.9933
Brown-Forsythe test
F (DFn, DFd)	2,558 (3, 20)
P value	0.0839
P value summary	ns
Are SDs significantly different (P < 0.05)?	No
Bartlett's test
Bartlett's statistic (corrected)
P value
P value summary
Are SDs significantly different (P < 0.05)?
ANOVA table	SS	DF	MS	F (DFn, DFd)	P value
Treatment (between columns)	35708	3	11903	F (3, 20) = 982,8	P<0,0001
Residual (within columns)	242.2	20	12.11
Total	35950	23
Data summary
Number of treatments (columns)	4
Number of values (total)	24
Tukey's multiple comparisons test	Mean Diff,	95,00% CI of diff,	Significant?	Summary	Adjusted P Value
Non-inj. vs. Regen.	-80.47	-85,06 to -75,88	Yes	****	2.3e-14	A-B
Non-inj. vs. Non-inj.	-1	-7,494 to 5,494	No	ns	0.972445	A-C
Non-inj. vs. Regen.	-66.17	-72,67 to -59,68	Yes	****	2.3e-14	A-D
Regen. vs. Non-inj.	79.47	72,97 to 85,96	Yes	****	2.3e-14	B-C
Regen. vs. Regen.	14.29	7,801 to 20,79	Yes	****	2.82664e-05	B-D
Non-inj. vs. Regen.	-65.17	-73,13 to -57,22	Yes	****	2.8e-14	C-D
Test details	Mean 1	Mean 2	Mean Diff,	SE of diff,	n1	n2	q	DF
Non-inj. vs. Regen.	0.3333	80.8	-80.47	1.641	9	9	69.37	20
Non-inj. vs. Non-inj.	0.3333	1.333	-1	2.32	9	3	0.6095	20
Non-inj. vs. Regen.	0.3333	66.51	-66.17	2.32	9	3	40.34	20
Regen. vs. Non-inj.	80.8	1.333	79.47	2.32	9	3	48.44	20
Regen. vs. Regen.	80.8	66.51	14.29	2.32	9	3	8.713	20
Non-inj. vs. Regen.	1.333	66.51	-65.17	2.842	3	3	32.44	20

## Sheet: 1C
Raw and statistical analysis that contribute to the data shown in Extended Data Figure 1
Extended data Figure 1C
	Raw data
	Msh2/Egfr	Blm/Egfr
	25.76	0.37
	18.89	0
	20.31	0.6
Unpaired t test
P value	0.0005
P value summary	***
Significantly different (P < 0.05)?	Yes
One- or two-tailed P value?	Two-tailed
t, df	t=10,15, df=4
How big is the difference?
Mean of column A	21.65
Mean of column B	0.3233
Difference between means (B - A) ± SEM	-21,33 ± 2,101
95% confidence interval	-27,16 to -15,50
R squared (eta squared)	0.9626
F test to compare variances
F, DFn, Dfd	143,5, 2, 2
P value	0.0138
P value summary	*
Significantly different (P < 0.05)?	Yes
Data analyzed
Sample size, column A	3
Sample size, column B	3

## Sheet: 1E
Raw and statistical analysis that contribute to the data shown in Extended Data Figure 1
Extended data Figure 1E
	Raw data
	Control	Msh2-def.
	77.65	8.43
	84.34	12.5
	77.45	9.09
	78.79
Unpaired t test
P value	5.80431e-07
P value summary	****
Significantly different (P < 0.05)?	Yes
One- or two-tailed P value?	Two-tailed
t, df	t=31,77, df=5
How big is the difference?
Mean of column A	79.56
Mean of column B	10.01
Difference between means (B - A) ± SEM	-69,55 ± 2,189
95% confidence interval	-75,18 to -63,92
R squared (eta squared)	0.9951
F test to compare variances
F, DFn, Dfd	2,203, 3, 2
P value	0.6546
P value summary	ns
Significantly different (P < 0.05)?	No
Data analyzed
Sample size, column A	4
Sample size, column B	3

## Sheet: 1G
Raw and statistical analysis that contribute to the data shown in Extended Data Figure 1
Extended data Figure 1G
	Raw data
	Control		Msh2-def.
	Non-inj.	Regen.	Non-inj.	Regen.
	0.4	2.243	0.548	2.183
	2.24	3.14	0.987	1.798
	1.466	2.002	0.748	1.209
	0.801	1.469
	0.786	4.94
	1.551	2.111
	0.737	1.509
	0.753	2.355
	1.803	1.354
Ordinary one-way ANOVA
F	4.326
P value	0.0167
P value summary	*
Significant diff. among means (P < 0.05)?	Yes
R square	0.3936
Brown-Forsythe test
F (DFn, DFd)	0,6754 (3, 20)
P value	0.5772
P value summary	ns
Are SDs significantly different (P < 0.05)?	No
Bartlett's test
Bartlett's statistic (corrected)
P value
P value summary
Are SDs significantly different (P < 0.05)?
ANOVA table	SS	DF	MS	F (DFn, DFd)	P value
Treatment (between columns)	8.82	3	2.94	F (3, 20) = 4,326	P=0,0167
Residual (within columns)	13.59	20	0.6796
Total	22.41	23
Data summary
Number of treatments (columns)	4
Number of values (total)	24
Tukey's multiple comparisons test	Mean Diff,	95,00% CI of diff,	Significant?	Summary	Adjusted P Value
C_left TA vs. C_right TA	-1.176	-2,264 to -0,08853	Yes	*	0.0311	A-B
C_left TA vs. M_left TA	0.4098	-1,128 to 1,948	No	ns	0.8774	A-C
C_left TA vs. M_right TA	-0.5592	-2,097 to 0,9790	No	ns	0.7413	A-D
C_right TA vs. M_left TA	1.586	0,04778 to 3,124	Yes	*	0.0418	B-C
C_right TA vs. M_right TA	0.617	-0,9212 to 2,155	No	ns	0.6802	B-D
M_left TA vs. M_right TA	-0.969	-2,853 to 0,9149	No	ns	0.4906	C-D
Test details	Mean 1	Mean 2	Mean Diff,	SE of diff,	n1	n2	q	DF
C_left TA vs. C_right TA	1.171	2.347	-1.176	0.3886	9	9	4.28	20
C_left TA vs. M_left TA	1.171	0.761	0.4098	0.5496	9	3	1.054	20
C_left TA vs. M_right TA	1.171	1.73	-0.5592	0.5496	9	3	1.439	20
C_right TA vs. M_left TA	2.347	0.761	1.586	0.5496	9	3	4.081	20
C_right TA vs. M_right TA	2.347	1.73	0.617	0.5496	9	3	1.588	20
M_left TA vs. M_right TA	0.761	1.73	-0.969	0.6731	3	3	2.036	20

## Sheet: 1I
Raw and statistical analysis that contribute to the data shown in Extended Data Figure 1
Extended data Figure 1I
	Raw data
	Control		Msh2-def.
	Non-inj.	Regen.	Non-inj.	Regen.
	1.20482	1.04634	1.1194	0.760456
	1.16732	1.88172	1.11111	0.637959
	1.08696	0.315706	0.8	0.640342
	1.27119	0.65703
Ordinary one-way ANOVA
F	1.001
P value	0.4318
P value summary	ns
Significant diff. among means (P < 0.05)?	No
R square	0.231
Brown-Forsythe test
F (DFn, DFd)	3,158 (3, 10)
P value	0.073
P value summary	ns
Are SDs significantly different (P < 0.05)?	No
Bartlett's test
Bartlett's statistic (corrected)
P value
P value summary
Are SDs significantly different (P < 0.05)?
ANOVA table	SS	DF	MS	F (DFn, DFd)	P value
Treatment (between columns)	0.4377	3	0.1459	F (3, 10) = 1,001	P=0,4318
Residual (within columns)	1.457	10	0.1457
Total	1.895	13
Data summary
Number of treatments (columns)	4
Number of values (total)	14
Tukey's multiple comparisons test	Mean Diff,	95,00% CI of diff,	Significant?	Summary	Adjusted P Value
Non-inj. vs. Regen.	0.2074	-0,6183 to 1,033	No	ns	0.8669	A-B
Non-inj. vs. Non-inj.	0.1724	-0,7195 to 1,064	No	ns	0.9324	A-C
Non-inj. vs. Regen.	0.503	-0,3889 to 1,395	No	ns	0.3609	A-D
Regen. vs. Non-inj.	-0.03497	-0,9268 to 0,8569	No	ns	0.9993	B-C
Regen. vs. Regen.	0.2956	-0,5962 to 1,187	No	ns	0.7453	B-D
Non-inj. vs. Regen.	0.3306	-0,6228 to 1,284	No	ns	0.7195	C-D
Test details	Mean 1	Mean 2	Mean Diff,	SE of diff,	n1	n2	q	DF
Non-inj. vs. Regen.	1.183	0.9752	0.2074	0.2699	4	4	1.087	10
Non-inj. vs. Non-inj.	1.183	1.01	0.1724	0.2915	4	3	0.8363	10
Non-inj. vs. Regen.	1.183	0.6796	0.503	0.2915	4	3	2.44	10
Regen. vs. Non-inj.	0.9752	1.01	-0.03497	0.2915	4	3	0.1697	10
Regen. vs. Regen.	0.9752	0.6796	0.2956	0.2915	4	3	1.434	10
Non-inj. vs. Regen.	1.01	0.6796	0.3306	0.3116	3	3	1.5	10

## Sheet: 1K
Raw and statistical analysis that contribute to the data shown in Extended Data Figure 1
Extended data Figure 1K
	Raw data
	Control		Msh2-def.
	Non-inj.	Regen.	Non-inj.	Regen.
	1.73	0.338983	1.02	0.578035
	1.45	0.579863	0.65	0.944444
	0.93	0.67659	0.88	0.696677
	0.75	0.939457
	0.39	0.884035
	0.4	0.906149
	0.85	0.520291
	1.59	1.00692
	0.31	0.995644
Ordinary one-way ANOVA
F	0.3726
P value	0.7737
P value summary	ns
Significant diff. among means (P < 0.05)?	No
R square	0.05293
Brown-Forsythe test
F (DFn, DFd)	2,520 (3, 20)
P value	0.0872
P value summary	ns
Are SDs significantly different (P < 0.05)?	No
Bartlett's test
Bartlett's statistic (corrected)
P value
P value summary
Are SDs significantly different (P < 0.05)?
ANOVA table	SS	DF	MS	F (DFn, DFd)	P value
Treatment (between columns)	0.1644	3	0.05479	F (3, 20) = 0,3726	P=0,7737
Residual (within columns)	2.941	20	0.147
Total	3.105	23
Data summary
Number of treatments (columns)	4
Number of values (total)	24
Tukey's multiple comparisons test	Mean Diff,	95,00% CI of diff,	Significant?	Summary	Adjusted P Value
Ctrl L vs. Ctrl R	0.1725	-0,3335 to 0,6784	No	ns	0.7764	A-B
Ctrl L vs. Msh2 L	0.08333	-0,6322 to 0,7989	No	ns	0.9877	A-C
Ctrl L vs. Msh2 R	0.1936	-0,5219 to 0,9091	No	ns	0.8725	A-D
Ctrl R vs. Msh2 L	-0.08912	-0,8046 to 0,6264	No	ns	0.985	B-C
Ctrl R vs. Msh2 R	0.02116	-0,6944 to 0,7367	No	ns	0.9998	B-D
Msh2 L vs. Msh2 R	0.1103	-0,7661 to 0,9866	No	ns	0.9846	C-D
Test details	Mean 1	Mean 2	Mean Diff,	SE of diff,	n1	n2	q
Ctrl L vs. Ctrl R	0.9333	0.7609	0.1725	0.1808	9	9	1.349
Ctrl L vs. Msh2 L	0.9333	0.85	0.08333	0.2556	9	3	0.461
Ctrl L vs. Msh2 R	0.9333	0.7397	0.1936	0.2556	9	3	1.071
Ctrl R vs. Msh2 L	0.7609	0.85	-0.08912	0.2556	9	3	0.493
Ctrl R vs. Msh2 R	0.7609	0.7397	0.02116	0.2556	9	3	0.1171
Msh2 L vs. Msh2 R	0.85	0.7397	0.1103	0.3131	3	3	0.4981

## Sheet: 1M
Raw and statistical analysis that contribute to the data shown in Extended Data Figure 1
Extended data Figure 1M
	Raw data
	Control		Msh2-def.
	Non-inj.	Regen.	Non-inj.	Regen.
	0.067	0	0.204	0
	0.155	0	0	0.16
	0.088	0.03	0.141	0.12
	0.264	0.02
	0.124	0
	0.159	0.33
		0.1
		0.14
		0
Ordinary one-way ANOVA
F	0.741
P value	0.5422
P value summary	ns
Significant diff. among means (P < 0.05)?	No
R square	0.1156
Brown-Forsythe test
F (DFn, DFd)	0,07231 (3, 17)
P value	0.974
P value summary	ns
Are SDs significantly different (P < 0.05)?	No
Bartlett's test
Bartlett's statistic (corrected)
P value
P value summary
Are SDs significantly different (P < 0.05)?
ANOVA table	SS	DF	MS	F (DFn, DFd)	P value
Treatment (between columns)	0.02053	3	0.006842	F (3, 17) = 0,7410	P=0,5422
Residual (within columns)	0.157	17	0.009234
Total	0.1775	20
Data summary
Number of treatments (columns)	4
Number of values (total)	21
Tukey's multiple comparisons test	Mean Diff,	95,00% CI of diff,	Significant?	Summary	Adjusted P Value
Non-inj. vs. Regen.	0.07394	-0,07002 to 0,2179	No	ns	0.4816	A-B
Non-inj. vs. Non-inj.	0.02783	-0,1653 to 0,2210	No	ns	0.9761	A-C
Non-inj. vs. Regen.	0.0495	-0,1436 to 0,2426	No	ns	0.8843	A-D
Regen. vs. Non-inj.	-0.04611	-0,2282 to 0,1360	No	ns	0.8879	B-C
Regen. vs. Regen.	-0.02444	-0,2065 to 0,1577	No	ns	0.9805	B-D
Non-inj. vs. Regen.	0.02167	-0,2014 to 0,2447	No	ns	0.9924	C-D
Test details	Mean 1	Mean 2	Mean Diff,	SE of diff,	n1	n2	q	DF
Non-inj. vs. Regen.	0.1428	0.06889	0.07394	0.05065	6	9	2.065	17
Non-inj. vs. Non-inj.	0.1428	0.115	0.02783	0.06795	6	3	0.5793	17
Non-inj. vs. Regen.	0.1428	0.09333	0.0495	0.06795	6	3	1.03	17
Regen. vs. Non-inj.	0.06889	0.115	-0.04611	0.06406	9	3	1.018	17
Regen. vs. Regen.	0.06889	0.09333	-0.02444	0.06406	9	3	0.5396	17
Non-inj. vs. Regen.	0.115	0.09333	0.02167	0.07846	3	3	0.3905	17
