# Supplementary material for: Induced somatic mutation accumulation during skeletal muscle regeneration reduces muscle strength
Source: Nat Aging. 2025 Aug 20;5(9):1739–49. doi: 10.1038/s43587-025-00941-y (PMC12443595; doi:10.1038/s43587-025-00941-y)
Supplement: Supplementary file 10 — Raw data and statistical source data. [file 43587_2025_941_MOESM10_ESM.xlsx]

## Sheet: 2A
Raw data that contribute to the data shown in Extended Data Figure 2
Extended data Figure 2A
INFO	Control	Msh2-def	MSM
BND	0.0	1.0	0.0
DEL	1.0	0.0	7.0
INV	0.0	1.0	0.0

## Sheet: 2B
Raw data that contribute to the data shown in Extended Data Figure 2
Extended data Figure 2B
	Control	Msh2-deficient	MSM
BND	0.0	1.0	0.0
DEL	1.0	0.0	24.0
INV	0.0	1.0	0.0
