# Supplementary material for: Induced somatic mutation accumulation during skeletal muscle regeneration reduces muscle strength
Source: Nat Aging. 2025 Aug 20;5(9):1739–49. doi: 10.1038/s43587-025-00941-y (PMC12443595; doi:10.1038/s43587-025-00941-y)
Supplement: Supplementary file 11 — Raw data and statistical source data. [file 43587_2025_941_MOESM11_ESM.xlsx]

## Sheet: 3D
Raw and statistical analysis that contribute to the data shown in Extended Data Figure 3
Extended data Figure 3C
	Raw data
	Control	MSM	Msh2-def.
	21.55	28.3	28.19
	34.39	21.68	25.79
	32.71	15.14	13.96
		30.74
Ordinary one-way ANOVA
F	0.7984
P value	0.4872
P value summary	ns
Significant diff. among means (P < 0.05)?	No
R square	0.1857
Brown-Forsythe test
F (DFn, DFd)	0,05732 (2, 7)
P value	0.9447
P value summary	ns
Are SDs significantly different (P < 0.05)?	No
Bartlett's test
Bartlett's statistic (corrected)
P value
P value summary
Are SDs significantly different (P < 0.05)?
ANOVA table	SS	DF	MS	F (DFn, DFd)	P value
Treatment (between columns)	82.41	2	41.2	F (2, 7) = 0,7984	P=0,4872
Residual (within columns)	361.3	7	51.61
Total	443.7	9
Data summary
Number of treatments (columns)	3
Number of values (total)	10
Tukey's multiple comparisons test	Mean Diff,	95,00% CI of diff,	Significant?	Summary	Adjusted P Value
Control vs. MSM	5.585	-10,57 to 21,74	No	ns	0.5898	A-B
Control vs. Msh2-def.	6.903	-10,37 to 24,18	No	ns	0.5022	A-C
MSM vs. Msh2-def.	1.318	-14,84 to 17,48	No	ns	0.9688	B-C
Test details	Mean 1	Mean 2	Mean Diff,	SE of diff,	n1	n2	q	DF
Control vs. MSM	29.55	23.97	5.585	5.487	3	4	1.439	7
Control vs. Msh2-def.	29.55	22.65	6.903	5.866	3	3	1.664	7
MSM vs. Msh2-def.	23.97	22.65	1.318	5.487	4	3	0.3398	7
