# Supplementary material for: Induced somatic mutation accumulation during skeletal muscle regeneration reduces muscle strength
Source: Nat Aging. 2025 Aug 20;5(9):1739–49. doi: 10.1038/s43587-025-00941-y (PMC12443595; doi:10.1038/s43587-025-00941-y)
Supplement: Supplementary file 12 — Raw data and statistical source data. [file 43587_2025_941_MOESM12_ESM.xlsx]

## Sheet: 4B
Raw and statistical analysis that contribute to the data shown in Extended Data Figure 4
Extended data Figure 4B
	Raw data
	Control	MSM	Msh2-def.
	8.34129	14.5833	16.3366
	1.64141	11.5854	16
	12.7557	7.00637	7.78
	5.22741	18.3673
		10.1449
		8.95522
		3.3557
		11.1111
		0.806452
Ordinary one-way ANOVA
F	1.316
P value	0.3017
P value summary	ns
Significant diff. among means (P < 0.05)?	No
R square	0.1684
Brown-Forsythe test
F (DFn, DFd)	0,1153 (2, 13)
P value	0.892
P value summary	ns
Are SDs significantly different (P < 0.05)?	No
Bartlett's test
Bartlett's statistic (corrected)
P value
P value summary
Are SDs significantly different (P < 0.05)?
ANOVA table	SS	DF	MS	F (DFn, DFd)	P value
Treatment (between columns)	69.92	2	34.96	F (2, 13) = 1,316	P=0,3017
Residual (within columns)	345.4	13	26.57
Total	415.3	15
Data summary
Number of treatments (columns)	3
Number of values (total)	16
Tukey's multiple comparisons test	Mean Diff,	95,00% CI of diff,	Significant?	Summary	Adjusted P Value
Control vs. MSM	-2.555	-10,73 to 5,624	No	ns	0.6948	A-B
Control vs. Msh2	-6.381	-16,78 to 4,014	No	ns	0.2721	A-C
MSM vs. Msh2	-3.826	-12,90 to 5,248	No	ns	0.523	B-C
Test details	Mean 1	Mean 2	Mean Diff,	SE of diff,	n1	n2	q	DF
Control vs. MSM	6.991	9.546	-2.555	3.098	4	9	1.166	13
Control vs. Msh2	6.991	13.37	-6.381	3.937	4	3	2.292	13
MSM vs. Msh2	9.546	13.37	-3.826	3.436	9	3	1.575	13
