# Supplementary material for: Induced somatic mutation accumulation during skeletal muscle regeneration reduces muscle strength
Source: Nat Aging. 2025 Aug 20;5(9):1739–49. doi: 10.1038/s43587-025-00941-y (PMC12443595; doi:10.1038/s43587-025-00941-y)
Supplement: Supplementary file 13 — Raw data and statistical source data. [file 43587_2025_941_MOESM13_ESM.xlsx]

## Sheet: 5A
Raw and statistical analysis that contribute to the data shown in Extended Data Figure 1
Extended data Figure 1B
	x axis	Control		x axis	MSM		x axis	Msh2-def.
	0	0		0	0		0	0
	1-600	0.1		1-600	0.22		1-600	0.78
	601-1200	0.44		601-1200	1.54		601-1200	1.55
	1201-1800	8.57		1201-1800	7.9		1201-1800	11.46
	1801-2400	10.3		1801-2400	12.72		1801-2400	11.54
	2401-3000	12.69		2401-3000	13.29		2401-3000	15.18
	3001-3600	12.03		3001-3600	15.51		3001-3600	10.53
	3601-4200	13.52		3601-4200	10.54		3601-4200	6.59
	4201-4800	13.13		4201-4800	11.3		4201-4800	6.84
	4801-5400	12.04		4801-5400	8.75		4801-5400	6.98
	5401-6000	8.58		5401-6000	6.91		5401-6000	7.82
	6001-6600	4.27		6001-6600	5.13		6001-6600	5.25
	6601-7200	2.19		6601-7200	3.25		6601-7200	5.53
	7201-7800	0.95		7201-7800	1.76		7201-7800	5.06
	7801-8400	0.85		7801-8400	0.39		7801-8400	2.67
	8401-9000	0.22		8401-9000	0.5		8401-9000	0.89
	>9000	0.1		>9000	0.28		>9000	1.33
	Gaussian			Gaussian			Gaussian
	Best-fit values			Best-fit values			Best-fit values
	Amplitude	14.46		Amplitude	14.11		Amplitude	10.68
	Mean	4090		Mean	3810		Mean	3834
	SD	1705		SD	1713		SD	2318
	Std. Error			Std. Error			Std. Error
	Amplitude	0.8032		Amplitude	0.9326		Amplitude	1.43
	Mean	109.3		Mean	130.6		Mean	361.8
	SD	109.9		SD	132.1		SD	387.6
	95% CI (asymptotic)			95% CI (asymptotic)			95% CI (asymptotic)
	Amplitude	12,74 to 16,19		Amplitude	12,11 to 16,11		Amplitude	7,612 to 13,75
	Mean	3856 to 4325		Mean	3530 to 4090		Mean	3058 to 4610
	SD	1470 to 1941		SD	1430 to 1996		SD	1487 to 3150
	Goodness of Fit			Goodness of Fit			Goodness of Fit
	Degrees of Freedom	14		Degrees of Freedom	14		Degrees of Freedom	14
	R squared	0.939		R squared	0.9111		R squared	0.6001
	Sum of Squares	30.24		Sum of Squares	40.82		Sum of Squares	125.6
	Sy.x	1.47		Sy.x	1.707		Sy.x	2.996
	Constraints			Constraints			Constraints
	SD	SD > 0		SD	SD > 0		SD	SD > 0
	Number of points			Number of points			Number of points
	# of X values	34		# of X values	34		# of X values	34
	# Y values analyzed	17		# Y values analyzed	17		# Y values analyzed	17
Raw data	Left figure Control group
	Fibre	Area	Max area	Interval	Frequency	Frequency %		Fibre	Area	Max area	Interval	Frequency	Frequency %		Fibre	Area	Max area	Interval	Frequency	Frequency %		Fibre	Area	Max area	Interval	Frequency	Frequency %		Fibre	Area	Max area	Interval	Frequency	Frequency %		Fibre	Area	Max area	Interval	Frequency	Frequency %		Fibre	Area	Max area	Interval	Frequency	Frequency %
	1	18820	23568	2400	0	0		1	8402	21079	2400	0	0		1	17365	24938	2400	0	0		1	15333	26475	2400	0	0		1	35038	35038	2400	0	0		1	17097	48281	2400	0	0		1	13604	32633	2400	0	0
	2	16239		4800	1	0.657895		2	11580		4800	1	0.549451		2	9625		4800	2	2		2	9485		4800	0	0		2	31701		4800	0	0		2	15111		4800	0	0		2	22579		4800	1	0.793651
	3	17376	Average area	7200	20	13.1579		3	10054	Average area	7200	46	25.2747		3	20288	Average area	7200	16	16		3	15451	Average area	7200	2	1.78571		3	26669	Average area	7200	2	2.22222		3	16469	Average area	7200	7	6.36364		3	17127	Average area	7200	12	9.52381
	4	10322	13693.8	9600	10	6.57895		4	5976	10501.6	9600	40	21.978		4	18796	13145.8	9600	13	13		4	20861	16183.7	9600	12	10.7143		4	25573	19557.1	9600	2	2.22222		4	11039	16932.5	9600	13	11.8182		4	7202	14658.3	9600	13	10.3175
	5	22611	um2	12000	30	19.7368		5	6528	um2	12000	34	18.6813		5	6946	um2	12000	15	15		5	20653	um2	12000	21	18.75		5	25626	um2	12000	5	5.55556		5	19354	um2	12000	7	6.36364		5	10898	um2	12000	13	10.3175
	6	15217	3423.46	14400	22	14.4737		6	5857	2625.41	14400	27	14.8352		6	12692	3286.44	14400	14	14		6	25605	4045.92	14400	11	9.82143		6	24444	4889.27	14400	10	11.1111		6	17211	4233.11	14400	13	11.8182		6	21242	3664.57	14400	12	9.52381
	7	20688		16800	23	15.1316		7	8817		16800	19	10.4396		7	7161		16800	8	8		7	9826		16800	10	8.92857		7	17258		16800	12	13.3333		7	17285		16800	15	13.6364		7	10731		16800	28	22.2222
	8	15388		19200	23	15.1316		8	10751		19200	10	5.49451		8	17842		19200	15	15		8	20148		19200	14	12.5		8	22200		19200	8	8.88889		8	10015		19200	20	18.1818		8	8841		19200	28	22.2222
	9	5683		21600	16	10.5263		9	9928		21600	5	2.74725		9	15124		21600	10	10		9	13163		21600	22	19.6429		9	25397		21600	18	20		9	14086		21600	14	12.7273		9	14451		21600	11	8.73016
	10	11050		24000	7	4.60526		10	17252		24000	0	0		10	19170		24000	4	4		10	19208		24000	17	15.1786		10	18185		24000	12	13.3333		10	13225		24000	6	5.45455		10	18087		24000	5	3.96825
	11	11989		26400	0	0		11	18340		26400	0	0		11	5599		26400	3	3		11	9720		26400	2	1.78571		11	27204		26400	11	12.2222		11	7624		26400	4	3.63636		11	16225		26400	2	1.5873
	12	16445		28800	0	0		12	9865		28800	0	0		12	16953		28800	0	0		12	18884		28800	1	0.892857		12	30353		28800	6	6.66667		12	15254		28800	4	3.63636		12	15597		28800	0	0
	13	13247		31200	0	0		13	14924		31200	0	0		13	10686		31200	0	0		13	13240		31200	0	0		13	15388		31200	1	1.11111		13	15616		31200	2	1.81818		13	20191		31200	0	0
	14	18269		33600	0	0		14	7863		33600	0	0		14	5852		33600	0	0		14	11573		33600	0	0		14	27284		33600	2	2.22222		14	5881		33600	3	2.72727		14	14290		33600	1	0.793651
	15	16515		36000	0	0		15	13582		36000	0	0		15	11622		36000	0	0		15	18412		36000	0	0		15	26387		36000	1	1.11111		15	18832		36000	1	0.909091		15	18405		36000	0	0
	16	19672			0	0		16	12293			0	0		16	8099			0	0		16	17703			0	0		16	28306			0	0		16	19549			1	0.909091		16	20547			0	0
	17	9931		sum	152	100		17	12734		sum	182	100		17	7566		sum	100	100		17	13775		sum	112	100		17	19991		sum	90	100		17	32176		sum	110	100		17	6963		sum	126	100
	18	16312						18	9718						18	18041						18	22340						18	23716						18	16477						18	20707
	19	19532						19	6749						19	9872						19	11862						19	26227						19	5656						19	15091
	20	11958						20	6372						20	14212						20	21856						20	16189						20	13246						20	15913
	21	16854						21	12684						21	5467						21	21175						21	25221						21	6860						21	18592
	22	9943						22	8014						22	13024						22	10170						22	23459						22	20981						22	14342
	23	13144						23	8162						23	22647						23	13579						23	20175						23	16900						23	7523
	24	9898						24	12710						24	10528						24	20483						24	6327						24	16999						24	13192
	25	22259						25	12926						25	14643						25	17751						25	27251						25	13787						25	16405
	26	20027						26	5592						26	9847						26	15221						26	24963						26	19541						26	8317
	27	9276						27	18609						27	5318						27	22215						27	21172						27	16572						27	17026
	28	18505						28	10245						28	19117						28	20146						28	25536						28	7440						28	18295
	29	15960						29	8924						29	18643						29	10438						29	12046						29	20077						29	14765
	30	15915						30	19753						30	10339						30	12560						30	12665						30	14608						30	6262
	31	21187						31	7440						31	10267						31	21972						31	23628						31	11654						31	16872
	32	10059						32	7254						32	7070						32	26475						32	19892						32	25284						32	9140
	33	14308						33	5542						33	17068						33	8778						33	17410						33	21911						33	16249
	34	22183						34	11248						34	9242						34	23703						34	21735						34	20220						34	7040
	35	10368						35	9724						35	19490						35	20239						35	16638						35	18970						35	15652
	36	18070						36	14878						36	15355						36	10883						36	25489						36	14848						36	15493
	37	11284						37	6542						37	15074						37	10347						37	15331						37	8347						37	17253
	38	15862						38	6479						38	8423						38	11402						38	17436						38	13217						38	13965
	39	20747						39	5546						39	6738						39	13785						39	21237						39	11859						39	10505
	40	7723						40	14467						40	19577						40	24156						40	20289						40	6366						40	18583
	41	9411						41	6099						41	21848						41	21791						41	16551						41	7203						41	9807
	42	12601						42	12682						42	12078						42	23139						42	12100						42	7793						42	22067
	43	16988						43	11426						43	12643						43	14490						43	16045						43	6698						43	15591
	44	12577						44	8253						44	7031						44	12991						44	12365						44	13187						44	6073
	45	14239						45	8851						45	20448						45	22690						45	20816						45	13174						45	22926
	46	5011						46	6537						46	10568						46	15607						46	21083						46	14779						46	11536
	47	17813						47	20733						47	24550						47	8300						47	16222						47	15970						47	19752
	48	10421						48	17249						48	10345						48	20000						48	20991						48	26954						48	8111
	49	12010						49	7260						49	4550						49	20447						49	10261						49	13471						49	17270
	50	17646						50	13084						50	8708						50	13383						50	24896						50	30305						50	20221
	51	15648						51	16340						51	10899						51	14910						51	15827						51	29605						51	8309
	52	6164						52	10040						52	17365						52	8849						52	21765						52	19296						52	17510
	53	21621						53	6540						53	21480						53	20122						53	12628						53	8929						53	4690
	54	19694						54	12529						54	13862						54	17820						54	19564						54	21241						54	19167
	55	6405						55	6148						55	7613						55	18682						55	26556						55	28195						55	18113
	56	10157						56	8285						56	23043						56	18879						56	32741						56	22178						56	14524
	57	18617						57	12531						57	16866						57	13614						57	17595						57	32565						57	16806
	58	12752						58	7687						58	16987						58	18075						58	18658						58	17307						58	13504
	59	5753						59	11922						59	8782						59	10706						59	10536						59	9357						59	8264
	60	11935						60	7405						60	12329						60	10594						60	20560						60	17990						60	15959
	61	17452						61	6724						61	6511						61	19483						61	13389						61	16269						61	17591
	62	10659						62	11565						62	19601						62	21516						62	11897						62	17031						62	6366
	63	7572						63	16376						63	10523						63	9143						63	7649						63	8792						63	16440
	64	10611						64	6923						64	24075						64	17371						64	8532						64	6040						64	16038
	65	9853						65	4810						65	21137						65	21795						65	20418						65	14196						65	8917
	66	11011						66	8438						66	7075						66	11387						66	20812						66	20898						66	17668
	67	18289						67	12240						67	15822						67	11786						67	20885						67	19462						67	12539
	68	7445						68	11276						68	5470						68	22793						68	22589						68	9216						68	16360
	69	12654						69	7497						69	13471						69	20670						69	12480						69	18454						69	10639
	70	13492						70	19830						70	5329						70	11497						70	22740						70	8173						70	16965
	71	10480						71	7382						71	11631						71	19398						71	19920						71	13316						71	10477
	72	6882						72	6647						72	13718						72	20334						72	21918						72	24174						72	13966
	73	18977						73	9854						73	7954						73	21177						73	16195						73	17791						73	18689
	74	10264						74	11626						74	8237						74	8380						74	14430						74	10993						74	9118
	75	14287						75	9220						75	20224						75	7775						75	22219						75	33294						75	19727
	76	16453						76	8796						76	19314						76	12954						76	17264						76	48281						76	8425
	77	14621						77	13582						77	14166						77	20995						77	11941						77	22718						77	16694
	78	7628						78	7782						78	15851						78	18358						78	20673						78	18940						78	6873
	79	18951						79	10547						79	15448						79	23161						79	22163						79	24423						79	15989
	80	15157						80	16981						80	12371						80	17826						80	19080						80	18729						80	17434
	81	13779						81	7850						81	14932						81	11749						81	23108						81	21398						81	6159
	82	19270						82	6431						82	4787						82	11808						82	20546						82	18056						82	11526
	83	9563						83	6872						83	6311						83	6653						83	12166						83	23862						83	15908
	84	17688						84	15876						84	5547						84	10032						84	16425						84	18724						84	10585
	85	15932						85	13707						85	11437						85	7370						85	14339						85	9948						85	8956
	86	13782						86	16263						86	14248						86	19809						86	19859						86	18070						86	13926
	87	18303						87	17108						87	10133						87	10768						87	16288						87	21718						87	10586
	88	12387						88	6899						88	7299						88	17461						88	6705						88	21336						88	7064
	89	16343						89	5973						89	9130						89	9533						89	13639						89	8699						89	16610
	90	6373						90	11841						90	5686						90	19798						90	11074						90	12820						90	18764
	91	11308						91	11186						91	22552						91	21244													91	26428						91	9888
	92	6844						92	4894						92	17234						92	8172													92	20402						92	18372
	93	13196						93	7703						93	18334						93	13530													93	22408						93	6444
	94	17123						94	18648						94	12936						94	11894													94	27996						94	14689
	95	10860						95	15601						95	8252						95	22673													95	19111						95	16995
	96	7676						96	16461						96	19656						96	23653													96	14446						96	15272
	97	6865						97	8179						97	7618						97	7647													97	13275						97	17157
	98	16216						98	7394						98	18926						98	16766													98	8905						98	14936
	99	18489						99	8038						99	24938						99	22389													99	15328						99	20447
	100	20611						100	13031						100	13308						100	22996													100	15051						100	17644
	101	12725						101	6840													101	9143													101	18036						101	14026
	102	10628						102	7261													102	19093													102	14532						102	19470
	103	6375						103	8586													103	21946													103	26163						103	5314
	104	23568						104	8698													104	18037													104	35350						104	20896
	105	5767						105	12884													105	10476													105	19796						105	16808
	106	13816						106	21079													106	16103													106	11927						106	19170
	107	21882						107	12125													107	11379													107	17039						107	12567
	108	20565						108	11044													108	23867													108	12247						108	16958
	109	4941						109	12315													109	7077													109	9548						109	25164
	110	6537						110	9937													110	21409													110	4920						110	23320
	111	15023						111	17533													111	15981																				111	14729
	112	6896						112	16842													112	14654																				112	15787
	113	18509						113	13606																																		113	11354
	114	9147						114	9054																																		114	6403
	115	13100						115	7167																																		115	17225
	116	10713						116	8134																																		116	14047
	117	14098						117	10999																																		117	7225
	118	17996						118	15389																																		118	15143
	119	5106						119	17104																																		119	14683
	120	8859						120	7744																																		120	32633
	121	14650						121	19506																																		121	21408
	122	6281						122	7012																																		122	6005
	123	16411						123	11934																																		123	15965
	124	16220						124	6159																																		124	22284
	125	11107						125	11690																																		125	9719
	126	6010						126	11648																																		126	25437
	127	21752						127	7272
	128	11049						128	7115
	129	4854						129	14921
	130	10561						130	16617
	131	11377						131	13223
	132	14428						132	6793
	133	5115						133	8688
	134	14241						134	11435
	135	20374						135	12137
	136	17140						136	6595
	137	20104						137	15724
	138	21261						138	4553
	139	19889						139	15168
	140	13842						140	12012
	141	11326						141	8832
	142	6040						142	6193
	143	14773						143	13556
	144	18767						144	7064
	145	12013						145	12535
	146	15740						146	8835
	147	19011						147	9825
	148	20029						148	5898
	149	21083						149	9463
	150	10355						150	14289
	151	3819						151	14496
	152	11943						152	10635
								153	5352
								154	11642
								155	5244
								156	15032
								157	10693
								158	6997
								159	10482
								160	5905
								161	15744
								162	6702
								163	8699
								164	5985
								165	13661
								166	15093
								167	7965
								168	12909
								169	13498
								170	5995
								171	6086
								172	10000
								173	14834
								174	6865
								175	6808
								176	11227
								177	10149
								178	6092
								179	5945
								180	7149
								181	9354
								182	9050
	Middle figure MSM group
					pixels							pixels							pixels							pixels							pixels							pixels							pixels
		Fibre	Area	Max area	Interval	Frequency	Frequency %		Fibre	Area	Max area	Interval	Frequency	Frequency %		Fibre	Area	Max area	Interval	Frequency	Frequency %		Fibre	Area	Max area	Interval	Frequency	Frequency %		Fibre	Area	Max area	Interval	Frequency	Frequency %		Fibre	Area	Max area	Interval	Frequency	Frequency %		Fibre	Area	Max area	Interval	Frequency	Frequency %
		1	24468	34282	2400	0	0		1	22460	40682	2400	0	0		1	13303	29015	2400	0	0		1	18458	26891	2400	0	0		1	13614	24590	2400	0	0		1	10676	35616	2400	1	0.952381		1	7963	18431	2400	1	1
		2	14249		4800	0	0		2	18573		4800	0	0		2	12627		4800	3	3		2	18040		4800	0	0		2	20891		4800	1	1		2	16992		4800	2	1.90476		2	4242		4800	5	5
		3	24079	Average area	7200	0	0		3	30732	Average area	7200	1	1.26582		3	9791	Average area	7200	13	13		3	21890	Average area	7200	0	0		3	21015	Average area	7200	7	7		3	11299	Average area	7200	4	3.80952		3	4582	Average area	7200	29	29
		4	32922	20722.3	9600	1	1.28205		4	19322	21320.2	9600	1	1.26582		4	5141	11603.1	9600	26	26		4	11296	16349.2	9600	3	4.34783		4	11490	13302.6	9600	18	18		4	20259	15851.6	9600	9	8.57143		4	6670	9377.33	9600	21	21
		5	27037	um2	12000	2	2.5641		5	20049	um2	12000	2	2.53165		5	9081	um2	12000	19	19		5	14089	um2	12000	9	13.0435		5	13935	um2	12000	14	14		5	8700	um2	12000	11	10.4762		5	8829	um2	12000	21	21
		6	16172	5180.57	14400	12	15.3846		6	22038	5330.04	14400	6	7.59494		6	4811	2900.76	14400	18	18		6	22100	4087.29	14400	14	20.2899		6	13796	3325.64	14400	25	25		6	3202	3962.91	14400	15	14.2857		6	11802	2344.33	14400	11	11
		7	24468		16800	9	11.5385		7	16604		16800	7	8.86076		7	4524		16800	5	5		7	10478		16800	12	17.3913		7	11821		16800	9	9		7	12281		16800	20	19.0476		7	8222		16800	6	6
		8	27777		19200	10	12.8205		8	20714		19200	9	11.3924		8	10176		19200	6	6		8	14301		19200	14	20.2899		8	19885		19200	13	13		8	17643		19200	16	15.2381		8	6159		19200	6	6
		9	24746		21600	6	7.69231		9	27424		21600	17	21.519		9	8133		21600	6	6		9	15859		21600	9	13.0435		9	22086		21600	8	8		9	16606		21600	10	9.52381		9	15114		21600	0	0
		10	15821		24000	11	14.1026		10	12791		24000	14	17.7215		10	10289		24000	2	2		10	19386		24000	6	8.69565		10	10776		24000	3	3		10	26077		24000	7	6.66667		10	10567		24000	0	0
		11	18151		26400	12	15.3846		11	12571		26400	10	12.6582		11	11932		26400	0	0		11	9266		26400	1	1.44928		11	6711		26400	2	2		11	8718		26400	6	5.71429		11	10579		26400	0	0
		12	19167		28800	9	11.5385		12	20142		28800	5	6.32911		12	7831		28800	1	1		12	18309		28800	1	1.44928		12	9531		28800	0	0		12	12700		28800	2	1.90476		12	6225		28800	0	0
		13	12130		31200	4	5.12821		13	15927		31200	3	3.79747		13	13303		31200	1	1		13	13086		31200	0	0		13	6113		31200	0	0		13	8842		31200	1	0.952381		13	7901		31200	0	0
		14	26578		33600	1	1.28205		14	6866		33600	1	1.26582		14	12145		33600	0	0		14	8659		33600	0	0		14	15478		33600	0	0		14	14105		33600	0	0		14	6018		33600	0	0
		15	20385		36000	1	1.28205		15	19540		36000	1	1.26582		15	14599		36000	0	0		15	10999		36000	0	0		15	5823		36000	0	0		15	19837		36000	1	0.952381		15	14008		36000	0	0
		16	13430			0	0		16	28743			2	2.53165		16	12460			0	0		16	21386			0	0		16	9859			0	0		16	6402			0	0		16	6669			0	0
		17	30302		sum	78	100		17	18187		sum	79	100		17	4852		sum	100	100		17	16095		sum	69	100		17	19903		sum	100	100		17	11739		sum	105	100		17	10748		sum	100	100
		18	14672						18	15933						18	7554						18	16671						18	15251						18	16720						18	16399
		19	18407						19	26268						19	7160						19	19793						19	18260						19	12556						19	8113
		20	14009						20	24623						20	21276						20	13122						20	17076						20	23044						20	5582
		21	25445						21	22728						21	10304						21	12254						21	12084						21	14466						21	9479
		22	13569						22	17935						22	10504						22	17877						22	13096						22	12429						22	12220
		23	24060						23	23680						23	20381						23	21081						23	11545						23	13107						23	5459
		24	16968						24	20193						24	12303						24	19082						24	13634						24	20426						24	8441
		25	18856						25	24799						25	10066						25	9097						25	13479						25	11829						25	16000
		26	29550						26	26207						26	15397						26	13619						26	11106						26	19107						26	8744
		27	27539						27	24414						27	9188						27	21712						27	21920						27	22375						27	12522
		28	30817						28	12065						28	9787						28	14052						28	24590						28	12185						28	10090
		29	22770						29	20146						29	8739						29	9805						29	9129						29	18186						29	6851
		30	23715						30	22570						30	13285						30	18922						30	9565						30	9298						30	11080
		31	17044						31	22188						31	14166						31	14884						31	20415						31	19403						31	8138
		32	28728						32	11362						32	14111						32	14525						32	23061						32	16242						32	4632
		33	13784						33	35341						33	9338						33	11844						33	5610						33	7403						33	12628
		34	27646						34	24601						34	6789						34	15967						34	9536						34	11984						34	4404
		35	19506						35	19675						35	7140						35	15880						35	8076						35	16128						35	6955
		36	15008						36	20837						36	10839						36	16431						36	8581						36	3881						36	12076
		37	34282						37	21129						37	8850						37	12849						37	11060						37	10779						37	5712
		38	16175						38	27452						38	5920						38	13128						38	7419						38	18533						38	7576
		39	14281						39	16233						39	12398						39	20046						39	17730						39	12699						39	6969
		40	26389						40	22451						40	12910						40	17860						40	19398						40	17758						40	9620
		41	27117						41	20049						41	16103						41	11224						41	12601						41	20755						41	7667
		42	12965						42	26800						42	7014						42	16643						42	13275						42	15808						42	7361
		43	13618						43	20872						43	6220						43	23586						43	14649						43	15968						43	10018
		44	25168						44	22055						44	4361						44	18560						44	8305						44	9769						44	7906
		45	24923						45	17540						45	6859						45	23317						45	11079						45	17296						45	5555
		46	13741						46	15477						46	20110						46	14192						46	24162						46	11604						46	17569
		47	14468						47	18799						47	8248						47	17817						47	8012						47	6785						47	5098
		48	22342						48	17065						48	9263						48	20011						48	8013						48	11298						48	7682
		49	24923						49	21222						49	19865						49	17383						49	11457						49	16694						49	18431
		50	16498						50	13982						50	9069						50	17958						50	13392						50	1622						50	6983
		51	27978						51	16744						51	11647						51	11737						51	12348						51	15065						51	9910
		52	22003						52	29809						52	12084						52	18166						52	17866						52	18143						52	4677
		53	7934						53	8689						53	8360						53	15228						53	15510						53	19912						53	10161
		54	23858						54	22024						54	11158						54	26891						54	12679						54	12908						54	11310
		55	22722						55	25422						55	18816						55	19300						55	13556						55	19671						55	8519
		56	22554						56	10695						56	11771						56	19369						56	8781						56	7340						56	6662
		57	18897						57	17297						57	9652						57	12170						57	16819						57	15901						57	11809
		58	16374						58	19773						58	8877						58	22548						58	17993						58	16520						58	18219
		59	17701						59	23534						59	22890						59	16763						59	8697						59	13294						59	5903
		60	19550						60	25088						60	7645						60	18526						60	17323						60	15145						60	7298
		61	27493						61	25272						61	26580						61	13039						61	7950						61	7912						61	10839
		62	21893						62	16382						62	23464						62	17906						62	13910						62	17326						62	17499
		63	22120						63	20419						63	13512						63	26361						63	17474						63	18441						63	15114
		64	16158						64	31503						64	12427						64	11316						64	14658						64	20685						64	12975
		65	11447						65	40640						65	20619						65	14090						65	16623						65	14603						65	5760
		66	19275						66	20968						66	11782						66	15131						66	17801						66	13458						66	1434
		67	23945						67	22534						67	6055						67	13847						67	15010						67	14857						67	12306
		68	12625						68	40682						68	8314						68	11374						68	6469						68	17651						68	13110
		69	24354						69	20269						69	19306						69	19442						69	17635						69	23483						69	5579
		70	17310						70	22863						70	11224													70	7905						70	8992						70	5395
		71	29200						71	18428						71	18475													71	14236						71	7078						71	5148
		72	21501						72	23990						72	9046													72	11191						72	14499						72	5948
		73	12557						73	14230						73	9197													73	12647						73	16855						73	11217
		74	18774						74	30277						74	7404													74	8224						74	18136						74	6514
		75	22421						75	27669						75	3784													75	12610						75	17701						75	10724
		76	25775						76	25077						76	8638													76	11993						76	22209						76	8661
		77	9650						77	18893						77	14008													77	20523						77	12936						77	6913
		78	19403						78	12754						78	18120													78	5870						78	29399						78	6610
									79	22995						79	9977													79	19389						79	12900						79	9092
																80	8772													80	10876						80	12396						80	11515
																81	12627													81	13886						81	23544						81	16920
																82	7643													82	17144						82	11010						82	12551
																83	8655													83	15694						83	19818						83	12244
																84	16986													84	10212						84	26154						84	7132
																85	18384													85	14409						85	16743						85	14412
																86	6176													86	12368						86	14712						86	9620
																87	11303													87	10286						87	19750						87	12071
																88	18174													88	14110						88	15932						88	10850
																89	11989													89	16943						89	6382						89	5644
																90	7971													90	9101						90	25279						90	6558
																91	5125													91	18400						91	12440						91	16487
																92	7795													92	13653						92	26362						92	10138
																93	13568													93	6247						93	25516						93	11826
																94	10812													94	12926						94	23488						94	10087
																95	14257													95	13041						95	17438						95	8499
																96	29015													96	13619						96	28626						96	17850
																97	14926													97	8781						97	25924						97	6326
																98	8604													98	12526						98	16541						98	5790
																99	7270													99	3614						99	28252						99	7331
																100	14907													100	9438						100	35616						100	8318
																																					101	17253
																																					102	10940
																																					103	15345
																																					104	8766
																																					105	22960
	Middle figure Msh2 group
				pixels							pixels							pixels
	Fibre	Area	Max area	Interval	Frequency	Frequency %		Fibre	Area	Max area	Interval	Frequency	Frequency %		Fibre	Area	Max area	Interval	Frequency	Frequency %
	1	12685	31102	2400	0	0		1	7144	23449	2400	5	2.33		1	27787	37079	2400	0	0
	2	10897		4800	0	0		2	11854		4800	10	4.65		2	26294		4800	0	0
	3	7370	Average area	7200	4	3.67		3	10620	Average area	7200	66	30.7		3	23133	Average area	7200	0	0
	4	27216	16867	9600	11	10.09		4	8650	9278.5	9600	47	21.86		4	18800	22663	9600	2	2.67
	5	10065	um2	12000	13	11.93		5	12599	um2	12000	35	16.28		5	31142	um2	12000	13	17.33
	6	15649	4216.7	14400	14	12.84		6	12709	2319.6	14400	26	12.09		6	30916	5665.8	14400	5	6.67
	7	18135		16800	12	11.01		7	4344		16800	16	7.44		7	26152		16800	1	1.33
	8	25347		19200	13	11.93		8	7117		19200	7	3.26		8	21840		19200	4	5.33
	9	14554		21600	16	14.68		9	4349		21600	2	0.93		9	22788		21600	4	5.33
	10	10962		24000	12	11.01		10	16665		24000	1	0.47		10	36984		24000	9	12
	11	14824		26400	7	6.42		11	15590		26400	0	0		11	35741		26400	7	9.33
	12	27253		28800	5	4.59		12	11960		28800	0	0		12	25404		28800	9	12
	13	31088		31200	2	1.83		13	7019		31200	0	0		13	11841		31200	10	13.33
	14	11171		33600	0	0		14	11133		33600	0	0		14	28845		33600	6	8
	15	15787		36000	0	0		15	5645		36000	0	0		15	30052		36000	2	2.67
	16	11497			0	0		16	12252			0	0		16	11032			3	4
	17	22300		sum	109	100		17	6058		sum	215	100		17	18821		sum	75	100
	18	19318						18	8532						18	7929
	19	22800						19	7136						19	21037
	20	17902						20	6374						20	24915
	21	21026						21	9754						21	28037
	22	26953						22	11980						22	31871
	23	23090						23	9963						23	28813
	24	13654						24	7727						24	10191
	25	7681						25	8829						25	25806
	26	10124						26	13302						26	24424
	27	24714						27	7669						27	27592
	28	18010						28	8156						28	12434
	29	7759						29	11371						29	9947
	30	19903						30	6404						30	35349
	31	13716						31	5517						31	9715
	32	25289						32	6866						32	10200
	33	18123						33	9859						33	36552
	34	7168						34	6993						34	20004
	35	19717						35	10694						35	29886
	36	21285						36	6342						36	15793
	37	12817						37	11717						37	26714
	38	20399						38	6854						38	10863
	39	13437						39	10109						39	32276
	40	24721						40	9816						40	23494
	41	11017						41	6045						41	31491
	42	7876						42	7740						42	10939
	43	21932						43	11385						43	12288
	44	12235						44	5931						44	30444
	45	18267						45	5472						45	22536
	46	19922						46	6602						46	23302
	47	21398						47	8734						47	11050
	48	21992						48	10571						48	20163
	49	20936						49	7385						49	8099
	50	12567						50	11973						50	13210
	51	20209						51	3983						51	22120
	52	19313						52	6903						52	32816
	53	24304						53	8453						53	26366
	54	9322						54	8689						54	28090
	55	11536						55	8395						55	33141
	56	13532						56	10797						56	32263
	57	31102						57	1215						57	17704
	58	22844						58	542						58	10986
	59	7864						59	701						59	29338
	60	11486						60	758						60	12509
	61	23047						61	17981						61	18222
	62	11542						62	6702						62	12166
	63	8412						63	15930						63	27565
	64	18453						64	12873						64	37079
	65	10240						65	6798						65	23197
	66	26726						66	6496						66	21272
	67	11083						67	23449						67	10518
	68	21491						68	14691						68	30626
	69	16697						69	5943						69	30785
	70	15773						70	7221						70	28064
	71	17510						71	8471						71	28251
	72	18376						72	14308						72	11371
	73	15228						73	9212						73	26825
	74	12171						74	8544						74	21721
	75	23079						75	12736						75	11795
	76	12091						76	8987
	77	18488						77	7448
	78	21533						78	5963
	79	10996						79	12622
	80	20715						80	14875
	81	17632						81	7758
	82	23225						82	10943
	83	13637						83	6649
	84	16031						84	5994
	85	7875						85	6137
	86	17501						86	4828
	87	12617						87	5654
	88	15560						88	8572
	89	14488						89	5888
	90	21254						90	7690
	91	16765						91	12791
	92	9541						92	15964
	93	22409						93	7826
	94	14152						94	5391
	95	6405						95	6592
	96	27555						96	7383
	97	7027						97	16686
	98	19014						98	7323
	99	20817						99	10492
	100	22077						100	14009
	101	24878						101	7617
	102	24242						102	7437
	103	22965						103	6776
	104	9012						104	8901
	105	13072						105	16189
	106	6992						106	13992
	107	15775						107	6054
	108	18393						108	6865
	109	7879						109	5813
								110	8175
								111	10230
								112	6365
								113	9039
								114	12742
								115	7603
								116	6203
								117	18062
								118	11833
								119	13154
								120	6557
								121	9508
								122	9202
								123	6322
								124	4746
								125	5225
								126	6812
								127	13550
								128	16177
								129	4339
								130	10167
								131	6975
								132	7498
								133	12069
								134	6964
								135	14198
								136	18825
								137	10821
								138	3986
								139	7510
								140	6428
								141	4558
								142	8170
								143	12040
								144	5485
								145	6579
								146	8527
								147	5426
								148	2759
								149	2055
								150	13178
								151	8795
								152	6993
								153	4415
								154	13263
								155	10400
								156	4692
								157	8560
								158	13571
								159	5298
								160	9896
								161	7758
								162	7594
								163	13833
								164	6201
								165	6790
								166	14403
								167	5655
								168	7153
								169	9818
								170	6300
								171	16951
								172	9944
								173	11018
								174	17263
								175	7011
								176	10605
								177	14731
								178	6885
								179	9940
								180	8244
								181	8097
								182	17440
								183	8317
								184	8091
								185	6006
								186	6435
								187	7639
								188	15940
								189	6077
								190	6654
								191	11193
								192	7313
								193	14500
								194	10342
								195	14847
								196	12726
								197	12482
								198	5974
								199	6477
								200	20960
								201	19574
								202	12294
								203	7312
								204	5638
								205	5814
								206	12672
								207	12527
								208	9951
								209	11044
								210	17003
								211	5769
								212	15820
								213	15312
								214	10229
								215	6965
[truncated: 12 more columns]

## Sheet: 5B
Raw and statistical analysis that contribute to the data shown in Extended Data Figure 5
Extended data Figure 5B
	Raw data
	Control	MSM	Msh2-def.
	3423.5	2900.8	4216.7
	2625.4	4087.3	2319.6
	3286.4	3325.6	5665.8
	4233.1	3962.9
	3664.6	4275.9
	4045.9	5180.6
	4889.3	5330
	4352.7	2344.3
	4587.7	2982.2
Ordinary one-way ANOVA
F	0.06871
P value	0.9338
P value summary	ns
Significant diff. among means (P < 0.05)?	No
R square	0.007577
Brown-Forsythe test
F (DFn, DFd)	1,128 (2, 18)
P value	0.3454
P value summary	ns
Are SDs significantly different (P < 0.05)?	No
Bartlett's test
Bartlett's statistic (corrected)
P value
P value summary
Are SDs significantly different (P < 0.05)?
ANOVA table	SS	DF	MS	F (DFn, DFd)	P value
Treatment (between columns)	138218	2	69109	F (2, 18) = 0,06871	P=0,9338
Residual (within columns)	18104367	18	1005798
Total	18242585	20
Data summary
Number of treatments (columns)	3
Number of values (total)	21
Tukey's multiple comparisons test	Mean Diff,	95,00% CI of diff,	Significant?	Summary	Adjusted P Value
control group vs. DNA repair-deficient g.	79.89	-1127 to 1286	No	ns	0.9844	A-B
control group vs. Msh2-deficient g.	-166.4	-1873 to 1540	No	ns	0.9665	A-C
DNA repair-deficient g. vs. Msh2-deficient g.	-246.3	-1953 to 1460	No	ns	0.9282	B-C
Test details	Mean 1	Mean 2	Mean Diff,	SE of diff,	n1	n2	q	DF
control group vs. DNA repair-deficient g.	3901	3821	79.89	472.8	9	9	0.239	18
control group vs. Msh2-deficient g.	3901	4067	-166.4	668.6	9	3	0.352	18
DNA repair-deficient g. vs. Msh2-deficient g.	3821	4067	-246.3	668.6	9	3	0.521	18

## Sheet: 5C
Raw and statistical analysis that contribute to the data shown in Extended Data Figure 5
Extended data Figure 5C
	Raw data
		Control									MSM									Msh2
	Cycle 1	0.93	0.9	1.09	1.38	0.89	1.19	0.79	0.91	0.94	0.89	0.98	0.67	0.88	0.92	1.15	0.85	0.91	0.71	0.74	0.79	0.98
	Cycle 2	1.1	0.78	0.91	1.31	0.94	1	0.97	1	0.99	0.78	0.96	0.78	0.92	1	0.92	0.79	1.02	0.78	0.92	0.86	0.75
	Cycle 3	0.9	0.89	0.97	1.32	0.94	1.06	1.06	0.92	0.95	0.67	0.78	0.7	0.75	0.89	0.96	0.87	0.79	0.69	0.78	0.77	0.8
Two-way RM ANOVA	Matching: Stacked
Assume sphericity?	No
Alpha	0.05
Source of Variation	% of total variation	P value	P value summary	Significant?	Geisser-Greenhouse's epsilon
Interaction	1.955	0.4272	ns	No
Time	1.976	0.1596	ns	No	0.8335
Column Factor	27.57	0.0195	*	Yes
Subject	50.26	5.4024e-06	****	Yes
ANOVA table	SS	DF	MS	F (DFn, DFd)	P value
Interaction	0.02731	4	0.006828	F (4, 36) = 0,9866	P=0,4272
Time	0.02761	2	0.01381	F (1,667, 30,00) = 1,995	P=0,1596
Column Factor	0.3852	2	0.1926	F (2, 18) = 4,937	P=0,0195
Subject	0.7022	18	0.03901	F (18, 36) = 5,637	P<0,0001
Residual	0.2491	36	0.00692
Data summary
Number of columns (Column Factor)	3
Number of rows (Time)	3
Number of subjects (Subject)	21
Tukey's multiple comparisons test	Mean Diff,	95,00% CI of diff,	Significant?	Summary	Adjusted P Value
Row 1
Ctrl vs. MSM	0.1178	-0,08311 to 0,3187	No	ns	0.3086
Ctrl vs. Msh2-def.	0.1656	-0,1414 to 0,4725	No	ns	0.2792
MSM vs. Msh2-def.	0.04778	-0,2683 to 0,3639	No	ns	0.8525
Row 2
Ctrl vs. MSM	0.1167	-0,03681 to 0,2701	No	ns	0.1518
Ctrl vs. Msh2-def.	0.1567	-0,05437 to 0,3677	No	ns	0.1366
MSM vs. Msh2-def.	0.04	-0,1733 to 0,2533	No	ns	0.7943
Row 3
Ctrl vs. MSM	0.2122	0,06689 to 0,3576	Yes	**	0.0048
Ctrl vs. Msh2-def.	0.2178	0,08888 to 0,3467	Yes	**	0.003
MSM vs. Msh2-def.	0.005556	-0,09045 to 0,1016	No	ns	0.9857
Test details	Mean 1	Mean 2	Mean Diff,	SE of diff,	N1	N2	q	DF
Row 1
Ctrl vs. MSM	1.002	0.8844	0.1178	0.07733	9	9	2.154	14.98
Ctrl vs. Msh2-def.	1.002	0.8367	0.1656	0.09546	9	3	2.453	5.172
MSM vs. Msh2-def.	0.8844	0.8367	0.04778	0.08692	9	3	0.7773	3.833
Row 2
Ctrl vs. MSM	1	0.8833	0.1167	0.05878	9	9	2.807	14.31
Ctrl vs. Msh2-def.	1	0.8433	0.1567	0.06928	9	3	3.198	6.154
MSM vs. Msh2-def.	0.8833	0.8433	0.04	0.06009	9	3	0.9414	4.037
Row 3
Ctrl vs. MSM	1.001	0.7889	0.2122	0.05585	9	9	5.374	14.74
Ctrl vs. Msh2-def.	1.001	0.7833	0.2178	0.04575	9	3	6.732	8.578
MSM vs. Msh2-def.	0.7889	0.7833	0.005556	0.03438	9	3	0.2285	8.988

## Sheet: 5E
Raw and statistical analysis that contribute to the data shown in Extended Data Figure 5
Extended data Figure 5E
	Raw data
	Control	MSM	Msh2-def.
	0	1.44	0.66
	0	0	0.97
	0	2.04	2.04
Ordinary one-way ANOVA
F	2.63
P value	0.1513
P value summary	ns
Significant diff. among means (P < 0.05)?	No
R square	0.4671
Brown-Forsythe test
F (DFn, DFd)	1,311 (2, 6)
P value	0.3369
P value summary	ns
Are SDs significantly different (P < 0.05)?	No
Bartlett's test
Bartlett's statistic (corrected)
P value
P value summary
Are SDs significantly different (P < 0.05)?
ANOVA table	SS	DF	MS	F (DFn, DFd)	P value
Treatment (between columns)	2.846	2	1.423	F (2, 6) = 2,630	P=0,1513
Residual (within columns)	3.247	6	0.5411
Total	6.093	8
Data summary
Number of treatments (columns)	3
Number of values (total)	9
Tukey's multiple comparisons test	Mean Diff,	95,00% CI of diff,	Significant?	Summary	Adjusted P Value
Control vs. MSM	-1.16	-3,003 to 0,6829	No	ns	0.2104	A-B
Control vs. Msh2	-1.223	-3,066 to 0,6196	No	ns	0.1842	A-C
MSM vs. Msh2	-0.06333	-1,906 to 1,780	No	ns	0.9939	B-C
Test details	Mean 1	Mean 2	Mean Diff,	SE of diff,	n1	n2	q	DF
Control vs. MSM	0	1.16	-1.16	0.6006	3	3	2.731	6
Control vs. Msh2	0	1.223	-1.223	0.6006	3	3	2.88	6
MSM vs. Msh2	1.16	1.223	-0.06333	0.6006	3	3	0.1491	6

## Sheet: 5G
Raw and statistical analysis that contribute to the data shown in Extended Data Figure 5
Extended data Figure 5G
	Raw data
	Control	MSM	Msh2-def.
	0.406	3.156	0.221
	0.84	1.523	0.793
	1.124	0.62	1.097
Ordinary one-way ANOVA
F	1.583
P value	0.2806
P value summary	ns
Significant diff. among means (P < 0.05)?	No
R square	0.3454
Brown-Forsythe test
F (DFn, DFd)	1,268 (2, 6)
P value	0.3472
P value summary	ns
Are SDs significantly different (P < 0.05)?	No
Bartlett's test
Bartlett's statistic (corrected)
P value
P value summary
Are SDs significantly different (P < 0.05)?
ANOVA table	SS	DF	MS	F (DFn, DFd)	P value
Treatment (between columns)	2.09	2	1.045	F (2, 6) = 1,583	P=0,2806
Residual (within columns)	3.962	6	0.6603
Total	6.052	8
Data summary
Number of treatments (columns)	3
Number of values (total)	9
Tukey's multiple comparisons test	Mean Diff,	95,00% CI of diff,	Significant?	Summary	Adjusted P Value
Control vs. MSM	-0.9763	-3,012 to 1,059	No	ns	0.3673	A-B
Control vs. Msh2	0.08633	-1,949 to 2,122	No	ns	0.9907	A-C
MSM vs. Msh2	1.063	-0,9730 to 3,098	No	ns	0.3153	B-C
Test details	Mean 1	Mean 2	Mean Diff,	SE of diff,	n1	n2	q	DF
Control vs. MSM	0.79	1.766	-0.9763	0.6635	3	3	2.081	6
Control vs. Msh2	0.79	0.7037	0.08633	0.6635	3	3	0.184	6
MSM vs. Msh2	1.766	0.7037	1.063	0.6635	3	3	2.265	6

## Sheet: 5I
Raw and statistical analysis that contribute to the data shown in Extended Data Figure 5
Extended data Figure 5I
	Raw data
	Control	MSM	Msh2-def.
	0.607903	1.02828	0.946372
	0.629921	0.672948	0.853659
	0.143472	1.51515	0.615385
Ordinary one-way ANOVA
F	2.987
P value	0.1258
P value summary	ns
Significant diff. among means (P < 0.05)?	No
R square	0.4989
Brown-Forsythe test
F (DFn, DFd)	0,4688 (2, 6)
P value	0.6469
P value summary	ns
Are SDs significantly different (P < 0.05)?	No
Bartlett's test
Bartlett's statistic (corrected)
P value
P value summary
Are SDs significantly different (P < 0.05)?
ANOVA table	SS	DF	MS	F (DFn, DFd)	P value
Treatment (between columns)	0.5643	2	0.2821	F (2, 6) = 2,987	P=0,1258
Residual (within columns)	0.5668	6	0.09446
Total	1.131	8
Data summary
Number of treatments (columns)	3
Number of values (total)	9
Tukey's multiple comparisons test	Mean Diff,	95,00% CI of diff,	Significant?	Summary	Adjusted P Value
Control vs. MSM	-0.6117	-1,382 to 0,1583	No	ns	0.1105	A-B
Control vs. Msh2	-0.3447	-1,115 to 0,4253	No	ns	0.4106	A-C
MSM vs. Msh2	0.267	-0,5030 to 1,037	No	ns	0.568	B-C
Test details	Mean 1	Mean 2	Mean Diff,	SE of diff,	n1	n2	q	DF
Control vs. MSM	0.4604	1.072	-0.6117	0.251	3	3	3.447	6
Control vs. Msh2	0.4604	0.8051	-0.3447	0.251	3	3	1.943	6
MSM vs. Msh2	1.072	0.8051	0.267	0.251	3	3	1.505	6

## Sheet: 5J
Raw and statistical analysis that contribute to the data shown in Extended Data Figure 5
Extended data Figure 5J
	Raw data
	Control	MSM	Msh2-def.
	0.7	0.7	0.96
	1.43	0.71	0.69
	0.87	1.05	0.99
		0.69
		0.79
		0.69
Ordinary one-way ANOVA
F	1.074
P value	0.3815
P value summary	ns
Significant diff. among means (P < 0.05)?	No
R square	0.1927
Brown-Forsythe test
F (DFn, DFd)	0,8583 (2, 9)
P value	0.4559
P value summary	ns
Are SDs significantly different (P < 0.05)?	No
Bartlett's test
Bartlett's statistic (corrected)
P value
P value summary
Are SDs significantly different (P < 0.05)?
ANOVA table	SS	DF	MS	F (DFn, DFd)	P value
Treatment (between columns)	0.1066	2	0.0533	F (2, 9) = 1,074	P=0,3815
Residual (within columns)	0.4465	9	0.04961
Total	0.5531	11
Data summary
Number of treatments (columns)	3
Number of values (total)	12
Tukey's multiple comparisons test	Mean Diff,	95,00% CI of diff,	Significant?	Summary	Adjusted P Value
Ctrls vs. MSM	0.2283	-0,2114 to 0,6681	No	ns	0.358	A-B
Ctrls vs. Msh2-def.	0.12	-0,3878 to 0,6278	No	ns	0.7917	A-C
MSM vs. Msh2-def.	-0.1083	-0,5481 to 0,3314	No	ns	0.7762	B-C
Test details	Mean 1	Mean 2	Mean Diff,	SE of diff,	n1	n2	q	DF
Ctrls vs. MSM	1	0.7717	0.2283	0.1575	3	6	2.05	9
Ctrls vs. Msh2-def.	1	0.88	0.12	0.1819	3	3	0.9332	9
MSM vs. Msh2-def.	0.7717	0.88	-0.1083	0.1575	6	3	0.9728	9
